# Supplementary material for: MetaPathways v2.5: quantitative functional, taxonomic and usability improvements
Source: Bioinformatics. 2015 Jun 15;31(20):3345–7. doi: 10.1093/bioinformatics/btv361 (PMC4595896; doi:10.1093/bioinformatics/btv361)
Supplement: Supplementary Data [file supp_btv361_01_jgi_4093112_combined_unique_pwy_txt.gz › 01_jgi_4093112_combined_unique.pwy.txt]

SAMPLE	PWY_NAME	PWY_COMMON_NAME	NUM_REACTIONS	NUM_COVERED_REACTIONS	ORF_COUNT	WTD	OBSERVED	EXPECTED	ORFS
jgi_4093112_combined_unique	PWY-6842	glutathione-mediated detoxification II	8	3	114	-1.5	Bacteria (2)	Viridiplantae (33090)	[jgi_4093112_combined_unique_74161_0,jgi_4093112_combined_unique_12531_0,jgi_4093112_combined_unique_12531_1,jgi_4093112_combined_unique_36173_0,jgi_4093112_combined_unique_49693_0,jgi_4093112_combined_unique_69339_0,jgi_4093112_combined_unique_30311_1,jgi_4093112_combined_unique_115043_0,jgi_4093112_combined_unique_84802_0,jgi_4093112_combined_unique_27346_1,jgi_4093112_combined_unique_8801_1,jg…
jgi_4093112_combined_unique	PWY-6840	homoglutathione biosynthesis	2	1	36	-1.87499237061	Proteobacteria (1224)	Fabaceae (3803)	[jgi_4093112_combined_unique_51907_0,jgi_4093112_combined_unique_23383_0,jgi_4093112_combined_unique_43188_0,jgi_4093112_combined_unique_34595_0,jgi_4093112_combined_unique_3871_1,jgi_4093112_combined_unique_64783_0,jgi_4093112_combined_unique_31694_0,jgi_4093112_combined_unique_77967_0,jgi_4093112_combined_unique_1773_3,jgi_4093112_combined_unique_34824_0,jgi_4093112_combined_unique_20853_1,jgi_…
jgi_4093112_combined_unique	THIOREDOX-PWY	thioredoxin pathway	2	1	74	-0.5	cellular organisms (131567)	Eukaryota (2759)	[jgi_4093112_combined_unique_13756_0,jgi_4093112_combined_unique_2615_0,jgi_4093112_combined_unique_12937_1,jgi_4093112_combined_unique_31814_0,jgi_4093112_combined_unique_14945_0,jgi_4093112_combined_unique_88870_0,jgi_4093112_combined_unique_108921_0,jgi_4093112_combined_unique_4766_1,jgi_4093112_combined_unique_73568_0,jgi_4093112_combined_unique_84906_0,jgi_4093112_combined_unique_6364_2,jgi_…
jgi_4093112_combined_unique	PWY-7337	10-cis-heptadecenoyl-CoA degradation (yeast)	12	5	335	-0.875	cellular organisms (131567)	Fungi (4751)	[jgi_4093112_combined_unique_111613_0,jgi_4093112_combined_unique_3089_1,jgi_4093112_combined_unique_56409_0,jgi_4093112_combined_unique_77342_0,jgi_4093112_combined_unique_77642_0,jgi_4093112_combined_unique_72757_0,jgi_4093112_combined_unique_47719_0,jgi_4093112_combined_unique_51345_0,jgi_4093112_combined_unique_20588_0,jgi_4093112_combined_unique_36114_1,jgi_4093112_combined_unique_3263_1,jgi…
jgi_4093112_combined_unique	PWY1G-126	mycothiol oxidation	2	1	1	0.109375	Actinomycetales (2037)	Actinobacteria <phylum> (201174)	[jgi_4093112_combined_unique_59035_0]
jgi_4093112_combined_unique	PWY-5710	capsaicin biosynthesis	6	1	5	-0.999992370605	cellular organisms (131567)	Solanaceae (4070)	[jgi_4093112_combined_unique_29485_0,jgi_4093112_combined_unique_14211_0,jgi_4093112_combined_unique_110502_0,jgi_4093112_combined_unique_50593_0,jgi_4093112_combined_unique_67_5]
jgi_4093112_combined_unique	PWY-5247	methanogenesis from methylamine	2	1	1	-0.625	Bacteria (2)	Euryarchaeota (28890)	[jgi_4093112_combined_unique_15413_0]
jgi_4093112_combined_unique	OXIDATIVEPENT-PWY-1	pentose phosphate pathway (oxidative branch) II	3	3	33	-1.49999976158	Monera (99999999)	Primates (9443)	[jgi_4093112_combined_unique_7265_1,jgi_4093112_combined_unique_38136_0,jgi_4093112_combined_unique_54380_0,jgi_4093112_combined_unique_73123_0,jgi_4093112_combined_unique_5953_1,jgi_4093112_combined_unique_62655_0,jgi_4093112_combined_unique_1253_3,jgi_4093112_combined_unique_64679_0,jgi_4093112_combined_unique_92073_0,jgi_4093112_combined_unique_83905_0,jgi_4093112_combined_unique_59901_0,jgi_4…
jgi_4093112_combined_unique	P164-PWY	purine nucleobases degradation I (anaerobic)	17	8	296	-0.375	Monera (99999999)	Firmicutes (1239)	[jgi_4093112_combined_unique_604_2,jgi_4093112_combined_unique_92104_0,jgi_4093112_combined_unique_108274_0,jgi_4093112_combined_unique_58144_0,jgi_4093112_combined_unique_54516_0,jgi_4093112_combined_unique_24394_0,jgi_4093112_combined_unique_5122_0,jgi_4093112_combined_unique_45487_0,jgi_4093112_combined_unique_95023_0,jgi_4093112_combined_unique_99113_0,jgi_4093112_combined_unique_16200_0,jgi_…
jgi_4093112_combined_unique	PWY-5490	paraoxon degradation	1	1	1	0.248046875	Agrobacterium albertimagni (147266)	Bacteria (2)	[jgi_4093112_combined_unique_51736_0]
jgi_4093112_combined_unique	CALVIN-PWY	Calvin-Benson-Bassham cycle	13	11	371	-0.75	cellular organisms (131567)	Glaucocystophyceae (38254)	[jgi_4093112_combined_unique_7044_0,jgi_4093112_combined_unique_112028_0,jgi_4093112_combined_unique_41941_0,jgi_4093112_combined_unique_38297_0,jgi_4093112_combined_unique_47750_0,jgi_4093112_combined_unique_8990_0,jgi_4093112_combined_unique_259_3,jgi_4093112_combined_unique_36730_0,jgi_4093112_combined_unique_28563_0,jgi_4093112_combined_unique_52112_0,jgi_4093112_combined_unique_104228_0,jgi_…
jgi_4093112_combined_unique	PWY-5326	sulfite oxidation IV	1	1	9	-1.5	Bacteria (2)	Viridiplantae (33090)	[jgi_4093112_combined_unique_40893_0,jgi_4093112_combined_unique_50435_0,jgi_4093112_combined_unique_60029_0,jgi_4093112_combined_unique_99991_0,jgi_4093112_combined_unique_9766_0,jgi_4093112_combined_unique_15417_0,jgi_4093112_combined_unique_15757_0,jgi_4093112_combined_unique_56631_0,jgi_4093112_combined_unique_5831_0]
jgi_4093112_combined_unique	PWY-5497	purine nucleobases degradation II (anaerobic)	24	11	473	-0.375	Monera (99999999)	Firmicutes (1239)	[jgi_4093112_combined_unique_54516_0,jgi_4093112_combined_unique_7773_1,jgi_4093112_combined_unique_159_0,jgi_4093112_combined_unique_9773_1,jgi_4093112_combined_unique_9773_0,jgi_4093112_combined_unique_33961_0,jgi_4093112_combined_unique_95426_0,jgi_4093112_combined_unique_81436_0,jgi_4093112_combined_unique_32791_1,jgi_4093112_combined_unique_5433_0,jgi_4093112_combined_unique_38437_0,jgi_4093…
jgi_4093112_combined_unique	PWY-5082	methionine degradation III	3	1	53	-1.375	Monera (99999999)	Fungi (4751)	[jgi_4093112_combined_unique_14053_0,jgi_4093112_combined_unique_29069_0,jgi_4093112_combined_unique_92873_0,jgi_4093112_combined_unique_51925_0,jgi_4093112_combined_unique_1365_0,jgi_4093112_combined_unique_111194_0,jgi_4093112_combined_unique_114216_0,jgi_4093112_combined_unique_6394_1,jgi_4093112_combined_unique_10996_0,jgi_4093112_combined_unique_80265_0,jgi_4093112_combined_unique_30_11,jgi_…
jgi_4093112_combined_unique	PWY-5083	NAD/NADH phosphorylation and dephosphorylation	6	4	824	-1.25	Monera (99999999)	Viridiplantae (33090)	[jgi_4093112_combined_unique_54541_1,jgi_4093112_combined_unique_81874_0,jgi_4093112_combined_unique_112967_0,jgi_4093112_combined_unique_25795_0,jgi_4093112_combined_unique_7512_1,jgi_4093112_combined_unique_7512_2,jgi_4093112_combined_unique_44191_0,jgi_4093112_combined_unique_7983_0,jgi_4093112_combined_unique_11361_1,jgi_4093112_combined_unique_59993_0,jgi_4093112_combined_unique_15203_1,jgi_…
jgi_4093112_combined_unique	PWY-5329	L-cysteine degradation III	2	1	3	-1.74999237061	Bacteria (2)	Mammalia (40674)	[jgi_4093112_combined_unique_66236_0,jgi_4093112_combined_unique_109861_0,jgi_4093112_combined_unique_63531_0]
jgi_4093112_combined_unique	PWY-5087	glutamate degradation VI (to pyruvate)	4	2	19	-0.25	Monera (99999999)	Bacteria (2)	[jgi_4093112_combined_unique_1597_0,jgi_4093112_combined_unique_26126_0,jgi_4093112_combined_unique_27491_0,jgi_4093112_combined_unique_15035_0,jgi_4093112_combined_unique_58027_0,jgi_4093112_combined_unique_74012_0,jgi_4093112_combined_unique_103064_0,jgi_4093112_combined_unique_58900_0,jgi_4093112_combined_unique_8254_1,jgi_4093112_combined_unique_64247_0,jgi_4093112_combined_unique_44329_0,jgi…
jgi_4093112_combined_unique	2OXOBUTYRATECAT-PWY	2-oxobutanoate degradation II	2	1	39	-0.25	Monera (99999999)	Archaea (2157)	[jgi_4093112_combined_unique_14761_1,jgi_4093112_combined_unique_90764_0,jgi_4093112_combined_unique_19990_0,jgi_4093112_combined_unique_25220_0,jgi_4093112_combined_unique_98051_0,jgi_4093112_combined_unique_33471_0,jgi_4093112_combined_unique_43449_0,jgi_4093112_combined_unique_92925_0,jgi_4093112_combined_unique_72232_0,jgi_4093112_combined_unique_105266_0,jgi_4093112_combined_unique_46244_0,j…
jgi_4093112_combined_unique	PWY490-3	nitrate reduction VI (assimilatory)	4	3	389	-0.875	cellular organisms (131567)	Cyanobacteria (1117)	[jgi_4093112_combined_unique_79448_0,jgi_4093112_combined_unique_92190_0,jgi_4093112_combined_unique_80023_0,jgi_4093112_combined_unique_52157_0,jgi_4093112_combined_unique_20779_0,jgi_4093112_combined_unique_38378_0,jgi_4093112_combined_unique_33337_1,jgi_4093112_combined_unique_11054_0,jgi_4093112_combined_unique_29246_0,jgi_4093112_combined_unique_6000_0,jgi_4093112_combined_unique_60889_0,jgi…
jgi_4093112_combined_unique	PWY-5913	TCA cycle VI (obligate autotrophs)	11	10	849	-0.875	cellular organisms (131567)	Proteobacteria (1224)	[jgi_4093112_combined_unique_79448_0,jgi_4093112_combined_unique_51012_0,jgi_4093112_combined_unique_92190_0,jgi_4093112_combined_unique_28368_1,jgi_4093112_combined_unique_90736_0,jgi_4093112_combined_unique_80023_0,jgi_4093112_combined_unique_60653_0,jgi_4093112_combined_unique_62863_0,jgi_4093112_combined_unique_52157_0,jgi_4093112_combined_unique_29059_0,jgi_4093112_combined_unique_37734_0,jg…
jgi_4093112_combined_unique	P42-PWY	incomplete reductive TCA cycle	7	7	399	-0.9375	cellular organisms (131567)	Methanomicrobia (224756)	[jgi_4093112_combined_unique_51012_0,jgi_4093112_combined_unique_23739_0,jgi_4093112_combined_unique_95313_0,jgi_4093112_combined_unique_62863_0,jgi_4093112_combined_unique_29059_0,jgi_4093112_combined_unique_52232_0,jgi_4093112_combined_unique_37734_0,jgi_4093112_combined_unique_8050_1,jgi_4093112_combined_unique_94246_0,jgi_4093112_combined_unique_3334_2,jgi_4093112_combined_unique_31849_0,jgi_…
jgi_4093112_combined_unique	PWY-7343	UDP-glucose biosynthesis	3	2	56	-0.25	Monera (99999999)	Bacteria (2)	[jgi_4093112_combined_unique_50771_0,jgi_4093112_combined_unique_28936_0,jgi_4093112_combined_unique_79514_1,jgi_4093112_combined_unique_347_2,jgi_4093112_combined_unique_237_4,jgi_4093112_combined_unique_237_5,jgi_4093112_combined_unique_80369_0,jgi_4093112_combined_unique_104767_0,jgi_4093112_combined_unique_8932_1,jgi_4093112_combined_unique_29801_0,jgi_4093112_combined_unique_75974_0,jgi_4093…
jgi_4093112_combined_unique	PWY-5533	acetone degradation II (to acetoacetate)	2	1	22	-0.25	Monera (99999999)	Bacteria (2)	[jgi_4093112_combined_unique_5053_0,jgi_4093112_combined_unique_27875_0,jgi_4093112_combined_unique_115026_0,jgi_4093112_combined_unique_34246_0,jgi_4093112_combined_unique_94227_0,jgi_4093112_combined_unique_22904_0,jgi_4093112_combined_unique_47118_0,jgi_4093112_combined_unique_30924_0,jgi_4093112_combined_unique_73997_0,jgi_4093112_combined_unique_27238_0,jgi_4093112_combined_unique_93215_0,jg…
jgi_4093112_combined_unique	PWY-7268	NAD/NADP-NADH/NADPH cytosolic interconversion (yeast)	5	5	293	-1.375	Monera (99999999)	Fungi (4751)	[jgi_4093112_combined_unique_16599_0,jgi_4093112_combined_unique_115024_0,jgi_4093112_combined_unique_2942_6,jgi_4093112_combined_unique_113995_0,jgi_4093112_combined_unique_52895_0,jgi_4093112_combined_unique_9668_0,jgi_4093112_combined_unique_6233_0,jgi_4093112_combined_unique_22018_0,jgi_4093112_combined_unique_106372_0,jgi_4093112_combined_unique_31286_0,jgi_4093112_combined_unique_53410_0,jg…
jgi_4093112_combined_unique	PWY-7346	UDP-alpha-D-glucuronate biosynthesis (from UDP-glucose)	1	1	33	-0.25	Monera (99999999)	Bacteria (2)	[jgi_4093112_combined_unique_45796_0,jgi_4093112_combined_unique_109603_0,jgi_4093112_combined_unique_83033_0,jgi_4093112_combined_unique_100175_0,jgi_4093112_combined_unique_107898_0,jgi_4093112_combined_unique_100620_0,jgi_4093112_combined_unique_18029_0,jgi_4093112_combined_unique_33222_0,jgi_4093112_combined_unique_84007_0,jgi_4093112_combined_unique_102122_0,jgi_4093112_combined_unique_63622…
jgi_4093112_combined_unique	PWY-7344	UDP-D-galactose biosynthesis	1	1	37	-0.25	Monera (99999999)	Bacteria (2)	[jgi_4093112_combined_unique_50911_0,jgi_4093112_combined_unique_54253_0,jgi_4093112_combined_unique_65726_0,jgi_4093112_combined_unique_98648_0,jgi_4093112_combined_unique_101274_0,jgi_4093112_combined_unique_108544_0,jgi_4093112_combined_unique_93165_0,jgi_4093112_combined_unique_96326_0,jgi_4093112_combined_unique_92729_0,jgi_4093112_combined_unique_50252_0,jgi_4093112_combined_unique_87491_0,…
jgi_4093112_combined_unique	PWY-7431	aromatic biogenic amine degradation (bacteria)	8	4	71	-0.25	Monera (99999999)	Bacteria (2)	[jgi_4093112_combined_unique_46059_0,jgi_4093112_combined_unique_58199_0,jgi_4093112_combined_unique_93308_0,jgi_4093112_combined_unique_43096_0,jgi_4093112_combined_unique_35640_0,jgi_4093112_combined_unique_84507_0,jgi_4093112_combined_unique_40292_0,jgi_4093112_combined_unique_49973_0,jgi_4093112_combined_unique_29222_0,jgi_4093112_combined_unique_38119_0,jgi_4093112_combined_unique_44357_0,jg…
jgi_4093112_combined_unique	PWY-7432	phenylalanine biosynthesis (cytosolic, plants)	4	3	74	-1.25	Monera (99999999)	Viridiplantae (33090)	[jgi_4093112_combined_unique_1052_4,jgi_4093112_combined_unique_10562_0,jgi_4093112_combined_unique_10401_1,jgi_4093112_combined_unique_34056_0,jgi_4093112_combined_unique_374_3,jgi_4093112_combined_unique_40190_0,jgi_4093112_combined_unique_113836_0,jgi_4093112_combined_unique_66392_0,jgi_4093112_combined_unique_79342_0,jgi_4093112_combined_unique_34085_1,jgi_4093112_combined_unique_67241_0,jgi_…
jgi_4093112_combined_unique	PWY-7434	terminal O-glycans residues modification	10	2	1	-1.4375	Marinimicrobia (62680)	Eukaryota (2759)	[jgi_4093112_combined_unique_56796_1]
jgi_4093112_combined_unique	PWY-7437	protein O-[N-acetyl]-glucosylation	2	1	1	-1.25	Bacteria (2)	Eukaryota (2759)	[jgi_4093112_combined_unique_24536_0]
jgi_4093112_combined_unique	PYRIDNUCSAL-PWY	NAD salvage pathway I	8	4	143	-0.25	Monera (99999999)	Bacteria (2)	[jgi_4093112_combined_unique_97695_0,jgi_4093112_combined_unique_49603_0,jgi_4093112_combined_unique_68293_0,jgi_4093112_combined_unique_15529_1,jgi_4093112_combined_unique_105362_0,jgi_4093112_combined_unique_62043_0,jgi_4093112_combined_unique_54355_0,jgi_4093112_combined_unique_94388_0,jgi_4093112_combined_unique_7813_0,jgi_4093112_combined_unique_89855_0,jgi_4093112_combined_unique_58638_0,jg…
jgi_4093112_combined_unique	LEU-DEG2-PWY	leucine degradation I	6	5	117	-0.25	Monera (99999999)	Bacteria (2)	[jgi_4093112_combined_unique_60733_0,jgi_4093112_combined_unique_1525_4,jgi_4093112_combined_unique_9332_1,jgi_4093112_combined_unique_65713_0,jgi_4093112_combined_unique_644_3,jgi_4093112_combined_unique_5491_1,jgi_4093112_combined_unique_2494_0,jgi_4093112_combined_unique_61154_0,jgi_4093112_combined_unique_33369_0,jgi_4093112_combined_unique_25846_0,jgi_4093112_combined_unique_115615_0,jgi_409…
jgi_4093112_combined_unique	ILEUSYN-PWY	isoleucine biosynthesis I (from threonine)	7	5	393	-0.25	Monera (99999999)	Bacteria (2)	[jgi_4093112_combined_unique_35411_0,jgi_4093112_combined_unique_1525_4,jgi_4093112_combined_unique_107956_0,jgi_4093112_combined_unique_73197_0,jgi_4093112_combined_unique_15490_1,jgi_4093112_combined_unique_99300_0,jgi_4093112_combined_unique_95767_0,jgi_4093112_combined_unique_57826_0,jgi_4093112_combined_unique_84351_0,jgi_4093112_combined_unique_48560_0,jgi_4093112_combined_unique_115615_0,j…
jgi_4093112_combined_unique	PWY-7335	UDP-N-acetyl-alpha-D-mannosaminouronate biosynthesis	2	1	5	-0.25	Monera (99999999)	Bacteria (2)	[jgi_4093112_combined_unique_95925_0,jgi_4093112_combined_unique_110712_0,jgi_4093112_combined_unique_106950_0,jgi_4093112_combined_unique_98740_0,jgi_4093112_combined_unique_81772_0]
jgi_4093112_combined_unique	PWY-6848	rutin degradation	3	1	6	-1.625	Bacteria (2)	Fungi (4751)	[jgi_4093112_combined_unique_5158_0,jgi_4093112_combined_unique_7352_1,jgi_4093112_combined_unique_3673_3,jgi_4093112_combined_unique_168_4,jgi_4093112_combined_unique_75137_0,jgi_4093112_combined_unique_55733_0]
jgi_4093112_combined_unique	NPGLUCAT-PWY	Entner-Doudoroff pathway II (non-phosphorylative)	9	8	175	-0.4375	Monera (99999999)	Thermoprotei (183924)	[jgi_4093112_combined_unique_34042_0,jgi_4093112_combined_unique_19990_0,jgi_4093112_combined_unique_25220_0,jgi_4093112_combined_unique_77312_0,jgi_4093112_combined_unique_98051_0,jgi_4093112_combined_unique_60509_0,jgi_4093112_combined_unique_5238_0,jgi_4093112_combined_unique_46663_0,jgi_4093112_combined_unique_51909_0,jgi_4093112_combined_unique_51334_0,jgi_4093112_combined_unique_17533_0,jgi…
jgi_4093112_combined_unique	PWY0-1305	glutamate dependent acid resistance	1	1	15	0	Bacteria (2)	Bacteria (2)	[jgi_4093112_combined_unique_80071_0,jgi_4093112_combined_unique_12884_1,jgi_4093112_combined_unique_18863_0,jgi_4093112_combined_unique_109445_0,jgi_4093112_combined_unique_51101_0,jgi_4093112_combined_unique_37279_0,jgi_4093112_combined_unique_6358_2,jgi_4093112_combined_unique_1018_1,jgi_4093112_combined_unique_75875_0,jgi_4093112_combined_unique_7979_0,jgi_4093112_combined_unique_3072_1,jgi_4…
jgi_4093112_combined_unique	PWY-6328	lysine degradation X	6	2	15	-0.375	Monera (99999999)	Proteobacteria (1224)	[jgi_4093112_combined_unique_32108_0,jgi_4093112_combined_unique_23140_1,jgi_4093112_combined_unique_12262_1,jgi_4093112_combined_unique_24308_0,jgi_4093112_combined_unique_102864_0,jgi_4093112_combined_unique_14884_0,jgi_4093112_combined_unique_77426_0,jgi_4093112_combined_unique_29752_0,jgi_4093112_combined_unique_2998_0,jgi_4093112_combined_unique_75694_0,jgi_4093112_combined_unique_11124_0,jg…
jgi_4093112_combined_unique	FASYN-ELONG-PWY	fatty acid elongation -- saturated	5	5	195	0	Bacteria (2)	Bacteria (2)	[jgi_4093112_combined_unique_14020_1,jgi_4093112_combined_unique_60856_0,jgi_4093112_combined_unique_111336_0,jgi_4093112_combined_unique_43016_0,jgi_4093112_combined_unique_92710_0,jgi_4093112_combined_unique_4066_0,jgi_4093112_combined_unique_5491_2,jgi_4093112_combined_unique_58718_0,jgi_4093112_combined_unique_5797_2,jgi_4093112_combined_unique_72891_0,jgi_4093112_combined_unique_114574_0,jgi…
jgi_4093112_combined_unique	PWY-901	methylglyoxal degradation II	2	2	47	-0.5	cellular organisms (131567)	Eukaryota (2759)	[jgi_4093112_combined_unique_13634_0,jgi_4093112_combined_unique_109498_0,jgi_4093112_combined_unique_9756_1,jgi_4093112_combined_unique_30649_1,jgi_4093112_combined_unique_28904_0,jgi_4093112_combined_unique_67531_0,jgi_4093112_combined_unique_19015_0,jgi_4093112_combined_unique_18557_0,jgi_4093112_combined_unique_30135_1,jgi_4093112_combined_unique_69389_0,jgi_4093112_combined_unique_77028_0,jg…
jgi_4093112_combined_unique	PWY0-1301	melibiose degradation	1	1	2	0	Bacteria (2)	Bacteria (2)	[jgi_4093112_combined_unique_27024_0,jgi_4093112_combined_unique_95056_0]
jgi_4093112_combined_unique	HYDROXYPRODEG-PWY	4-hydroxyproline degradation	5	2	24	-1.625	Bacteria (2)	Metazoa (33208)	[jgi_4093112_combined_unique_2142_0,jgi_4093112_combined_unique_81454_0,jgi_4093112_combined_unique_26745_0,jgi_4093112_combined_unique_93109_0,jgi_4093112_combined_unique_1336_0,jgi_4093112_combined_unique_67876_0,jgi_4093112_combined_unique_5246_0,jgi_4093112_combined_unique_55320_0,jgi_4093112_combined_unique_3196_0,jgi_4093112_combined_unique_47173_0,jgi_4093112_combined_unique_7946_0,jgi_409…
jgi_4093112_combined_unique	PWY-5669	phosphatidylethanolamine biosynthesis I	2	2	43	-0.25	Monera (99999999)	Bacteria (2)	[jgi_4093112_combined_unique_26607_1,jgi_4093112_combined_unique_51700_0,jgi_4093112_combined_unique_15316_1,jgi_4093112_combined_unique_61099_0,jgi_4093112_combined_unique_75969_0,jgi_4093112_combined_unique_40682_1,jgi_4093112_combined_unique_38167_0,jgi_4093112_combined_unique_4779_0,jgi_4093112_combined_unique_4779_1,jgi_4093112_combined_unique_85685_0,jgi_4093112_combined_unique_96048_0,jgi_…
jgi_4093112_combined_unique	PWY-5667	CDP-diacylglycerol biosynthesis I	4	4	97	0	Bacteria (2)	Bacteria (2)	[jgi_4093112_combined_unique_92199_0,jgi_4093112_combined_unique_66592_0,jgi_4093112_combined_unique_40487_0,jgi_4093112_combined_unique_59912_0,jgi_4093112_combined_unique_14506_1,jgi_4093112_combined_unique_98013_0,jgi_4093112_combined_unique_38295_0,jgi_4093112_combined_unique_18492_0,jgi_4093112_combined_unique_87210_0,jgi_4093112_combined_unique_77158_0,jgi_4093112_combined_unique_66261_0,jg…
jgi_4093112_combined_unique	PWY-5148	acyl-CoA hydrolysis	1	1	13	0	Bacteria (2)	Bacteria (2)	[jgi_4093112_combined_unique_1955_0,jgi_4093112_combined_unique_94599_0,jgi_4093112_combined_unique_2948_1,jgi_4093112_combined_unique_97358_0,jgi_4093112_combined_unique_37072_0,jgi_4093112_combined_unique_34668_0,jgi_4093112_combined_unique_35748_0,jgi_4093112_combined_unique_43449_0,jgi_4093112_combined_unique_2516_1,jgi_4093112_combined_unique_39292_0,jgi_4093112_combined_unique_288_4,jgi_409…
jgi_4093112_combined_unique	PWY-4621	arsenate detoxification II (glutaredoxin)	1	1	16	0	Bacteria (2)	Bacteria (2)	[jgi_4093112_combined_unique_887_3,jgi_4093112_combined_unique_31185_0,jgi_4093112_combined_unique_21348_1,jgi_4093112_combined_unique_3330_0,jgi_4093112_combined_unique_7572_1,jgi_4093112_combined_unique_1206_3,jgi_4093112_combined_unique_20552_0,jgi_4093112_combined_unique_637_1,jgi_4093112_combined_unique_534_3,jgi_4093112_combined_unique_68233_0,jgi_4093112_combined_unique_15495_1,jgi_4093112…
jgi_4093112_combined_unique	PWY-6435	4-hydroxybenzoate biosynthesis V	5	5	383	-0.75	cellular organisms (131567)	Viridiplantae (33090)	[jgi_4093112_combined_unique_72757_0,jgi_4093112_combined_unique_51563_0,jgi_4093112_combined_unique_5773_1,jgi_4093112_combined_unique_49449_0,jgi_4093112_combined_unique_52480_0,jgi_4093112_combined_unique_81818_0,jgi_4093112_combined_unique_9618_1,jgi_4093112_combined_unique_68449_0,jgi_4093112_combined_unique_58978_0,jgi_4093112_combined_unique_80712_0,jgi_4093112_combined_unique_40774_0,jgi_…
jgi_4093112_combined_unique	PWY-6430	thymine degradation	3	1	20	-0.25	Monera (99999999)	Bacteria (2)	[jgi_4093112_combined_unique_85407_0,jgi_4093112_combined_unique_48236_0,jgi_4093112_combined_unique_25338_0,jgi_4093112_combined_unique_23105_0,jgi_4093112_combined_unique_95718_0,jgi_4093112_combined_unique_16689_0,jgi_4093112_combined_unique_9796_0,jgi_4093112_combined_unique_98213_0,jgi_4093112_combined_unique_101212_0,jgi_4093112_combined_unique_98387_0,jgi_4093112_combined_unique_54020_0,jg…
jgi_4093112_combined_unique	PWY-1269	CMP-KDO biosynthesis I	4	4	89	-0.125	Bacteria (2)	Chlamydiae/Verrucomicrobia group (51290)	[jgi_4093112_combined_unique_44810_0,jgi_4093112_combined_unique_101726_0,jgi_4093112_combined_unique_55848_0,jgi_4093112_combined_unique_35352_0,jgi_4093112_combined_unique_4762_3,jgi_4093112_combined_unique_2112_3,jgi_4093112_combined_unique_15611_0,jgi_4093112_combined_unique_11210_0,jgi_4093112_combined_unique_105631_0,jgi_4093112_combined_unique_81537_0,jgi_4093112_combined_unique_18768_0,jg…
jgi_4093112_combined_unique	PWY-6627	salinosporamide A biosynthesis	15	3	117	-0.375	Monera (99999999)	Actinobacteria <phylum> (201174)	[jgi_4093112_combined_unique_97555_0,jgi_4093112_combined_unique_76361_0,jgi_4093112_combined_unique_46589_0,jgi_4093112_combined_unique_1536_1,jgi_4093112_combined_unique_85441_0,jgi_4093112_combined_unique_99300_0,jgi_4093112_combined_unique_103254_0,jgi_4093112_combined_unique_31706_0,jgi_4093112_combined_unique_68969_0,jgi_4093112_combined_unique_57826_0,jgi_4093112_combined_unique_73248_0,jg…
jgi_4093112_combined_unique	PWY-5392	reductive TCA cycle II	12	11	565	-0.875	cellular organisms (131567)	Aquificae <phylum> (200783)	[jgi_4093112_combined_unique_77544_0,jgi_4093112_combined_unique_23739_0,jgi_4093112_combined_unique_95313_0,jgi_4093112_combined_unique_62863_0,jgi_4093112_combined_unique_29059_0,jgi_4093112_combined_unique_7561_0,jgi_4093112_combined_unique_37734_0,jgi_4093112_combined_unique_111740_0,jgi_4093112_combined_unique_8050_1,jgi_4093112_combined_unique_91683_0,jgi_4093112_combined_unique_55653_0,jgi…
jgi_4093112_combined_unique	PWY-5493	reductive monocarboxylic acid cycle	2	1	24	-0.25	Monera (99999999)	Bacteria (2)	[jgi_4093112_combined_unique_90764_0,jgi_4093112_combined_unique_19990_0,jgi_4093112_combined_unique_42616_0,jgi_4093112_combined_unique_98051_0,jgi_4093112_combined_unique_33471_0,jgi_4093112_combined_unique_72232_0,jgi_4093112_combined_unique_105266_0,jgi_4093112_combined_unique_25220_0,jgi_4093112_combined_unique_20568_0,jgi_4093112_combined_unique_84494_0,jgi_4093112_combined_unique_77544_0,j…
jgi_4093112_combined_unique	PWY-5989	stearate biosynthesis II (bacteria and plants)	5	4	129	0	Bacteria (2)	Bacteria (2)	[jgi_4093112_combined_unique_14020_1,jgi_4093112_combined_unique_60856_0,jgi_4093112_combined_unique_111336_0,jgi_4093112_combined_unique_43016_0,jgi_4093112_combined_unique_5491_2,jgi_4093112_combined_unique_58718_0,jgi_4093112_combined_unique_114574_0,jgi_4093112_combined_unique_37826_0,jgi_4093112_combined_unique_95752_0,jgi_4093112_combined_unique_63142_0,jgi_4093112_combined_unique_27194_0,j…
jgi_4093112_combined_unique	PWY-5988	wound-induced proteolysis I	1	1	52	-1.25	Monera (99999999)	Viridiplantae (33090)	[jgi_4093112_combined_unique_93561_0,jgi_4093112_combined_unique_55570_0,jgi_4093112_combined_unique_113808_0,jgi_4093112_combined_unique_108607_0,jgi_4093112_combined_unique_4064_0,jgi_4093112_combined_unique_14809_0,jgi_4093112_combined_unique_99772_0,jgi_4093112_combined_unique_83486_0,jgi_4093112_combined_unique_111943_0,jgi_4093112_combined_unique_85010_0,jgi_4093112_combined_unique_9067_1,j…
jgi_4093112_combined_unique	PWY-6969	TCA cycle V (2-oxoglutarate:ferredoxin oxidoreductase)	12	11	815	-0.875	cellular organisms (131567)	Cyanobacteria (1117)	[jgi_4093112_combined_unique_105095_0,jgi_4093112_combined_unique_15444_0,jgi_4093112_combined_unique_4328_0,jgi_4093112_combined_unique_95313_0,jgi_4093112_combined_unique_20921_0,jgi_4093112_combined_unique_62863_0,jgi_4093112_combined_unique_29059_0,jgi_4093112_combined_unique_7561_0,jgi_4093112_combined_unique_37734_0,jgi_4093112_combined_unique_111740_0,jgi_4093112_combined_unique_8050_1,jgi…
jgi_4093112_combined_unique	PWY3O-19	ubiquinol-6 biosynthesis from 4-hydroxybenzoate (eukaryotic)	8	2	26	-1.375	Monera (99999999)	Fungi (4751)	[jgi_4093112_combined_unique_34667_0,jgi_4093112_combined_unique_747_1,jgi_4093112_combined_unique_18548_0,jgi_4093112_combined_unique_20020_1,jgi_4093112_combined_unique_29519_0,jgi_4093112_combined_unique_760_4,jgi_4093112_combined_unique_20804_0,jgi_4093112_combined_unique_24212_0,jgi_4093112_combined_unique_85927_0,jgi_4093112_combined_unique_2659_2,jgi_4093112_combined_unique_26354_0,jgi_409…
jgi_4093112_combined_unique	PWY-6964	ammonia assimilation cycle II	2	2	333	-0.75	cellular organisms (131567)	Viridiplantae (33090)	[jgi_4093112_combined_unique_79448_0,jgi_4093112_combined_unique_20832_0,jgi_4093112_combined_unique_15809_1,jgi_4093112_combined_unique_30772_0,jgi_4093112_combined_unique_57596_0,jgi_4093112_combined_unique_39799_0,jgi_4093112_combined_unique_94590_0,jgi_4093112_combined_unique_105587_0,jgi_4093112_combined_unique_10823_0,jgi_4093112_combined_unique_3930_0,jgi_4093112_combined_unique_3924_2,jgi…
jgi_4093112_combined_unique	PWY-5981	CDP-diacylglycerol biosynthesis III	5	4	87	0	Bacteria (2)	Bacteria (2)	[jgi_4093112_combined_unique_92199_0,jgi_4093112_combined_unique_98954_0,jgi_4093112_combined_unique_59912_0,jgi_4093112_combined_unique_14506_1,jgi_4093112_combined_unique_98013_0,jgi_4093112_combined_unique_38295_0,jgi_4093112_combined_unique_18492_0,jgi_4093112_combined_unique_77158_0,jgi_4093112_combined_unique_66261_0,jgi_4093112_combined_unique_48627_0,jgi_4093112_combined_unique_94959_0,jg…
jgi_4093112_combined_unique	PWY-6963	ammonia assimilation cycle I	2	2	393	-0.75	cellular organisms (131567)	Viridiplantae (33090)	[jgi_4093112_combined_unique_79448_0,jgi_4093112_combined_unique_92190_0,jgi_4093112_combined_unique_80023_0,jgi_4093112_combined_unique_20779_0,jgi_4093112_combined_unique_38378_0,jgi_4093112_combined_unique_33337_1,jgi_4093112_combined_unique_6000_0,jgi_4093112_combined_unique_434_4,jgi_4093112_combined_unique_434_3,jgi_4093112_combined_unique_89334_0,jgi_4093112_combined_unique_1523_3,jgi_4093…
jgi_4093112_combined_unique	PROTOCATECHUATE-ORTHO-CLEAVAGE-PWY	protocatechuate degradation II (ortho-cleavage pathway)	4	3	30	0	Bacteria (2)	Bacteria (2)	[jgi_4093112_combined_unique_71690_0,jgi_4093112_combined_unique_39555_0,jgi_4093112_combined_unique_7926_1,jgi_4093112_combined_unique_55810_0,jgi_4093112_combined_unique_42350_0,jgi_4093112_combined_unique_3197_1,jgi_4093112_combined_unique_1318_4,jgi_4093112_combined_unique_4322_1,jgi_4093112_combined_unique_83278_0,jgi_4093112_combined_unique_5726_1,jgi_4093112_combined_unique_1268_2,jgi_4093…
jgi_4093112_combined_unique	PWY-6002	lotaustralin degradation	2	1	22	-1.74993896484	Bacteria (2)	Papaveraceae (3465)	[jgi_4093112_combined_unique_82515_0,jgi_4093112_combined_unique_7265_0,jgi_4093112_combined_unique_89419_0,jgi_4093112_combined_unique_37061_0,jgi_4093112_combined_unique_14998_0,jgi_4093112_combined_unique_2614_0,jgi_4093112_combined_unique_69080_0,jgi_4093112_combined_unique_82463_0,jgi_4093112_combined_unique_43144_0,jgi_4093112_combined_unique_7753_0,jgi_4093112_combined_unique_2202_1,jgi_40…
jgi_4093112_combined_unique	PWY-5499	vitamin B6 degradation	9	1	19	-0.125	Bacteria (2)	Proteobacteria (1224)	[jgi_4093112_combined_unique_6249_0,jgi_4093112_combined_unique_98880_0,jgi_4093112_combined_unique_689_3,jgi_4093112_combined_unique_112725_0,jgi_4093112_combined_unique_37378_0,jgi_4093112_combined_unique_4706_0,jgi_4093112_combined_unique_34248_0,jgi_4093112_combined_unique_57404_0,jgi_4093112_combined_unique_110495_0,jgi_4093112_combined_unique_75729_0,jgi_4093112_combined_unique_42276_0,jgi_…
jgi_4093112_combined_unique	ASPARTATESYN-PWY	aspartate biosynthesis	1	1	124	-0.25	Monera (99999999)	Archaea (2157)	[jgi_4093112_combined_unique_50456_0,jgi_4093112_combined_unique_17217_0,jgi_4093112_combined_unique_60653_0,jgi_4093112_combined_unique_63485_0,jgi_4093112_combined_unique_91341_0,jgi_4093112_combined_unique_52286_0,jgi_4093112_combined_unique_63044_0,jgi_4093112_combined_unique_82076_0,jgi_4093112_combined_unique_15387_0,jgi_4093112_combined_unique_17052_0,jgi_4093112_combined_unique_100863_0,j…
jgi_4093112_combined_unique	METH-ACETATE-PWY	methanogenesis from acetate	6	3	142	-0.375	Monera (99999999)	Euryarchaeota (28890)	[jgi_4093112_combined_unique_14646_0,jgi_4093112_combined_unique_3080_3,jgi_4093112_combined_unique_40817_1,jgi_4093112_combined_unique_91605_0,jgi_4093112_combined_unique_81765_0,jgi_4093112_combined_unique_7773_1,jgi_4093112_combined_unique_13680_0,jgi_4093112_combined_unique_230_8,jgi_4093112_combined_unique_78197_0,jgi_4093112_combined_unique_230_6,jgi_4093112_combined_unique_29957_0,jgi_4093…
jgi_4093112_combined_unique	FERMENTATION-PWY	mixed acid fermentation	16	13	822	-0.75	cellular organisms (131567)	Bacteria (2)	[jgi_4093112_combined_unique_77211_0,jgi_4093112_combined_unique_8724_1,jgi_4093112_combined_unique_24879_0,jgi_4093112_combined_unique_23739_0,jgi_4093112_combined_unique_90736_0,jgi_4093112_combined_unique_7773_1,jgi_4093112_combined_unique_27016_1,jgi_4093112_combined_unique_34557_0,jgi_4093112_combined_unique_37734_0,jgi_4093112_combined_unique_111740_0,jgi_4093112_combined_unique_8050_1,jgi_…
jgi_4093112_combined_unique	PWY-4841	UDP-alpha-D-glucuronate biosynthesis (from myo-inositol)	3	1	2	-1.71875	Bacteria (2)	Embryophyta (3193)	[jgi_4093112_combined_unique_28726_0,jgi_4093112_combined_unique_22889_0]
jgi_4093112_combined_unique	GLUGLNSYN-PWY	glutamate biosynthesis IV	1	1	235	-0.75	cellular organisms (131567)	Viridiplantae (33090)	[jgi_4093112_combined_unique_50359_0,jgi_4093112_combined_unique_25478_0,jgi_4093112_combined_unique_3446_0,jgi_4093112_combined_unique_14910_0,jgi_4093112_combined_unique_10823_0,jgi_4093112_combined_unique_102349_0,jgi_4093112_combined_unique_3930_0,jgi_4093112_combined_unique_80023_0,jgi_4093112_combined_unique_65679_0,jgi_4093112_combined_unique_75952_0,jgi_4093112_combined_unique_100458_0,jg…
jgi_4093112_combined_unique	PWY-7234	inosine-5-phosphate biosynthesis III	6	5	187	-0.25	Monera (99999999)	Archaea (2157)	[jgi_4093112_combined_unique_7865_0,jgi_4093112_combined_unique_84178_0,jgi_4093112_combined_unique_83843_0,jgi_4093112_combined_unique_36833_0,jgi_4093112_combined_unique_71379_0,jgi_4093112_combined_unique_36000_0,jgi_4093112_combined_unique_1502_5,jgi_4093112_combined_unique_111514_0,jgi_4093112_combined_unique_68806_0,jgi_4093112_combined_unique_71098_0,jgi_4093112_combined_unique_4512_0,jgi_…
jgi_4093112_combined_unique	PWY0-1275	lipoate biosynthesis and incorporation II	2	1	36	0	Bacteria (2)	Bacteria (2)	[jgi_4093112_combined_unique_69168_0,jgi_4093112_combined_unique_68331_0,jgi_4093112_combined_unique_60075_0,jgi_4093112_combined_unique_39871_0,jgi_4093112_combined_unique_17263_1,jgi_4093112_combined_unique_36681_0,jgi_4093112_combined_unique_110863_0,jgi_4093112_combined_unique_57410_0,jgi_4093112_combined_unique_48276_0,jgi_4093112_combined_unique_22236_0,jgi_4093112_combined_unique_12144_1,j…
jgi_4093112_combined_unique	ARGININE-SYN4-PWY	ornithine de novo biosynthesis	4	4	114	-1.375	Monera (99999999)	Metazoa (33208)	[jgi_4093112_combined_unique_7299_0,jgi_4093112_combined_unique_24666_0,jgi_4093112_combined_unique_37128_0,jgi_4093112_combined_unique_30612_0,jgi_4093112_combined_unique_94421_0,jgi_4093112_combined_unique_13404_0,jgi_4093112_combined_unique_63154_0,jgi_4093112_combined_unique_11054_0,jgi_4093112_combined_unique_83977_0,jgi_4093112_combined_unique_23880_1,jgi_4093112_combined_unique_99802_0,jgi…
jgi_4093112_combined_unique	PWY-7053	docosahexanoate biosynthesis I	16	4	263	-1.0	Monera (99999999)	Eukaryota (2759)	[jgi_4093112_combined_unique_60316_0,jgi_4093112_combined_unique_50581_0,jgi_4093112_combined_unique_68164_0,jgi_4093112_combined_unique_29352_0,jgi_4093112_combined_unique_12301_0,jgi_4093112_combined_unique_88277_0,jgi_4093112_combined_unique_41730_0,jgi_4093112_combined_unique_111336_0,jgi_4093112_combined_unique_109998_0,jgi_4093112_combined_unique_82096_0,jgi_4093112_combined_unique_49645_0,…
jgi_4093112_combined_unique	PWY-7052	cyanophycin metabolism	5	1	3	0	Bacteria (2)	Bacteria (2)	[jgi_4093112_combined_unique_283_1,jgi_4093112_combined_unique_10006_0,jgi_4093112_combined_unique_80634_0]
jgi_4093112_combined_unique	PWY-7198	pyrimidine deoxyribonucleotides de novo biosynthesis IV	7	6	257	-0.25	Monera (99999999)	Archaea (2157)	[jgi_4093112_combined_unique_29759_0,jgi_4093112_combined_unique_13535_0,jgi_4093112_combined_unique_89853_0,jgi_4093112_combined_unique_322_0,jgi_4093112_combined_unique_75811_0,jgi_4093112_combined_unique_25888_0,jgi_4093112_combined_unique_711_2,jgi_4093112_combined_unique_183_0,jgi_4093112_combined_unique_63370_0,jgi_4093112_combined_unique_21231_0,jgi_4093112_combined_unique_72440_0,jgi_4093…
jgi_4093112_combined_unique	PWY-7199	pyrimidine deoxyribonucleosides salvage	5	4	77	-0.25	Monera (99999999)	Bacteria (2)	[jgi_4093112_combined_unique_13535_0,jgi_4093112_combined_unique_36749_0,jgi_4093112_combined_unique_16222_1,jgi_4093112_combined_unique_257_1,jgi_4093112_combined_unique_75811_0,jgi_4093112_combined_unique_113625_0,jgi_4093112_combined_unique_51092_0,jgi_4093112_combined_unique_581_4,jgi_4093112_combined_unique_667_2,jgi_4093112_combined_unique_9740_0,jgi_4093112_combined_unique_82988_0,jgi_4093…
jgi_4093112_combined_unique	PARATHION-DEGRADATION-PWY	parathion degradation	2	1	1	0.248046875	Agrobacterium albertimagni (147266)	Bacteria (2)	[jgi_4093112_combined_unique_51736_0]
jgi_4093112_combined_unique	PWY-7054	N-acetylglutaminylglutamine amide biosynthesis	2	1	77	-0.25	Monera (99999999)	Bacteria (2)	[jgi_4093112_combined_unique_76669_0,jgi_4093112_combined_unique_64536_0,jgi_4093112_combined_unique_1773_2,jgi_4093112_combined_unique_62703_0,jgi_4093112_combined_unique_10703_0,jgi_4093112_combined_unique_64516_0,jgi_4093112_combined_unique_34816_1,jgi_4093112_combined_unique_5029_1,jgi_4093112_combined_unique_1067_2,jgi_4093112_combined_unique_3924_1,jgi_4093112_combined_unique_103495_0,jgi_4…
jgi_4093112_combined_unique	PWY-7193	pyrimidine ribonucleosides salvage I	3	3	28	-0.25	Monera (99999999)	Bacteria (2)	[jgi_4093112_combined_unique_113625_0,jgi_4093112_combined_unique_667_2,jgi_4093112_combined_unique_5631_0,jgi_4093112_combined_unique_99110_0,jgi_4093112_combined_unique_16125_0,jgi_4093112_combined_unique_27770_0,jgi_4093112_combined_unique_313_3,jgi_4093112_combined_unique_313_4,jgi_4093112_combined_unique_11375_0,jgi_4093112_combined_unique_110642_0,jgi_4093112_combined_unique_2557_2,jgi_4093…
jgi_4093112_combined_unique	PWY-2661	trehalose biosynthesis V	3	1	6	0	Bacteria (2)	Bacteria (2)	[jgi_4093112_combined_unique_26141_0,jgi_4093112_combined_unique_21784_0,jgi_4093112_combined_unique_81985_0,jgi_4093112_combined_unique_59360_0,jgi_4093112_combined_unique_106124_0,jgi_4093112_combined_unique_75744_0]
jgi_4093112_combined_unique	PWY-7197	pyrimidine deoxyribonucleotide phosphorylation	4	4	78	-0.25	Monera (99999999)	Bacteria (2)	[jgi_4093112_combined_unique_68477_0,jgi_4093112_combined_unique_53001_0,jgi_4093112_combined_unique_97789_0,jgi_4093112_combined_unique_94811_0,jgi_4093112_combined_unique_6932_1,jgi_4093112_combined_unique_322_0,jgi_4093112_combined_unique_5584_0,jgi_4093112_combined_unique_29034_0,jgi_4093112_combined_unique_711_2,jgi_4093112_combined_unique_4645_0,jgi_4093112_combined_unique_85390_0,jgi_40931…
jgi_4093112_combined_unique	GLYOXDEG-PWY	glycolate and glyoxylate degradation II	2	2	83	0	Bacteria (2)	Bacteria (2)	[jgi_4093112_combined_unique_37352_0,jgi_4093112_combined_unique_5818_0,jgi_4093112_combined_unique_87577_0,jgi_4093112_combined_unique_106258_0,jgi_4093112_combined_unique_94203_0,jgi_4093112_combined_unique_4146_0,jgi_4093112_combined_unique_4146_1,jgi_4093112_combined_unique_54980_0,jgi_4093112_combined_unique_2581_0,jgi_4093112_combined_unique_108703_0,jgi_4093112_combined_unique_67922_0,jgi_…
jgi_4093112_combined_unique	PWY-3181	tryptophan degradation VI (via tryptamine)	3	2	11	0	Bacteria (2)	Bacteria (2)	[jgi_4093112_combined_unique_82425_0,jgi_4093112_combined_unique_38119_0,jgi_4093112_combined_unique_22952_1,jgi_4093112_combined_unique_72884_0,jgi_4093112_combined_unique_2244_4,jgi_4093112_combined_unique_16414_0,jgi_4093112_combined_unique_36604_0,jgi_4093112_combined_unique_2524_1,jgi_4093112_combined_unique_1540_2,jgi_4093112_combined_unique_1103_6,jgi_4093112_combined_unique_98389_0]
jgi_4093112_combined_unique	PWY-6578	8-amino-7-oxononanoate biosynthesis III	2	1	11	-0.25	Monera (99999999)	Bacteria (2)	[jgi_4093112_combined_unique_2314_3,jgi_4093112_combined_unique_102683_0,jgi_4093112_combined_unique_100343_0,jgi_4093112_combined_unique_10102_0,jgi_4093112_combined_unique_20512_0,jgi_4093112_combined_unique_14757_1,jgi_4093112_combined_unique_84426_0,jgi_4093112_combined_unique_98595_0,jgi_4093112_combined_unique_40340_0,jgi_4093112_combined_unique_12509_0,jgi_4093112_combined_unique_23875_0]
jgi_4093112_combined_unique	PWY-5084	2-oxoglutarate decarboxylation to succinyl-CoA	3	3	113	-0.25	Monera (99999999)	Bacteria (2)	[jgi_4093112_combined_unique_96186_0,jgi_4093112_combined_unique_151_1,jgi_4093112_combined_unique_77969_0,jgi_4093112_combined_unique_86152_0,jgi_4093112_combined_unique_151_0,jgi_4093112_combined_unique_94237_0,jgi_4093112_combined_unique_33349_0,jgi_4093112_combined_unique_93589_0,jgi_4093112_combined_unique_781_0,jgi_4093112_combined_unique_18038_0,jgi_4093112_combined_unique_74969_0,jgi_4093…
jgi_4093112_combined_unique	MALTOSECAT-PWY	maltose degradation	2	1	1	0.2421875	Flavobacteriaceae (49546)	Bacteria (2)	[jgi_4093112_combined_unique_96706_0]
jgi_4093112_combined_unique	PWY-1042	glycolysis IV (plant cytosol)	10	10	413	-1.25	Monera (99999999)	Viridiplantae (33090)	[jgi_4093112_combined_unique_7044_0,jgi_4093112_combined_unique_77312_0,jgi_4093112_combined_unique_41941_0,jgi_4093112_combined_unique_44676_0,jgi_4093112_combined_unique_5238_0,jgi_4093112_combined_unique_7453_0,jgi_4093112_combined_unique_104060_0,jgi_4093112_combined_unique_8990_1,jgi_4093112_combined_unique_8990_0,jgi_4093112_combined_unique_81292_0,jgi_4093112_combined_unique_17533_0,jgi_40…
jgi_4093112_combined_unique	CENTFERM-PWY	pyruvate fermentation to butanoate	7	5	467	-0.875	cellular organisms (131567)	Proteobacteria (1224)	[jgi_4093112_combined_unique_8036_1,jgi_4093112_combined_unique_32658_0,jgi_4093112_combined_unique_72757_0,jgi_4093112_combined_unique_94703_0,jgi_4093112_combined_unique_51563_0,jgi_4093112_combined_unique_60132_0,jgi_4093112_combined_unique_2348_1,jgi_4093112_combined_unique_49449_0,jgi_4093112_combined_unique_20588_0,jgi_4093112_combined_unique_52480_0,jgi_4093112_combined_unique_81818_0,jgi_…
jgi_4093112_combined_unique	PWY-1281	sulfoacetaldehyde degradation I	2	2	72	-0.25	Monera (99999999)	Bacteria (2)	[jgi_4093112_combined_unique_98926_0,jgi_4093112_combined_unique_14646_0,jgi_4093112_combined_unique_3080_3,jgi_4093112_combined_unique_114817_0,jgi_4093112_combined_unique_476_1,jgi_4093112_combined_unique_40269_0,jgi_4093112_combined_unique_251_1,jgi_4093112_combined_unique_100053_0,jgi_4093112_combined_unique_6454_1,jgi_4093112_combined_unique_60250_0,jgi_4093112_combined_unique_115141_0,jgi_4…
jgi_4093112_combined_unique	PWY-5697	allantoin degradation to ureidoglycolate I (urea producing)	2	2	20	0	Bacteria (2)	Bacteria (2)	[jgi_4093112_combined_unique_84200_0,jgi_4093112_combined_unique_19211_1,jgi_4093112_combined_unique_11700_1,jgi_4093112_combined_unique_83465_0,jgi_4093112_combined_unique_16708_1,jgi_4093112_combined_unique_46323_0,jgi_4093112_combined_unique_65859_0,jgi_4093112_combined_unique_14721_0,jgi_4093112_combined_unique_72714_0,jgi_4093112_combined_unique_25359_0,jgi_4093112_combined_unique_51166_0,jg…
jgi_4093112_combined_unique	PWY-6148	tetrahydromethanopterin biosynthesis	10	1	39	-0.4375	Monera (99999999)	Methanomicrobia (224756)	[jgi_4093112_combined_unique_35969_0,jgi_4093112_combined_unique_80485_0,jgi_4093112_combined_unique_4867_2,jgi_4093112_combined_unique_25081_0,jgi_4093112_combined_unique_49802_0,jgi_4093112_combined_unique_68109_0,jgi_4093112_combined_unique_54931_0,jgi_4093112_combined_unique_3561_2,jgi_4093112_combined_unique_111663_0,jgi_4093112_combined_unique_81177_0,jgi_4093112_combined_unique_53827_0,jgi…
jgi_4093112_combined_unique	PWY66-201	nicotine degradation IV	16	1	9	-1.87499237061	Proteobacteria (1224)	Mammalia (40674)	[jgi_4093112_combined_unique_43153_0,jgi_4093112_combined_unique_37534_0,jgi_4093112_combined_unique_113398_0,jgi_4093112_combined_unique_1814_1,jgi_4093112_combined_unique_36034_0,jgi_4093112_combined_unique_98127_0,jgi_4093112_combined_unique_68861_0,jgi_4093112_combined_unique_2251_0,jgi_4093112_combined_unique_107217_0]
jgi_4093112_combined_unique	GLYCLEAV-PWY	glycine cleavage	3	3	173	-0.25	Monera (99999999)	Archaea (2157)	[jgi_4093112_combined_unique_96186_0,jgi_4093112_combined_unique_6650_0,jgi_4093112_combined_unique_38820_0,jgi_4093112_combined_unique_16786_1,jgi_4093112_combined_unique_101138_0,jgi_4093112_combined_unique_94237_0,jgi_4093112_combined_unique_44665_0,jgi_4093112_combined_unique_781_0,jgi_4093112_combined_unique_34052_0,jgi_4093112_combined_unique_55707_0,jgi_4093112_combined_unique_12685_2,jgi_…
jgi_4093112_combined_unique	PWY-2161	folate polyglutamylation	5	5	165	-0.25	Monera (99999999)	Bacteria (2)	[jgi_4093112_combined_unique_16537_0,jgi_4093112_combined_unique_738_6,jgi_4093112_combined_unique_27146_0,jgi_4093112_combined_unique_24402_0,jgi_4093112_combined_unique_38280_0,jgi_4093112_combined_unique_60484_0,jgi_4093112_combined_unique_16195_0,jgi_4093112_combined_unique_17174_0,jgi_4093112_combined_unique_11826_0,jgi_4093112_combined_unique_113866_0,jgi_4093112_combined_unique_110662_0,jg…
jgi_4093112_combined_unique	PWY-6147	6-hydroxymethyl-dihydropterin diphosphate biosynthesis I	5	3	82	-0.25	Monera (99999999)	Bacteria (2)	[jgi_4093112_combined_unique_2832_1,jgi_4093112_combined_unique_1331_7,jgi_4093112_combined_unique_1299_5,jgi_4093112_combined_unique_57615_0,jgi_4093112_combined_unique_69737_0,jgi_4093112_combined_unique_26770_0,jgi_4093112_combined_unique_85213_0,jgi_4093112_combined_unique_100576_0,jgi_4093112_combined_unique_42122_0,jgi_4093112_combined_unique_6333_0,jgi_4093112_combined_unique_77204_0,jgi_4…
jgi_4093112_combined_unique	SAM-PWY	S-adenosyl-L-methionine biosynthesis	1	1	74	-0.25	Monera (99999999)	Archaea (2157)	[jgi_4093112_combined_unique_115154_0,jgi_4093112_combined_unique_79220_0,jgi_4093112_combined_unique_90125_0,jgi_4093112_combined_unique_80691_0,jgi_4093112_combined_unique_25603_0,jgi_4093112_combined_unique_77361_0,jgi_4093112_combined_unique_9305_0,jgi_4093112_combined_unique_82915_0,jgi_4093112_combined_unique_23236_0,jgi_4093112_combined_unique_34062_1,jgi_4093112_combined_unique_8968_0,jgi…
jgi_4093112_combined_unique	PYRIDOXSYN-PWY	pyridoxal 5-phosphate biosynthesis I	8	7	160	-0.25	Monera (99999999)	Bacteria (2)	[jgi_4093112_combined_unique_78696_0,jgi_4093112_combined_unique_60097_0,jgi_4093112_combined_unique_1490_0,jgi_4093112_combined_unique_32087_0,jgi_4093112_combined_unique_78072_0,jgi_4093112_combined_unique_109552_0,jgi_4093112_combined_unique_48313_0,jgi_4093112_combined_unique_20562_0,jgi_4093112_combined_unique_111126_0,jgi_4093112_combined_unique_64217_0,jgi_4093112_combined_unique_61951_0,j…
jgi_4093112_combined_unique	PWY66-389	phytol degradation	4	4	505	-1.49999237061	Monera (99999999)	Mammalia (40674)	[jgi_4093112_combined_unique_77211_0,jgi_4093112_combined_unique_8724_1,jgi_4093112_combined_unique_50581_0,jgi_4093112_combined_unique_41730_0,jgi_4093112_combined_unique_109998_0,jgi_4093112_combined_unique_64306_0,jgi_4093112_combined_unique_49645_0,jgi_4093112_combined_unique_34557_0,jgi_4093112_combined_unique_110060_0,jgi_4093112_combined_unique_66715_0,jgi_4093112_combined_unique_113490_0,…
jgi_4093112_combined_unique	PWY0-541	cyclopropane fatty acid (CFA) biosynthesis	1	1	26	0	Bacteria (2)	Bacteria (2)	[jgi_4093112_combined_unique_5665_0,jgi_4093112_combined_unique_79880_0,jgi_4093112_combined_unique_6188_0,jgi_4093112_combined_unique_32747_0,jgi_4093112_combined_unique_50032_0,jgi_4093112_combined_unique_3926_1,jgi_4093112_combined_unique_39849_0,jgi_4093112_combined_unique_95291_0,jgi_4093112_combined_unique_105644_0,jgi_4093112_combined_unique_53882_0,jgi_4093112_combined_unique_77724_0,jgi_…
jgi_4093112_combined_unique	PWY-6184	methylsalicylate degradation	2	2	8	0.234375	SAR11 cluster (54526)	Bacteria (2)	[jgi_4093112_combined_unique_57687_0,jgi_4093112_combined_unique_77090_0,jgi_4093112_combined_unique_81619_0,jgi_4093112_combined_unique_22857_0,jgi_4093112_combined_unique_15936_1,jgi_4093112_combined_unique_39460_1,jgi_4093112_combined_unique_10017_0,jgi_4093112_combined_unique_92728_0]
jgi_4093112_combined_unique	PWY-6756	S-methyl-5-thioadenosine degradation II	1	1	21	-0.25	Monera (99999999)	Bacteria (2)	[jgi_4093112_combined_unique_273_6,jgi_4093112_combined_unique_103750_0,jgi_4093112_combined_unique_16023_0,jgi_4093112_combined_unique_27549_0,jgi_4093112_combined_unique_18683_0,jgi_4093112_combined_unique_102879_0,jgi_4093112_combined_unique_40579_0,jgi_4093112_combined_unique_1365_2,jgi_4093112_combined_unique_5372_1,jgi_4093112_combined_unique_27514_0,jgi_4093112_combined_unique_24995_0,jgi_…
jgi_4093112_combined_unique	PWY-6755	S-methyl-5-thio-alpha-D-ribose 1-phosphate degradation I	6	2	48	-0.25	Monera (99999999)	Archaea (2157)	[jgi_4093112_combined_unique_15558_0,jgi_4093112_combined_unique_13979_0,jgi_4093112_combined_unique_32554_1,jgi_4093112_combined_unique_17592_0,jgi_4093112_combined_unique_89221_0,jgi_4093112_combined_unique_1365_1,jgi_4093112_combined_unique_53281_0,jgi_4093112_combined_unique_107184_0,jgi_4093112_combined_unique_109806_0,jgi_4093112_combined_unique_30261_0,jgi_4093112_combined_unique_66299_0,j…
jgi_4093112_combined_unique	PWY-6754	S-methyl-5-thioadenosine degradation I	2	1	1	0.24609375	Brachyspira hampsonii (1287055)	Bacteria (2)	[jgi_4093112_combined_unique_61987_0]
jgi_4093112_combined_unique	PWY-6753	S-methyl-5-thioadenosine degradation III	2	1	2	0.125	Proteobacteria (1224)	Bacteria (2)	[jgi_4093112_combined_unique_59376_0,jgi_4093112_combined_unique_67351_0]
jgi_4093112_combined_unique	PWY-6752	o-diquinones biosynthesis	1	1	2	-1.953125	SAR11 cluster (54526)	Embryophyta (3193)	[jgi_4093112_combined_unique_70716_0,jgi_4093112_combined_unique_31403_0]
jgi_4093112_combined_unique	SALVPURINE2-PWY	xanthine and xanthosine salvage	2	2	17	-0.25	Monera (99999999)	Archaea (2157)	[jgi_4093112_combined_unique_77185_0,jgi_4093112_combined_unique_981_1,jgi_4093112_combined_unique_18003_0,jgi_4093112_combined_unique_86732_0,jgi_4093112_combined_unique_68969_0,jgi_4093112_combined_unique_78692_0,jgi_4093112_combined_unique_11775_0,jgi_4093112_combined_unique_82931_0,jgi_4093112_combined_unique_80612_0,jgi_4093112_combined_unique_59566_0,jgi_4093112_combined_unique_810_1,jgi_40…
jgi_4093112_combined_unique	PWY-6617	adenosine nucleotides degradation III	1	1	14	0	Bacteria (2)	Bacteria (2)	[jgi_4093112_combined_unique_12058_0,jgi_4093112_combined_unique_14201_0,jgi_4093112_combined_unique_74062_0,jgi_4093112_combined_unique_29105_0,jgi_4093112_combined_unique_80935_0,jgi_4093112_combined_unique_22484_0,jgi_4093112_combined_unique_7736_1,jgi_4093112_combined_unique_32187_0,jgi_4093112_combined_unique_7093_1,jgi_4093112_combined_unique_20795_0,jgi_4093112_combined_unique_23_10,jgi_40…
jgi_4093112_combined_unique	PWY-6614	tetrahydrofolate biosynthesis	3	3	90	-0.25	Monera (99999999)	Bacteria (2)	[jgi_4093112_combined_unique_17174_0,jgi_4093112_combined_unique_738_6,jgi_4093112_combined_unique_2250_2,jgi_4093112_combined_unique_54931_0,jgi_4093112_combined_unique_3561_2,jgi_4093112_combined_unique_80485_0,jgi_4093112_combined_unique_110936_0,jgi_4093112_combined_unique_43851_1,jgi_4093112_combined_unique_155_8,jgi_4093112_combined_unique_76530_0,jgi_4093112_combined_unique_78548_0,jgi_409…
jgi_4093112_combined_unique	PWY-6613	tetrahydrofolate salvage from 5,10-methenyltetrahydrofolate	2	2	73	-0.25	Monera (99999999)	Bacteria (2)	[jgi_4093112_combined_unique_76094_0,jgi_4093112_combined_unique_90015_0,jgi_4093112_combined_unique_10401_0,jgi_4093112_combined_unique_25713_0,jgi_4093112_combined_unique_5379_2,jgi_4093112_combined_unique_11076_0,jgi_4093112_combined_unique_68752_0,jgi_4093112_combined_unique_37791_0,jgi_4093112_combined_unique_4878_0,jgi_4093112_combined_unique_3331_1,jgi_4093112_combined_unique_11264_0,jgi_4…
jgi_4093112_combined_unique	PWY-6759	hydrogen production III	1	1	13	0	Bacteria (2)	Bacteria (2)	[jgi_4093112_combined_unique_114687_0,jgi_4093112_combined_unique_60966_0,jgi_4093112_combined_unique_189_11,jgi_4093112_combined_unique_37178_0,jgi_4093112_combined_unique_66661_0,jgi_4093112_combined_unique_24167_0,jgi_4093112_combined_unique_4932_0,jgi_4093112_combined_unique_108005_0,jgi_4093112_combined_unique_2076_1,jgi_4093112_combined_unique_5850_1,jgi_4093112_combined_unique_112667_0,jgi…
jgi_4093112_combined_unique	PWY-6758	hydrogen production II	1	1	14	0	Bacteria (2)	Bacteria (2)	[jgi_4093112_combined_unique_114687_0,jgi_4093112_combined_unique_92949_0,jgi_4093112_combined_unique_189_11,jgi_4093112_combined_unique_37178_0,jgi_4093112_combined_unique_66661_0,jgi_4093112_combined_unique_24167_0,jgi_4093112_combined_unique_4932_0,jgi_4093112_combined_unique_108005_0,jgi_4093112_combined_unique_2076_1,jgi_4093112_combined_unique_60966_0,jgi_4093112_combined_unique_5850_1,jgi_…
jgi_4093112_combined_unique	PWY-7340	9-cis, 11-trans-octadecadienoyl-CoA degradation (isomerase-dependent, yeast)	10	4	133	-1.375	Monera (99999999)	Fungi (4751)	[jgi_4093112_combined_unique_56409_0,jgi_4093112_combined_unique_77642_0,jgi_4093112_combined_unique_72757_0,jgi_4093112_combined_unique_51345_0,jgi_4093112_combined_unique_36114_1,jgi_4093112_combined_unique_4484_0,jgi_4093112_combined_unique_78529_0,jgi_4093112_combined_unique_73913_0,jgi_4093112_combined_unique_30179_0,jgi_4093112_combined_unique_107612_0,jgi_4093112_combined_unique_25617_0,jg…
jgi_4093112_combined_unique	GLUTAMATE-DEG1-PWY	glutamate degradation I	1	1	28	-0.25	Monera (99999999)	Archaea (2157)	[jgi_4093112_combined_unique_77624_0,jgi_4093112_combined_unique_39914_0,jgi_4093112_combined_unique_94368_0,jgi_4093112_combined_unique_24666_0,jgi_4093112_combined_unique_22996_0,jgi_4093112_combined_unique_24806_0,jgi_4093112_combined_unique_13011_0,jgi_4093112_combined_unique_804_1,jgi_4093112_combined_unique_94421_0,jgi_4093112_combined_unique_67104_0,jgi_4093112_combined_unique_50889_0,jgi_…
jgi_4093112_combined_unique	PWY-5367	petroselinate biosynthesis	6	1	99	-1.748046875	Bacteria (2)	Magnoliophyta (3398)	[jgi_4093112_combined_unique_111336_0,jgi_4093112_combined_unique_43016_0,jgi_4093112_combined_unique_5491_2,jgi_4093112_combined_unique_58718_0,jgi_4093112_combined_unique_114574_0,jgi_4093112_combined_unique_37826_0,jgi_4093112_combined_unique_95752_0,jgi_4093112_combined_unique_63142_0,jgi_4093112_combined_unique_27194_0,jgi_4093112_combined_unique_408_0,jgi_4093112_combined_unique_90091_0,jgi…
jgi_4093112_combined_unique	PWY-5364	sulfur reduction II (via polysulfide)	2	1	7	0	Bacteria (2)	Bacteria (2)	[jgi_4093112_combined_unique_42133_0,jgi_4093112_combined_unique_102184_0,jgi_4093112_combined_unique_61504_0,jgi_4093112_combined_unique_114400_0,jgi_4093112_combined_unique_41140_0,jgi_4093112_combined_unique_50202_0,jgi_4093112_combined_unique_104881_0]
jgi_4093112_combined_unique	PWY-7269	NAD/NADP-NADH/NADPH mitochondrial interconversion (yeast)	5	5	662	-1.375	Monera (99999999)	Fungi (4751)	[jgi_4093112_combined_unique_54541_1,jgi_4093112_combined_unique_16742_1,jgi_4093112_combined_unique_7512_1,jgi_4093112_combined_unique_7512_2,jgi_4093112_combined_unique_44191_0,jgi_4093112_combined_unique_70614_0,jgi_4093112_combined_unique_69684_0,jgi_4093112_combined_unique_64306_0,jgi_4093112_combined_unique_1462_0,jgi_4093112_combined_unique_110060_0,jgi_4093112_combined_unique_109083_0,jgi…
jgi_4093112_combined_unique	PWY66-378	androgen biosynthesis	6	2	14	-1.748046875	Bacteria (2)	Vertebrata (7742)	[jgi_4093112_combined_unique_26695_1,jgi_4093112_combined_unique_88305_0,jgi_4093112_combined_unique_24956_0,jgi_4093112_combined_unique_72722_0,jgi_4093112_combined_unique_85717_0,jgi_4093112_combined_unique_114591_0,jgi_4093112_combined_unique_40047_1,jgi_4093112_combined_unique_984_4,jgi_4093112_combined_unique_84291_0,jgi_4093112_combined_unique_97954_0,jgi_4093112_combined_unique_45511_0,jgi…
jgi_4093112_combined_unique	PWY-5921	L-glutamine biosynthesis II (tRNA-dependent)	2	2	173	-0.25	Monera (99999999)	Bacteria (2)	[jgi_4093112_combined_unique_113784_0,jgi_4093112_combined_unique_30567_1,jgi_4093112_combined_unique_110237_0,jgi_4093112_combined_unique_107056_0,jgi_4093112_combined_unique_68553_0,jgi_4093112_combined_unique_110774_0,jgi_4093112_combined_unique_3787_2,jgi_4093112_combined_unique_98166_0,jgi_4093112_combined_unique_21398_1,jgi_4093112_combined_unique_8375_0,jgi_4093112_combined_unique_75865_0,…
jgi_4093112_combined_unique	PWY-5045	pinosylvin metabolism	3	1	1	-1.98828125	SAR324 cluster bacterium SCGC AAA240-J09 (913331)	Euphyllophyta (78536)	[jgi_4093112_combined_unique_65355_0]
jgi_4093112_combined_unique	GLYOXYLATE-BYPASS	glyoxylate cycle	6	6	309	-0.25	Monera (99999999)	Archaea (2157)	[jgi_4093112_combined_unique_37352_0,jgi_4093112_combined_unique_23652_0,jgi_4093112_combined_unique_69028_0,jgi_4093112_combined_unique_74692_0,jgi_4093112_combined_unique_4328_0,jgi_4093112_combined_unique_14599_1,jgi_4093112_combined_unique_15306_0,jgi_4093112_combined_unique_66477_0,jgi_4093112_combined_unique_7018_0,jgi_4093112_combined_unique_5154_1,jgi_4093112_combined_unique_13392_0,jgi_4…
jgi_4093112_combined_unique	PWY-5890	menaquinol-10 biosynthesis	2	1	12	-0.125	Bacteria (2)	Actinobacteria <phylum> (201174)	[jgi_4093112_combined_unique_23034_0,jgi_4093112_combined_unique_7699_0,jgi_4093112_combined_unique_19814_0,jgi_4093112_combined_unique_1729_1,jgi_4093112_combined_unique_6031_1,jgi_4093112_combined_unique_4217_1,jgi_4093112_combined_unique_2987_2,jgi_4093112_combined_unique_5622_1,jgi_4093112_combined_unique_104146_0,jgi_4093112_combined_unique_48816_1,jgi_4093112_combined_unique_119_3,jgi_40931…
jgi_4093112_combined_unique	PWY-5041	S-adenosyl-L-methionine cycle II	4	3	220	-0.25	Monera (99999999)	Bacteria (2)	[jgi_4093112_combined_unique_22197_1,jgi_4093112_combined_unique_56311_0,jgi_4093112_combined_unique_2235_2,jgi_4093112_combined_unique_79220_0,jgi_4093112_combined_unique_7917_1,jgi_4093112_combined_unique_82915_0,jgi_4093112_combined_unique_103959_0,jgi_4093112_combined_unique_7328_1,jgi_4093112_combined_unique_47309_0,jgi_4093112_combined_unique_38252_0,jgi_4093112_combined_unique_67838_0,jgi_…
jgi_4093112_combined_unique	PWY-5028	histidine degradation II	5	5	112	-0.375	Monera (99999999)	Proteobacteria (1224)	[jgi_4093112_combined_unique_42684_0,jgi_4093112_combined_unique_111827_0,jgi_4093112_combined_unique_529_4,jgi_4093112_combined_unique_8277_1,jgi_4093112_combined_unique_9492_1,jgi_4093112_combined_unique_50727_0,jgi_4093112_combined_unique_14805_0,jgi_4093112_combined_unique_26701_0,jgi_4093112_combined_unique_529_3,jgi_4093112_combined_unique_5340_1,jgi_4093112_combined_unique_19034_1,jgi_4093…
jgi_4093112_combined_unique	PWY-4061	glutathione-mediated detoxification I	5	3	114	-1.5	Bacteria (2)	Opisthokonta (33154)	[jgi_4093112_combined_unique_74161_0,jgi_4093112_combined_unique_12531_0,jgi_4093112_combined_unique_12531_1,jgi_4093112_combined_unique_36173_0,jgi_4093112_combined_unique_49693_0,jgi_4093112_combined_unique_69339_0,jgi_4093112_combined_unique_30311_1,jgi_4093112_combined_unique_5645_0,jgi_4093112_combined_unique_42126_0,jgi_4093112_combined_unique_84802_0,jgi_4093112_combined_unique_27346_1,jgi…
jgi_4093112_combined_unique	PWY66-373	sucrose degradation V (sucrose alpha-glucosidase)	6	3	62	-1.49999237061	Monera (99999999)	Mammalia (40674)	[jgi_4093112_combined_unique_38775_0,jgi_4093112_combined_unique_40996_0,jgi_4093112_combined_unique_90815_0,jgi_4093112_combined_unique_53451_0,jgi_4093112_combined_unique_932_4,jgi_4093112_combined_unique_4764_1,jgi_4093112_combined_unique_12124_0,jgi_4093112_combined_unique_34866_0,jgi_4093112_combined_unique_2220_1,jgi_4093112_combined_unique_5696_0,jgi_4093112_combined_unique_10469_1,jgi_409…
jgi_4093112_combined_unique	PWY66-375	leukotriene biosynthesis	6	2	56	-1.498046875	Monera (99999999)	Vertebrata (7742)	[jgi_4093112_combined_unique_28228_0,jgi_4093112_combined_unique_25979_0,jgi_4093112_combined_unique_49281_0,jgi_4093112_combined_unique_2718_1,jgi_4093112_combined_unique_50656_0,jgi_4093112_combined_unique_4858_0,jgi_4093112_combined_unique_22893_0,jgi_4093112_combined_unique_108733_0,jgi_4093112_combined_unique_25743_0,jgi_4093112_combined_unique_84934_0,jgi_4093112_combined_unique_2998_3,jgi_…
jgi_4093112_combined_unique	PWY-5436	threonine degradation IV	2	2	206	-0.25	Monera (99999999)	Bacteria (2)	[jgi_4093112_combined_unique_115024_0,jgi_4093112_combined_unique_77782_0,jgi_4093112_combined_unique_106372_0,jgi_4093112_combined_unique_24879_0,jgi_4093112_combined_unique_45747_0,jgi_4093112_combined_unique_9276_1,jgi_4093112_combined_unique_27016_1,jgi_4093112_combined_unique_75825_0,jgi_4093112_combined_unique_5169_0,jgi_4093112_combined_unique_5169_1,jgi_4093112_combined_unique_52895_0,jgi…
jgi_4093112_combined_unique	PANTO-PWY	phosphopantothenate biosynthesis I	4	4	75	-0.25	Monera (99999999)	Bacteria (2)	[jgi_4093112_combined_unique_65056_0,jgi_4093112_combined_unique_3834_2,jgi_4093112_combined_unique_61684_0,jgi_4093112_combined_unique_93935_0,jgi_4093112_combined_unique_5844_2,jgi_4093112_combined_unique_17742_0,jgi_4093112_combined_unique_101456_0,jgi_4093112_combined_unique_9354_1,jgi_4093112_combined_unique_57251_0,jgi_4093112_combined_unique_3484_1,jgi_4093112_combined_unique_97033_0,jgi_4…
jgi_4093112_combined_unique	PWY-6527	stachyose degradation	7	7	53	-1.25	Monera (99999999)	Viridiplantae (33090)	[jgi_4093112_combined_unique_50771_0,jgi_4093112_combined_unique_50911_0,jgi_4093112_combined_unique_54253_0,jgi_4093112_combined_unique_65726_0,jgi_4093112_combined_unique_98648_0,jgi_4093112_combined_unique_101274_0,jgi_4093112_combined_unique_108544_0,jgi_4093112_combined_unique_93165_0,jgi_4093112_combined_unique_95056_0,jgi_4093112_combined_unique_96326_0,jgi_4093112_combined_unique_92729_0,…
jgi_4093112_combined_unique	TEICHOICACID-PWY	teichoic acid (poly-glycerol) biosynthesis	8	3	15	-0.375	Monera (99999999)	Firmicutes (1239)	[jgi_4093112_combined_unique_54619_0,jgi_4093112_combined_unique_110712_0,jgi_4093112_combined_unique_35416_1,jgi_4093112_combined_unique_35_12,jgi_4093112_combined_unique_9309_1,jgi_4093112_combined_unique_102101_0,jgi_4093112_combined_unique_81772_0,jgi_4093112_combined_unique_38169_1,jgi_4093112_combined_unique_100613_0,jgi_4093112_combined_unique_43622_0,jgi_4093112_combined_unique_69792_0,jg…
jgi_4093112_combined_unique	PWY6666-2	dopamine degradation	5	3	70	-1.375	Monera (99999999)	Metazoa (33208)	[jgi_4093112_combined_unique_46059_0,jgi_4093112_combined_unique_58199_0,jgi_4093112_combined_unique_93308_0,jgi_4093112_combined_unique_43096_0,jgi_4093112_combined_unique_35640_0,jgi_4093112_combined_unique_67983_0,jgi_4093112_combined_unique_84507_0,jgi_4093112_combined_unique_40292_0,jgi_4093112_combined_unique_49973_0,jgi_4093112_combined_unique_29222_0,jgi_4093112_combined_unique_38119_0,jg…
jgi_4093112_combined_unique	PWY-7309	acrylonitrile degradation II	1	1	1	0	Proteobacteria (1224)	Proteobacteria (1224)	[jgi_4093112_combined_unique_64904_0]
jgi_4093112_combined_unique	PWY-7308	acrylonitrile degradation I	2	2	66	-0.375	Monera (99999999)	Proteobacteria (1224)	[jgi_4093112_combined_unique_12999_1,jgi_4093112_combined_unique_74782_0,jgi_4093112_combined_unique_109661_0,jgi_4093112_combined_unique_45682_0,jgi_4093112_combined_unique_49603_0,jgi_4093112_combined_unique_35569_0,jgi_4093112_combined_unique_25571_0,jgi_4093112_combined_unique_15529_1,jgi_4093112_combined_unique_34008_0,jgi_4093112_combined_unique_45223_0,jgi_4093112_combined_unique_86744_0,j…
jgi_4093112_combined_unique	PWY-5441	S-methylmethionine cycle	2	1	38	-1.71875	Bacteria (2)	Embryophyta (3193)	[jgi_4093112_combined_unique_56311_0,jgi_4093112_combined_unique_94433_0,jgi_4093112_combined_unique_10584_0,jgi_4093112_combined_unique_58769_0,jgi_4093112_combined_unique_2773_1,jgi_4093112_combined_unique_88984_0,jgi_4093112_combined_unique_105964_0,jgi_4093112_combined_unique_10799_0,jgi_4093112_combined_unique_41811_0,jgi_4093112_combined_unique_102607_0,jgi_4093112_combined_unique_13221_1,j…
jgi_4093112_combined_unique	PWY-5025	indole-3-acetate biosynthesis IV (bacteria)	2	2	69	-0.375	Monera (99999999)	Proteobacteria (1224)	[jgi_4093112_combined_unique_12999_1,jgi_4093112_combined_unique_74782_0,jgi_4093112_combined_unique_109661_0,jgi_4093112_combined_unique_45682_0,jgi_4093112_combined_unique_13433_0,jgi_4093112_combined_unique_49603_0,jgi_4093112_combined_unique_35569_0,jgi_4093112_combined_unique_25571_0,jgi_4093112_combined_unique_15529_1,jgi_4093112_combined_unique_34008_0,jgi_4093112_combined_unique_45223_0,j…
jgi_4093112_combined_unique	PWY-6932	selenate reduction	5	1	49	-0.25	Monera (99999999)	Bacteria (2)	[jgi_4093112_combined_unique_103529_0,jgi_4093112_combined_unique_4454_0,jgi_4093112_combined_unique_13170_0,jgi_4093112_combined_unique_93051_0,jgi_4093112_combined_unique_3730_1,jgi_4093112_combined_unique_28087_0,jgi_4093112_combined_unique_54416_0,jgi_4093112_combined_unique_47212_0,jgi_4093112_combined_unique_46836_0,jgi_4093112_combined_unique_1308_3,jgi_4093112_combined_unique_19705_0,jgi_…
jgi_4093112_combined_unique	PWY-5629	isopenicillin N biosynthesis	2	1	2	0.2421875	Aeromonas (642)	Bacteria (2)	[jgi_4093112_combined_unique_95872_0,jgi_4093112_combined_unique_2399_0]
jgi_4093112_combined_unique	PWY-6936	seleno-amino acid biosynthesis	5	3	162	-1.25	Monera (99999999)	Viridiplantae (33090)	[jgi_4093112_combined_unique_53786_0,jgi_4093112_combined_unique_101459_0,jgi_4093112_combined_unique_18127_0,jgi_4093112_combined_unique_92386_0,jgi_4093112_combined_unique_90026_0,jgi_4093112_combined_unique_8771_0,jgi_4093112_combined_unique_3323_1,jgi_4093112_combined_unique_2972_1,jgi_4093112_combined_unique_181_2,jgi_4093112_combined_unique_3348_2,jgi_4093112_combined_unique_6966_0,jgi_4093…
jgi_4093112_combined_unique	PWY-3722	glycine betaine biosynthesis II (Gram-positive bacteria)	2	2	90	-0.375	Monera (99999999)	Firmicutes (1239)	[jgi_4093112_combined_unique_89253_0,jgi_4093112_combined_unique_15059_0,jgi_4093112_combined_unique_9560_1,jgi_4093112_combined_unique_9869_0,jgi_4093112_combined_unique_48853_0,jgi_4093112_combined_unique_98278_0,jgi_4093112_combined_unique_4322_0,jgi_4093112_combined_unique_88610_0,jgi_4093112_combined_unique_89342_0,jgi_4093112_combined_unique_88494_0,jgi_4093112_combined_unique_5286_2,jgi_40…
jgi_4093112_combined_unique	PWY-5189	tetrapyrrole biosynthesis II (from glycine)	4	4	84	-0.375	Monera (99999999)	Proteobacteria (1224)	[jgi_4093112_combined_unique_1630_1,jgi_4093112_combined_unique_1085_2,jgi_4093112_combined_unique_64135_0,jgi_4093112_combined_unique_2644_3,jgi_4093112_combined_unique_2644_2,jgi_4093112_combined_unique_45609_0,jgi_4093112_combined_unique_17611_0,jgi_4093112_combined_unique_34404_1,jgi_4093112_combined_unique_34404_0,jgi_4093112_combined_unique_20925_0,jgi_4093112_combined_unique_17383_0,jgi_40…
jgi_4093112_combined_unique	PWY-5188	tetrapyrrole biosynthesis I (from glutamate)	6	6	179	-0.25	Monera (99999999)	Archaea (2157)	[jgi_4093112_combined_unique_1630_1,jgi_4093112_combined_unique_109461_0,jgi_4093112_combined_unique_55948_0,jgi_4093112_combined_unique_33635_0,jgi_4093112_combined_unique_2644_3,jgi_4093112_combined_unique_2644_2,jgi_4093112_combined_unique_45609_0,jgi_4093112_combined_unique_34404_1,jgi_4093112_combined_unique_34404_0,jgi_4093112_combined_unique_2692_1,jgi_4093112_combined_unique_32860_0,jgi_4…
jgi_4093112_combined_unique	AMMOXID-PWY	ammonia oxidation I (aerobic)	2	1	7	0.125	Thaumarchaeota (651137)	Archaea (2157)	[jgi_4093112_combined_unique_1903_3,jgi_4093112_combined_unique_43801_0,jgi_4093112_combined_unique_12352_0,jgi_4093112_combined_unique_7723_0,jgi_4093112_combined_unique_7617_1,jgi_4093112_combined_unique_50003_0,jgi_4093112_combined_unique_43929_0]
jgi_4093112_combined_unique	PWY-5743	3-hydroxypropionate cycle	11	8	263	-0.375	Monera (99999999)	Chloroflexi <phylum> (200795)	[jgi_4093112_combined_unique_108719_0,jgi_4093112_combined_unique_3190_2,jgi_4093112_combined_unique_13664_0,jgi_4093112_combined_unique_80806_0,jgi_4093112_combined_unique_62029_0,jgi_4093112_combined_unique_34050_0,jgi_4093112_combined_unique_73524_0,jgi_4093112_combined_unique_37270_0,jgi_4093112_combined_unique_87687_0,jgi_4093112_combined_unique_54942_0,jgi_4093112_combined_unique_12762_1,jg…
jgi_4093112_combined_unique	ARGSYNBSUB-PWY	arginine biosynthesis II (acetyl cycle)	9	9	494	-0.25	Monera (99999999)	Bacteria (2)	[jgi_4093112_combined_unique_46029_0,jgi_4093112_combined_unique_82215_0,jgi_4093112_combined_unique_71229_0,jgi_4093112_combined_unique_29545_0,jgi_4093112_combined_unique_92074_0,jgi_4093112_combined_unique_39876_0,jgi_4093112_combined_unique_5359_0,jgi_4093112_combined_unique_34813_0,jgi_4093112_combined_unique_8352_1,jgi_4093112_combined_unique_4309_1,jgi_4093112_combined_unique_87214_0,jgi_4…
jgi_4093112_combined_unique	PWY-5744	glyoxylate assimilation	11	6	180	-0.375	Monera (99999999)	Chloroflexi <phylum> (200795)	[jgi_4093112_combined_unique_108719_0,jgi_4093112_combined_unique_3190_2,jgi_4093112_combined_unique_13664_0,jgi_4093112_combined_unique_80806_0,jgi_4093112_combined_unique_62029_0,jgi_4093112_combined_unique_73524_0,jgi_4093112_combined_unique_60586_0,jgi_4093112_combined_unique_87687_0,jgi_4093112_combined_unique_54942_0,jgi_4093112_combined_unique_29325_0,jgi_4093112_combined_unique_107465_0,j…
jgi_4093112_combined_unique	PWY-5747	2-methylcitrate cycle II	6	5	104	-0.25	Monera (99999999)	Bacteria (2)	[jgi_4093112_combined_unique_68432_0,jgi_4093112_combined_unique_69028_0,jgi_4093112_combined_unique_55428_0,jgi_4093112_combined_unique_32598_0,jgi_4093112_combined_unique_52360_0,jgi_4093112_combined_unique_27527_0,jgi_4093112_combined_unique_59593_0,jgi_4093112_combined_unique_71418_0,jgi_4093112_combined_unique_84191_0,jgi_4093112_combined_unique_55653_0,jgi_4093112_combined_unique_92114_0,jg…
jgi_4093112_combined_unique	PWY-6519	8-amino-7-oxononanoate biosynthesis I	11	7	127	-0.25	Monera (99999999)	Bacteria (2)	[jgi_4093112_combined_unique_14020_1,jgi_4093112_combined_unique_60856_0,jgi_4093112_combined_unique_111336_0,jgi_4093112_combined_unique_43016_0,jgi_4093112_combined_unique_5491_2,jgi_4093112_combined_unique_58718_0,jgi_4093112_combined_unique_114574_0,jgi_4093112_combined_unique_37826_0,jgi_4093112_combined_unique_12509_0,jgi_4093112_combined_unique_95752_0,jgi_4093112_combined_unique_98595_0,j…
jgi_4093112_combined_unique	PWY-6373	acrylate degradation	4	1	4	0	Bacteria (2)	Bacteria (2)	[jgi_4093112_combined_unique_49353_0,jgi_4093112_combined_unique_3263_3,jgi_4093112_combined_unique_45756_0,jgi_4093112_combined_unique_66924_0]
jgi_4093112_combined_unique	PWY-6518	glycocholate metabolism (bacteria)	7	2	12	0	Bacteria (2)	Bacteria (2)	[jgi_4093112_combined_unique_88305_0,jgi_4093112_combined_unique_97954_0,jgi_4093112_combined_unique_97619_0,jgi_4093112_combined_unique_72722_0,jgi_4093112_combined_unique_114591_0,jgi_4093112_combined_unique_40047_1,jgi_4093112_combined_unique_984_4,jgi_4093112_combined_unique_84291_0,jgi_4093112_combined_unique_24956_0,jgi_4093112_combined_unique_45511_0,jgi_4093112_combined_unique_39081_1,jgi…
jgi_4093112_combined_unique	PWY-2301	myo-inositol biosynthesis	2	2	76	-0.25	Monera (99999999)	Bacteria (2)	[jgi_4093112_combined_unique_40824_0,jgi_4093112_combined_unique_98255_0,jgi_4093112_combined_unique_88575_0,jgi_4093112_combined_unique_3943_3,jgi_4093112_combined_unique_72855_0,jgi_4093112_combined_unique_114967_0,jgi_4093112_combined_unique_25085_0,jgi_4093112_combined_unique_51990_0,jgi_4093112_combined_unique_88612_0,jgi_4093112_combined_unique_99864_0,jgi_4093112_combined_unique_510_6,jgi_…
jgi_4093112_combined_unique	PWY-7238	sucrose biosynthesis II	9	6	107	-1.25	Monera (99999999)	Viridiplantae (33090)	[jgi_4093112_combined_unique_79514_1,jgi_4093112_combined_unique_237_4,jgi_4093112_combined_unique_237_5,jgi_4093112_combined_unique_107593_0,jgi_4093112_combined_unique_23886_0,jgi_4093112_combined_unique_114502_0,jgi_4093112_combined_unique_96728_0,jgi_4093112_combined_unique_17142_0,jgi_4093112_combined_unique_10948_0,jgi_4093112_combined_unique_22675_0,jgi_4093112_combined_unique_28425_0,jgi_…
jgi_4093112_combined_unique	PWY-6690	cinnamate and 3-hydroxycinnamate degradation to 2-oxopent-4-enoate	6	1	3	0	Bacteria (2)	Bacteria (2)	[jgi_4093112_combined_unique_75004_0,jgi_4093112_combined_unique_470_4,jgi_4093112_combined_unique_12824_0]
jgi_4093112_combined_unique	PWYQT-4429	CO2 fixation into oxaloacetate (anapleurotic)	2	2	34	-0.5	Bacteria (2)	Archaea (2157)	[jgi_4093112_combined_unique_9279_0,jgi_4093112_combined_unique_40363_0,jgi_4093112_combined_unique_90736_0,jgi_4093112_combined_unique_82760_0,jgi_4093112_combined_unique_1317_3,jgi_4093112_combined_unique_71753_0,jgi_4093112_combined_unique_50737_0,jgi_4093112_combined_unique_1270_0,jgi_4093112_combined_unique_32688_0,jgi_4093112_combined_unique_48684_0,jgi_4093112_combined_unique_1053_1,jgi_40…
jgi_4093112_combined_unique	PWY-7230	ubiquinol-6 biosynthesis from 4-aminobenzoate (eukaryotic)	12	2	24	-1.625	Bacteria (2)	Fungi (4751)	[jgi_4093112_combined_unique_39259_0,jgi_4093112_combined_unique_70215_0,jgi_4093112_combined_unique_42727_0,jgi_4093112_combined_unique_711_0,jgi_4093112_combined_unique_3828_2,jgi_4093112_combined_unique_109843_0,jgi_4093112_combined_unique_109741_0,jgi_4093112_combined_unique_65567_0,jgi_4093112_combined_unique_54134_0,jgi_4093112_combined_unique_16369_1,jgi_4093112_combined_unique_61171_0,jgi…
jgi_4093112_combined_unique	GLUTAMATE-SYN2-PWY	glutamate biosynthesis II	1	1	24	-0.25	Monera (99999999)	Bacteria (2)	[jgi_4093112_combined_unique_77624_0,jgi_4093112_combined_unique_24666_0,jgi_4093112_combined_unique_22996_0,jgi_4093112_combined_unique_24806_0,jgi_4093112_combined_unique_13011_0,jgi_4093112_combined_unique_804_1,jgi_4093112_combined_unique_94421_0,jgi_4093112_combined_unique_67104_0,jgi_4093112_combined_unique_50889_0,jgi_4093112_combined_unique_11054_0,jgi_4093112_combined_unique_19314_0,jgi_…
jgi_4093112_combined_unique	VALDEG-PWY	valine degradation I	8	6	382	-0.5	cellular organisms (131567)	Eukaryota (2759)	[jgi_4093112_combined_unique_1525_4,jgi_4093112_combined_unique_51563_0,jgi_4093112_combined_unique_22207_0,jgi_4093112_combined_unique_49449_0,jgi_4093112_combined_unique_3838_0,jgi_4093112_combined_unique_52480_0,jgi_4093112_combined_unique_81818_0,jgi_4093112_combined_unique_9618_1,jgi_4093112_combined_unique_115615_0,jgi_4093112_combined_unique_5571_2,jgi_4093112_combined_unique_74406_0,jgi_4…
jgi_4093112_combined_unique	PWY-6529	chlorate reduction	2	1	9	-0.25	Monera (99999999)	Archaea (2157)	[jgi_4093112_combined_unique_110175_0,jgi_4093112_combined_unique_25310_0,jgi_4093112_combined_unique_77279_0,jgi_4093112_combined_unique_114877_0,jgi_4093112_combined_unique_9230_0,jgi_4093112_combined_unique_99290_0,jgi_4093112_combined_unique_75691_0,jgi_4093112_combined_unique_56692_0,jgi_4093112_combined_unique_27626_0]
jgi_4093112_combined_unique	PWY-7409	phospholipid remodeling (phosphatidylethanolamine, yeast)	4	2	29	-1.25	Bacteria (2)	Eukaryota (2759)	[jgi_4093112_combined_unique_74739_0,jgi_4093112_combined_unique_11122_1,jgi_4093112_combined_unique_43_3,jgi_4093112_combined_unique_75943_0,jgi_4093112_combined_unique_11122_0,jgi_4093112_combined_unique_76623_0,jgi_4093112_combined_unique_93250_0,jgi_4093112_combined_unique_89165_0,jgi_4093112_combined_unique_202_1,jgi_4093112_combined_unique_47136_0,jgi_4093112_combined_unique_3002_2,jgi_4093…
jgi_4093112_combined_unique	PWY66-387	fatty acid alpha-oxidation II	6	4	567	-1.375	Monera (99999999)	Metazoa (33208)	[jgi_4093112_combined_unique_41730_0,jgi_4093112_combined_unique_109998_0,jgi_4093112_combined_unique_64306_0,jgi_4093112_combined_unique_49645_0,jgi_4093112_combined_unique_88741_0,jgi_4093112_combined_unique_1462_0,jgi_4093112_combined_unique_110060_0,jgi_4093112_combined_unique_66715_0,jgi_4093112_combined_unique_113490_0,jgi_4093112_combined_unique_84677_0,jgi_4093112_combined_unique_16464_0,…
jgi_4093112_combined_unique	PWY-5698	allantoin degradation to ureidoglycolate II (ammonia producing)	3	2	6	0	Bacteria (2)	Bacteria (2)	[jgi_4093112_combined_unique_6509_1,jgi_4093112_combined_unique_8473_0,jgi_4093112_combined_unique_11169_1,jgi_4093112_combined_unique_25359_0,jgi_4093112_combined_unique_3191_0,jgi_4093112_combined_unique_9929_0]
jgi_4093112_combined_unique	PWY-6807	xyloglucan degradation II (exoglucanase)	6	3	22	-1.625	Bacteria (2)	Fungi (4751)	[jgi_4093112_combined_unique_62290_0,jgi_4093112_combined_unique_226_5,jgi_4093112_combined_unique_45838_0,jgi_4093112_combined_unique_33917_0,jgi_4093112_combined_unique_25683_0,jgi_4093112_combined_unique_64494_0,jgi_4093112_combined_unique_31141_0,jgi_4093112_combined_unique_88302_0,jgi_4093112_combined_unique_58936_0,jgi_4093112_combined_unique_66007_0,jgi_4093112_combined_unique_69172_0,jgi_…
jgi_4093112_combined_unique	PWY-5695	urate biosynthesis/inosine 5-phosphate degradation	4	4	180	-0.25	Monera (99999999)	Bacteria (2)	[jgi_4093112_combined_unique_103900_0,jgi_4093112_combined_unique_4472_0,jgi_4093112_combined_unique_4472_1,jgi_4093112_combined_unique_17534_0,jgi_4093112_combined_unique_16200_0,jgi_4093112_combined_unique_74715_0,jgi_4093112_combined_unique_69435_0,jgi_4093112_combined_unique_107591_0,jgi_4093112_combined_unique_11287_0,jgi_4093112_combined_unique_94728_0,jgi_4093112_combined_unique_43174_0,jg…
jgi_4093112_combined_unique	PWY-6704	L-ascorbate degradation IV	5	1	1	-1.7421875	Novosphingobium (165696)	Viridiplantae (33090)	[jgi_4093112_combined_unique_5950_1]
jgi_4093112_combined_unique	PWY-6803	phosphatidylcholine acyl editing	4	2	244	-1.49609375	Monera (99999999)	Spermatophyta (58024)	[jgi_4093112_combined_unique_60316_0,jgi_4093112_combined_unique_25074_0,jgi_4093112_combined_unique_114983_0,jgi_4093112_combined_unique_50581_0,jgi_4093112_combined_unique_88277_0,jgi_4093112_combined_unique_41730_0,jgi_4093112_combined_unique_109998_0,jgi_4093112_combined_unique_82096_0,jgi_4093112_combined_unique_85872_0,jgi_4093112_combined_unique_29352_0,jgi_4093112_combined_unique_49645_0,…
jgi_4093112_combined_unique	PWY-6802	salidroside biosynthesis	4	2	58	-1.25	Monera (99999999)	Viridiplantae (33090)	[jgi_4093112_combined_unique_14053_0,jgi_4093112_combined_unique_29069_0,jgi_4093112_combined_unique_1540_2,jgi_4093112_combined_unique_92873_0,jgi_4093112_combined_unique_51925_0,jgi_4093112_combined_unique_1365_0,jgi_4093112_combined_unique_111194_0,jgi_4093112_combined_unique_114216_0,jgi_4093112_combined_unique_6394_1,jgi_4093112_combined_unique_10996_0,jgi_4093112_combined_unique_80265_0,jgi…
jgi_4093112_combined_unique	PWY-5690	TCA cycle II (plants and fungi)	9	9	746	-0.75	cellular organisms (131567)	Viridiplantae (33090)	[jgi_4093112_combined_unique_15444_0,jgi_4093112_combined_unique_28368_1,jgi_4093112_combined_unique_20921_0,jgi_4093112_combined_unique_62863_0,jgi_4093112_combined_unique_29059_0,jgi_4093112_combined_unique_37734_0,jgi_4093112_combined_unique_111740_0,jgi_4093112_combined_unique_41329_0,jgi_4093112_combined_unique_3838_1,jgi_4093112_combined_unique_55653_0,jgi_4093112_combined_unique_94246_0,jg…
jgi_4093112_combined_unique	PWY0-501	lipoate biosynthesis and incorporation I	2	2	51	0	Bacteria (2)	Bacteria (2)	[jgi_4093112_combined_unique_69168_0,jgi_4093112_combined_unique_68331_0,jgi_4093112_combined_unique_60075_0,jgi_4093112_combined_unique_39871_0,jgi_4093112_combined_unique_45892_0,jgi_4093112_combined_unique_8265_1,jgi_4093112_combined_unique_17263_1,jgi_4093112_combined_unique_36681_0,jgi_4093112_combined_unique_87338_0,jgi_4093112_combined_unique_3829_3,jgi_4093112_combined_unique_61428_0,jgi_…
jgi_4093112_combined_unique	HOMOSERSYN-PWY	homoserine biosynthesis	3	3	123	-0.25	Monera (99999999)	Bacteria (2)	[jgi_4093112_combined_unique_114126_0,jgi_4093112_combined_unique_33964_0,jgi_4093112_combined_unique_37868_0,jgi_4093112_combined_unique_51849_0,jgi_4093112_combined_unique_86070_0,jgi_4093112_combined_unique_47703_0,jgi_4093112_combined_unique_113302_0,jgi_4093112_combined_unique_68965_0,jgi_4093112_combined_unique_83907_0,jgi_4093112_combined_unique_4282_0,jgi_4093112_combined_unique_40211_0,j…
jgi_4093112_combined_unique	PWY3DJ-11470	sphingosine and sphingosine-1-phosphate metabolism	5	1	10	-1.25	Monera (99999999)	Opisthokonta (33154)	[jgi_4093112_combined_unique_11667_1,jgi_4093112_combined_unique_86353_0,jgi_4093112_combined_unique_94603_0,jgi_4093112_combined_unique_19115_0,jgi_4093112_combined_unique_72289_0,jgi_4093112_combined_unique_22347_0,jgi_4093112_combined_unique_62_8,jgi_4093112_combined_unique_106688_0,jgi_4093112_combined_unique_930_2,jgi_4093112_combined_unique_21862_0]
jgi_4093112_combined_unique	P221-PWY	octane oxidation	5	4	484	-0.25	Monera (99999999)	Bacteria (2)	[jgi_4093112_combined_unique_41730_0,jgi_4093112_combined_unique_109998_0,jgi_4093112_combined_unique_64306_0,jgi_4093112_combined_unique_49645_0,jgi_4093112_combined_unique_1462_0,jgi_4093112_combined_unique_110060_0,jgi_4093112_combined_unique_66715_0,jgi_4093112_combined_unique_113490_0,jgi_4093112_combined_unique_84677_0,jgi_4093112_combined_unique_16464_0,jgi_4093112_combined_unique_93506_0,…
jgi_4093112_combined_unique	PLPSAL-PWY	pyridoxal 5-phosphate salvage I	5	2	42	-0.25	Monera (99999999)	Bacteria (2)	[jgi_4093112_combined_unique_73517_0,jgi_4093112_combined_unique_21996_0,jgi_4093112_combined_unique_93785_0,jgi_4093112_combined_unique_23978_0,jgi_4093112_combined_unique_89167_0,jgi_4093112_combined_unique_23014_1,jgi_4093112_combined_unique_76745_0,jgi_4093112_combined_unique_65145_0,jgi_4093112_combined_unique_7843_0,jgi_4093112_combined_unique_52287_0,jgi_4093112_combined_unique_22432_0,jgi…
jgi_4093112_combined_unique	PWY-7180	2-deoxy-alpha-D-ribose 1-phosphate degradation	3	3	203	-0.25	Monera (99999999)	Bacteria (2)	[jgi_4093112_combined_unique_115024_0,jgi_4093112_combined_unique_113995_0,jgi_4093112_combined_unique_106372_0,jgi_4093112_combined_unique_24879_0,jgi_4093112_combined_unique_45747_0,jgi_4093112_combined_unique_9276_1,jgi_4093112_combined_unique_27016_1,jgi_4093112_combined_unique_444_0,jgi_4093112_combined_unique_5169_0,jgi_4093112_combined_unique_5169_1,jgi_4093112_combined_unique_52895_0,jgi_…
jgi_4093112_combined_unique	GALACTCAT-PWY	D-galactonate degradation	3	2	6	0	Bacteria (2)	Bacteria (2)	[jgi_4093112_combined_unique_16554_0,jgi_4093112_combined_unique_53400_0,jgi_4093112_combined_unique_102433_0,jgi_4093112_combined_unique_44628_0,jgi_4093112_combined_unique_56811_1,jgi_4093112_combined_unique_73902_0]
jgi_4093112_combined_unique	PWY0-1338	polymyxin resistance	6	1	1	-0.125	Bacteria (2)	Proteobacteria (1224)	[jgi_4093112_combined_unique_112085_0]
jgi_4093112_combined_unique	PWY-5138	unsaturated, even numbered fatty acid beta-oxidation	6	4	225	-0.75	cellular organisms (131567)	Viridiplantae (33090)	[jgi_4093112_combined_unique_111613_0,jgi_4093112_combined_unique_3089_1,jgi_4093112_combined_unique_77342_0,jgi_4093112_combined_unique_26131_0,jgi_4093112_combined_unique_90331_0,jgi_4093112_combined_unique_47719_0,jgi_4093112_combined_unique_51563_0,jgi_4093112_combined_unique_20588_0,jgi_4093112_combined_unique_68810_0,jgi_4093112_combined_unique_3263_1,jgi_4093112_combined_unique_83709_0,jgi…
jgi_4093112_combined_unique	PWY0-1335	NADH to cytochrome bo oxidase electron transfer	2	2	702	-0.25	Monera (99999999)	Bacteria (2)	[jgi_4093112_combined_unique_54541_1,jgi_4093112_combined_unique_16742_1,jgi_4093112_combined_unique_7512_0,jgi_4093112_combined_unique_7512_1,jgi_4093112_combined_unique_7512_2,jgi_4093112_combined_unique_44191_0,jgi_4093112_combined_unique_7983_0,jgi_4093112_combined_unique_11361_1,jgi_4093112_combined_unique_59993_0,jgi_4093112_combined_unique_15203_1,jgi_4093112_combined_unique_29118_0,jgi_40…
jgi_4093112_combined_unique	PWY-6987	lipoate biosynthesis and incorporation III (Bacillus)	3	2	44	0	Bacteria (2)	Bacteria (2)	[jgi_4093112_combined_unique_69168_0,jgi_4093112_combined_unique_68331_0,jgi_4093112_combined_unique_60075_0,jgi_4093112_combined_unique_39871_0,jgi_4093112_combined_unique_17263_1,jgi_4093112_combined_unique_36681_0,jgi_4093112_combined_unique_110863_0,jgi_4093112_combined_unique_36982_0,jgi_4093112_combined_unique_57410_0,jgi_4093112_combined_unique_48276_0,jgi_4093112_combined_unique_3295_1,jg…
jgi_4093112_combined_unique	PWY0-1337	oleate beta-oxidation	3	2	205	-0.75	cellular organisms (131567)	Bacteria (2)	[jgi_4093112_combined_unique_111613_0,jgi_4093112_combined_unique_3089_1,jgi_4093112_combined_unique_77342_0,jgi_4093112_combined_unique_26131_0,jgi_4093112_combined_unique_90331_0,jgi_4093112_combined_unique_494_2,jgi_4093112_combined_unique_47719_0,jgi_4093112_combined_unique_20588_0,jgi_4093112_combined_unique_68810_0,jgi_4093112_combined_unique_3263_1,jgi_4093112_combined_unique_83709_0,jgi_4…
jgi_4093112_combined_unique	PWY0-1336	NADH to fumarate electron transfer	2	2	65	-0.25	Monera (99999999)	Bacteria (2)	[jgi_4093112_combined_unique_30674_0,jgi_4093112_combined_unique_33355_0,jgi_4093112_combined_unique_75245_0,jgi_4093112_combined_unique_78541_0,jgi_4093112_combined_unique_80196_0,jgi_4093112_combined_unique_41440_0,jgi_4093112_combined_unique_7_10,jgi_4093112_combined_unique_79857_0,jgi_4093112_combined_unique_92881_0,jgi_4093112_combined_unique_60469_0,jgi_4093112_combined_unique_20990_0,jgi_4…
jgi_4093112_combined_unique	PWY0-1261	anhydromuropeptides recycling	10	10	189	-0.25	Monera (99999999)	Bacteria (2)	[jgi_4093112_combined_unique_75652_0,jgi_4093112_combined_unique_7499_1,jgi_4093112_combined_unique_39635_0,jgi_4093112_combined_unique_2250_1,jgi_4093112_combined_unique_113217_0,jgi_4093112_combined_unique_8569_0,jgi_4093112_combined_unique_6511_0,jgi_4093112_combined_unique_41765_0,jgi_4093112_combined_unique_16965_1,jgi_4093112_combined_unique_7470_0,jgi_4093112_combined_unique_13114_0,jgi_40…
jgi_4093112_combined_unique	HISTSYN-PWY	histidine biosynthesis	10	10	298	-0.25	Monera (99999999)	Archaea (2157)	[jgi_4093112_combined_unique_40173_0,jgi_4093112_combined_unique_31889_0,jgi_4093112_combined_unique_20733_0,jgi_4093112_combined_unique_9851_0,jgi_4093112_combined_unique_30138_0,jgi_4093112_combined_unique_52898_0,jgi_4093112_combined_unique_93352_0,jgi_4093112_combined_unique_97635_0,jgi_4093112_combined_unique_110751_0,jgi_4093112_combined_unique_33861_0,jgi_4093112_combined_unique_114555_0,j…
jgi_4093112_combined_unique	PWY-7159	chlorophyllide a biosynthesis III (aerobic, light independent)	10	7	77	-0.25	Monera (99999999)	Bacteria (2)	[jgi_4093112_combined_unique_33877_0,jgi_4093112_combined_unique_19143_0,jgi_4093112_combined_unique_28894_0,jgi_4093112_combined_unique_430_5,jgi_4093112_combined_unique_430_4,jgi_4093112_combined_unique_35692_0,jgi_4093112_combined_unique_15407_0,jgi_4093112_combined_unique_10390_0,jgi_4093112_combined_unique_87807_0,jgi_4093112_combined_unique_39122_0,jgi_4093112_combined_unique_29412_0,jgi_40…
jgi_4093112_combined_unique	PWY-6386	UDP-N-acetylmuramoyl-pentapeptide biosynthesis II (lysine-containing)	8	7	193	-0.125	Bacteria (2)	Actinobacteria <phylum> (201174)	[jgi_4093112_combined_unique_93758_0,jgi_4093112_combined_unique_10023_1,jgi_4093112_combined_unique_18192_1,jgi_4093112_combined_unique_18192_0,jgi_4093112_combined_unique_2352_2,jgi_4093112_combined_unique_95722_0,jgi_4093112_combined_unique_1726_1,jgi_4093112_combined_unique_27257_0,jgi_4093112_combined_unique_7011_0,jgi_4093112_combined_unique_92082_0,jgi_4093112_combined_unique_15155_0,jgi_4…
jgi_4093112_combined_unique	PWY-6387	UDP-N-acetylmuramoyl-pentapeptide biosynthesis I (meso-DAP-containing)	8	8	235	0	Bacteria (2)	Bacteria (2)	[jgi_4093112_combined_unique_93758_0,jgi_4093112_combined_unique_10023_1,jgi_4093112_combined_unique_18192_1,jgi_4093112_combined_unique_18192_0,jgi_4093112_combined_unique_2352_2,jgi_4093112_combined_unique_102274_0,jgi_4093112_combined_unique_1726_1,jgi_4093112_combined_unique_27257_0,jgi_4093112_combined_unique_31951_1,jgi_4093112_combined_unique_7011_0,jgi_4093112_combined_unique_72453_0,jgi_…
jgi_4093112_combined_unique	PWY-5873	ubiquinol-7 biosynthesis (eukaryotic)	8	2	35	-1.375	Monera (99999999)	Fungi (4751)	[jgi_4093112_combined_unique_34667_0,jgi_4093112_combined_unique_54358_0,jgi_4093112_combined_unique_19814_0,jgi_4093112_combined_unique_747_1,jgi_4093112_combined_unique_18548_0,jgi_4093112_combined_unique_20020_1,jgi_4093112_combined_unique_29519_0,jgi_4093112_combined_unique_2987_2,jgi_4093112_combined_unique_760_4,jgi_4093112_combined_unique_9996_0,jgi_4093112_combined_unique_24212_0,jgi_4093…
jgi_4093112_combined_unique	PWY-5872	ubiquinol-10 biosynthesis (eukaryotic)	8	2	35	-1.0	Monera (99999999)	Eukaryota (2759)	[jgi_4093112_combined_unique_34667_0,jgi_4093112_combined_unique_19814_0,jgi_4093112_combined_unique_747_1,jgi_4093112_combined_unique_18548_0,jgi_4093112_combined_unique_20020_1,jgi_4093112_combined_unique_29519_0,jgi_4093112_combined_unique_85927_0,jgi_4093112_combined_unique_760_4,jgi_4093112_combined_unique_23034_0,jgi_4093112_combined_unique_2659_2,jgi_4093112_combined_unique_6031_1,jgi_4093…
jgi_4093112_combined_unique	PWY-5871	ubiquinol-9 biosynthesis (eukaryotic)	8	2	35	-1.0	Monera (99999999)	Eukaryota (2759)	[jgi_4093112_combined_unique_34667_0,jgi_4093112_combined_unique_19814_0,jgi_4093112_combined_unique_747_1,jgi_4093112_combined_unique_18548_0,jgi_4093112_combined_unique_20020_1,jgi_4093112_combined_unique_29519_0,jgi_4093112_combined_unique_85927_0,jgi_4093112_combined_unique_760_4,jgi_4093112_combined_unique_23034_0,jgi_4093112_combined_unique_2659_2,jgi_4093112_combined_unique_6031_1,jgi_4093…
jgi_4093112_combined_unique	PWY-5870	ubiquinol-8 biosynthesis (eukaryotic)	9	4	76	-1.46875	Monera (99999999)	Ascomycota (4890)	[jgi_4093112_combined_unique_34667_0,jgi_4093112_combined_unique_60664_0,jgi_4093112_combined_unique_16113_1,jgi_4093112_combined_unique_19814_0,jgi_4093112_combined_unique_28387_0,jgi_4093112_combined_unique_769_2,jgi_4093112_combined_unique_19601_0,jgi_4093112_combined_unique_747_1,jgi_4093112_combined_unique_43562_0,jgi_4093112_combined_unique_22219_1,jgi_4093112_combined_unique_24617_0,jgi_40…
jgi_4093112_combined_unique	7ALPHADEHYDROX-PWY	cholate degradation (bacteria, anaerobic)	8	1	1	0	Bacteria (2)	Bacteria (2)	[jgi_4093112_combined_unique_39081_1]
jgi_4093112_combined_unique	PWY-1121	suberin monomers biosynthesis	15	3	6	-1.484375	Monera (99999999)	Tracheophyta (58023)	[jgi_4093112_combined_unique_66926_0,jgi_4093112_combined_unique_51113_0,jgi_4093112_combined_unique_42356_0,jgi_4093112_combined_unique_84583_0,jgi_4093112_combined_unique_1552_1,jgi_4093112_combined_unique_25974_0]
jgi_4093112_combined_unique	TRYPDEG-PWY	tryptophan degradation II (via pyruvate)	1	1	1	0.24609375	Dermatophilaceae (85018)	Bacteria (2)	[jgi_4093112_combined_unique_105144_0]
jgi_4093112_combined_unique	P184-PWY	protocatechuate degradation I (meta-cleavage pathway)	8	5	23	-0.125	Bacteria (2)	Proteobacteria (1224)	[jgi_4093112_combined_unique_77244_0,jgi_4093112_combined_unique_26739_0,jgi_4093112_combined_unique_60868_0,jgi_4093112_combined_unique_78816_0,jgi_4093112_combined_unique_54989_0,jgi_4093112_combined_unique_43730_0,jgi_4093112_combined_unique_31707_0,jgi_4093112_combined_unique_31607_0,jgi_4093112_combined_unique_22834_0,jgi_4093112_combined_unique_33966_1,jgi_4093112_combined_unique_33966_0,jg…
jgi_4093112_combined_unique	ASPARTATE-DEG1-PWY	aspartate degradation I	1	1	124	-0.25	Monera (99999999)	Archaea (2157)	[jgi_4093112_combined_unique_50456_0,jgi_4093112_combined_unique_17217_0,jgi_4093112_combined_unique_60653_0,jgi_4093112_combined_unique_63485_0,jgi_4093112_combined_unique_91341_0,jgi_4093112_combined_unique_52286_0,jgi_4093112_combined_unique_63044_0,jgi_4093112_combined_unique_82076_0,jgi_4093112_combined_unique_15387_0,jgi_4093112_combined_unique_17052_0,jgi_4093112_combined_unique_100863_0,j…
jgi_4093112_combined_unique	PWY-6028	acetoin degradation	2	2	83	-0.25	Monera (99999999)	Bacteria (2)	[jgi_4093112_combined_unique_14053_0,jgi_4093112_combined_unique_77211_0,jgi_4093112_combined_unique_8724_1,jgi_4093112_combined_unique_158_7,jgi_4093112_combined_unique_51925_0,jgi_4093112_combined_unique_33042_0,jgi_4093112_combined_unique_1365_0,jgi_4093112_combined_unique_107_7,jgi_4093112_combined_unique_29069_0,jgi_4093112_combined_unique_11875_0,jgi_4093112_combined_unique_111194_0,jgi_409…
jgi_4093112_combined_unique	PWY-6021	nitrilotriacetate degradation	2	1	3	-0.125	Bacteria (2)	Proteobacteria (1224)	[jgi_4093112_combined_unique_95605_0,jgi_4093112_combined_unique_86498_0,jgi_4093112_combined_unique_6531_1]
jgi_4093112_combined_unique	PWY0-1241	ADP-L-glycero-beta-D-manno-heptose biosynthesis	5	5	43	-0.375	Monera (99999999)	Proteobacteria (1224)	[jgi_4093112_combined_unique_11218_1,jgi_4093112_combined_unique_26117_1,jgi_4093112_combined_unique_41564_0,jgi_4093112_combined_unique_56822_0,jgi_4093112_combined_unique_55095_0,jgi_4093112_combined_unique_54412_1,jgi_4093112_combined_unique_42434_0,jgi_4093112_combined_unique_78543_0,jgi_4093112_combined_unique_59746_0,jgi_4093112_combined_unique_26143_0,jgi_4093112_combined_unique_23144_1,jg…
jgi_4093112_combined_unique	PWY-6797	6-hydroxymethyl-dihydropterin diphosphate biosynthesis II (archaea)	7	3	47	-0.25	Monera (99999999)	Archaea (2157)	[jgi_4093112_combined_unique_1299_5,jgi_4093112_combined_unique_57615_0,jgi_4093112_combined_unique_100576_0,jgi_4093112_combined_unique_11099_0,jgi_4093112_combined_unique_20878_1,jgi_4093112_combined_unique_5535_0,jgi_4093112_combined_unique_90544_0,jgi_4093112_combined_unique_57842_0,jgi_4093112_combined_unique_7210_0,jgi_4093112_combined_unique_76022_0,jgi_4093112_combined_unique_781_2,jgi_40…
jgi_4093112_combined_unique	PWY-6654	phosphopantothenate biosynthesis III	4	3	74	-0.25	Monera (99999999)	Archaea (2157)	[jgi_4093112_combined_unique_84900_0,jgi_4093112_combined_unique_65056_0,jgi_4093112_combined_unique_61684_0,jgi_4093112_combined_unique_108243_0,jgi_4093112_combined_unique_17742_0,jgi_4093112_combined_unique_101456_0,jgi_4093112_combined_unique_9354_1,jgi_4093112_combined_unique_66944_0,jgi_4093112_combined_unique_17206_1,jgi_4093112_combined_unique_3484_1,jgi_4093112_combined_unique_97033_0,jg…
jgi_4093112_combined_unique	DHGLUCONATE-PYR-CAT-PWY	glucose degradation (oxidative)	5	3	60	0	Bacteria (2)	Bacteria (2)	[jgi_4093112_combined_unique_34042_0,jgi_4093112_combined_unique_66406_0,jgi_4093112_combined_unique_57299_0,jgi_4093112_combined_unique_57791_0,jgi_4093112_combined_unique_109508_0,jgi_4093112_combined_unique_4027_0,jgi_4093112_combined_unique_77059_0,jgi_4093112_combined_unique_23629_0,jgi_4093112_combined_unique_96535_0,jgi_4093112_combined_unique_113415_0,jgi_4093112_combined_unique_60509_0,j…
jgi_4093112_combined_unique	P641-PWY	phenylmercury acetate degradation	2	1	1	0.24609375	Nitrospina gracilis (35801)	Bacteria (2)	[jgi_4093112_combined_unique_24783_0]
jgi_4093112_combined_unique	PWY-5143	fatty acid activation	1	1	241	-0.25	Monera (99999999)	Archaea (2157)	[jgi_4093112_combined_unique_60316_0,jgi_4093112_combined_unique_25074_0,jgi_4093112_combined_unique_114983_0,jgi_4093112_combined_unique_50581_0,jgi_4093112_combined_unique_88277_0,jgi_4093112_combined_unique_41730_0,jgi_4093112_combined_unique_109998_0,jgi_4093112_combined_unique_82096_0,jgi_4093112_combined_unique_85872_0,jgi_4093112_combined_unique_29352_0,jgi_4093112_combined_unique_49645_0,…
jgi_4093112_combined_unique	PWY-6497	D-galactarate degradation II	3	2	19	0	Bacteria (2)	Bacteria (2)	[jgi_4093112_combined_unique_21034_0,jgi_4093112_combined_unique_104984_0,jgi_4093112_combined_unique_9319_1,jgi_4093112_combined_unique_58850_0,jgi_4093112_combined_unique_107681_0,jgi_4093112_combined_unique_29892_0,jgi_4093112_combined_unique_48332_0,jgi_4093112_combined_unique_104604_0,jgi_4093112_combined_unique_2236_2,jgi_4093112_combined_unique_18358_0,jgi_4093112_combined_unique_1144_1,jg…
jgi_4093112_combined_unique	PWY-181	photorespiration	9	8	195	-0.375	Monera (99999999)	Cyanobacteria (1117)	[jgi_4093112_combined_unique_55707_0,jgi_4093112_combined_unique_2581_0,jgi_4093112_combined_unique_1790_3,jgi_4093112_combined_unique_38280_0,jgi_4093112_combined_unique_51922_0,jgi_4093112_combined_unique_1045_6,jgi_4093112_combined_unique_37815_0,jgi_4093112_combined_unique_66193_0,jgi_4093112_combined_unique_110662_0,jgi_4093112_combined_unique_17221_0,jgi_4093112_combined_unique_13837_0,jgi_…
jgi_4093112_combined_unique	PWY-3841	folate transformations II	11	10	417	-1.25	Monera (99999999)	Viridiplantae (33090)	[jgi_4093112_combined_unique_72053_0,jgi_4093112_combined_unique_55707_0,jgi_4093112_combined_unique_20820_0,jgi_4093112_combined_unique_68731_0,jgi_4093112_combined_unique_24402_0,jgi_4093112_combined_unique_60484_0,jgi_4093112_combined_unique_11826_0,jgi_4093112_combined_unique_63393_0,jgi_4093112_combined_unique_25363_0,jgi_4093112_combined_unique_7120_1,jgi_4093112_combined_unique_95426_0,jgi…
jgi_4093112_combined_unique	PWY0-1021	alanine biosynthesis III	1	1	100	-0.25	Monera (99999999)	Bacteria (2)	[jgi_4093112_combined_unique_11693_1,jgi_4093112_combined_unique_67833_0,jgi_4093112_combined_unique_2399_3,jgi_4093112_combined_unique_7348_0,jgi_4093112_combined_unique_78252_0,jgi_4093112_combined_unique_159_3,jgi_4093112_combined_unique_2725_1,jgi_4093112_combined_unique_16_12,jgi_4093112_combined_unique_49279_0,jgi_4093112_combined_unique_44758_0,jgi_4093112_combined_unique_29042_0,jgi_40931…
jgi_4093112_combined_unique	ANARESP1-PWY	respiration (anaerobic)	13	11	692	-0.75	cellular organisms (131567)	Archaea (2157)	[jgi_4093112_combined_unique_77312_0,jgi_4093112_combined_unique_90736_0,jgi_4093112_combined_unique_22018_0,jgi_4093112_combined_unique_5238_0,jgi_4093112_combined_unique_69028_0,jgi_4093112_combined_unique_37734_0,jgi_4093112_combined_unique_111740_0,jgi_4093112_combined_unique_8050_1,jgi_4093112_combined_unique_81292_0,jgi_4093112_combined_unique_92150_0,jgi_4093112_combined_unique_17533_0,jgi…
jgi_4093112_combined_unique	P105-PWY	TCA cycle IV (2-oxoglutarate decarboxylase)	11	11	676	-0.875	cellular organisms (131567)	Cyanobacteria (1117)	[jgi_4093112_combined_unique_105095_0,jgi_4093112_combined_unique_15444_0,jgi_4093112_combined_unique_4328_0,jgi_4093112_combined_unique_51461_0,jgi_4093112_combined_unique_20921_0,jgi_4093112_combined_unique_29059_0,jgi_4093112_combined_unique_37734_0,jgi_4093112_combined_unique_111740_0,jgi_4093112_combined_unique_8050_1,jgi_4093112_combined_unique_3838_1,jgi_4093112_combined_unique_76400_0,jgi…
jgi_4093112_combined_unique	PWY-7158	phenylalanine degradation V	3	2	21	-1.25	Monera (99999999)	Viridiplantae (33090)	[jgi_4093112_combined_unique_112561_0,jgi_4093112_combined_unique_54772_0,jgi_4093112_combined_unique_12422_0,jgi_4093112_combined_unique_17746_1,jgi_4093112_combined_unique_10345_0,jgi_4093112_combined_unique_93696_0,jgi_4093112_combined_unique_41330_1,jgi_4093112_combined_unique_2448_2,jgi_4093112_combined_unique_47046_0,jgi_4093112_combined_unique_45507_0,jgi_4093112_combined_unique_10468_0,jg…
jgi_4093112_combined_unique	CHLOROPHYLL-SYN	chlorophyllide a biosynthesis I (aerobic, light-dependent)	10	7	77	-0.25	Monera (99999999)	Bacteria (2)	[jgi_4093112_combined_unique_33877_0,jgi_4093112_combined_unique_19143_0,jgi_4093112_combined_unique_28894_0,jgi_4093112_combined_unique_430_5,jgi_4093112_combined_unique_430_4,jgi_4093112_combined_unique_35692_0,jgi_4093112_combined_unique_15407_0,jgi_4093112_combined_unique_10390_0,jgi_4093112_combined_unique_87807_0,jgi_4093112_combined_unique_39122_0,jgi_4093112_combined_unique_29412_0,jgi_40…
jgi_4093112_combined_unique	PWY-43	putrescine biosynthesis II	3	3	22	-0.375	Monera (99999999)	Firmicutes (1239)	[jgi_4093112_combined_unique_10128_0,jgi_4093112_combined_unique_72390_0,jgi_4093112_combined_unique_92583_0,jgi_4093112_combined_unique_85415_0,jgi_4093112_combined_unique_72816_0,jgi_4093112_combined_unique_24537_0,jgi_4093112_combined_unique_59859_0,jgi_4093112_combined_unique_76443_0,jgi_4093112_combined_unique_112611_0,jgi_4093112_combined_unique_39776_0,jgi_4093112_combined_unique_71222_0,j…
jgi_4093112_combined_unique	PWY-40	putrescine biosynthesis I	2	2	83	-0.25	Monera (99999999)	Bacteria (2)	[jgi_4093112_combined_unique_42379_0,jgi_4093112_combined_unique_10128_0,jgi_4093112_combined_unique_110867_0,jgi_4093112_combined_unique_72390_0,jgi_4093112_combined_unique_113146_0,jgi_4093112_combined_unique_81426_0,jgi_4093112_combined_unique_60686_0,jgi_4093112_combined_unique_24804_0,jgi_4093112_combined_unique_25946_0,jgi_4093112_combined_unique_93593_0,jgi_4093112_combined_unique_2937_1,j…
jgi_4093112_combined_unique	PWY-46	putrescine biosynthesis III	1	1	6	0.21875	unclassified Alphaproteobacteria (82117)	Bacteria (2)	[jgi_4093112_combined_unique_29715_0,jgi_4093112_combined_unique_112848_0,jgi_4093112_combined_unique_33652_0,jgi_4093112_combined_unique_70394_0,jgi_4093112_combined_unique_108526_0,jgi_4093112_combined_unique_45250_0]
jgi_4093112_combined_unique	PWY0-862	cis-dodecenoyl biosynthesis	6	5	141	0	Bacteria (2)	Bacteria (2)	[jgi_4093112_combined_unique_14020_1,jgi_4093112_combined_unique_93258_0,jgi_4093112_combined_unique_111336_0,jgi_4093112_combined_unique_5491_2,jgi_4093112_combined_unique_58718_0,jgi_4093112_combined_unique_114574_0,jgi_4093112_combined_unique_37826_0,jgi_4093112_combined_unique_100184_0,jgi_4093112_combined_unique_8883_2,jgi_4093112_combined_unique_27194_0,jgi_4093112_combined_unique_22033_1,j…
jgi_4093112_combined_unique	PWY-6059	dimethyl sulfide degradation II (oxidation)	4	2	3	-0.25	Monera (99999999)	Bacteria (2)	[jgi_4093112_combined_unique_279_0,jgi_4093112_combined_unique_91711_0,jgi_4093112_combined_unique_99553_0]
jgi_4093112_combined_unique	PWY-4781	phytate degradation II	8	1	1	-1.74609375	SAR324 cluster bacterium SCGC AAA001-C10 (913329)	Viridiplantae (33090)	[jgi_4093112_combined_unique_13_13]
jgi_4093112_combined_unique	PWY-1622	formaldehyde assimilation I (serine pathway)	13	10	385	-0.75	cellular organisms (131567)	Bacteria (2)	[jgi_4093112_combined_unique_77312_0,jgi_4093112_combined_unique_90736_0,jgi_4093112_combined_unique_5238_0,jgi_4093112_combined_unique_29059_0,jgi_4093112_combined_unique_7453_0,jgi_4093112_combined_unique_7561_0,jgi_4093112_combined_unique_104060_0,jgi_4093112_combined_unique_81292_0,jgi_4093112_combined_unique_17533_0,jgi_4093112_combined_unique_32191_1,jgi_4093112_combined_unique_312_1,jgi_40…
jgi_4093112_combined_unique	PWY-6118	glycerol-3-phosphate shuttle	2	2	60	-1.0	Monera (99999999)	Eukaryota (2759)	[jgi_4093112_combined_unique_3427_2,jgi_4093112_combined_unique_10305_1,jgi_4093112_combined_unique_59912_0,jgi_4093112_combined_unique_61792_0,jgi_4093112_combined_unique_68471_0,jgi_4093112_combined_unique_79832_0,jgi_4093112_combined_unique_59876_0,jgi_4093112_combined_unique_77675_0,jgi_4093112_combined_unique_1828_2,jgi_4093112_combined_unique_1773_0,jgi_4093112_combined_unique_98658_0,jgi_4…
jgi_4093112_combined_unique	PWY-6052	dimethylsulfoniopropionate degradation III (demethylation)	1	1	7	0.21875	unclassified Alphaproteobacteria (82117)	Bacteria (2)	[jgi_4093112_combined_unique_73138_0,jgi_4093112_combined_unique_74258_0,jgi_4093112_combined_unique_30256_0,jgi_4093112_combined_unique_12388_0,jgi_4093112_combined_unique_22862_1,jgi_4093112_combined_unique_72614_0,jgi_4093112_combined_unique_3551_0]
jgi_4093112_combined_unique	PWY-6057	dimethyl sulfide degradation III (oxidation)	1	1	1	0.24609375	Citreicella sp. SE45 (501479)	Bacteria (2)	[jgi_4093112_combined_unique_25878_0]
jgi_4093112_combined_unique	PWY-4984	urea cycle	5	5	381	-1.49999237061	Monera (99999999)	Mammalia (40674)	[jgi_4093112_combined_unique_46029_0,jgi_4093112_combined_unique_71229_0,jgi_4093112_combined_unique_29545_0,jgi_4093112_combined_unique_39876_0,jgi_4093112_combined_unique_34813_0,jgi_4093112_combined_unique_4309_1,jgi_4093112_combined_unique_45199_0,jgi_4093112_combined_unique_75091_0,jgi_4093112_combined_unique_4474_0,jgi_4093112_combined_unique_55128_0,jgi_4093112_combined_unique_111462_0,jgi…
jgi_4093112_combined_unique	NADPHOS-DEPHOS-PWY-1	NAD phosphorylation and dephosphorylation II	2	2	131	-1.49999976158	Monera (99999999)	Primates (9443)	[jgi_4093112_combined_unique_81874_0,jgi_4093112_combined_unique_25795_0,jgi_4093112_combined_unique_71849_0,jgi_4093112_combined_unique_36003_0,jgi_4093112_combined_unique_76749_0,jgi_4093112_combined_unique_61779_0,jgi_4093112_combined_unique_5277_0,jgi_4093112_combined_unique_2672_2,jgi_4093112_combined_unique_108535_0,jgi_4093112_combined_unique_2672_1,jgi_4093112_combined_unique_94644_0,jgi_…
jgi_4093112_combined_unique	PWY-5521	L-ascorbate biosynthesis III	4	1	8	0	Bacteria (2)	Bacteria (2)	[jgi_4093112_combined_unique_40517_0,jgi_4093112_combined_unique_66995_0,jgi_4093112_combined_unique_99297_0,jgi_4093112_combined_unique_15000_0,jgi_4093112_combined_unique_62049_0,jgi_4093112_combined_unique_9264_0,jgi_4093112_combined_unique_110471_0,jgi_4093112_combined_unique_80969_0]
jgi_4093112_combined_unique	PWY-4981	proline biosynthesis II (from arginine)	6	3	88	-1.0	Monera (99999999)	Eukaryota (2759)	[jgi_4093112_combined_unique_76901_0,jgi_4093112_combined_unique_20664_0,jgi_4093112_combined_unique_112032_0,jgi_4093112_combined_unique_68101_0,jgi_4093112_combined_unique_88580_0,jgi_4093112_combined_unique_39049_0,jgi_4093112_combined_unique_2905_1,jgi_4093112_combined_unique_14937_1,jgi_4093112_combined_unique_75091_0,jgi_4093112_combined_unique_90604_0,jgi_4093112_combined_unique_15699_0,jg…
jgi_4093112_combined_unique	PWY-6728	methylaspartate cycle	18	14	869	-0.9375	cellular organisms (131567)	Halobacteria (183963)	[jgi_4093112_combined_unique_15444_0,jgi_4093112_combined_unique_42975_0,jgi_4093112_combined_unique_4328_0,jgi_4093112_combined_unique_22018_0,jgi_4093112_combined_unique_86821_0,jgi_4093112_combined_unique_20921_0,jgi_4093112_combined_unique_62863_0,jgi_4093112_combined_unique_68034_0,jgi_4093112_combined_unique_7981_0,jgi_4093112_combined_unique_37734_0,jgi_4093112_combined_unique_111740_0,jgi…
jgi_4093112_combined_unique	PWY-4983	citrulline-nitric oxide cycle	3	2	104	-1.375	Monera (99999999)	Metazoa (33208)	[jgi_4093112_combined_unique_1630_0,jgi_4093112_combined_unique_94313_0,jgi_4093112_combined_unique_34943_0,jgi_4093112_combined_unique_76020_0,jgi_4093112_combined_unique_29545_0,jgi_4093112_combined_unique_85505_0,jgi_4093112_combined_unique_59280_0,jgi_4093112_combined_unique_39876_0,jgi_4093112_combined_unique_79314_0,jgi_4093112_combined_unique_83213_0,jgi_4093112_combined_unique_5074_1,jgi_…
jgi_4093112_combined_unique	PWY-6724	starch degradation II	9	1	5	-1.25	Monera (99999999)	Viridiplantae (33090)	[jgi_4093112_combined_unique_60452_0,jgi_4093112_combined_unique_97548_0,jgi_4093112_combined_unique_28207_0,jgi_4093112_combined_unique_10948_0,jgi_4093112_combined_unique_31489_0]
jgi_4093112_combined_unique	PWY-6872	retinoate biosynthesis I	4	1	1	-1.625	Bacteria (2)	Metazoa (33208)	[jgi_4093112_combined_unique_44233_0]
jgi_4093112_combined_unique	SHIKIMATEDEG-PWY	shikimate degradation I	2	1	19	0	Bacteria (2)	Bacteria (2)	[jgi_4093112_combined_unique_31512_0,jgi_4093112_combined_unique_2765_2,jgi_4093112_combined_unique_98471_0,jgi_4093112_combined_unique_35244_0,jgi_4093112_combined_unique_107361_0,jgi_4093112_combined_unique_63007_0,jgi_4093112_combined_unique_91281_0,jgi_4093112_combined_unique_71949_0,jgi_4093112_combined_unique_19384_0,jgi_4093112_combined_unique_102340_0,jgi_4093112_combined_unique_21282_0,j…
jgi_4093112_combined_unique	PWY-5704	urea degradation II	1	1	17	-0.25	Monera (99999999)	Bacteria (2)	[jgi_4093112_combined_unique_15154_1,jgi_4093112_combined_unique_95364_0,jgi_4093112_combined_unique_3509_0,jgi_4093112_combined_unique_3509_1,jgi_4093112_combined_unique_49738_0,jgi_4093112_combined_unique_91562_0,jgi_4093112_combined_unique_3440_0,jgi_4093112_combined_unique_2276_3,jgi_4093112_combined_unique_2276_1,jgi_4093112_combined_unique_25449_0,jgi_4093112_combined_unique_54098_0,jgi_409…
jgi_4093112_combined_unique	PWY-5508	adenosylcobalamin biosynthesis from cobyrinate a,c-diamide II	9	6	45	-0.25	Monera (99999999)	Bacteria (2)	[jgi_4093112_combined_unique_43067_0,jgi_4093112_combined_unique_108991_0,jgi_4093112_combined_unique_47261_0,jgi_4093112_combined_unique_74399_0,jgi_4093112_combined_unique_70344_0,jgi_4093112_combined_unique_29770_0,jgi_4093112_combined_unique_25838_0,jgi_4093112_combined_unique_25838_1,jgi_4093112_combined_unique_46295_0,jgi_4093112_combined_unique_69217_0,jgi_4093112_combined_unique_82279_0,j…
jgi_4093112_combined_unique	PWY-5703	urea degradation I	2	2	39	-0.25	Monera (99999999)	Bacteria (2)	[jgi_4093112_combined_unique_92708_0,jgi_4093112_combined_unique_20387_0,jgi_4093112_combined_unique_65222_0,jgi_4093112_combined_unique_33641_0,jgi_4093112_combined_unique_38623_0,jgi_4093112_combined_unique_80778_0,jgi_4093112_combined_unique_81048_0,jgi_4093112_combined_unique_96966_0,jgi_4093112_combined_unique_2272_2,jgi_4093112_combined_unique_90354_0,jgi_4093112_combined_unique_42500_1,jgi…
jgi_4093112_combined_unique	PWY-5250	methanogenesis from trimethylamine	2	1	50	-0.625	Bacteria (2)	Euryarchaeota (28890)	[jgi_4093112_combined_unique_38486_0,jgi_4093112_combined_unique_44722_0,jgi_4093112_combined_unique_19635_0,jgi_4093112_combined_unique_3959_0,jgi_4093112_combined_unique_51746_0,jgi_4093112_combined_unique_69255_0,jgi_4093112_combined_unique_66345_0,jgi_4093112_combined_unique_5266_0,jgi_4093112_combined_unique_1185_5,jgi_4093112_combined_unique_41684_0,jgi_4093112_combined_unique_60_2,jgi_4093…
jgi_4093112_combined_unique	PWY-5314	lysine degradation VIII	2	1	1	-0.125	Bacteria (2)	Proteobacteria (1224)	[jgi_4093112_combined_unique_101205_0]
jgi_4093112_combined_unique	PWY-6048	methylthiopropionate degradation I (cleavage)	3	1	1	0.2421875	Cyclobacteriaceae (563798)	Bacteria (2)	[jgi_4093112_combined_unique_83523_0]
jgi_4093112_combined_unique	PWY-7381	lipoate biosynthesis and incorporation (glycine cleavage system, yeast)	2	2	33	-1.625	Bacteria (2)	Fungi (4751)	[jgi_4093112_combined_unique_68331_0,jgi_4093112_combined_unique_60075_0,jgi_4093112_combined_unique_39871_0,jgi_4093112_combined_unique_36681_0,jgi_4093112_combined_unique_36982_0,jgi_4093112_combined_unique_57410_0,jgi_4093112_combined_unique_48276_0,jgi_4093112_combined_unique_3295_1,jgi_4093112_combined_unique_85620_0,jgi_4093112_combined_unique_69655_0,jgi_4093112_combined_unique_54612_0,jgi…
jgi_4093112_combined_unique	PWY-6333	acetaldehyde biosynthesis I	2	1	77	-1.25	Monera (99999999)	Viridiplantae (33090)	[jgi_4093112_combined_unique_14053_0,jgi_4093112_combined_unique_77211_0,jgi_4093112_combined_unique_8724_1,jgi_4093112_combined_unique_158_7,jgi_4093112_combined_unique_51925_0,jgi_4093112_combined_unique_33042_0,jgi_4093112_combined_unique_1365_0,jgi_4093112_combined_unique_107_7,jgi_4093112_combined_unique_29069_0,jgi_4093112_combined_unique_11875_0,jgi_4093112_combined_unique_111194_0,jgi_409…
jgi_4093112_combined_unique	PWY-5097	lysine biosynthesis VI	7	6	215	-0.375	Monera (99999999)	Chlamydiae/Verrucomicrobia group (51290)	[jgi_4093112_combined_unique_114126_0,jgi_4093112_combined_unique_33964_0,jgi_4093112_combined_unique_37868_0,jgi_4093112_combined_unique_43350_0,jgi_4093112_combined_unique_51849_0,jgi_4093112_combined_unique_41046_0,jgi_4093112_combined_unique_86070_0,jgi_4093112_combined_unique_63460_0,jgi_4093112_combined_unique_70504_0,jgi_4093112_combined_unique_111244_0,jgi_4093112_combined_unique_46642_0,…
jgi_4093112_combined_unique	COA-PWY	coenzyme A biosynthesis	4	4	57	-0.25	Monera (99999999)	Archaea (2157)	[jgi_4093112_combined_unique_53674_0,jgi_4093112_combined_unique_31529_0,jgi_4093112_combined_unique_115099_0,jgi_4093112_combined_unique_56_13,jgi_4093112_combined_unique_66944_0,jgi_4093112_combined_unique_1985_2,jgi_4093112_combined_unique_56527_0,jgi_4093112_combined_unique_66574_0,jgi_4093112_combined_unique_5251_1,jgi_4093112_combined_unique_21834_0,jgi_4093112_combined_unique_101529_0,jgi_…
jgi_4093112_combined_unique	HISHP-PWY	histidine degradation VI	8	3	99	-1.49999237061	Monera (99999999)	Mammalia (40674)	[jgi_4093112_combined_unique_42684_0,jgi_4093112_combined_unique_111827_0,jgi_4093112_combined_unique_529_4,jgi_4093112_combined_unique_8277_1,jgi_4093112_combined_unique_9492_1,jgi_4093112_combined_unique_50727_0,jgi_4093112_combined_unique_14805_0,jgi_4093112_combined_unique_529_3,jgi_4093112_combined_unique_5340_1,jgi_4093112_combined_unique_19034_1,jgi_4093112_combined_unique_19034_0,jgi_4093…
jgi_4093112_combined_unique	PWY-2221	Entner-Doudoroff pathway III (semi-phosphorylative)	9	9	275	-0.4375	Monera (99999999)	Halobacteria (183963)	[jgi_4093112_combined_unique_34042_0,jgi_4093112_combined_unique_42266_0,jgi_4093112_combined_unique_102264_0,jgi_4093112_combined_unique_35640_0,jgi_4093112_combined_unique_77312_0,jgi_4093112_combined_unique_3696_1,jgi_4093112_combined_unique_13895_1,jgi_4093112_combined_unique_6765_1,jgi_4093112_combined_unique_6765_0,jgi_4093112_combined_unique_5238_0,jgi_4093112_combined_unique_44357_0,jgi_4…
jgi_4093112_combined_unique	PWY-5907	homospermidine biosynthesis	1	1	10	0.5	Monera (99999999)	cellular organisms (131567)	[jgi_4093112_combined_unique_65787_0,jgi_4093112_combined_unique_59313_0,jgi_4093112_combined_unique_95897_0,jgi_4093112_combined_unique_68629_0,jgi_4093112_combined_unique_47777_0,jgi_4093112_combined_unique_9538_0,jgi_4093112_combined_unique_8775_0,jgi_4093112_combined_unique_23052_1,jgi_4093112_combined_unique_57816_0,jgi_4093112_combined_unique_112426_0]
jgi_4093112_combined_unique	PWY-5905	hypusine biosynthesis	5	4	29	-1.0	Monera (99999999)	Eukaryota (2759)	[jgi_4093112_combined_unique_92575_0,jgi_4093112_combined_unique_5695_1,jgi_4093112_combined_unique_76661_0,jgi_4093112_combined_unique_115220_0,jgi_4093112_combined_unique_34826_0,jgi_4093112_combined_unique_74035_0,jgi_4093112_combined_unique_2498_2,jgi_4093112_combined_unique_4237_0,jgi_4093112_combined_unique_84273_0,jgi_4093112_combined_unique_101025_0,jgi_4093112_combined_unique_77336_0,jgi…
jgi_4093112_combined_unique	P321-PWY	benzoyl-CoA degradation III (anaerobic)	9	1	1	0.125	Proteobacteria (1224)	Bacteria (2)	[jgi_4093112_combined_unique_70680_0]
jgi_4093112_combined_unique	PWY-7376	cob(II)yrinate a,c-diamide biosynthesis II (late cobalt incorporation)	13	12	72	-0.25	Monera (99999999)	Bacteria (2)	[jgi_4093112_combined_unique_34154_0,jgi_4093112_combined_unique_726_0,jgi_4093112_combined_unique_114840_0,jgi_4093112_combined_unique_20925_0,jgi_4093112_combined_unique_91932_0,jgi_4093112_combined_unique_2857_1,jgi_4093112_combined_unique_40751_0,jgi_4093112_combined_unique_34288_0,jgi_4093112_combined_unique_103_5,jgi_4093112_combined_unique_41485_0,jgi_4093112_combined_unique_518_0,jgi_4093…
jgi_4093112_combined_unique	PWY-7377	cob(II)yrinate a,c-diamide biosynthesis I (early cobalt insertion)	15	8	45	-0.25	Monera (99999999)	Archaea (2157)	[jgi_4093112_combined_unique_28018_0,jgi_4093112_combined_unique_34154_0,jgi_4093112_combined_unique_20925_0,jgi_4093112_combined_unique_1633_3,jgi_4093112_combined_unique_67958_0,jgi_4093112_combined_unique_41485_0,jgi_4093112_combined_unique_10391_0,jgi_4093112_combined_unique_98486_0,jgi_4093112_combined_unique_113940_0,jgi_4093112_combined_unique_1455_0,jgi_4093112_combined_unique_110439_0,jg…
jgi_4093112_combined_unique	PWY-6163	chorismate biosynthesis from 3-dehydroquinate	6	6	161	-0.75	cellular organisms (131567)	Archaea (2157)	[jgi_4093112_combined_unique_71924_0,jgi_4093112_combined_unique_32779_1,jgi_4093112_combined_unique_91281_0,jgi_4093112_combined_unique_7194_0,jgi_4093112_combined_unique_102340_0,jgi_4093112_combined_unique_112357_0,jgi_4093112_combined_unique_63584_0,jgi_4093112_combined_unique_266_5,jgi_4093112_combined_unique_46355_0,jgi_4093112_combined_unique_1869_1,jgi_4093112_combined_unique_45662_0,jgi_…
jgi_4093112_combined_unique	PWY-7279	aerobic respiration (cytochrome c) (yeast)	4	4	827	-1.375	Monera (99999999)	Fungi (4751)	[jgi_4093112_combined_unique_54541_1,jgi_4093112_combined_unique_16742_1,jgi_4093112_combined_unique_7512_1,jgi_4093112_combined_unique_7512_2,jgi_4093112_combined_unique_44191_0,jgi_4093112_combined_unique_13251_0,jgi_4093112_combined_unique_70614_0,jgi_4093112_combined_unique_69684_0,jgi_4093112_combined_unique_80205_0,jgi_4093112_combined_unique_20921_0,jgi_4093112_combined_unique_1738_3,jgi_4…
jgi_4093112_combined_unique	PWY-31	canavanine degradation	2	1	13	-1.74999237061	Bacteria (2)	Fabaceae (3803)	[jgi_4093112_combined_unique_4926_0,jgi_4093112_combined_unique_25260_0,jgi_4093112_combined_unique_14826_0,jgi_4093112_combined_unique_53169_0,jgi_4093112_combined_unique_28399_0,jgi_4093112_combined_unique_3412_0,jgi_4093112_combined_unique_21835_0,jgi_4093112_combined_unique_10551_0,jgi_4093112_combined_unique_13115_0,jgi_4093112_combined_unique_83302_0,jgi_4093112_combined_unique_22112_0,jgi_…
jgi_4093112_combined_unique	PWY-7445	luteolin triglucuronide degradation	4	3	8	-1.748046875	Bacteria (2)	Magnoliophyta (3398)	[jgi_4093112_combined_unique_2897_1,jgi_4093112_combined_unique_42056_0,jgi_4093112_combined_unique_2243_2,jgi_4093112_combined_unique_3305_0,jgi_4093112_combined_unique_51816_0,jgi_4093112_combined_unique_106071_0,jgi_4093112_combined_unique_59811_0,jgi_4093112_combined_unique_78990_0]
jgi_4093112_combined_unique	PWY-5791	1,4-dihydroxy-2-naphthoate biosynthesis II (plants)	7	6	11	-0.375	Monera (99999999)	Cyanobacteria (1117)	[jgi_4093112_combined_unique_95059_0,jgi_4093112_combined_unique_20531_0,jgi_4093112_combined_unique_43221_0,jgi_4093112_combined_unique_73585_0,jgi_4093112_combined_unique_79594_0,jgi_4093112_combined_unique_22511_0,jgi_4093112_combined_unique_2912_3,jgi_4093112_combined_unique_119_1,jgi_4093112_combined_unique_119_2,jgi_4093112_combined_unique_10_23,jgi_4093112_combined_unique_77144_0]
jgi_4093112_combined_unique	PWYG-321	mycolate biosynthesis	188	54	137	-0.49609375	Monera (99999999)	Mycobacteriaceae (1762)	[jgi_4093112_combined_unique_60856_0,jgi_4093112_combined_unique_111336_0,jgi_4093112_combined_unique_43016_0,jgi_4093112_combined_unique_73524_0,jgi_4093112_combined_unique_5491_2,jgi_4093112_combined_unique_58718_0,jgi_4093112_combined_unique_114574_0,jgi_4093112_combined_unique_37826_0,jgi_4093112_combined_unique_24572_0,jgi_4093112_combined_unique_95752_0,jgi_4093112_combined_unique_78287_0,j…
jgi_4093112_combined_unique	CODH-PWY	reductive acetyl coenzyme A pathway	8	8	354	-0.25	Monera (99999999)	Archaea (2157)	[jgi_4093112_combined_unique_54516_0,jgi_4093112_combined_unique_7120_1,jgi_4093112_combined_unique_20820_0,jgi_4093112_combined_unique_68731_0,jgi_4093112_combined_unique_24402_0,jgi_4093112_combined_unique_60484_0,jgi_4093112_combined_unique_11826_0,jgi_4093112_combined_unique_40817_1,jgi_4093112_combined_unique_63393_0,jgi_4093112_combined_unique_25363_0,jgi_4093112_combined_unique_95426_0,jgi…
jgi_4093112_combined_unique	PWY-5794	malonate degradation I (biotin-independent)	3	1	2	0.125	Proteobacteria (1224)	Bacteria (2)	[jgi_4093112_combined_unique_79011_0,jgi_4093112_combined_unique_58497_0]
jgi_4093112_combined_unique	TREDEGLOW-PWY	trehalose degradation I (low osmolarity)	2	2	13	0	Bacteria (2)	Bacteria (2)	[jgi_4093112_combined_unique_60927_0,jgi_4093112_combined_unique_1920_2,jgi_4093112_combined_unique_9604_0,jgi_4093112_combined_unique_64562_0,jgi_4093112_combined_unique_5990_0,jgi_4093112_combined_unique_28425_0,jgi_4093112_combined_unique_10681_0,jgi_4093112_combined_unique_27101_0,jgi_4093112_combined_unique_57145_0,jgi_4093112_combined_unique_58815_0,jgi_4093112_combined_unique_77245_0,jgi_4…
jgi_4093112_combined_unique	PWY-6714	L-rhamnose degradation III	7	2	4	-0.25	Monera (99999999)	Bacteria (2)	[jgi_4093112_combined_unique_86308_0,jgi_4093112_combined_unique_74171_0,jgi_4093112_combined_unique_114389_0,jgi_4093112_combined_unique_80965_0]
jgi_4093112_combined_unique	GLUTAMINEFUM-PWY	glutamine degradation II	1	1	180	-0.75	cellular organisms (131567)	Archaea (2157)	[jgi_4093112_combined_unique_79448_0,jgi_4093112_combined_unique_92190_0,jgi_4093112_combined_unique_53308_0,jgi_4093112_combined_unique_10823_0,jgi_4093112_combined_unique_3930_0,jgi_4093112_combined_unique_74158_0,jgi_4093112_combined_unique_65679_0,jgi_4093112_combined_unique_4736_1,jgi_4093112_combined_unique_12655_1,jgi_4093112_combined_unique_109192_0,jgi_4093112_combined_unique_76552_0,jgi…
jgi_4093112_combined_unique	GLYCOLYSIS	glycolysis I (from glucose-6P)	11	11	468	-0.25	Monera (99999999)	Bacteria (2)	[jgi_4093112_combined_unique_7044_0,jgi_4093112_combined_unique_77312_0,jgi_4093112_combined_unique_41941_0,jgi_4093112_combined_unique_38297_0,jgi_4093112_combined_unique_114502_0,jgi_4093112_combined_unique_47750_0,jgi_4093112_combined_unique_5238_0,jgi_4093112_combined_unique_7453_0,jgi_4093112_combined_unique_104060_0,jgi_4093112_combined_unique_8990_1,jgi_4093112_combined_unique_8990_0,jgi_4…
jgi_4093112_combined_unique	PWY-5172	acetyl-CoA biosynthesis III (from citrate)	1	1	2	-1.46875	Monera (99999999)	Embryophyta (3193)	[jgi_4093112_combined_unique_9723_0,jgi_4093112_combined_unique_1123_1]
jgi_4093112_combined_unique	XYLCAT-PWY	xylose degradation I	2	2	36	0	Bacteria (2)	Bacteria (2)	[jgi_4093112_combined_unique_10214_0,jgi_4093112_combined_unique_38046_1,jgi_4093112_combined_unique_6797_1,jgi_4093112_combined_unique_19252_1,jgi_4093112_combined_unique_1803_1,jgi_4093112_combined_unique_23368_1,jgi_4093112_combined_unique_14640_1,jgi_4093112_combined_unique_81110_0,jgi_4093112_combined_unique_80671_0,jgi_4093112_combined_unique_55272_0,jgi_4093112_combined_unique_30570_1,jgi_…
jgi_4093112_combined_unique	PWY-5176	coumarin biosynthesis (via 2-coumarate)	5	1	22	-1.748046875	Bacteria (2)	Magnoliophyta (3398)	[jgi_4093112_combined_unique_82515_0,jgi_4093112_combined_unique_7265_0,jgi_4093112_combined_unique_89419_0,jgi_4093112_combined_unique_37061_0,jgi_4093112_combined_unique_14998_0,jgi_4093112_combined_unique_2614_0,jgi_4093112_combined_unique_69080_0,jgi_4093112_combined_unique_82463_0,jgi_4093112_combined_unique_43144_0,jgi_4093112_combined_unique_7753_0,jgi_4093112_combined_unique_2202_1,jgi_40…
jgi_4093112_combined_unique	PWY-5177	glutaryl-CoA degradation	5	5	436	-0.75	cellular organisms (131567)	Bacteria (2)	[jgi_4093112_combined_unique_32658_0,jgi_4093112_combined_unique_72757_0,jgi_4093112_combined_unique_94703_0,jgi_4093112_combined_unique_51563_0,jgi_4093112_combined_unique_60132_0,jgi_4093112_combined_unique_2348_1,jgi_4093112_combined_unique_49449_0,jgi_4093112_combined_unique_52480_0,jgi_4093112_combined_unique_81818_0,jgi_4093112_combined_unique_9618_1,jgi_4093112_combined_unique_68449_0,jgi_…
jgi_4093112_combined_unique	PWY-1263	taurine degradation I	1	1	3	0	Bacteria (2)	Bacteria (2)	[jgi_4093112_combined_unique_142_8,jgi_4093112_combined_unique_15988_1,jgi_4093112_combined_unique_4668_1]
jgi_4093112_combined_unique	PWY-7112	4-hydroxy-2-nonenal detoxification	4	2	114	-1.5	Bacteria (2)	Opisthokonta (33154)	[jgi_4093112_combined_unique_74161_0,jgi_4093112_combined_unique_12531_0,jgi_4093112_combined_unique_12531_1,jgi_4093112_combined_unique_36173_0,jgi_4093112_combined_unique_49693_0,jgi_4093112_combined_unique_69339_0,jgi_4093112_combined_unique_30311_1,jgi_4093112_combined_unique_5645_0,jgi_4093112_combined_unique_42126_0,jgi_4093112_combined_unique_84802_0,jgi_4093112_combined_unique_27346_1,jgi…
jgi_4093112_combined_unique	PWY-6583	pyruvate fermentation to butanol I	8	5	542	-0.9375	cellular organisms (131567)	Clostridia (186801)	[jgi_4093112_combined_unique_77211_0,jgi_4093112_combined_unique_8036_1,jgi_4093112_combined_unique_32658_0,jgi_4093112_combined_unique_8724_1,jgi_4093112_combined_unique_72757_0,jgi_4093112_combined_unique_94703_0,jgi_4093112_combined_unique_51563_0,jgi_4093112_combined_unique_60132_0,jgi_4093112_combined_unique_2348_1,jgi_4093112_combined_unique_34557_0,jgi_4093112_combined_unique_20588_0,jgi_4…
jgi_4093112_combined_unique	PWY-5675	nitrate reduction V (assimilatory)	4	4	391	-0.75	cellular organisms (131567)	Bacteria (2)	[jgi_4093112_combined_unique_79448_0,jgi_4093112_combined_unique_92190_0,jgi_4093112_combined_unique_80023_0,jgi_4093112_combined_unique_52157_0,jgi_4093112_combined_unique_20779_0,jgi_4093112_combined_unique_38378_0,jgi_4093112_combined_unique_33337_1,jgi_4093112_combined_unique_11054_0,jgi_4093112_combined_unique_29246_0,jgi_4093112_combined_unique_6000_0,jgi_4093112_combined_unique_60889_0,jgi…
jgi_4093112_combined_unique	PWY-7117	C4 photosynthetic carbon assimilation cycle, PEPCK type	9	8	355	-1.49996948242	Monera (99999999)	Poaceae (4479)	[jgi_4093112_combined_unique_23739_0,jgi_4093112_combined_unique_90736_0,jgi_4093112_combined_unique_93525_0,jgi_4093112_combined_unique_54578_0,jgi_4093112_combined_unique_60653_0,jgi_4093112_combined_unique_29059_0,jgi_4093112_combined_unique_84503_0,jgi_4093112_combined_unique_4130_1,jgi_4093112_combined_unique_60868_0,jgi_4093112_combined_unique_113497_0,jgi_4093112_combined_unique_34993_0,jg…
jgi_4093112_combined_unique	PWY-5677	succinate fermentation to butyrate	7	5	55	-0.375	Monera (99999999)	Firmicutes (1239)	[jgi_4093112_combined_unique_38168_0,jgi_4093112_combined_unique_29997_1,jgi_4093112_combined_unique_58267_0,jgi_4093112_combined_unique_3652_0,jgi_4093112_combined_unique_35325_0,jgi_4093112_combined_unique_18526_0,jgi_4093112_combined_unique_106145_0,jgi_4093112_combined_unique_71699_0,jgi_4093112_combined_unique_82310_0,jgi_4093112_combined_unique_109617_0,jgi_4093112_combined_unique_3322_2,jg…
jgi_4093112_combined_unique	PWY-7115	C4 photosynthetic carbon assimilation cycle, NAD-ME type	8	8	313	-1.25	Monera (99999999)	Viridiplantae (33090)	[jgi_4093112_combined_unique_50456_0,jgi_4093112_combined_unique_17330_1,jgi_4093112_combined_unique_17217_0,jgi_4093112_combined_unique_23739_0,jgi_4093112_combined_unique_90736_0,jgi_4093112_combined_unique_93525_0,jgi_4093112_combined_unique_14599_1,jgi_4093112_combined_unique_54578_0,jgi_4093112_combined_unique_60653_0,jgi_4093112_combined_unique_63485_0,jgi_4093112_combined_unique_29059_0,jg…
jgi_4093112_combined_unique	PWY-3101	flavonol biosynthesis	7	3	6	-1.74609375	Bacteria (2)	Spermatophyta (58024)	[jgi_4093112_combined_unique_64002_0,jgi_4093112_combined_unique_11775_2,jgi_4093112_combined_unique_3001_1,jgi_4093112_combined_unique_51145_0,jgi_4093112_combined_unique_196_2,jgi_4093112_combined_unique_19771_1]
jgi_4093112_combined_unique	PWY-6423	hemoglobin degradation	7	1	3	-1.734375	Bacteria (2)	Plasmodium (5820)	[jgi_4093112_combined_unique_52011_0,jgi_4093112_combined_unique_96932_0,jgi_4093112_combined_unique_80533_0]
jgi_4093112_combined_unique	PWY-7119	sphingolipid recycling and degradation (yeast)	11	1	2	-1.75	Proteobacteria (1224)	Fungi (4751)	[jgi_4093112_combined_unique_36481_0,jgi_4093112_combined_unique_36691_0]
jgi_4093112_combined_unique	PWY-6424	26,27-dehydrozymosterol metabolism	3	1	2	-1.734375	SAR11 cluster (54526)	Stramenopiles (33634)	[jgi_4093112_combined_unique_99142_0,jgi_4093112_combined_unique_5191_2]
jgi_4093112_combined_unique	CITRULBIO-PWY	citrulline biosynthesis	8	7	832	-0.999992370605	cellular organisms (131567)	Mammalia (40674)	[jgi_4093112_combined_unique_79448_0,jgi_4093112_combined_unique_46029_0,jgi_4093112_combined_unique_64516_0,jgi_4093112_combined_unique_114311_0,jgi_4093112_combined_unique_80023_0,jgi_4093112_combined_unique_73977_0,jgi_4093112_combined_unique_40628_0,jgi_4093112_combined_unique_70609_0,jgi_4093112_combined_unique_17612_0,jgi_4093112_combined_unique_108528_0,jgi_4093112_combined_unique_38378_0,…
jgi_4093112_combined_unique	PWY-5381	pyridine nucleotide cycling (plants)	11	5	167	-1.25	Monera (99999999)	Viridiplantae (33090)	[jgi_4093112_combined_unique_97695_0,jgi_4093112_combined_unique_49603_0,jgi_4093112_combined_unique_103900_0,jgi_4093112_combined_unique_29732_1,jgi_4093112_combined_unique_68293_0,jgi_4093112_combined_unique_15529_1,jgi_4093112_combined_unique_105362_0,jgi_4093112_combined_unique_62043_0,jgi_4093112_combined_unique_54355_0,jgi_4093112_combined_unique_91802_0,jgi_4093112_combined_unique_94388_0,…
jgi_4093112_combined_unique	PWY-6342	noradrenaline and adrenaline degradation	13	8	117	-1.498046875	Monera (99999999)	Vertebrata (7742)	[jgi_4093112_combined_unique_42266_0,jgi_4093112_combined_unique_8724_1,jgi_4093112_combined_unique_35640_0,jgi_4093112_combined_unique_1365_0,jgi_4093112_combined_unique_44357_0,jgi_4093112_combined_unique_52829_0,jgi_4093112_combined_unique_34557_0,jgi_4093112_combined_unique_110060_0,jgi_4093112_combined_unique_59379_0,jgi_4093112_combined_unique_63638_0,jgi_4093112_combined_unique_87488_0,jgi…
jgi_4093112_combined_unique	PWY-5382	hydrogen oxidation II (aerobic, NAD)	1	1	14	0	Bacteria (2)	Bacteria (2)	[jgi_4093112_combined_unique_114687_0,jgi_4093112_combined_unique_92949_0,jgi_4093112_combined_unique_189_11,jgi_4093112_combined_unique_37178_0,jgi_4093112_combined_unique_66661_0,jgi_4093112_combined_unique_24167_0,jgi_4093112_combined_unique_4932_0,jgi_4093112_combined_unique_108005_0,jgi_4093112_combined_unique_2076_1,jgi_4093112_combined_unique_60966_0,jgi_4093112_combined_unique_5850_1,jgi_…
jgi_4093112_combined_unique	PWY-6344	ornithine degradation II (Stickland reaction)	9	4	61	-0.375	Monera (99999999)	Thermotogae <phylum> (200918)	[jgi_4093112_combined_unique_56124_0,jgi_4093112_combined_unique_113816_0,jgi_4093112_combined_unique_86259_0,jgi_4093112_combined_unique_97802_0,jgi_4093112_combined_unique_23150_0,jgi_4093112_combined_unique_91810_0,jgi_4093112_combined_unique_52726_0,jgi_4093112_combined_unique_111120_0,jgi_4093112_combined_unique_107489_0,jgi_4093112_combined_unique_56342_0,jgi_4093112_combined_unique_46030_0…
jgi_4093112_combined_unique	PWY-5386	methylglyoxal degradation I	3	3	43	0	Bacteria (2)	Bacteria (2)	[jgi_4093112_combined_unique_13634_0,jgi_4093112_combined_unique_16731_0,jgi_4093112_combined_unique_1018_2,jgi_4093112_combined_unique_77169_0,jgi_4093112_combined_unique_20004_0,jgi_4093112_combined_unique_19948_0,jgi_4093112_combined_unique_90915_0,jgi_4093112_combined_unique_9879_2,jgi_4093112_combined_unique_109498_0,jgi_4093112_combined_unique_50432_0,jgi_4093112_combined_unique_3914_0,jgi_…
jgi_4093112_combined_unique	PWY-5389	methylthiopropionate biosynthesis	1	1	1	0.1875	Gammaproteobacteria (1236)	Bacteria (2)	[jgi_4093112_combined_unique_81842_0]
jgi_4093112_combined_unique	PWY-6349	CDP-archaeol biosynthesis	6	2	2	-0.25	Monera (99999999)	Archaea (2157)	[jgi_4093112_combined_unique_1516_2,jgi_4093112_combined_unique_15518_0]
jgi_4093112_combined_unique	PWY-5826	hypoglycin biosynthesis	14	2	84	-1.46875	Monera (99999999)	Embryophyta (3193)	[jgi_4093112_combined_unique_28228_0,jgi_4093112_combined_unique_4788_0,jgi_4093112_combined_unique_108466_0,jgi_4093112_combined_unique_9138_0,jgi_4093112_combined_unique_75914_0,jgi_4093112_combined_unique_49281_0,jgi_4093112_combined_unique_76079_0,jgi_4093112_combined_unique_2718_1,jgi_4093112_combined_unique_3488_0,jgi_4093112_combined_unique_50656_0,jgi_4093112_combined_unique_4858_0,jgi_40…
jgi_4093112_combined_unique	PWY-5046	2-oxoisovalerate decarboxylation to isobutanoyl-CoA	3	3	99	-0.25	Monera (99999999)	Bacteria (2)	[jgi_4093112_combined_unique_96186_0,jgi_4093112_combined_unique_59610_0,jgi_4093112_combined_unique_94237_0,jgi_4093112_combined_unique_53958_0,jgi_4093112_combined_unique_47962_0,jgi_4093112_combined_unique_103347_0,jgi_4093112_combined_unique_781_0,jgi_4093112_combined_unique_34052_0,jgi_4093112_combined_unique_90629_0,jgi_4093112_combined_unique_1439_0,jgi_4093112_combined_unique_391_0,jgi_40…
jgi_4093112_combined_unique	PWY-5837	1,4-dihydroxy-2-naphthoate biosynthesis I	7	6	13	-0.25	Monera (99999999)	Bacteria (2)	[jgi_4093112_combined_unique_2912_3,jgi_4093112_combined_unique_20531_0,jgi_4093112_combined_unique_43221_0,jgi_4093112_combined_unique_73585_0,jgi_4093112_combined_unique_80520_0,jgi_4093112_combined_unique_79594_0,jgi_4093112_combined_unique_22511_0,jgi_4093112_combined_unique_95059_0,jgi_4093112_combined_unique_119_1,jgi_4093112_combined_unique_15489_1,jgi_4093112_combined_unique_119_2,jgi_409…
jgi_4093112_combined_unique	PWY-5834	CDP-tyvelose biosynthesis	2	1	1	-0.21875	Bacteria (2)	Enterobacteriales (91347)	[jgi_4093112_combined_unique_103770_0]
jgi_4093112_combined_unique	PWY-5833	CDP-3,6-dideoxyhexose biosynthesis	3	2	2	-0.09375	Proteobacteria (1224)	Enterobacteriales (91347)	[jgi_4093112_combined_unique_71821_0,jgi_4093112_combined_unique_112949_0]
jgi_4093112_combined_unique	SOPHOROSYLOXYDOCOSANOATE-DEG-PWY	sophorolipid degradation	2	2	3	-1.625	Bacteria (2)	Fungi (4751)	[jgi_4093112_combined_unique_19539_0,jgi_4093112_combined_unique_9296_1,jgi_4093112_combined_unique_3244_1]
jgi_4093112_combined_unique	MALATE-ASPARTATE-SHUTTLE-PWY	aspartate degradation II	2	2	185	-1.375	Monera (99999999)	Metazoa (33208)	[jgi_4093112_combined_unique_50456_0,jgi_4093112_combined_unique_17217_0,jgi_4093112_combined_unique_23739_0,jgi_4093112_combined_unique_14599_1,jgi_4093112_combined_unique_60653_0,jgi_4093112_combined_unique_63485_0,jgi_4093112_combined_unique_29059_0,jgi_4093112_combined_unique_91341_0,jgi_4093112_combined_unique_7561_0,jgi_4093112_combined_unique_52286_0,jgi_4093112_combined_unique_63044_0,jgi…
jgi_4093112_combined_unique	PWY3O-355	stearate biosynthesis III (fungi)	6	5	142	-1.625	Bacteria (2)	Fungi (4751)	[jgi_4093112_combined_unique_14020_1,jgi_4093112_combined_unique_60856_0,jgi_4093112_combined_unique_111336_0,jgi_4093112_combined_unique_43016_0,jgi_4093112_combined_unique_5491_2,jgi_4093112_combined_unique_58718_0,jgi_4093112_combined_unique_114574_0,jgi_4093112_combined_unique_37826_0,jgi_4093112_combined_unique_95752_0,jgi_4093112_combined_unique_63142_0,jgi_4093112_combined_unique_27194_0,j…
jgi_4093112_combined_unique	PWY-5839	menaquinol-7 biosynthesis	2	1	25	0	Bacteria (2)	Bacteria (2)	[jgi_4093112_combined_unique_1085_3,jgi_4093112_combined_unique_56724_0,jgi_4093112_combined_unique_19814_0,jgi_4093112_combined_unique_104143_0,jgi_4093112_combined_unique_107602_0,jgi_4093112_combined_unique_45017_0,jgi_4093112_combined_unique_23034_0,jgi_4093112_combined_unique_7699_0,jgi_4093112_combined_unique_1620_2,jgi_4093112_combined_unique_6031_1,jgi_4093112_combined_unique_2987_2,jgi_4…
jgi_4093112_combined_unique	PWY-1801	formaldehyde oxidation II (glutathione-dependent)	3	3	24	0	Bacteria (2)	Bacteria (2)	[jgi_4093112_combined_unique_34949_0,jgi_4093112_combined_unique_23028_0,jgi_4093112_combined_unique_46990_1,jgi_4093112_combined_unique_34907_0,jgi_4093112_combined_unique_6988_0,jgi_4093112_combined_unique_6377_0,jgi_4093112_combined_unique_6603_1,jgi_4093112_combined_unique_2932_0,jgi_4093112_combined_unique_31284_0,jgi_4093112_combined_unique_4083_2,jgi_4093112_combined_unique_18337_0,jgi_409…
jgi_4093112_combined_unique	P562-PWY	myo-inositol degradation I	7	4	73	0	Bacteria (2)	Bacteria (2)	[jgi_4093112_combined_unique_29181_0,jgi_4093112_combined_unique_8_8,jgi_4093112_combined_unique_45756_0,jgi_4093112_combined_unique_20571_0,jgi_4093112_combined_unique_71817_0,jgi_4093112_combined_unique_5075_0,jgi_4093112_combined_unique_99830_0,jgi_4093112_combined_unique_3263_3,jgi_4093112_combined_unique_109099_0,jgi_4093112_combined_unique_53349_0,jgi_4093112_combined_unique_9_15,jgi_409311…
jgi_4093112_combined_unique	QUINATEDEG-PWY	quinate degradation I	3	2	44	0	Bacteria (2)	Bacteria (2)	[jgi_4093112_combined_unique_158_4,jgi_4093112_combined_unique_96665_0,jgi_4093112_combined_unique_9187_2,jgi_4093112_combined_unique_32779_1,jgi_4093112_combined_unique_91604_0,jgi_4093112_combined_unique_48715_0,jgi_4093112_combined_unique_78572_0,jgi_4093112_combined_unique_8462_2,jgi_4093112_combined_unique_65603_0,jgi_4093112_combined_unique_35244_0,jgi_4093112_combined_unique_72702_0,jgi_40…
jgi_4093112_combined_unique	LACTOSEUTIL-PWY	lactose degradation II	3	1	22	-0.125	Bacteria (2)	Proteobacteria (1224)	[jgi_4093112_combined_unique_62290_0,jgi_4093112_combined_unique_226_5,jgi_4093112_combined_unique_45838_0,jgi_4093112_combined_unique_33917_0,jgi_4093112_combined_unique_25683_0,jgi_4093112_combined_unique_64494_0,jgi_4093112_combined_unique_31141_0,jgi_4093112_combined_unique_88302_0,jgi_4093112_combined_unique_58936_0,jgi_4093112_combined_unique_66007_0,jgi_4093112_combined_unique_69172_0,jgi_…
jgi_4093112_combined_unique	CYSTSYN-PWY	cysteine biosynthesis I	2	2	97	-0.25	Monera (99999999)	Archaea (2157)	[jgi_4093112_combined_unique_53786_0,jgi_4093112_combined_unique_101459_0,jgi_4093112_combined_unique_18127_0,jgi_4093112_combined_unique_92386_0,jgi_4093112_combined_unique_59182_0,jgi_4093112_combined_unique_8771_0,jgi_4093112_combined_unique_320_6,jgi_4093112_combined_unique_6966_0,jgi_4093112_combined_unique_83986_0,jgi_4093112_combined_unique_10629_0,jgi_4093112_combined_unique_92539_0,jgi_4…
jgi_4093112_combined_unique	PWY-5	canavanine biosynthesis	4	3	146	-1.49999237061	Monera (99999999)	Fabaceae (3803)	[jgi_4093112_combined_unique_1630_0,jgi_4093112_combined_unique_94313_0,jgi_4093112_combined_unique_34943_0,jgi_4093112_combined_unique_76020_0,jgi_4093112_combined_unique_76901_0,jgi_4093112_combined_unique_29545_0,jgi_4093112_combined_unique_85505_0,jgi_4093112_combined_unique_112032_0,jgi_4093112_combined_unique_68101_0,jgi_4093112_combined_unique_59280_0,jgi_4093112_combined_unique_88580_0,jg…
jgi_4093112_combined_unique	PWY-0	putrescine degradation III	4	2	225	-1.49999237061	Monera (99999999)	Mammalia (40674)	[jgi_4093112_combined_unique_115024_0,jgi_4093112_combined_unique_113995_0,jgi_4093112_combined_unique_42266_0,jgi_4093112_combined_unique_4344_0,jgi_4093112_combined_unique_35640_0,jgi_4093112_combined_unique_45747_0,jgi_4093112_combined_unique_9276_1,jgi_4093112_combined_unique_27016_1,jgi_4093112_combined_unique_52829_0,jgi_4093112_combined_unique_92643_0,jgi_4093112_combined_unique_110060_0,j…
jgi_4093112_combined_unique	PWY-7307	oleate beta-oxidation (reductase-dependent, yeast)	3	2	7	-1.625	Bacteria (2)	Fungi (4751)	[jgi_4093112_combined_unique_41701_0,jgi_4093112_combined_unique_26988_0,jgi_4093112_combined_unique_86052_0,jgi_4093112_combined_unique_469_5,jgi_4093112_combined_unique_56391_0,jgi_4093112_combined_unique_2042_0,jgi_4093112_combined_unique_108640_0]
jgi_4093112_combined_unique	PYRUVDEHYD-PWY	pyruvate decarboxylation to acetyl CoA	3	3	164	-0.25	Monera (99999999)	Archaea (2157)	[jgi_4093112_combined_unique_96186_0,jgi_4093112_combined_unique_51745_0,jgi_4093112_combined_unique_110724_0,jgi_4093112_combined_unique_94237_0,jgi_4093112_combined_unique_33349_0,jgi_4093112_combined_unique_14700_0,jgi_4093112_combined_unique_781_0,jgi_4093112_combined_unique_92150_0,jgi_4093112_combined_unique_6166_2,jgi_4093112_combined_unique_34052_0,jgi_4093112_combined_unique_92982_0,jgi_…
jgi_4093112_combined_unique	PWY-4722	creatinine degradation II	5	4	234	-0.25	Monera (99999999)	Bacteria (2)	[jgi_4093112_combined_unique_29056_0,jgi_4093112_combined_unique_4794_0,jgi_4093112_combined_unique_17419_0,jgi_4093112_combined_unique_52985_0,jgi_4093112_combined_unique_72531_0,jgi_4093112_combined_unique_78628_0,jgi_4093112_combined_unique_112843_0,jgi_4093112_combined_unique_46631_0,jgi_4093112_combined_unique_77357_0,jgi_4093112_combined_unique_37269_0,jgi_4093112_combined_unique_582_1,jgi_…
jgi_4093112_combined_unique	BGALACT-PWY	lactose degradation III	1	1	22	0	Bacteria (2)	Bacteria (2)	[jgi_4093112_combined_unique_62290_0,jgi_4093112_combined_unique_226_5,jgi_4093112_combined_unique_45838_0,jgi_4093112_combined_unique_33917_0,jgi_4093112_combined_unique_25683_0,jgi_4093112_combined_unique_64494_0,jgi_4093112_combined_unique_31141_0,jgi_4093112_combined_unique_88302_0,jgi_4093112_combined_unique_58936_0,jgi_4093112_combined_unique_66007_0,jgi_4093112_combined_unique_69172_0,jgi_…
jgi_4093112_combined_unique	GLUTATHIONESYN-PWY	glutathione biosynthesis	2	2	57	-0.25	Monera (99999999)	Bacteria (2)	[jgi_4093112_combined_unique_51907_0,jgi_4093112_combined_unique_104033_0,jgi_4093112_combined_unique_86463_0,jgi_4093112_combined_unique_23383_0,jgi_4093112_combined_unique_43188_0,jgi_4093112_combined_unique_34595_0,jgi_4093112_combined_unique_15421_0,jgi_4093112_combined_unique_3871_1,jgi_4093112_combined_unique_64783_0,jgi_4093112_combined_unique_4637_2,jgi_4093112_combined_unique_3409_1,jgi_…
jgi_4093112_combined_unique	PWY-6966	methanol oxidation to formaldehyde I	1	1	6	0	Proteobacteria (1224)	Proteobacteria (1224)	[jgi_4093112_combined_unique_68724_0,jgi_4093112_combined_unique_66770_0,jgi_4093112_combined_unique_27547_0,jgi_4093112_combined_unique_30497_0,jgi_4093112_combined_unique_37032_0,jgi_4093112_combined_unique_63040_0]
jgi_4093112_combined_unique	P561-PWY	stachydrine degradation	2	1	11	-0.125	Bacteria (2)	Proteobacteria (1224)	[jgi_4093112_combined_unique_8553_0,jgi_4093112_combined_unique_13749_0,jgi_4093112_combined_unique_27198_0,jgi_4093112_combined_unique_71812_0,jgi_4093112_combined_unique_60_3,jgi_4093112_combined_unique_60_4,jgi_4093112_combined_unique_12014_1,jgi_4093112_combined_unique_47294_0,jgi_4093112_combined_unique_10210_1,jgi_4093112_combined_unique_578_0,jgi_4093112_combined_unique_115649_0]
jgi_4093112_combined_unique	DTDPRHAMSYN-PWY	dTDP-L-rhamnose biosynthesis I	4	4	83	-0.25	Monera (99999999)	Bacteria (2)	[jgi_4093112_combined_unique_99819_0,jgi_4093112_combined_unique_28769_0,jgi_4093112_combined_unique_86844_0,jgi_4093112_combined_unique_106922_0,jgi_4093112_combined_unique_90474_0,jgi_4093112_combined_unique_12911_1,jgi_4093112_combined_unique_102_7,jgi_4093112_combined_unique_32684_0,jgi_4093112_combined_unique_96802_1,jgi_4093112_combined_unique_35861_0,jgi_4093112_combined_unique_111002_0,jg…
jgi_4093112_combined_unique	ASPARAGINE-BIOSYNTHESIS	asparagine biosynthesis I	1	1	38	-0.25	Monera (99999999)	Bacteria (2)	[jgi_4093112_combined_unique_81738_0,jgi_4093112_combined_unique_59267_0,jgi_4093112_combined_unique_79371_0,jgi_4093112_combined_unique_114311_0,jgi_4093112_combined_unique_32882_0,jgi_4093112_combined_unique_66422_0,jgi_4093112_combined_unique_43329_0,jgi_4093112_combined_unique_3572_3,jgi_4093112_combined_unique_36279_0,jgi_4093112_combined_unique_8431_0,jgi_4093112_combined_unique_4636_1,jgi_…
jgi_4093112_combined_unique	ALKANEMONOX-PWY	two-component alkanesulfonate monooxygenase	2	2	20	-0.25	Monera (99999999)	Bacteria (2)	[jgi_4093112_combined_unique_69732_0,jgi_4093112_combined_unique_68646_0,jgi_4093112_combined_unique_20163_1,jgi_4093112_combined_unique_45998_0,jgi_4093112_combined_unique_3679_0,jgi_4093112_combined_unique_4545_2,jgi_4093112_combined_unique_10596_1,jgi_4093112_combined_unique_91711_0,jgi_4093112_combined_unique_71685_0,jgi_4093112_combined_unique_46181_0,jgi_4093112_combined_unique_100056_0,jgi…
jgi_4093112_combined_unique	PWY-6695	oxalate degradation II	4	1	10	0	Bacteria (2)	Bacteria (2)	[jgi_4093112_combined_unique_97079_0,jgi_4093112_combined_unique_2580_1,jgi_4093112_combined_unique_34635_0,jgi_4093112_combined_unique_4147_0,jgi_4093112_combined_unique_20564_1,jgi_4093112_combined_unique_21925_0,jgi_4093112_combined_unique_78807_0,jgi_4093112_combined_unique_63528_0,jgi_4093112_combined_unique_7_0,jgi_4093112_combined_unique_13529_1]
jgi_4093112_combined_unique	HEMESYN2-PWY	heme biosynthesis from uroporphyrinogen-III II (anaerobic)	4	3	195	-0.25	Monera (99999999)	Bacteria (2)	[jgi_4093112_combined_unique_60168_0,jgi_4093112_combined_unique_61468_0,jgi_4093112_combined_unique_10836_0,jgi_4093112_combined_unique_114642_0,jgi_4093112_combined_unique_8478_1,jgi_4093112_combined_unique_87807_0,jgi_4093112_combined_unique_39122_0,jgi_4093112_combined_unique_83677_0,jgi_4093112_combined_unique_50237_0,jgi_4093112_combined_unique_17795_0,jgi_4093112_combined_unique_92160_0,jg…
jgi_4093112_combined_unique	PWY-6693	galactose degradation IV	9	3	27	-1.625	Bacteria (2)	Fungi (4751)	[jgi_4093112_combined_unique_25336_0,jgi_4093112_combined_unique_77211_0,jgi_4093112_combined_unique_158_7,jgi_4093112_combined_unique_11875_0,jgi_4093112_combined_unique_7104_0,jgi_4093112_combined_unique_113841_0,jgi_4093112_combined_unique_107_7,jgi_4093112_combined_unique_49664_1,jgi_4093112_combined_unique_19448_0,jgi_4093112_combined_unique_62_13,jgi_4093112_combined_unique_36985_0,jgi_4093…
jgi_4093112_combined_unique	PWY-3781	aerobic respiration (cytochrome c)	4	4	1109	-0.25	Monera (99999999)	Bacteria (2)	[jgi_4093112_combined_unique_54541_1,jgi_4093112_combined_unique_16742_1,jgi_4093112_combined_unique_7512_0,jgi_4093112_combined_unique_7512_1,jgi_4093112_combined_unique_15444_0,jgi_4093112_combined_unique_44191_0,jgi_4093112_combined_unique_13251_0,jgi_4093112_combined_unique_11361_0,jgi_4093112_combined_unique_11361_1,jgi_4093112_combined_unique_59993_0,jgi_4093112_combined_unique_20921_0,jgi_…
jgi_4093112_combined_unique	PHESYN	phenylalanine biosynthesis I	3	3	59	-0.25	Monera (99999999)	Archaea (2157)	[jgi_4093112_combined_unique_10401_1,jgi_4093112_combined_unique_34056_0,jgi_4093112_combined_unique_32828_0,jgi_4093112_combined_unique_76361_0,jgi_4093112_combined_unique_22388_1,jgi_4093112_combined_unique_79342_0,jgi_4093112_combined_unique_34085_1,jgi_4093112_combined_unique_67241_0,jgi_4093112_combined_unique_3649_1,jgi_4093112_combined_unique_105279_0,jgi_4093112_combined_unique_21090_1,jg…
jgi_4093112_combined_unique	PWY-7185	UTP and CTP dephosphorylation I	7	5	109	-0.25	Monera (99999999)	Archaea (2157)	[jgi_4093112_combined_unique_97284_0,jgi_4093112_combined_unique_27660_0,jgi_4093112_combined_unique_103900_0,jgi_4093112_combined_unique_4472_0,jgi_4093112_combined_unique_4472_1,jgi_4093112_combined_unique_25448_0,jgi_4093112_combined_unique_111846_0,jgi_4093112_combined_unique_2833_1,jgi_4093112_combined_unique_11210_1,jgi_4093112_combined_unique_20082_0,jgi_4093112_combined_unique_66074_0,jgi…
jgi_4093112_combined_unique	PWY-7184	pyrimidine deoxyribonucleotides de novo biosynthesis I	9	9	313	-0.25	Monera (99999999)	Archaea (2157)	[jgi_4093112_combined_unique_29759_0,jgi_4093112_combined_unique_13535_0,jgi_4093112_combined_unique_89853_0,jgi_4093112_combined_unique_322_0,jgi_4093112_combined_unique_75811_0,jgi_4093112_combined_unique_25888_0,jgi_4093112_combined_unique_711_2,jgi_4093112_combined_unique_183_0,jgi_4093112_combined_unique_63370_0,jgi_4093112_combined_unique_21231_0,jgi_4093112_combined_unique_72440_0,jgi_4093…
jgi_4093112_combined_unique	PWY-7187	pyrimidine deoxyribonucleotides de novo biosynthesis II	7	7	219	-0.25	Monera (99999999)	Archaea (2157)	[jgi_4093112_combined_unique_13535_0,jgi_4093112_combined_unique_34017_0,jgi_4093112_combined_unique_322_0,jgi_4093112_combined_unique_75811_0,jgi_4093112_combined_unique_16868_0,jgi_4093112_combined_unique_711_2,jgi_4093112_combined_unique_1298_0,jgi_4093112_combined_unique_105227_0,jgi_4093112_combined_unique_99340_0,jgi_4093112_combined_unique_4758_1,jgi_4093112_combined_unique_113042_0,jgi_40…
jgi_4093112_combined_unique	PWY-7181	pyrimidine deoxyribonucleosides degradation	3	3	35	-0.25	Monera (99999999)	Archaea (2157)	[jgi_4093112_combined_unique_113625_0,jgi_4093112_combined_unique_8531_1,jgi_4093112_combined_unique_667_2,jgi_4093112_combined_unique_11876_2,jgi_4093112_combined_unique_5631_0,jgi_4093112_combined_unique_6711_0,jgi_4093112_combined_unique_5515_2,jgi_4093112_combined_unique_4855_1,jgi_4093112_combined_unique_105349_0,jgi_4093112_combined_unique_313_3,jgi_4093112_combined_unique_100555_0,jgi_4093…
jgi_4093112_combined_unique	PWY-6510	methanol oxidation to formaldehyde II	1	1	6	-0.25	Proteobacteria (1224)	Firmicutes (1239)	[jgi_4093112_combined_unique_68724_0,jgi_4093112_combined_unique_66770_0,jgi_4093112_combined_unique_27547_0,jgi_4093112_combined_unique_30497_0,jgi_4093112_combined_unique_37032_0,jgi_4093112_combined_unique_63040_0]
jgi_4093112_combined_unique	PWY-7183	pyrimidine nucleobases salvage I	1	1	12	0	Bacteria (2)	Bacteria (2)	[jgi_4093112_combined_unique_9638_1,jgi_4093112_combined_unique_2472_1,jgi_4093112_combined_unique_55660_0,jgi_4093112_combined_unique_1172_1,jgi_4093112_combined_unique_38704_0,jgi_4093112_combined_unique_41280_0,jgi_4093112_combined_unique_2617_0,jgi_4093112_combined_unique_4214_1,jgi_4093112_combined_unique_1513_1,jgi_4093112_combined_unique_602_3,jgi_4093112_combined_unique_12479_1,jgi_409311…
jgi_4093112_combined_unique	PWY-6512	hydrogen oxidation III (anaerobic, NADP)	1	1	13	0	Bacteria (2)	Bacteria (2)	[jgi_4093112_combined_unique_114687_0,jgi_4093112_combined_unique_60966_0,jgi_4093112_combined_unique_189_11,jgi_4093112_combined_unique_37178_0,jgi_4093112_combined_unique_66661_0,jgi_4093112_combined_unique_24167_0,jgi_4093112_combined_unique_4932_0,jgi_4093112_combined_unique_108005_0,jgi_4093112_combined_unique_2076_1,jgi_4093112_combined_unique_5850_1,jgi_4093112_combined_unique_112667_0,jgi…
jgi_4093112_combined_unique	PWY-6898	thiamin salvage III	1	1	1	0.24609375	SAR324 cluster bacterium SCGC AAA001-C10 (913329)	Bacteria (2)	[jgi_4093112_combined_unique_2_0]
jgi_4093112_combined_unique	PWY-6313	serotonin degradation	7	5	123	-1.375	Monera (99999999)	Metazoa (33208)	[jgi_4093112_combined_unique_42266_0,jgi_4093112_combined_unique_8724_1,jgi_4093112_combined_unique_35640_0,jgi_4093112_combined_unique_1365_0,jgi_4093112_combined_unique_44357_0,jgi_4093112_combined_unique_52829_0,jgi_4093112_combined_unique_34557_0,jgi_4093112_combined_unique_110060_0,jgi_4093112_combined_unique_59379_0,jgi_4093112_combined_unique_63638_0,jgi_4093112_combined_unique_87488_0,jgi…
jgi_4093112_combined_unique	PWY-6183	salicylate degradation I	1	1	8	0.234375	SAR11 cluster (54526)	Bacteria (2)	[jgi_4093112_combined_unique_57687_0,jgi_4093112_combined_unique_77090_0,jgi_4093112_combined_unique_81619_0,jgi_4093112_combined_unique_22857_0,jgi_4093112_combined_unique_15936_1,jgi_4093112_combined_unique_39460_1,jgi_4093112_combined_unique_10017_0,jgi_4093112_combined_unique_92728_0]
jgi_4093112_combined_unique	PWY-7388	octanoyl-ACP biosynthesis (mitochondria, yeast)	9	7	374	-1.0	Monera (99999999)	Eukaryota (2759)	[jgi_4093112_combined_unique_66369_0,jgi_4093112_combined_unique_111336_0,jgi_4093112_combined_unique_86821_0,jgi_4093112_combined_unique_6995_1,jgi_4093112_combined_unique_87687_0,jgi_4093112_combined_unique_4066_0,jgi_4093112_combined_unique_72891_0,jgi_4093112_combined_unique_37826_0,jgi_4093112_combined_unique_13988_1,jgi_4093112_combined_unique_2888_2,jgi_4093112_combined_unique_3245_0,jgi_4…
jgi_4093112_combined_unique	PWY-7387	hypotaurine degradation	3	2	248	-0.25	Monera (99999999)	Bacteria (2)	[jgi_4093112_combined_unique_16599_0,jgi_4093112_combined_unique_115024_0,jgi_4093112_combined_unique_113995_0,jgi_4093112_combined_unique_42266_0,jgi_4093112_combined_unique_52895_0,jgi_4093112_combined_unique_9668_0,jgi_4093112_combined_unique_6233_0,jgi_4093112_combined_unique_70641_0,jgi_4093112_combined_unique_106372_0,jgi_4093112_combined_unique_24879_0,jgi_4093112_combined_unique_9276_1,jg…
jgi_4093112_combined_unique	ALANINE-DEG3-PWY	alanine degradation III	1	1	8	-1.25	Archaea (2157)	Eukaryota (2759)	[jgi_4093112_combined_unique_78051_0,jgi_4093112_combined_unique_87872_0,jgi_4093112_combined_unique_49866_0,jgi_4093112_combined_unique_20980_0,jgi_4093112_combined_unique_4122_2,jgi_4093112_combined_unique_4876_2,jgi_4093112_combined_unique_1286_1,jgi_4093112_combined_unique_7354_1]
jgi_4093112_combined_unique	PWY-5489	methyl parathion degradation	1	1	1	0.123046875	Agrobacterium albertimagni (147266)	Proteobacteria (1224)	[jgi_4093112_combined_unique_51736_0]
jgi_4093112_combined_unique	PWY-7382	lipoate biosynthesis and incorporation (pyruvate dehydrogenase and oxoglutarate dehydrogenase, yeast)	5	2	25	-1.625	Bacteria (2)	Fungi (4751)	[jgi_4093112_combined_unique_68331_0,jgi_4093112_combined_unique_60075_0,jgi_4093112_combined_unique_39871_0,jgi_4093112_combined_unique_36681_0,jgi_4093112_combined_unique_57410_0,jgi_4093112_combined_unique_48276_0,jgi_4093112_combined_unique_85620_0,jgi_4093112_combined_unique_69655_0,jgi_4093112_combined_unique_54612_0,jgi_4093112_combined_unique_99010_0,jgi_4093112_combined_unique_3671_1,jgi…
jgi_4093112_combined_unique	PWY-6012-1	acyl carrier protein metabolism II	1	1	8	-1.0	Monera (99999999)	Eukaryota (2759)	[jgi_4093112_combined_unique_14865_1,jgi_4093112_combined_unique_95286_0,jgi_4093112_combined_unique_89152_0,jgi_4093112_combined_unique_57974_1,jgi_4093112_combined_unique_2105_0,jgi_4093112_combined_unique_4698_2,jgi_4093112_combined_unique_36921_0,jgi_4093112_combined_unique_89318_0]
jgi_4093112_combined_unique	PWY-7380	biotin biosynthesis from 8-amino-7-oxononanoate II	3	3	39	-0.125	Bacteria (2)	Firmicutes (1239)	[jgi_4093112_combined_unique_45142_0,jgi_4093112_combined_unique_430_1,jgi_4093112_combined_unique_970_1,jgi_4093112_combined_unique_7538_0,jgi_4093112_combined_unique_69426_0,jgi_4093112_combined_unique_110251_0,jgi_4093112_combined_unique_86210_0,jgi_4093112_combined_unique_14817_1,jgi_4093112_combined_unique_2248_4,jgi_4093112_combined_unique_81773_0,jgi_4093112_combined_unique_32679_0,jgi_409…
jgi_4093112_combined_unique	GLYSYN-PWY	glycine biosynthesis I	1	1	97	-0.25	Monera (99999999)	Bacteria (2)	[jgi_4093112_combined_unique_38280_0,jgi_4093112_combined_unique_837_4,jgi_4093112_combined_unique_110662_0,jgi_4093112_combined_unique_66193_0,jgi_4093112_combined_unique_41308_0,jgi_4093112_combined_unique_36797_1,jgi_4093112_combined_unique_4076_0,jgi_4093112_combined_unique_41833_0,jgi_4093112_combined_unique_10751_0,jgi_4093112_combined_unique_40368_0,jgi_4093112_combined_unique_58811_0,jgi_…
jgi_4093112_combined_unique	PWY-6282	palmitoleate biosynthesis I	9	6	116	0	Bacteria (2)	Bacteria (2)	[jgi_4093112_combined_unique_14020_1,jgi_4093112_combined_unique_60856_0,jgi_4093112_combined_unique_111336_0,jgi_4093112_combined_unique_43016_0,jgi_4093112_combined_unique_5491_2,jgi_4093112_combined_unique_58718_0,jgi_4093112_combined_unique_114574_0,jgi_4093112_combined_unique_37826_0,jgi_4093112_combined_unique_95752_0,jgi_4093112_combined_unique_63519_0,jgi_4093112_combined_unique_27194_0,j…
jgi_4093112_combined_unique	UDPNACETYLGALSYN-PWY	UDP-N-acetyl-D-glucosamine biosynthesis II	4	2	101	-1.0	Monera (99999999)	Eukaryota (2759)	[jgi_4093112_combined_unique_32305_0,jgi_4093112_combined_unique_22538_0,jgi_4093112_combined_unique_7499_1,jgi_4093112_combined_unique_91332_0,jgi_4093112_combined_unique_94465_0,jgi_4093112_combined_unique_44426_0,jgi_4093112_combined_unique_78677_0,jgi_4093112_combined_unique_42135_0,jgi_4093112_combined_unique_56289_0,jgi_4093112_combined_unique_53351_0,jgi_4093112_combined_unique_38977_1,jgi…
jgi_4093112_combined_unique	PWY1-2	alanine degradation IV	1	1	37	0	Bacteria (2)	Bacteria (2)	[jgi_4093112_combined_unique_57967_0,jgi_4093112_combined_unique_110762_0,jgi_4093112_combined_unique_114010_0,jgi_4093112_combined_unique_73884_0,jgi_4093112_combined_unique_22522_0,jgi_4093112_combined_unique_34900_0,jgi_4093112_combined_unique_111411_0,jgi_4093112_combined_unique_63205_1,jgi_4093112_combined_unique_90190_0,jgi_4093112_combined_unique_26657_0,jgi_4093112_combined_unique_142_7,j…
jgi_4093112_combined_unique	PWY-6763	salicortin biosynthesis	11	2	232	-1.49999809265	Monera (99999999)	Salix (40685)	[jgi_4093112_combined_unique_16599_0,jgi_4093112_combined_unique_115024_0,jgi_4093112_combined_unique_113995_0,jgi_4093112_combined_unique_42266_0,jgi_4093112_combined_unique_52895_0,jgi_4093112_combined_unique_9668_0,jgi_4093112_combined_unique_6233_0,jgi_4093112_combined_unique_9276_1,jgi_4093112_combined_unique_64306_0,jgi_4093112_combined_unique_52829_0,jgi_4093112_combined_unique_3192_1,jgi_…
jgi_4093112_combined_unique	PWY-6018	seed germination protein turnover	1	1	52	-1.25	Monera (99999999)	Viridiplantae (33090)	[jgi_4093112_combined_unique_93561_0,jgi_4093112_combined_unique_55570_0,jgi_4093112_combined_unique_113808_0,jgi_4093112_combined_unique_108607_0,jgi_4093112_combined_unique_4064_0,jgi_4093112_combined_unique_14809_0,jgi_4093112_combined_unique_99772_0,jgi_4093112_combined_unique_83486_0,jgi_4093112_combined_unique_111943_0,jgi_4093112_combined_unique_85010_0,jgi_4093112_combined_unique_9067_1,j…
jgi_4093112_combined_unique	PWY-6019	pseudouridine degradation	2	2	8	0	Bacteria (2)	Bacteria (2)	[jgi_4093112_combined_unique_83256_0,jgi_4093112_combined_unique_93571_0,jgi_4093112_combined_unique_6595_0,jgi_4093112_combined_unique_28514_0,jgi_4093112_combined_unique_8365_0,jgi_4093112_combined_unique_92896_0,jgi_4093112_combined_unique_101134_0,jgi_4093112_combined_unique_6097_2]
jgi_4093112_combined_unique	PWY-801	homocysteine and cysteine interconversion	4	4	159	-1.25	Monera (99999999)	Viridiplantae (33090)	[jgi_4093112_combined_unique_53786_0,jgi_4093112_combined_unique_101459_0,jgi_4093112_combined_unique_18127_0,jgi_4093112_combined_unique_92386_0,jgi_4093112_combined_unique_8771_0,jgi_4093112_combined_unique_3323_1,jgi_4093112_combined_unique_2972_1,jgi_4093112_combined_unique_181_2,jgi_4093112_combined_unique_3348_2,jgi_4093112_combined_unique_6966_0,jgi_4093112_combined_unique_181_1,jgi_409311…
jgi_4093112_combined_unique	PWY0-1296	purine ribonucleosides degradation	5	5	44	0	Bacteria (2)	Bacteria (2)	[jgi_4093112_combined_unique_40247_0,jgi_4093112_combined_unique_79353_0,jgi_4093112_combined_unique_53675_0,jgi_4093112_combined_unique_82931_0,jgi_4093112_combined_unique_19186_0,jgi_4093112_combined_unique_6184_0,jgi_4093112_combined_unique_15174_0,jgi_4093112_combined_unique_7240_0,jgi_4093112_combined_unique_20768_0,jgi_4093112_combined_unique_665_6,jgi_4093112_combined_unique_1559_1,jgi_409…
jgi_4093112_combined_unique	PWY-6603	dicranin biosynthesis	4	1	31	-1.734375	Bacteria (2)	Bryophyta (3208)	[jgi_4093112_combined_unique_63045_0,jgi_4093112_combined_unique_36700_0,jgi_4093112_combined_unique_107921_0,jgi_4093112_combined_unique_103627_0,jgi_4093112_combined_unique_78366_0,jgi_4093112_combined_unique_8196_0,jgi_4093112_combined_unique_112892_0,jgi_4093112_combined_unique_89456_0,jgi_4093112_combined_unique_104310_0,jgi_4093112_combined_unique_91489_0,jgi_4093112_combined_unique_2663_2,…
jgi_4093112_combined_unique	PWY0-1295	pyrimidine ribonucleosides degradation	2	2	21	-0.25	Monera (99999999)	Archaea (2157)	[jgi_4093112_combined_unique_667_2,jgi_4093112_combined_unique_313_3,jgi_4093112_combined_unique_20793_0,jgi_4093112_combined_unique_6518_1,jgi_4093112_combined_unique_49339_1,jgi_4093112_combined_unique_101804_0,jgi_4093112_combined_unique_113625_0,jgi_4093112_combined_unique_110073_0,jgi_4093112_combined_unique_48213_0,jgi_4093112_combined_unique_596_4,jgi_4093112_combined_unique_4669_1,jgi_409…
jgi_4093112_combined_unique	PWY-6605	adenine and adenosine salvage II	2	1	38	-0.25	Monera (99999999)	Bacteria (2)	[jgi_4093112_combined_unique_72020_0,jgi_4093112_combined_unique_1365_3,jgi_4093112_combined_unique_6144_1,jgi_4093112_combined_unique_8377_0,jgi_4093112_combined_unique_46661_0,jgi_4093112_combined_unique_33811_0,jgi_4093112_combined_unique_436_5,jgi_4093112_combined_unique_6414_1,jgi_4093112_combined_unique_107831_0,jgi_4093112_combined_unique_17869_1,jgi_4093112_combined_unique_113627_0,jgi_40…
jgi_4093112_combined_unique	PWY-6607	guanosine nucleotides degradation I	4	2	86	-1.71875	Bacteria (2)	Embryophyta (3193)	[jgi_4093112_combined_unique_103900_0,jgi_4093112_combined_unique_4472_0,jgi_4093112_combined_unique_4472_1,jgi_4093112_combined_unique_16200_0,jgi_4093112_combined_unique_11287_0,jgi_4093112_combined_unique_20082_0,jgi_4093112_combined_unique_9773_1,jgi_4093112_combined_unique_33913_0,jgi_4093112_combined_unique_8236_0,jgi_4093112_combined_unique_114729_0,jgi_4093112_combined_unique_270_1,jgi_40…
jgi_4093112_combined_unique	PWY-6606	guanosine nucleotides degradation II	4	3	102	-1.625	Bacteria (2)	Fungi (4751)	[jgi_4093112_combined_unique_103900_0,jgi_4093112_combined_unique_4472_0,jgi_4093112_combined_unique_4472_1,jgi_4093112_combined_unique_16200_0,jgi_4093112_combined_unique_11287_0,jgi_4093112_combined_unique_20082_0,jgi_4093112_combined_unique_9773_1,jgi_4093112_combined_unique_9773_0,jgi_4093112_combined_unique_32791_1,jgi_4093112_combined_unique_17054_0,jgi_4093112_combined_unique_33913_0,jgi_4…
jgi_4093112_combined_unique	PWY-6609	adenine and adenosine salvage III	4	4	64	-0.25	Monera (99999999)	Archaea (2157)	[jgi_4093112_combined_unique_40247_0,jgi_4093112_combined_unique_86732_0,jgi_4093112_combined_unique_79353_0,jgi_4093112_combined_unique_53675_0,jgi_4093112_combined_unique_19186_0,jgi_4093112_combined_unique_6184_0,jgi_4093112_combined_unique_59566_0,jgi_4093112_combined_unique_15174_0,jgi_4093112_combined_unique_56137_0,jgi_4093112_combined_unique_7240_0,jgi_4093112_combined_unique_6660_1,jgi_4…
jgi_4093112_combined_unique	PWY-6608	guanosine nucleotides degradation III	4	4	114	0	Bacteria (2)	Bacteria (2)	[jgi_4093112_combined_unique_103900_0,jgi_4093112_combined_unique_4472_0,jgi_4093112_combined_unique_4472_1,jgi_4093112_combined_unique_16200_0,jgi_4093112_combined_unique_11287_0,jgi_4093112_combined_unique_20082_0,jgi_4093112_combined_unique_9773_1,jgi_4093112_combined_unique_9773_0,jgi_4093112_combined_unique_68969_0,jgi_4093112_combined_unique_32791_1,jgi_4093112_combined_unique_17054_0,jgi_4…
jgi_4093112_combined_unique	PWY-6562	norspermidine biosynthesis	6	3	97	-0.484375	Monera (99999999)	Vibrionaceae (641)	[jgi_4093112_combined_unique_114126_0,jgi_4093112_combined_unique_33964_0,jgi_4093112_combined_unique_37868_0,jgi_4093112_combined_unique_51849_0,jgi_4093112_combined_unique_86070_0,jgi_4093112_combined_unique_47703_0,jgi_4093112_combined_unique_113302_0,jgi_4093112_combined_unique_83907_0,jgi_4093112_combined_unique_4282_0,jgi_4093112_combined_unique_40211_0,jgi_4093112_combined_unique_70288_0,j…
jgi_4093112_combined_unique	PWY-5481	pyruvate fermentation to lactate	1	1	35	0	Bacteria (2)	Bacteria (2)	[jgi_4093112_combined_unique_68204_0,jgi_4093112_combined_unique_71283_0,jgi_4093112_combined_unique_54696_1,jgi_4093112_combined_unique_80262_0,jgi_4093112_combined_unique_2581_2,jgi_4093112_combined_unique_20524_0,jgi_4093112_combined_unique_39682_0,jgi_4093112_combined_unique_11909_0,jgi_4093112_combined_unique_11909_1,jgi_4093112_combined_unique_2777_2,jgi_4093112_combined_unique_4338_2,jgi_4…
jgi_4093112_combined_unique	PWY0-1299	arginine dependent acid resistance	1	1	16	-0.25	Monera (99999999)	Bacteria (2)	[jgi_4093112_combined_unique_10128_0,jgi_4093112_combined_unique_92495_0,jgi_4093112_combined_unique_24537_0,jgi_4093112_combined_unique_5638_2,jgi_4093112_combined_unique_112611_0,jgi_4093112_combined_unique_60387_0,jgi_4093112_combined_unique_71222_0,jgi_4093112_combined_unique_97275_0,jgi_4093112_combined_unique_35164_0,jgi_4093112_combined_unique_39776_0,jgi_4093112_combined_unique_60420_0,jg…
jgi_4093112_combined_unique	PWY-5059	pinobanksin biosynthesis	4	1	2	-1.98828125	gamma proteobacterium SCGC AAA001-B15 (913324)	Spermatophyta (58024)	[jgi_4093112_combined_unique_4901_1,jgi_4093112_combined_unique_41780_0]
jgi_4093112_combined_unique	PWY-5353	arachidonate biosynthesis	8	2	206	-1.375	Monera (99999999)	Chlorophyta (3041)	[jgi_4093112_combined_unique_60316_0,jgi_4093112_combined_unique_50581_0,jgi_4093112_combined_unique_29352_0,jgi_4093112_combined_unique_12301_0,jgi_4093112_combined_unique_88277_0,jgi_4093112_combined_unique_41730_0,jgi_4093112_combined_unique_109998_0,jgi_4093112_combined_unique_82096_0,jgi_4093112_combined_unique_49645_0,jgi_4093112_combined_unique_85275_0,jgi_4093112_combined_unique_82695_0,j…
jgi_4093112_combined_unique	PWY-5350	thiosulfate disproportionation III (rhodanese)	1	1	46	-0.25	Monera (99999999)	Bacteria (2)	[jgi_4093112_combined_unique_54887_0,jgi_4093112_combined_unique_36196_0,jgi_4093112_combined_unique_6094_1,jgi_4093112_combined_unique_1574_3,jgi_4093112_combined_unique_67269_0,jgi_4093112_combined_unique_98165_0,jgi_4093112_combined_unique_88307_0,jgi_4093112_combined_unique_6094_2,jgi_4093112_combined_unique_2170_1,jgi_4093112_combined_unique_83996_0,jgi_4093112_combined_unique_28485_0,jgi_40…
jgi_4093112_combined_unique	PWY-5269	cardiolipin biosynthesis II	3	2	32	-1.25	Bacteria (2)	Eukaryota (2759)	[jgi_4093112_combined_unique_45366_0,jgi_4093112_combined_unique_88143_0,jgi_4093112_combined_unique_23223_0,jgi_4093112_combined_unique_40876_0,jgi_4093112_combined_unique_17313_1,jgi_4093112_combined_unique_77856_0,jgi_4093112_combined_unique_7799_1,jgi_4093112_combined_unique_2138_2,jgi_4093112_combined_unique_68439_0,jgi_4093112_combined_unique_86983_0,jgi_4093112_combined_unique_65041_0,jgi_…
jgi_4093112_combined_unique	PWY-5055	nicotinate degradation III	9	1	1	-0.359375	Burkholderiaceae (119060)	Firmicutes (1239)	[jgi_4093112_combined_unique_78360_0]
jgi_4093112_combined_unique	ARG-GLU-PWY	arginine degradation VII (arginase 3 pathway)	2	2	19	-0.125	Bacteria (2)	Proteobacteria (1224)	[jgi_4093112_combined_unique_10551_0,jgi_4093112_combined_unique_978_1,jgi_4093112_combined_unique_115150_0,jgi_4093112_combined_unique_21835_0,jgi_4093112_combined_unique_89752_0,jgi_4093112_combined_unique_53169_0,jgi_4093112_combined_unique_13115_0,jgi_4093112_combined_unique_8218_0,jgi_4093112_combined_unique_3412_0,jgi_4093112_combined_unique_28399_0,jgi_4093112_combined_unique_25260_0,jgi_4…
jgi_4093112_combined_unique	PWY-5057	valine degradation II	3	3	137	-0.25	Monera (99999999)	Bacteria (2)	[jgi_4093112_combined_unique_60733_0,jgi_4093112_combined_unique_8724_1,jgi_4093112_combined_unique_1525_4,jgi_4093112_combined_unique_1365_0,jgi_4093112_combined_unique_9332_1,jgi_4093112_combined_unique_65713_0,jgi_4093112_combined_unique_644_3,jgi_4093112_combined_unique_5491_1,jgi_4093112_combined_unique_34557_0,jgi_4093112_combined_unique_2494_0,jgi_4093112_combined_unique_11613_0,jgi_409311…
jgi_4093112_combined_unique	PWY0-321	phenylacetate degradation I (aerobic)	9	5	355	-0.75	cellular organisms (131567)	Bacteria (2)	[jgi_4093112_combined_unique_72757_0,jgi_4093112_combined_unique_51563_0,jgi_4093112_combined_unique_5773_1,jgi_4093112_combined_unique_49449_0,jgi_4093112_combined_unique_52480_0,jgi_4093112_combined_unique_81818_0,jgi_4093112_combined_unique_9618_1,jgi_4093112_combined_unique_58978_0,jgi_4093112_combined_unique_60790_0,jgi_4093112_combined_unique_40774_0,jgi_4093112_combined_unique_100667_0,jgi…
jgi_4093112_combined_unique	PWY-7338	10-trans-heptadecenoyl-CoA degradation (reductase-dependent, yeast)	12	5	335	-0.875	cellular organisms (131567)	Fungi (4751)	[jgi_4093112_combined_unique_111613_0,jgi_4093112_combined_unique_3089_1,jgi_4093112_combined_unique_56409_0,jgi_4093112_combined_unique_77342_0,jgi_4093112_combined_unique_77642_0,jgi_4093112_combined_unique_72757_0,jgi_4093112_combined_unique_47719_0,jgi_4093112_combined_unique_51345_0,jgi_4093112_combined_unique_20588_0,jgi_4093112_combined_unique_36114_1,jgi_4093112_combined_unique_3263_1,jgi…
jgi_4093112_combined_unique	PWY-7339	10-trans-heptadecenoyl-CoA degradation (MFE-dependent, yeast)	6	4	329	-0.875	cellular organisms (131567)	Fungi (4751)	[jgi_4093112_combined_unique_111613_0,jgi_4093112_combined_unique_3089_1,jgi_4093112_combined_unique_56409_0,jgi_4093112_combined_unique_77342_0,jgi_4093112_combined_unique_77642_0,jgi_4093112_combined_unique_72757_0,jgi_4093112_combined_unique_47719_0,jgi_4093112_combined_unique_51345_0,jgi_4093112_combined_unique_20588_0,jgi_4093112_combined_unique_36114_1,jgi_4093112_combined_unique_3263_1,jgi…
jgi_4093112_combined_unique	PWY490-4	asparagine biosynthesis III (tRNA-dependent)	3	3	106	-0.25	Monera (99999999)	Archaea (2157)	[jgi_4093112_combined_unique_18086_0,jgi_4093112_combined_unique_110237_0,jgi_4093112_combined_unique_107261_0,jgi_4093112_combined_unique_68553_0,jgi_4093112_combined_unique_13839_0,jgi_4093112_combined_unique_1863_2,jgi_4093112_combined_unique_113194_0,jgi_4093112_combined_unique_21398_1,jgi_4093112_combined_unique_8375_0,jgi_4093112_combined_unique_7622_1,jgi_4093112_combined_unique_83040_0,jg…
jgi_4093112_combined_unique	COBALSYN-PWY	adenosylcobalamin salvage from cobinamide I	6	4	38	-0.375	Monera (99999999)	Proteobacteria (1224)	[jgi_4093112_combined_unique_108991_0,jgi_4093112_combined_unique_47261_0,jgi_4093112_combined_unique_74399_0,jgi_4093112_combined_unique_70344_0,jgi_4093112_combined_unique_95971_0,jgi_4093112_combined_unique_25838_0,jgi_4093112_combined_unique_25838_1,jgi_4093112_combined_unique_46295_0,jgi_4093112_combined_unique_69217_0,jgi_4093112_combined_unique_82279_0,jgi_4093112_combined_unique_95144_0,j…
jgi_4093112_combined_unique	PWY-7333	UDP-N-acetyl-alpha-D-fucosamine biosynthesis	2	1	1	0.1875	Gammaproteobacteria (1236)	Bacteria (2)	[jgi_4093112_combined_unique_42089_0]
jgi_4093112_combined_unique	CITRULLINE-DEG-PWY	citrulline degradation	2	2	63	-0.25	Monera (99999999)	Archaea (2157)	[jgi_4093112_combined_unique_842_2,jgi_4093112_combined_unique_64197_0,jgi_4093112_combined_unique_54955_0,jgi_4093112_combined_unique_82464_0,jgi_4093112_combined_unique_1658_0,jgi_4093112_combined_unique_76901_0,jgi_4093112_combined_unique_105501_0,jgi_4093112_combined_unique_73253_0,jgi_4093112_combined_unique_31363_0,jgi_4093112_combined_unique_3610_0,jgi_4093112_combined_unique_112032_0,jgi_…
jgi_4093112_combined_unique	PWY-7334	UDP-N-acetyl-alpha-D-quinovosamine biosynthesis	2	1	1	0.1875	Gammaproteobacteria (1236)	Bacteria (2)	[jgi_4093112_combined_unique_42089_0]
jgi_4093112_combined_unique	PWY-5940	streptomycin biosynthesis	19	4	70	-0.375	Monera (99999999)	Actinobacteria <phylum> (201174)	[jgi_4093112_combined_unique_34947_0,jgi_4093112_combined_unique_28936_0,jgi_4093112_combined_unique_79514_1,jgi_4093112_combined_unique_347_2,jgi_4093112_combined_unique_76731_0,jgi_4093112_combined_unique_237_5,jgi_4093112_combined_unique_80369_0,jgi_4093112_combined_unique_23886_0,jgi_4093112_combined_unique_8932_1,jgi_4093112_combined_unique_29801_0,jgi_4093112_combined_unique_75974_0,jgi_409…
jgi_4093112_combined_unique	PWY-6120	tyrosine biosynthesis III	3	2	33	-0.25	Monera (99999999)	Bacteria (2)	[jgi_4093112_combined_unique_32828_0,jgi_4093112_combined_unique_76361_0,jgi_4093112_combined_unique_22388_1,jgi_4093112_combined_unique_68342_0,jgi_4093112_combined_unique_93003_0,jgi_4093112_combined_unique_3649_1,jgi_4093112_combined_unique_8361_0,jgi_4093112_combined_unique_73815_0,jgi_4093112_combined_unique_38670_0,jgi_4093112_combined_unique_99146_0,jgi_4093112_combined_unique_73248_0,jgi_…
jgi_4093112_combined_unique	PWY-6121	5-aminoimidazole ribonucleotide biosynthesis I	5	5	346	-0.25	Monera (99999999)	Bacteria (2)	[jgi_4093112_combined_unique_90452_0,jgi_4093112_combined_unique_68481_0,jgi_4093112_combined_unique_99775_0,jgi_4093112_combined_unique_46144_0,jgi_4093112_combined_unique_102731_0,jgi_4093112_combined_unique_81290_0,jgi_4093112_combined_unique_49641_0,jgi_4093112_combined_unique_5901_1,jgi_4093112_combined_unique_51661_0,jgi_4093112_combined_unique_100804_0,jgi_4093112_combined_unique_47291_0,j…
jgi_4093112_combined_unique	PWY-6122	5-aminoimidazole ribonucleotide biosynthesis II	5	5	337	-0.25	Monera (99999999)	Archaea (2157)	[jgi_4093112_combined_unique_28658_1,jgi_4093112_combined_unique_101658_0,jgi_4093112_combined_unique_3401_2,jgi_4093112_combined_unique_81290_0,jgi_4093112_combined_unique_100320_0,jgi_4093112_combined_unique_98512_0,jgi_4093112_combined_unique_90452_0,jgi_4093112_combined_unique_112222_0,jgi_4093112_combined_unique_41435_0,jgi_4093112_combined_unique_93837_0,jgi_4093112_combined_unique_44297_0,…
jgi_4093112_combined_unique	PWY-6123	inosine-5-phosphate biosynthesis I	6	5	187	-0.25	Monera (99999999)	Bacteria (2)	[jgi_4093112_combined_unique_7865_0,jgi_4093112_combined_unique_84178_0,jgi_4093112_combined_unique_83843_0,jgi_4093112_combined_unique_36833_0,jgi_4093112_combined_unique_71379_0,jgi_4093112_combined_unique_36000_0,jgi_4093112_combined_unique_1502_5,jgi_4093112_combined_unique_111514_0,jgi_4093112_combined_unique_68806_0,jgi_4093112_combined_unique_71098_0,jgi_4093112_combined_unique_4512_0,jgi_…
jgi_4093112_combined_unique	PWY-6124	inosine-5-phosphate biosynthesis II	5	5	221	-1.0	Monera (99999999)	Eukaryota (2759)	[jgi_4093112_combined_unique_7865_0,jgi_4093112_combined_unique_84178_0,jgi_4093112_combined_unique_31305_0,jgi_4093112_combined_unique_16627_0,jgi_4093112_combined_unique_71379_0,jgi_4093112_combined_unique_36000_0,jgi_4093112_combined_unique_1502_5,jgi_4093112_combined_unique_26142_1,jgi_4093112_combined_unique_111514_0,jgi_4093112_combined_unique_52165_0,jgi_4093112_combined_unique_9559_1,jgi_…
jgi_4093112_combined_unique	FUCCAT-PWY	fucose degradation	3	1	3	0	Bacteria (2)	Bacteria (2)	[jgi_4093112_combined_unique_2011_0,jgi_4093112_combined_unique_70858_0,jgi_4093112_combined_unique_94631_0]
jgi_4093112_combined_unique	PWY-4921	protein citrullination	1	1	7	-0.375	Monera (99999999)	Bacteroidetes/Chlorobi group (68336)	[jgi_4093112_combined_unique_114517_0,jgi_4093112_combined_unique_103238_0,jgi_4093112_combined_unique_15941_0,jgi_4093112_combined_unique_5864_1,jgi_4093112_combined_unique_88862_0,jgi_4093112_combined_unique_77350_0,jgi_4093112_combined_unique_82106_0]
jgi_4093112_combined_unique	LYSINE-DEG1-PWY	lysine degradation II	5	2	25	-1.25	Bacteria (2)	Eukaryota (2759)	[jgi_4093112_combined_unique_67191_0,jgi_4093112_combined_unique_64474_0,jgi_4093112_combined_unique_65394_0,jgi_4093112_combined_unique_6634_0,jgi_4093112_combined_unique_29408_0,jgi_4093112_combined_unique_49685_0,jgi_4093112_combined_unique_110453_0,jgi_4093112_combined_unique_24913_0,jgi_4093112_combined_unique_35473_0,jgi_4093112_combined_unique_76990_0,jgi_4093112_combined_unique_2238_4,jgi…
jgi_4093112_combined_unique	PWY-5514	UDP-N-acetyl-D-galactosamine biosynthesis II	7	4	98	-1.46875	Monera (99999999)	Giardiinae (68459)	[jgi_4093112_combined_unique_7499_1,jgi_4093112_combined_unique_114502_0,jgi_4093112_combined_unique_99252_0,jgi_4093112_combined_unique_28425_0,jgi_4093112_combined_unique_9847_0,jgi_4093112_combined_unique_73614_0,jgi_4093112_combined_unique_56289_0,jgi_4093112_combined_unique_65702_0,jgi_4093112_combined_unique_21592_0,jgi_4093112_combined_unique_65963_0,jgi_4093112_combined_unique_64562_0,jgi…
jgi_4093112_combined_unique	TRPKYNCAT-PWY	tryptophan degradation IV (via indole-3-lactate)	2	1	6	-0.125	Bacteria (2)	Firmicutes (1239)	[jgi_4093112_combined_unique_107824_0,jgi_4093112_combined_unique_10401_1,jgi_4093112_combined_unique_34085_1,jgi_4093112_combined_unique_86525_0,jgi_4093112_combined_unique_27119_0,jgi_4093112_combined_unique_41891_0]
jgi_4093112_combined_unique	PWY-5517	L-arabinose degradation III	6	1	1	0.1875	Alphaproteobacteria (28211)	Bacteria (2)	[jgi_4093112_combined_unique_48332_0]
jgi_4093112_combined_unique	PWY-5458	methylglyoxal degradation V	3	1	251	-1.375	Monera (99999999)	Fungi (4751)	[jgi_4093112_combined_unique_68204_0,jgi_4093112_combined_unique_16599_0,jgi_4093112_combined_unique_113995_0,jgi_4093112_combined_unique_42266_0,jgi_4093112_combined_unique_52895_0,jgi_4093112_combined_unique_9668_0,jgi_4093112_combined_unique_6233_0,jgi_4093112_combined_unique_2581_2,jgi_4093112_combined_unique_9276_1,jgi_4093112_combined_unique_64306_0,jgi_4093112_combined_unique_52829_0,jgi_4…
jgi_4093112_combined_unique	PWY-6906	chitin derivatives degradation	7	3	30	-0.234375	Bacteria (2)	Vibrionaceae (641)	[jgi_4093112_combined_unique_7846_2,jgi_4093112_combined_unique_7846_1,jgi_4093112_combined_unique_32889_0,jgi_4093112_combined_unique_1856_0,jgi_4093112_combined_unique_99252_0,jgi_4093112_combined_unique_5552_1,jgi_4093112_combined_unique_42267_0,jgi_4093112_combined_unique_19585_0,jgi_4093112_combined_unique_53339_0,jgi_4093112_combined_unique_45974_0,jgi_4093112_combined_unique_70130_0,jgi_40…
jgi_4093112_combined_unique	PWY-6907	thiamin diphosphate biosynthesis III (Staphylococcus)	3	3	7	0	Bacteria (2)	Bacteria (2)	[jgi_4093112_combined_unique_24214_0,jgi_4093112_combined_unique_98640_0,jgi_4093112_combined_unique_11217_1,jgi_4093112_combined_unique_2_0,jgi_4093112_combined_unique_13_13,jgi_4093112_combined_unique_85909_0,jgi_4093112_combined_unique_5534_0]
jgi_4093112_combined_unique	PWY-5651	tryptophan degradation to 2-amino-3-carboxymuconate semialdehyde	5	4	62	0	Bacteria (2)	Bacteria (2)	[jgi_4093112_combined_unique_2755_2,jgi_4093112_combined_unique_7157_0,jgi_4093112_combined_unique_2386_4,jgi_4093112_combined_unique_5857_0,jgi_4093112_combined_unique_1780_2,jgi_4093112_combined_unique_449_3,jgi_4093112_combined_unique_12652_1,jgi_4093112_combined_unique_449_1,jgi_4093112_combined_unique_449_0,jgi_4093112_combined_unique_15507_0,jgi_4093112_combined_unique_11882_0,jgi_4093112_c…
jgi_4093112_combined_unique	PWY-7353	4-methyl-5(beta-hydroxyethyl)thiazole salvage (yeast)	2	2	13	-0.25	Monera (99999999)	Bacteria (2)	[jgi_4093112_combined_unique_24214_0,jgi_4093112_combined_unique_11217_1,jgi_4093112_combined_unique_102468_0,jgi_4093112_combined_unique_86848_0,jgi_4093112_combined_unique_28372_0,jgi_4093112_combined_unique_83187_0,jgi_4093112_combined_unique_101042_0,jgi_4093112_combined_unique_5963_1,jgi_4093112_combined_unique_85909_0,jgi_4093112_combined_unique_11120_1,jgi_4093112_combined_unique_5534_0,jg…
jgi_4093112_combined_unique	PWY-6902	chitin degradation II	5	5	44	-0.125	Bacteria (2)	Firmicutes (1239)	[jgi_4093112_combined_unique_47400_1,jgi_4093112_combined_unique_80412_0,jgi_4093112_combined_unique_63234_0,jgi_4093112_combined_unique_115691_0,jgi_4093112_combined_unique_50176_0,jgi_4093112_combined_unique_16965_1,jgi_4093112_combined_unique_6455_0,jgi_4093112_combined_unique_7470_0,jgi_4093112_combined_unique_73772_0,jgi_4093112_combined_unique_38743_0,jgi_4093112_combined_unique_75286_0,jgi…
jgi_4093112_combined_unique	GALACTARDEG-PWY	D-galactarate degradation I	4	4	31	0	Bacteria (2)	Bacteria (2)	[jgi_4093112_combined_unique_1499_0,jgi_4093112_combined_unique_107920_0,jgi_4093112_combined_unique_58850_0,jgi_4093112_combined_unique_2236_2,jgi_4093112_combined_unique_1144_1,jgi_4093112_combined_unique_49188_1,jgi_4093112_combined_unique_6510_0,jgi_4093112_combined_unique_21034_0,jgi_4093112_combined_unique_11188_1,jgi_4093112_combined_unique_29892_0,jgi_4093112_combined_unique_18358_0,jgi_4…
jgi_4093112_combined_unique	PWY-6908	thiamin diphosphate biosynthesis IV (eukaryotes)	3	3	11	-1.5	Bacteria (2)	Alveolata (33630)	[jgi_4093112_combined_unique_24214_0,jgi_4093112_combined_unique_11217_1,jgi_4093112_combined_unique_86848_0,jgi_4093112_combined_unique_83187_0,jgi_4093112_combined_unique_101042_0,jgi_4093112_combined_unique_2_0,jgi_4093112_combined_unique_13_13,jgi_4093112_combined_unique_85909_0,jgi_4093112_combined_unique_11120_1,jgi_4093112_combined_unique_5534_0,jgi_4093112_combined_unique_98640_0]
jgi_4093112_combined_unique	PWY-6464	polyvinyl alcohol degradation	2	1	1	0.1875	Verrucomicrobia (74201)	Bacteria (2)	[jgi_4093112_combined_unique_12897_2]
jgi_4093112_combined_unique	P283-PWY	hydrogen oxidation I (aerobic)	1	1	78	-0.25	Monera (99999999)	Bacteria (2)	[jgi_4093112_combined_unique_48963_0,jgi_4093112_combined_unique_91605_0,jgi_4093112_combined_unique_42092_0,jgi_4093112_combined_unique_86984_0,jgi_4093112_combined_unique_97846_0,jgi_4093112_combined_unique_7395_1,jgi_4093112_combined_unique_7395_0,jgi_4093112_combined_unique_1144_5,jgi_4093112_combined_unique_85826_0,jgi_4093112_combined_unique_93724_0,jgi_4093112_combined_unique_13680_0,jgi_4…
jgi_4093112_combined_unique	PWY-6466	pyridoxal 5-phosphate biosynthesis II	1	1	4	-0.25	Monera (99999999)	Archaea (2157)	[jgi_4093112_combined_unique_4371_2,jgi_4093112_combined_unique_13229_0,jgi_4093112_combined_unique_26361_0,jgi_4093112_combined_unique_43424_0]
jgi_4093112_combined_unique	PWY-6461	peptidoglycan cross-bridge biosynthesis II (E. faecium)	2	1	11	-0.46875	Monera (99999999)	Lactobacillales (186826)	[jgi_4093112_combined_unique_27288_0,jgi_4093112_combined_unique_50113_0,jgi_4093112_combined_unique_4636_1,jgi_4093112_combined_unique_79371_0,jgi_4093112_combined_unique_23892_0,jgi_4093112_combined_unique_85629_0,jgi_4093112_combined_unique_7982_0,jgi_4093112_combined_unique_49073_0,jgi_4093112_combined_unique_3572_3,jgi_4093112_combined_unique_37762_0,jgi_4093112_combined_unique_43329_0]
jgi_4093112_combined_unique	PWY-6305	putrescine biosynthesis IV	4	4	102	-1.25	Monera (99999999)	Viridiplantae (33090)	[jgi_4093112_combined_unique_10128_0,jgi_4093112_combined_unique_72390_0,jgi_4093112_combined_unique_21835_0,jgi_4093112_combined_unique_11746_0,jgi_4093112_combined_unique_55111_0,jgi_4093112_combined_unique_38382_0,jgi_4093112_combined_unique_112611_0,jgi_4093112_combined_unique_48307_0,jgi_4093112_combined_unique_2598_0,jgi_4093112_combined_unique_10551_0,jgi_4093112_combined_unique_69682_0,jg…
jgi_4093112_combined_unique	PWY-6307	tryptophan degradation X (mammalian, via tryptamine)	4	3	79	-1.49999237061	Monera (99999999)	Mammalia (40674)	[jgi_4093112_combined_unique_16599_0,jgi_4093112_combined_unique_46059_0,jgi_4093112_combined_unique_93308_0,jgi_4093112_combined_unique_43096_0,jgi_4093112_combined_unique_92643_0,jgi_4093112_combined_unique_9668_0,jgi_4093112_combined_unique_22952_1,jgi_4093112_combined_unique_63638_0,jgi_4093112_combined_unique_35640_0,jgi_4093112_combined_unique_40292_0,jgi_4093112_combined_unique_49973_0,jgi…
jgi_4093112_combined_unique	PWY-3221	dTDP-L-rhamnose biosynthesis II	3	2	63	-1.498046875	Monera (99999999)	Magnoliophyta (3398)	[jgi_4093112_combined_unique_86844_0,jgi_4093112_combined_unique_106922_0,jgi_4093112_combined_unique_102_7,jgi_4093112_combined_unique_92000_0,jgi_4093112_combined_unique_96802_1,jgi_4093112_combined_unique_90741_0,jgi_4093112_combined_unique_111002_0,jgi_4093112_combined_unique_34101_0,jgi_4093112_combined_unique_83418_0,jgi_4093112_combined_unique_103295_0,jgi_4093112_combined_unique_105212_0,…
jgi_4093112_combined_unique	PWY-6303	methyl indole-3-acetate interconversion	2	1	20	-1.71875	Bacteria (2)	Embryophyta (3193)	[jgi_4093112_combined_unique_36805_0,jgi_4093112_combined_unique_7102_2,jgi_4093112_combined_unique_72424_0,jgi_4093112_combined_unique_114108_0,jgi_4093112_combined_unique_20635_1,jgi_4093112_combined_unique_57744_0,jgi_4093112_combined_unique_67239_0,jgi_4093112_combined_unique_50895_0,jgi_4093112_combined_unique_83464_0,jgi_4093112_combined_unique_53330_0,jgi_4093112_combined_unique_60265_0,jg…
jgi_4093112_combined_unique	PWY66-411	tetrahydrobiopterin salvage	2	1	20	1.5	Monera (99999999)	root (1)	[jgi_4093112_combined_unique_54772_0,jgi_4093112_combined_unique_12422_0,jgi_4093112_combined_unique_17746_1,jgi_4093112_combined_unique_10345_0,jgi_4093112_combined_unique_3749_1,jgi_4093112_combined_unique_93696_0,jgi_4093112_combined_unique_41330_1,jgi_4093112_combined_unique_2448_2,jgi_4093112_combined_unique_47046_0,jgi_4093112_combined_unique_45507_0,jgi_4093112_combined_unique_45510_0,jgi_…
jgi_4093112_combined_unique	PWY-6261	thyroid hormone metabolism II (via conjugation and/or degradation)	15	2	6	-1.748046875	Bacteria (2)	Vertebrata (7742)	[jgi_4093112_combined_unique_67983_0,jgi_4093112_combined_unique_58872_0,jgi_4093112_combined_unique_34605_0,jgi_4093112_combined_unique_87766_0,jgi_4093112_combined_unique_29157_0,jgi_4093112_combined_unique_91453_0]
jgi_4093112_combined_unique	PWY-7204	pyridoxal 5-phosphate salvage II (plants)	9	3	43	-1.25	Monera (99999999)	Viridiplantae (33090)	[jgi_4093112_combined_unique_73517_0,jgi_4093112_combined_unique_21996_0,jgi_4093112_combined_unique_93785_0,jgi_4093112_combined_unique_23978_0,jgi_4093112_combined_unique_89167_0,jgi_4093112_combined_unique_23014_1,jgi_4093112_combined_unique_76745_0,jgi_4093112_combined_unique_65145_0,jgi_4093112_combined_unique_7843_0,jgi_4093112_combined_unique_52287_0,jgi_4093112_combined_unique_22432_0,jgi…
jgi_4093112_combined_unique	PWY-7205	CMP phosphorylation	2	2	52	-0.25	Monera (99999999)	Bacteria (2)	[jgi_4093112_combined_unique_68477_0,jgi_4093112_combined_unique_39912_0,jgi_4093112_combined_unique_71924_0,jgi_4093112_combined_unique_6932_1,jgi_4093112_combined_unique_4645_0,jgi_4093112_combined_unique_85390_0,jgi_4093112_combined_unique_113761_0,jgi_4093112_combined_unique_44892_0,jgi_4093112_combined_unique_74965_0,jgi_4093112_combined_unique_8361_1,jgi_4093112_combined_unique_63722_0,jgi_…
jgi_4093112_combined_unique	DETOX1-PWY	superoxide radicals degradation	2	2	40	-0.25	Monera (99999999)	Bacteria (2)	[jgi_4093112_combined_unique_1990_0,jgi_4093112_combined_unique_83858_0,jgi_4093112_combined_unique_81354_0,jgi_4093112_combined_unique_46594_0,jgi_4093112_combined_unique_36916_0,jgi_4093112_combined_unique_111003_0,jgi_4093112_combined_unique_81875_0,jgi_4093112_combined_unique_5458_2,jgi_4093112_combined_unique_30557_0,jgi_4093112_combined_unique_80519_0,jgi_4093112_combined_unique_31584_0,jgi…
jgi_4093112_combined_unique	PWY-7247	beta-D-glucuronide and D-glucuronate degradation	3	2	4	0	Bacteria (2)	Bacteria (2)	[jgi_4093112_combined_unique_64082_0,jgi_4093112_combined_unique_1603_0,jgi_4093112_combined_unique_78990_0,jgi_4093112_combined_unique_51816_0]
jgi_4093112_combined_unique	GLNSYN-PWY	glutamine biosynthesis I	1	1	158	-0.25	Monera (99999999)	Bacteria (2)	[jgi_4093112_combined_unique_20832_0,jgi_4093112_combined_unique_15809_1,jgi_4093112_combined_unique_30772_0,jgi_4093112_combined_unique_105587_0,jgi_4093112_combined_unique_3924_2,jgi_4093112_combined_unique_3930_2,jgi_4093112_combined_unique_58101_0,jgi_4093112_combined_unique_108393_0,jgi_4093112_combined_unique_20779_0,jgi_4093112_combined_unique_63366_0,jgi_4093112_combined_unique_19840_0,jg…
jgi_4093112_combined_unique	PWY-6837	fatty acid beta-oxidation V (unsaturated, odd number, di-isomerase-dependent)	5	2	7	-1.5	Bacteria (2)	Opisthokonta (33154)	[jgi_4093112_combined_unique_41701_0,jgi_4093112_combined_unique_26988_0,jgi_4093112_combined_unique_86052_0,jgi_4093112_combined_unique_469_5,jgi_4093112_combined_unique_56391_0,jgi_4093112_combined_unique_2042_0,jgi_4093112_combined_unique_108640_0]
jgi_4093112_combined_unique	PWY-723	alkylnitronates degradation	2	2	42	-0.875	cellular organisms (131567)	Fungi (4751)	[jgi_4093112_combined_unique_10009_1,jgi_4093112_combined_unique_19278_1,jgi_4093112_combined_unique_39069_0,jgi_4093112_combined_unique_66687_0,jgi_4093112_combined_unique_26164_0,jgi_4093112_combined_unique_14827_0,jgi_4093112_combined_unique_80670_0,jgi_4093112_combined_unique_71541_0,jgi_4093112_combined_unique_32850_0,jgi_4093112_combined_unique_5183_1,jgi_4093112_combined_unique_52105_0,jgi…
jgi_4093112_combined_unique	PWY-6839	2-aminoethylphosphonate biosynthesis	3	2	11	-1.5	Bacteria (2)	Opisthokonta (33154)	[jgi_4093112_combined_unique_387_1,jgi_4093112_combined_unique_99512_0,jgi_4093112_combined_unique_66064_0,jgi_4093112_combined_unique_45906_0,jgi_4093112_combined_unique_37019_0,jgi_4093112_combined_unique_28829_0,jgi_4093112_combined_unique_66537_0,jgi_4093112_combined_unique_39198_0,jgi_4093112_combined_unique_55588_0,jgi_4093112_combined_unique_78119_0,jgi_4093112_combined_unique_3634_1]
jgi_4093112_combined_unique	PWY-7417	phospholipid remodeling (phosphatidate, yeast)	2	1	14	-1.25	Bacteria (2)	Eukaryota (2759)	[jgi_4093112_combined_unique_37778_0,jgi_4093112_combined_unique_36590_0,jgi_4093112_combined_unique_18492_0,jgi_4093112_combined_unique_110903_0,jgi_4093112_combined_unique_66592_0,jgi_4093112_combined_unique_9444_0,jgi_4093112_combined_unique_79384_0,jgi_4093112_combined_unique_15686_1,jgi_4093112_combined_unique_1598_1,jgi_4093112_combined_unique_43531_0,jgi_4093112_combined_unique_88387_0,jgi…
jgi_4093112_combined_unique	PWY66-398	TCA cycle VIII (metazoan)	10	10	746	-0.875	cellular organisms (131567)	Metazoa (33208)	[jgi_4093112_combined_unique_15444_0,jgi_4093112_combined_unique_28368_1,jgi_4093112_combined_unique_20921_0,jgi_4093112_combined_unique_62863_0,jgi_4093112_combined_unique_29059_0,jgi_4093112_combined_unique_37734_0,jgi_4093112_combined_unique_111740_0,jgi_4093112_combined_unique_41329_0,jgi_4093112_combined_unique_3838_1,jgi_4093112_combined_unique_55653_0,jgi_4093112_combined_unique_94246_0,jg…
jgi_4093112_combined_unique	PWY66-399	gluconeogenesis III	12	11	515	-1.375	Monera (99999999)	Metazoa (33208)	[jgi_4093112_combined_unique_7044_0,jgi_4093112_combined_unique_77312_0,jgi_4093112_combined_unique_90736_0,jgi_4093112_combined_unique_41941_0,jgi_4093112_combined_unique_38297_0,jgi_4093112_combined_unique_114502_0,jgi_4093112_combined_unique_44676_0,jgi_4093112_combined_unique_5238_0,jgi_4093112_combined_unique_29059_0,jgi_4093112_combined_unique_7453_0,jgi_4093112_combined_unique_7561_0,jgi_4…
jgi_4093112_combined_unique	PWY-3581	(S)-reticuline biosynthesis I	11	2	18	-1.49987792969	Monera (99999999)	Magnoliaceae (3401)	[jgi_4093112_combined_unique_30998_1,jgi_4093112_combined_unique_82425_0,jgi_4093112_combined_unique_107824_0,jgi_4093112_combined_unique_10401_1,jgi_4093112_combined_unique_41891_0,jgi_4093112_combined_unique_22952_1,jgi_4093112_combined_unique_72884_0,jgi_4093112_combined_unique_102171_0,jgi_4093112_combined_unique_34085_1,jgi_4093112_combined_unique_16414_0,jgi_4093112_combined_unique_36604_0,…
jgi_4093112_combined_unique	UDPNAGSYN-PWY	UDP-N-acetyl-D-glucosamine biosynthesis I	5	5	176	-0.25	Monera (99999999)	Archaea (2157)	[jgi_4093112_combined_unique_32305_0,jgi_4093112_combined_unique_22538_0,jgi_4093112_combined_unique_7499_1,jgi_4093112_combined_unique_22818_0,jgi_4093112_combined_unique_114502_0,jgi_4093112_combined_unique_2250_1,jgi_4093112_combined_unique_75_10,jgi_4093112_combined_unique_91332_0,jgi_4093112_combined_unique_8569_0,jgi_4093112_combined_unique_444_1,jgi_4093112_combined_unique_64767_0,jgi_4093…
jgi_4093112_combined_unique	PWY-5120	geranylgeranyl diphosphate biosynthesis	1	1	17	-0.25	Monera (99999999)	Bacteria (2)	[jgi_4093112_combined_unique_72005_0,jgi_4093112_combined_unique_65660_0,jgi_4093112_combined_unique_12726_0,jgi_4093112_combined_unique_92471_0,jgi_4093112_combined_unique_34096_0,jgi_4093112_combined_unique_79726_0,jgi_4093112_combined_unique_108452_0,jgi_4093112_combined_unique_50190_0,jgi_4093112_combined_unique_58358_0,jgi_4093112_combined_unique_46390_0,jgi_4093112_combined_unique_82738_0,j…
jgi_4093112_combined_unique	PWY-6993	nicotine degradation II	11	2	24	-0.25	Monera (99999999)	Bacteria (2)	[jgi_4093112_combined_unique_58267_0,jgi_4093112_combined_unique_1775_1,jgi_4093112_combined_unique_51461_0,jgi_4093112_combined_unique_106145_0,jgi_4093112_combined_unique_82310_0,jgi_4093112_combined_unique_6120_0,jgi_4093112_combined_unique_76400_0,jgi_4093112_combined_unique_63006_0,jgi_4093112_combined_unique_17972_1,jgi_4093112_combined_unique_19219_0,jgi_4093112_combined_unique_19219_1,jgi…
jgi_4093112_combined_unique	PWY-5122	geranyl diphosphate biosynthesis	1	1	11	0	Bacteria (2)	Bacteria (2)	[jgi_4093112_combined_unique_112080_0,jgi_4093112_combined_unique_11627_2,jgi_4093112_combined_unique_6676_2,jgi_4093112_combined_unique_65361_0,jgi_4093112_combined_unique_83381_0,jgi_4093112_combined_unique_76387_0,jgi_4093112_combined_unique_50183_0,jgi_4093112_combined_unique_100682_0,jgi_4093112_combined_unique_10321_0,jgi_4093112_combined_unique_104219_0,jgi_4093112_combined_unique_46245_0]
jgi_4093112_combined_unique	PWY0-1329	succinate to cytochrome bo oxidase electron transfer	2	2	209	-0.25	Monera (99999999)	Bacteria (2)	[jgi_4093112_combined_unique_15444_0,jgi_4093112_combined_unique_31594_0,jgi_4093112_combined_unique_4514_0,jgi_4093112_combined_unique_79471_0,jgi_4093112_combined_unique_7218_0,jgi_4093112_combined_unique_20921_0,jgi_4093112_combined_unique_86933_0,jgi_4093112_combined_unique_37029_0,jgi_4093112_combined_unique_35299_1,jgi_4093112_combined_unique_49196_1,jgi_4093112_combined_unique_41329_0,jgi_…
jgi_4093112_combined_unique	ANAGLYCOLYSIS-PWY	glycolysis III (from glucose)	10	10	432	-0.25	Monera (99999999)	Bacteria (2)	[jgi_4093112_combined_unique_7044_0,jgi_4093112_combined_unique_77312_0,jgi_4093112_combined_unique_41941_0,jgi_4093112_combined_unique_114502_0,jgi_4093112_combined_unique_44676_0,jgi_4093112_combined_unique_5238_0,jgi_4093112_combined_unique_7453_0,jgi_4093112_combined_unique_104060_0,jgi_4093112_combined_unique_8990_1,jgi_4093112_combined_unique_8990_0,jgi_4093112_combined_unique_81292_0,jgi_4…
jgi_4093112_combined_unique	PWY0-1324	N-acetylneuraminate and N-acetylmannosamine degradation	3	1	12	0	Bacteria (2)	Bacteria (2)	[jgi_4093112_combined_unique_104062_0,jgi_4093112_combined_unique_73031_0,jgi_4093112_combined_unique_54387_0,jgi_4093112_combined_unique_30885_0,jgi_4093112_combined_unique_5580_2,jgi_4093112_combined_unique_65047_0,jgi_4093112_combined_unique_59059_0,jgi_4093112_combined_unique_53467_0,jgi_4093112_combined_unique_14477_0,jgi_4093112_combined_unique_37560_0,jgi_4093112_combined_unique_3047_1,jgi…
jgi_4093112_combined_unique	PWY-5645	4-chloronitrobenzene degradation	9	1	1	0.125	Proteobacteria (1224)	Bacteria (2)	[jgi_4093112_combined_unique_8354_0]
jgi_4093112_combined_unique	PWY-7147	8-amino-7-oxononanoate biosynthesis II	2	1	11	-0.25	Monera (99999999)	Bacteria (2)	[jgi_4093112_combined_unique_2314_3,jgi_4093112_combined_unique_102683_0,jgi_4093112_combined_unique_100343_0,jgi_4093112_combined_unique_10102_0,jgi_4093112_combined_unique_20512_0,jgi_4093112_combined_unique_14757_1,jgi_4093112_combined_unique_84426_0,jgi_4093112_combined_unique_98595_0,jgi_4093112_combined_unique_40340_0,jgi_4093112_combined_unique_12509_0,jgi_4093112_combined_unique_23875_0]
jgi_4093112_combined_unique	PWY0-1321	nitrate reduction III (dissimilatory)	2	2	41	-0.25	Monera (99999999)	Bacteria (2)	[jgi_4093112_combined_unique_79717_0,jgi_4093112_combined_unique_101785_0,jgi_4093112_combined_unique_33813_0,jgi_4093112_combined_unique_3371_0,jgi_4093112_combined_unique_60549_0,jgi_4093112_combined_unique_16787_0,jgi_4093112_combined_unique_15929_0,jgi_4093112_combined_unique_113911_0,jgi_4093112_combined_unique_24616_0,jgi_4093112_combined_unique_85819_0,jgi_4093112_combined_unique_5433_0,jg…
jgi_4093112_combined_unique	ARGASEDEG-PWY	arginine degradation I (arginase pathway)	3	3	78	-0.25	Monera (99999999)	Archaea (2157)	[jgi_4093112_combined_unique_56124_0,jgi_4093112_combined_unique_3030_1,jgi_4093112_combined_unique_29132_0,jgi_4093112_combined_unique_83302_0,jgi_4093112_combined_unique_34768_0,jgi_4093112_combined_unique_13099_0,jgi_4093112_combined_unique_84940_0,jgi_4093112_combined_unique_66084_0,jgi_4093112_combined_unique_2142_0,jgi_4093112_combined_unique_51020_0,jgi_4093112_combined_unique_1658_1,jgi_4…
jgi_4093112_combined_unique	PWY66-21	ethanol degradation II	3	3	404	-0.25	Monera (99999999)	Bacteria (2)	[jgi_4093112_combined_unique_77211_0,jgi_4093112_combined_unique_8724_1,jgi_4093112_combined_unique_24879_0,jgi_4093112_combined_unique_255_0,jgi_4093112_combined_unique_64306_0,jgi_4093112_combined_unique_34557_0,jgi_4093112_combined_unique_110060_0,jgi_4093112_combined_unique_87488_0,jgi_4093112_combined_unique_105355_0,jgi_4093112_combined_unique_10019_1,jgi_4093112_combined_unique_4732_0,jgi_…
jgi_4093112_combined_unique	ILEUDEG-PWY	isoleucine degradation I	6	5	381	-0.5	cellular organisms (131567)	Eukaryota (2759)	[jgi_4093112_combined_unique_32658_0,jgi_4093112_combined_unique_1525_4,jgi_4093112_combined_unique_94703_0,jgi_4093112_combined_unique_51563_0,jgi_4093112_combined_unique_2348_1,jgi_4093112_combined_unique_49449_0,jgi_4093112_combined_unique_52480_0,jgi_4093112_combined_unique_81818_0,jgi_4093112_combined_unique_9618_1,jgi_4093112_combined_unique_68449_0,jgi_4093112_combined_unique_115615_0,jgi_…
jgi_4093112_combined_unique	DAPLYSINESYN-PWY	lysine biosynthesis I	9	8	288	-0.25	Monera (99999999)	Bacteria (2)	[jgi_4093112_combined_unique_104062_0,jgi_4093112_combined_unique_114126_0,jgi_4093112_combined_unique_103957_0,jgi_4093112_combined_unique_19613_0,jgi_4093112_combined_unique_4740_1,jgi_4093112_combined_unique_41046_0,jgi_4093112_combined_unique_86070_0,jgi_4093112_combined_unique_140_2,jgi_4093112_combined_unique_74032_0,jgi_4093112_combined_unique_46642_0,jgi_4093112_combined_unique_17576_1,jg…
jgi_4093112_combined_unique	GLYCOCAT-PWY	glycogen degradation I	7	6	81	-0.25	Monera (99999999)	Bacteria (2)	[jgi_4093112_combined_unique_28936_0,jgi_4093112_combined_unique_69637_0,jgi_4093112_combined_unique_36094_0,jgi_4093112_combined_unique_79514_1,jgi_4093112_combined_unique_347_2,jgi_4093112_combined_unique_237_4,jgi_4093112_combined_unique_237_5,jgi_4093112_combined_unique_92623_0,jgi_4093112_combined_unique_23886_0,jgi_4093112_combined_unique_8932_1,jgi_4093112_combined_unique_29801_0,jgi_40931…
jgi_4093112_combined_unique	PWY-6419	shikimate degradation II	2	1	17	-0.125	Bacteria (2)	Firmicutes (1239)	[jgi_4093112_combined_unique_31512_0,jgi_4093112_combined_unique_48607_0,jgi_4093112_combined_unique_21282_0,jgi_4093112_combined_unique_63007_0,jgi_4093112_combined_unique_7329_1,jgi_4093112_combined_unique_71949_0,jgi_4093112_combined_unique_102340_0,jgi_4093112_combined_unique_19384_0,jgi_4093112_combined_unique_107361_0,jgi_4093112_combined_unique_70552_0,jgi_4093112_combined_unique_113293_0,…
jgi_4093112_combined_unique	PWY0-981	taurine degradation IV	1	1	36	0	Bacteria (2)	Bacteria (2)	[jgi_4093112_combined_unique_768_3,jgi_4093112_combined_unique_1774_0,jgi_4093112_combined_unique_43315_0,jgi_4093112_combined_unique_66692_0,jgi_4093112_combined_unique_76576_0,jgi_4093112_combined_unique_20881_0,jgi_4093112_combined_unique_8676_0,jgi_4093112_combined_unique_3348_1,jgi_4093112_combined_unique_48892_0,jgi_4093112_combined_unique_4697_2,jgi_4093112_combined_unique_9962_0,jgi_40931…
jgi_4093112_combined_unique	PWY0-1221	putrescine degradation II	4	3	6	0.125	Proteobacteria (1224)	Bacteria (2)	[jgi_4093112_combined_unique_75696_0,jgi_4093112_combined_unique_93731_0,jgi_4093112_combined_unique_232_3,jgi_4093112_combined_unique_75035_0,jgi_4093112_combined_unique_323_1,jgi_4093112_combined_unique_9957_1]
jgi_4093112_combined_unique	PWY-6397	mycolyl-arabinogalactan-peptidoglycan complex biosynthesis	17	2	38	-0.49609375	Monera (99999999)	Mycobacteriaceae (1762)	[jgi_4093112_combined_unique_50911_0,jgi_4093112_combined_unique_54253_0,jgi_4093112_combined_unique_65726_0,jgi_4093112_combined_unique_98648_0,jgi_4093112_combined_unique_101274_0,jgi_4093112_combined_unique_108544_0,jgi_4093112_combined_unique_93165_0,jgi_4093112_combined_unique_96326_0,jgi_4093112_combined_unique_92729_0,jgi_4093112_combined_unique_50252_0,jgi_4093112_combined_unique_87491_0,…
jgi_4093112_combined_unique	PWY-5849	menaquinol-6 biosynthesis	1	1	25	0	Bacteria (2)	Bacteria (2)	[jgi_4093112_combined_unique_1085_3,jgi_4093112_combined_unique_56724_0,jgi_4093112_combined_unique_19814_0,jgi_4093112_combined_unique_104143_0,jgi_4093112_combined_unique_107602_0,jgi_4093112_combined_unique_45017_0,jgi_4093112_combined_unique_23034_0,jgi_4093112_combined_unique_7699_0,jgi_4093112_combined_unique_1620_2,jgi_4093112_combined_unique_6031_1,jgi_4093112_combined_unique_2987_2,jgi_4…
jgi_4093112_combined_unique	P122-PWY	heterolactic fermentation	18	17	717	-0.375	Monera (99999999)	Firmicutes (1239)	[jgi_4093112_combined_unique_77211_0,jgi_4093112_combined_unique_7044_0,jgi_4093112_combined_unique_8724_1,jgi_4093112_combined_unique_54380_0,jgi_4093112_combined_unique_77312_0,jgi_4093112_combined_unique_5990_0,jgi_4093112_combined_unique_7773_1,jgi_4093112_combined_unique_114502_0,jgi_4093112_combined_unique_47750_0,jgi_4093112_combined_unique_5238_0,jgi_4093112_combined_unique_27016_1,jgi_40…
jgi_4093112_combined_unique	TRPCAT-PWY	tryptophan degradation I (via anthranilate)	3	2	43	0	Bacteria (2)	Bacteria (2)	[jgi_4093112_combined_unique_2755_2,jgi_4093112_combined_unique_111066_0,jgi_4093112_combined_unique_5857_0,jgi_4093112_combined_unique_1780_2,jgi_4093112_combined_unique_12652_1,jgi_4093112_combined_unique_449_1,jgi_4093112_combined_unique_22366_0,jgi_4093112_combined_unique_11882_0,jgi_4093112_combined_unique_78723_0,jgi_4093112_combined_unique_69580_0,jgi_4093112_combined_unique_528_0,jgi_4093…
jgi_4093112_combined_unique	SERSYN-PWY	serine biosynthesis	3	3	103	-0.25	Monera (99999999)	Archaea (2157)	[jgi_4093112_combined_unique_70695_0,jgi_4093112_combined_unique_78072_0,jgi_4093112_combined_unique_47538_0,jgi_4093112_combined_unique_17367_0,jgi_4093112_combined_unique_17367_1,jgi_4093112_combined_unique_45049_0,jgi_4093112_combined_unique_49053_0,jgi_4093112_combined_unique_46559_0,jgi_4093112_combined_unique_58714_0,jgi_4093112_combined_unique_73178_0,jgi_4093112_combined_unique_55852_0,jg…
jgi_4093112_combined_unique	HISDEG-PWY	histidine degradation I	4	3	99	-0.25	Monera (99999999)	Bacteria (2)	[jgi_4093112_combined_unique_42684_0,jgi_4093112_combined_unique_111827_0,jgi_4093112_combined_unique_529_4,jgi_4093112_combined_unique_8277_1,jgi_4093112_combined_unique_9492_1,jgi_4093112_combined_unique_50727_0,jgi_4093112_combined_unique_14805_0,jgi_4093112_combined_unique_529_3,jgi_4093112_combined_unique_5340_1,jgi_4093112_combined_unique_19034_1,jgi_4093112_combined_unique_19034_0,jgi_4093…
jgi_4093112_combined_unique	PWY-6190	2,4-dichlorotoluene degradation	8	2	2	0	Bacteria (2)	Bacteria (2)	[jgi_4093112_combined_unique_90784_0,jgi_4093112_combined_unique_33347_1]
jgi_4093112_combined_unique	TYRSYN	tyrosine biosynthesis I	3	3	43	-0.25	Monera (99999999)	Bacteria (2)	[jgi_4093112_combined_unique_111841_0,jgi_4093112_combined_unique_41891_0,jgi_4093112_combined_unique_32828_0,jgi_4093112_combined_unique_76361_0,jgi_4093112_combined_unique_22388_1,jgi_4093112_combined_unique_7194_1,jgi_4093112_combined_unique_124_3,jgi_4093112_combined_unique_34085_1,jgi_4093112_combined_unique_107824_0,jgi_4093112_combined_unique_76006_1,jgi_4093112_combined_unique_67241_0,jgi…
jgi_4093112_combined_unique	2PHENDEG-PWY	phenylethylamine degradation I	2	1	5	0	Bacteria (2)	Bacteria (2)	[jgi_4093112_combined_unique_38119_0,jgi_4093112_combined_unique_2524_1,jgi_4093112_combined_unique_1540_2,jgi_4093112_combined_unique_1103_6,jgi_4093112_combined_unique_2244_4]
jgi_4093112_combined_unique	TRIGLSYN-PWY	triacylglycerol biosynthesis	7	3	33	-1.25	Bacteria (2)	Eukaryota (2759)	[jgi_4093112_combined_unique_37778_0,jgi_4093112_combined_unique_15686_1,jgi_4093112_combined_unique_515_5,jgi_4093112_combined_unique_35275_0,jgi_4093112_combined_unique_59479_1,jgi_4093112_combined_unique_88387_0,jgi_4093112_combined_unique_7241_2,jgi_4093112_combined_unique_43531_0,jgi_4093112_combined_unique_3627_4,jgi_4093112_combined_unique_3286_1,jgi_4093112_combined_unique_74874_0,jgi_409…
jgi_4093112_combined_unique	AST-PWY	arginine degradation II (AST pathway)	5	2	176	-0.375	Monera (99999999)	Proteobacteria (1224)	[jgi_4093112_combined_unique_115024_0,jgi_4093112_combined_unique_113995_0,jgi_4093112_combined_unique_4344_0,jgi_4093112_combined_unique_45747_0,jgi_4093112_combined_unique_9276_1,jgi_4093112_combined_unique_27016_1,jgi_4093112_combined_unique_5169_0,jgi_4093112_combined_unique_5169_1,jgi_4093112_combined_unique_52895_0,jgi_4093112_combined_unique_62752_0,jgi_4093112_combined_unique_23884_0,jgi_…
jgi_4093112_combined_unique	LYSINE-AMINOAD-PWY	lysine biosynthesis IV	9	2	17	-1.25	Monera (99999999)	Euglenozoa (33682)	[jgi_4093112_combined_unique_88195_0,jgi_4093112_combined_unique_70526_0,jgi_4093112_combined_unique_15035_0,jgi_4093112_combined_unique_43518_0,jgi_4093112_combined_unique_34951_0,jgi_4093112_combined_unique_35009_0,jgi_4093112_combined_unique_64247_0,jgi_4093112_combined_unique_59154_0,jgi_4093112_combined_unique_39366_0,jgi_4093112_combined_unique_14566_0,jgi_4093112_combined_unique_91069_0,jg…
jgi_4093112_combined_unique	ASPARAGINE-DEG1-PWY	asparagine degradation I	1	1	25	0	Bacteria (2)	Bacteria (2)	[jgi_4093112_combined_unique_7772_1,jgi_4093112_combined_unique_45210_0,jgi_4093112_combined_unique_44797_0,jgi_4093112_combined_unique_14155_1,jgi_4093112_combined_unique_52849_0,jgi_4093112_combined_unique_38520_0,jgi_4093112_combined_unique_51239_0,jgi_4093112_combined_unique_22894_1,jgi_4093112_combined_unique_25154_0,jgi_4093112_combined_unique_5180_0,jgi_4093112_combined_unique_93598_0,jgi_…
jgi_4093112_combined_unique	DISSULFRED-PWY	sulfate reduction IV (dissimilatory)	5	3	105	-0.25	Monera (99999999)	Archaea (2157)	[jgi_4093112_combined_unique_3618_2,jgi_4093112_combined_unique_82244_0,jgi_4093112_combined_unique_54416_0,jgi_4093112_combined_unique_25389_0,jgi_4093112_combined_unique_102094_0,jgi_4093112_combined_unique_24897_0,jgi_4093112_combined_unique_25224_0,jgi_4093112_combined_unique_105822_0,jgi_4093112_combined_unique_15216_0,jgi_4093112_combined_unique_20789_0,jgi_4093112_combined_unique_107348_0,…
jgi_4093112_combined_unique	PWY66-162	ethanol degradation IV	3	3	354	-1.375	Monera (99999999)	Metazoa (33208)	[jgi_4093112_combined_unique_24879_0,jgi_4093112_combined_unique_255_0,jgi_4093112_combined_unique_64306_0,jgi_4093112_combined_unique_1462_0,jgi_4093112_combined_unique_110060_0,jgi_4093112_combined_unique_95614_0,jgi_4093112_combined_unique_87488_0,jgi_4093112_combined_unique_105355_0,jgi_4093112_combined_unique_4732_0,jgi_4093112_combined_unique_12658_0,jgi_4093112_combined_unique_53234_0,jgi_…
jgi_4093112_combined_unique	PWY-6646	fluoroacetate degradation	1	1	2	0	Bacteria (2)	Bacteria (2)	[jgi_4093112_combined_unique_853_0,jgi_4093112_combined_unique_7630_1]
jgi_4093112_combined_unique	PWY-6640	salicylate degradation IV	5	1	1	0	Bacteria (2)	Bacteria (2)	[jgi_4093112_combined_unique_27904_1]
jgi_4093112_combined_unique	PWY-6643	coenzyme M biosynthesis II	6	2	125	-0.46875	Monera (99999999)	Methanomicrobiales (2191)	[jgi_4093112_combined_unique_50456_0,jgi_4093112_combined_unique_17217_0,jgi_4093112_combined_unique_60653_0,jgi_4093112_combined_unique_63485_0,jgi_4093112_combined_unique_91341_0,jgi_4093112_combined_unique_52286_0,jgi_4093112_combined_unique_9641_2,jgi_4093112_combined_unique_82076_0,jgi_4093112_combined_unique_15387_0,jgi_4093112_combined_unique_17052_0,jgi_4093112_combined_unique_100863_0,jg…
jgi_4093112_combined_unique	HEME-BIOSYNTHESIS-II	heme biosynthesis from uroporphyrinogen-III I (aerobic)	4	4	67	0	Bacteria (2)	Bacteria (2)	[jgi_4093112_combined_unique_61468_0,jgi_4093112_combined_unique_7101_0,jgi_4093112_combined_unique_31548_0,jgi_4093112_combined_unique_430_5,jgi_4093112_combined_unique_430_4,jgi_4093112_combined_unique_35692_0,jgi_4093112_combined_unique_15407_0,jgi_4093112_combined_unique_87807_0,jgi_4093112_combined_unique_39122_0,jgi_4093112_combined_unique_29412_0,jgi_4093112_combined_unique_19143_0,jgi_409…
jgi_4093112_combined_unique	THRDLCTCAT-PWY	threonine degradation III (to methylglyoxal)	3	1	12	0	Bacteria (2)	Bacteria (2)	[jgi_4093112_combined_unique_76719_0,jgi_4093112_combined_unique_15_7,jgi_4093112_combined_unique_35859_0,jgi_4093112_combined_unique_26630_0,jgi_4093112_combined_unique_6450_0,jgi_4093112_combined_unique_2827_0,jgi_4093112_combined_unique_44441_0,jgi_4093112_combined_unique_3445_1,jgi_4093112_combined_unique_103506_0,jgi_4093112_combined_unique_5377_0,jgi_4093112_combined_unique_545_2,jgi_409311…
jgi_4093112_combined_unique	PWY0-1479	tRNA processing	10	10	118	-0.25	Monera (99999999)	Bacteria (2)	[jgi_4093112_combined_unique_33170_1,jgi_4093112_combined_unique_57384_0,jgi_4093112_combined_unique_36291_0,jgi_4093112_combined_unique_72963_0,jgi_4093112_combined_unique_4832_1,jgi_4093112_combined_unique_81849_0,jgi_4093112_combined_unique_110327_0,jgi_4093112_combined_unique_68812_0,jgi_4093112_combined_unique_3919_0,jgi_4093112_combined_unique_114231_0,jgi_4093112_combined_unique_91834_0,jg…
jgi_4093112_combined_unique	PWY-5941	glycogen degradation II	5	4	62	-0.25	Monera (99999999)	Bacteria (2)	[jgi_4093112_combined_unique_28936_0,jgi_4093112_combined_unique_79514_1,jgi_4093112_combined_unique_347_2,jgi_4093112_combined_unique_237_4,jgi_4093112_combined_unique_237_5,jgi_4093112_combined_unique_80369_0,jgi_4093112_combined_unique_23886_0,jgi_4093112_combined_unique_8932_1,jgi_4093112_combined_unique_29801_0,jgi_4093112_combined_unique_75974_0,jgi_4093112_combined_unique_43216_0,jgi_40931…
jgi_4093112_combined_unique	PWY-6523	intra-aerobic nitrite reduction	2	1	4	0	Bacteria (2)	Bacteria (2)	[jgi_4093112_combined_unique_7648_0,jgi_4093112_combined_unique_47820_0,jgi_4093112_combined_unique_39584_1,jgi_4093112_combined_unique_28461_0]
jgi_4093112_combined_unique	PWY-6482	diphthamide biosynthesis	5	3	12	0	Archaea (2157)	Archaea (2157)	[jgi_4093112_combined_unique_47846_0,jgi_4093112_combined_unique_18649_0,jgi_4093112_combined_unique_34453_0,jgi_4093112_combined_unique_25694_0,jgi_4093112_combined_unique_1956_4,jgi_4093112_combined_unique_19193_0,jgi_4093112_combined_unique_44522_0,jgi_4093112_combined_unique_95221_0,jgi_4093112_combined_unique_2685_3,jgi_4093112_combined_unique_28423_0,jgi_4093112_combined_unique_554_6,jgi_40…
jgi_4093112_combined_unique	PWY0-1347	NADH to trimethylamine N-oxide electron transfer	2	2	4	0	Bacteria (2)	Bacteria (2)	[jgi_4093112_combined_unique_101161_0,jgi_4093112_combined_unique_79857_0,jgi_4093112_combined_unique_18201_0,jgi_4093112_combined_unique_90363_0]
jgi_4093112_combined_unique	NAGLIPASYN-PWY	lipid IVA biosynthesis	6	6	110	0	Bacteria (2)	Bacteria (2)	[jgi_4093112_combined_unique_3397_2,jgi_4093112_combined_unique_16830_0,jgi_4093112_combined_unique_40039_0,jgi_4093112_combined_unique_21210_0,jgi_4093112_combined_unique_80603_0,jgi_4093112_combined_unique_65510_0,jgi_4093112_combined_unique_2112_5,jgi_4093112_combined_unique_103165_0,jgi_4093112_combined_unique_96348_0,jgi_4093112_combined_unique_57729_1,jgi_4093112_combined_unique_27699_0,jgi…
jgi_4093112_combined_unique	PWY-5782	2-keto-L-gulonate biosynthesis	4	1	8	0	Bacteria (2)	Bacteria (2)	[jgi_4093112_combined_unique_40517_0,jgi_4093112_combined_unique_66995_0,jgi_4093112_combined_unique_99297_0,jgi_4093112_combined_unique_15000_0,jgi_4093112_combined_unique_62049_0,jgi_4093112_combined_unique_9264_0,jgi_4093112_combined_unique_110471_0,jgi_4093112_combined_unique_80969_0]
jgi_4093112_combined_unique	GLUTAMINDEG-PWY	glutamine degradation I	1	1	664	-0.5	cellular organisms (131567)	Eukaryota (2759)	[jgi_4093112_combined_unique_79448_0,jgi_4093112_combined_unique_46029_0,jgi_4093112_combined_unique_64516_0,jgi_4093112_combined_unique_114311_0,jgi_4093112_combined_unique_80023_0,jgi_4093112_combined_unique_73977_0,jgi_4093112_combined_unique_40628_0,jgi_4093112_combined_unique_70609_0,jgi_4093112_combined_unique_17612_0,jgi_4093112_combined_unique_108528_0,jgi_4093112_combined_unique_38378_0,…
jgi_4093112_combined_unique	LEUSYN-PWY	leucine biosynthesis	6	5	351	-0.25	Monera (99999999)	Archaea (2157)	[jgi_4093112_combined_unique_9547_0,jgi_4093112_combined_unique_1525_4,jgi_4093112_combined_unique_111704_0,jgi_4093112_combined_unique_78542_0,jgi_4093112_combined_unique_34457_0,jgi_4093112_combined_unique_115615_0,jgi_4093112_combined_unique_12384_2,jgi_4093112_combined_unique_5571_2,jgi_4093112_combined_unique_74406_0,jgi_4093112_combined_unique_824_0,jgi_4093112_combined_unique_103931_0,jgi_…
jgi_4093112_combined_unique	GLYSYN-THR-PWY	glycine biosynthesis IV	1	1	29	-1.375	Monera (99999999)	Fungi (4751)	[jgi_4093112_combined_unique_13926_1,jgi_4093112_combined_unique_182_4,jgi_4093112_combined_unique_74979_0,jgi_4093112_combined_unique_47710_0,jgi_4093112_combined_unique_81841_0,jgi_4093112_combined_unique_30516_0,jgi_4093112_combined_unique_32334_0,jgi_4093112_combined_unique_71510_0,jgi_4093112_combined_unique_26407_0,jgi_4093112_combined_unique_93007_0,jgi_4093112_combined_unique_5040_0,jgi_4…
jgi_4093112_combined_unique	PWY1F-353	glycine betaine biosynthesis III (plants)	3	2	39	-1.25	Monera (99999999)	Viridiplantae (33090)	[jgi_4093112_combined_unique_61254_0,jgi_4093112_combined_unique_89253_0,jgi_4093112_combined_unique_98832_0,jgi_4093112_combined_unique_84184_1,jgi_4093112_combined_unique_32763_0,jgi_4093112_combined_unique_281_0,jgi_4093112_combined_unique_88610_0,jgi_4093112_combined_unique_62440_0,jgi_4093112_combined_unique_89342_0,jgi_4093112_combined_unique_78023_0,jgi_4093112_combined_unique_92431_0,jgi_…
jgi_4093112_combined_unique	TRPSYN-PWY	tryptophan biosynthesis	6	6	233	-0.75	cellular organisms (131567)	Archaea (2157)	[jgi_4093112_combined_unique_89075_0,jgi_4093112_combined_unique_76467_0,jgi_4093112_combined_unique_1706_2,jgi_4093112_combined_unique_110667_0,jgi_4093112_combined_unique_30352_0,jgi_4093112_combined_unique_36468_0,jgi_4093112_combined_unique_93934_0,jgi_4093112_combined_unique_31334_0,jgi_4093112_combined_unique_38615_0,jgi_4093112_combined_unique_1367_4,jgi_4093112_combined_unique_80034_0,jgi…
jgi_4093112_combined_unique	PWY3O-450	phosphatidylcholine biosynthesis I	3	1	3	0.1875	Alphaproteobacteria (28211)	Bacteria (2)	[jgi_4093112_combined_unique_3033_1,jgi_4093112_combined_unique_9168_0,jgi_4093112_combined_unique_70471_0]
jgi_4093112_combined_unique	ALANINE-SYN2-PWY	alanine biosynthesis II	1	1	8	-0.5	Archaea (2157)	Bacteria (2)	[jgi_4093112_combined_unique_78051_0,jgi_4093112_combined_unique_87872_0,jgi_4093112_combined_unique_49866_0,jgi_4093112_combined_unique_20980_0,jgi_4093112_combined_unique_4122_2,jgi_4093112_combined_unique_4876_2,jgi_4093112_combined_unique_1286_1,jgi_4093112_combined_unique_7354_1]
jgi_4093112_combined_unique	PWY5F9-12	biphenyl degradation	5	2	4	0.125	Proteobacteria (1224)	Bacteria (2)	[jgi_4093112_combined_unique_1288_2,jgi_4093112_combined_unique_68312_0,jgi_4093112_combined_unique_4774_1,jgi_4093112_combined_unique_3363_0]
jgi_4093112_combined_unique	PWY-6164	3-dehydroquinate biosynthesis I	2	2	78	-0.25	Monera (99999999)	Bacteria (2)	[jgi_4093112_combined_unique_100246_0,jgi_4093112_combined_unique_77573_0,jgi_4093112_combined_unique_90429_0,jgi_4093112_combined_unique_95774_0,jgi_4093112_combined_unique_45730_0,jgi_4093112_combined_unique_63542_0,jgi_4093112_combined_unique_57971_0,jgi_4093112_combined_unique_68433_1,jgi_4093112_combined_unique_82372_0,jgi_4093112_combined_unique_57144_0,jgi_4093112_combined_unique_103328_0,…
jgi_4093112_combined_unique	PWY0-1313	acetate conversion to acetyl-CoA	1	1	82	-0.25	Monera (99999999)	Archaea (2157)	[jgi_4093112_combined_unique_100505_0,jgi_4093112_combined_unique_282_3,jgi_4093112_combined_unique_96971_0,jgi_4093112_combined_unique_20939_0,jgi_4093112_combined_unique_81873_0,jgi_4093112_combined_unique_65270_0,jgi_4093112_combined_unique_9597_0,jgi_4093112_combined_unique_90097_0,jgi_4093112_combined_unique_69169_0,jgi_4093112_combined_unique_61014_0,jgi_4093112_combined_unique_255_0,jgi_40…
jgi_4093112_combined_unique	PWY-6167	flavin biosynthesis II (archaea)	10	5	133	-0.25	Monera (99999999)	Archaea (2157)	[jgi_4093112_combined_unique_19784_1,jgi_4093112_combined_unique_36104_0,jgi_4093112_combined_unique_322_3,jgi_4093112_combined_unique_93768_0,jgi_4093112_combined_unique_56755_0,jgi_4093112_combined_unique_76022_0,jgi_4093112_combined_unique_781_2,jgi_4093112_combined_unique_4286_1,jgi_4093112_combined_unique_4286_0,jgi_4093112_combined_unique_2331_2,jgi_4093112_combined_unique_15693_0,jgi_40931…
jgi_4093112_combined_unique	GLYCOGENSYNTH-PWY	glycogen biosynthesis I (from ADP-D-Glucose)	5	4	60	-0.25	Monera (99999999)	Bacteria (2)	[jgi_4093112_combined_unique_28936_0,jgi_4093112_combined_unique_59804_0,jgi_4093112_combined_unique_79514_1,jgi_4093112_combined_unique_347_2,jgi_4093112_combined_unique_40940_0,jgi_4093112_combined_unique_237_4,jgi_4093112_combined_unique_237_5,jgi_4093112_combined_unique_80369_0,jgi_4093112_combined_unique_23886_0,jgi_4093112_combined_unique_8932_1,jgi_4093112_combined_unique_29801_0,jgi_40931…
jgi_4093112_combined_unique	P23-PWY	reductive TCA cycle I	12	12	645	-0.75	cellular organisms (131567)	Archaea (2157)	[jgi_4093112_combined_unique_77544_0,jgi_4093112_combined_unique_23739_0,jgi_4093112_combined_unique_90736_0,jgi_4093112_combined_unique_95313_0,jgi_4093112_combined_unique_62863_0,jgi_4093112_combined_unique_29059_0,jgi_4093112_combined_unique_7561_0,jgi_4093112_combined_unique_37734_0,jgi_4093112_combined_unique_111740_0,jgi_4093112_combined_unique_8050_1,jgi_4093112_combined_unique_22368_0,jgi…
jgi_4093112_combined_unique	PWY-695	abscisic acid biosynthesis	5	1	1	-1.966796875	Mycobacterium (1763)	Embryophyta (3193)	[jgi_4093112_combined_unique_24553_0]
jgi_4093112_combined_unique	ALANINE-VALINESYN-PWY	alanine biosynthesis I	3	3	114	-0.25	Monera (99999999)	Bacteria (2)	[jgi_4093112_combined_unique_60733_0,jgi_4093112_combined_unique_1525_4,jgi_4093112_combined_unique_1754_4,jgi_4093112_combined_unique_9332_1,jgi_4093112_combined_unique_65713_0,jgi_4093112_combined_unique_644_3,jgi_4093112_combined_unique_5491_1,jgi_4093112_combined_unique_2494_0,jgi_4093112_combined_unique_85566_0,jgi_4093112_combined_unique_55786_0,jgi_4093112_combined_unique_25846_0,jgi_40931…
jgi_4093112_combined_unique	ASPARAGINESYN-PWY	asparagine biosynthesis II	1	1	38	-0.25	Monera (99999999)	Bacteria (2)	[jgi_4093112_combined_unique_81738_0,jgi_4093112_combined_unique_59267_0,jgi_4093112_combined_unique_79371_0,jgi_4093112_combined_unique_114311_0,jgi_4093112_combined_unique_32882_0,jgi_4093112_combined_unique_66422_0,jgi_4093112_combined_unique_43329_0,jgi_4093112_combined_unique_75342_0,jgi_4093112_combined_unique_36279_0,jgi_4093112_combined_unique_23892_0,jgi_4093112_combined_unique_27288_0,j…
jgi_4093112_combined_unique	PWY-6168	flavin biosynthesis III (fungi)	9	6	143	-1.375	Monera (99999999)	Fungi (4751)	[jgi_4093112_combined_unique_36104_0,jgi_4093112_combined_unique_38208_0,jgi_4093112_combined_unique_322_3,jgi_4093112_combined_unique_93768_0,jgi_4093112_combined_unique_19784_1,jgi_4093112_combined_unique_76022_0,jgi_4093112_combined_unique_781_2,jgi_4093112_combined_unique_4286_1,jgi_4093112_combined_unique_4286_0,jgi_4093112_combined_unique_2331_2,jgi_4093112_combined_unique_15693_0,jgi_40931…
jgi_4093112_combined_unique	PWY-6044	methanesulfonate degradation	1	1	2	-0.25	Monera (99999999)	Bacteria (2)	[jgi_4093112_combined_unique_279_0,jgi_4093112_combined_unique_91711_0]
jgi_4093112_combined_unique	PWY-6638	sulfolactate degradation III	4	2	123	-0.25	Monera (99999999)	Bacteria (2)	[jgi_4093112_combined_unique_50456_0,jgi_4093112_combined_unique_17217_0,jgi_4093112_combined_unique_112972_0,jgi_4093112_combined_unique_60653_0,jgi_4093112_combined_unique_63485_0,jgi_4093112_combined_unique_91341_0,jgi_4093112_combined_unique_52286_0,jgi_4093112_combined_unique_63044_0,jgi_4093112_combined_unique_82076_0,jgi_4093112_combined_unique_15387_0,jgi_4093112_combined_unique_17052_0,j…
jgi_4093112_combined_unique	PWY-6733	sporopollenin precursor biosynthesis	6	2	6	-1.84375	Proteobacteria (1224)	Embryophyta (3193)	[jgi_4093112_combined_unique_57776_0,jgi_4093112_combined_unique_8869_0,jgi_4093112_combined_unique_12691_0,jgi_4093112_combined_unique_14917_0,jgi_4093112_combined_unique_19069_0,jgi_4093112_combined_unique_39620_0]
jgi_4093112_combined_unique	ALACAT2-PWY	alanine degradation II (to D-lactate)	3	3	43	-0.375	Monera (99999999)	Firmicutes (1239)	[jgi_4093112_combined_unique_77624_0,jgi_4093112_combined_unique_13634_0,jgi_4093112_combined_unique_109498_0,jgi_4093112_combined_unique_78051_0,jgi_4093112_combined_unique_39914_0,jgi_4093112_combined_unique_49866_0,jgi_4093112_combined_unique_77169_0,jgi_4093112_combined_unique_24666_0,jgi_4093112_combined_unique_95946_0,jgi_4093112_combined_unique_22996_0,jgi_4093112_combined_unique_4122_2,jg…
jgi_4093112_combined_unique	PHENYLALANINE-DEG1-PWY	phenylalanine degradation I (aerobic)	3	2	24	-0.25	Monera (99999999)	Bacteria (2)	[jgi_4093112_combined_unique_54772_0,jgi_4093112_combined_unique_1630_2,jgi_4093112_combined_unique_26744_0,jgi_4093112_combined_unique_80878_0,jgi_4093112_combined_unique_10468_0,jgi_4093112_combined_unique_10345_0,jgi_4093112_combined_unique_41330_1,jgi_4093112_combined_unique_2448_2,jgi_4093112_combined_unique_654_3,jgi_4093112_combined_unique_20083_0,jgi_4093112_combined_unique_1703_0,jgi_409…
jgi_4093112_combined_unique	PWY-101	photosynthesis light reactions	4	3	32	0	Bacteria (2)	Bacteria (2)	[jgi_4093112_combined_unique_39259_0,jgi_4093112_combined_unique_70215_0,jgi_4093112_combined_unique_42727_0,jgi_4093112_combined_unique_7902_0,jgi_4093112_combined_unique_1169_2,jgi_4093112_combined_unique_3828_2,jgi_4093112_combined_unique_109843_0,jgi_4093112_combined_unique_84403_0,jgi_4093112_combined_unique_109741_0,jgi_4093112_combined_unique_65567_0,jgi_4093112_combined_unique_35767_0,jgi…
jgi_4093112_combined_unique	PWY-6637	sulfolactate degradation II	4	4	88	-0.25	Monera (99999999)	Bacteria (2)	[jgi_4093112_combined_unique_14646_0,jgi_4093112_combined_unique_3080_3,jgi_4093112_combined_unique_7773_1,jgi_4093112_combined_unique_112972_0,jgi_4093112_combined_unique_29957_0,jgi_4093112_combined_unique_51108_0,jgi_4093112_combined_unique_33961_0,jgi_4093112_combined_unique_45950_0,jgi_4093112_combined_unique_62875_0,jgi_4093112_combined_unique_23055_0,jgi_4093112_combined_unique_52269_0,jgi…
jgi_4093112_combined_unique	METHIONINE-DEG1-PWY	methionine degradation I (to homocysteine)	3	2	153	-0.25	Monera (99999999)	Archaea (2157)	[jgi_4093112_combined_unique_2235_2,jgi_4093112_combined_unique_79220_0,jgi_4093112_combined_unique_82915_0,jgi_4093112_combined_unique_103959_0,jgi_4093112_combined_unique_7328_1,jgi_4093112_combined_unique_47309_0,jgi_4093112_combined_unique_38252_0,jgi_4093112_combined_unique_67838_0,jgi_4093112_combined_unique_3496_0,jgi_4093112_combined_unique_41960_0,jgi_4093112_combined_unique_11574_0,jgi_…
jgi_4093112_combined_unique	1CMET2-PWY	formylTHF biosynthesis	11	11	402	-0.25	Monera (99999999)	Bacteria (2)	[jgi_4093112_combined_unique_72053_0,jgi_4093112_combined_unique_55707_0,jgi_4093112_combined_unique_72538_0,jgi_4093112_combined_unique_63393_0,jgi_4093112_combined_unique_25363_0,jgi_4093112_combined_unique_7120_1,jgi_4093112_combined_unique_95426_0,jgi_4093112_combined_unique_2763_1,jgi_4093112_combined_unique_41308_0,jgi_4093112_combined_unique_42064_0,jgi_4093112_combined_unique_32454_0,jgi_…
jgi_4093112_combined_unique	PWY0-1314	fructose degradation	1	1	1	0.234375	Bacteroidales (171549)	Bacteria (2)	[jgi_4093112_combined_unique_59491_0]
jgi_4093112_combined_unique	OXIDATIVEPENT-PWY	pentose phosphate pathway (oxidative branch) I	4	4	33	-0.25	Monera (99999999)	Bacteria (2)	[jgi_4093112_combined_unique_7265_1,jgi_4093112_combined_unique_38136_0,jgi_4093112_combined_unique_54380_0,jgi_4093112_combined_unique_73123_0,jgi_4093112_combined_unique_5953_1,jgi_4093112_combined_unique_62655_0,jgi_4093112_combined_unique_1253_3,jgi_4093112_combined_unique_64679_0,jgi_4093112_combined_unique_92073_0,jgi_4093112_combined_unique_83905_0,jgi_4093112_combined_unique_59901_0,jgi_4…
jgi_4093112_combined_unique	PWY-5067	glycogen biosynthesis II (from UDP-D-Glucose)	4	2	5	-1.625	Bacteria (2)	Fungi (4751)	[jgi_4093112_combined_unique_82712_0,jgi_4093112_combined_unique_88986_0,jgi_4093112_combined_unique_18017_1,jgi_4093112_combined_unique_22536_0,jgi_4093112_combined_unique_80292_0]
jgi_4093112_combined_unique	PWY-7242	D-fructuronate degradation	4	4	15	0	Bacteria (2)	Bacteria (2)	[jgi_4093112_combined_unique_26284_0,jgi_4093112_combined_unique_2221_1,jgi_4093112_combined_unique_6165_0,jgi_4093112_combined_unique_47173_0,jgi_4093112_combined_unique_2221_2,jgi_4093112_combined_unique_54913_0,jgi_4093112_combined_unique_55905_0,jgi_4093112_combined_unique_3696_0,jgi_4093112_combined_unique_107618_0,jgi_4093112_combined_unique_25340_0,jgi_4093112_combined_unique_71682_0,jgi_4…
jgi_4093112_combined_unique	PROPIONMET-PWY	propionyl CoA degradation	3	3	113	-0.25	Monera (99999999)	Bacteria (2)	[jgi_4093112_combined_unique_34050_0,jgi_4093112_combined_unique_73524_0,jgi_4093112_combined_unique_7981_0,jgi_4093112_combined_unique_3393_0,jgi_4093112_combined_unique_65245_0,jgi_4093112_combined_unique_87778_0,jgi_4093112_combined_unique_8198_0,jgi_4093112_combined_unique_45124_0,jgi_4093112_combined_unique_78287_0,jgi_4093112_combined_unique_66639_0,jgi_4093112_combined_unique_49198_0,jgi_4…
jgi_4093112_combined_unique	PWY-282	cuticular wax biosynthesis	6	1	2	-1.7421875	Flavobacteriaceae (49546)	Viridiplantae (33090)	[jgi_4093112_combined_unique_95194_0,jgi_4093112_combined_unique_93299_0]
jgi_4093112_combined_unique	PWY-283	benzoate degradation II (aerobic and anaerobic)	1	1	1	0.21875	Burkholderiales (80840)	Bacteria (2)	[jgi_4093112_combined_unique_35821_0]
jgi_4093112_combined_unique	PWY-7367	phosphatidylcholine resynthesis via glycerophosphocholine	3	1	2	0.21875	unclassified Gammaproteobacteria (118884)	Bacteria (2)	[jgi_4093112_combined_unique_27459_0,jgi_4093112_combined_unique_47136_0]
jgi_4093112_combined_unique	PWY-1881	formate oxidation to CO2	1	1	174	-0.25	Monera (99999999)	Bacteria (2)	[jgi_4093112_combined_unique_604_2,jgi_4093112_combined_unique_92104_0,jgi_4093112_combined_unique_108274_0,jgi_4093112_combined_unique_58144_0,jgi_4093112_combined_unique_54516_0,jgi_4093112_combined_unique_24394_0,jgi_4093112_combined_unique_5122_0,jgi_4093112_combined_unique_99113_0,jgi_4093112_combined_unique_57661_0,jgi_4093112_combined_unique_16768_0,jgi_4093112_combined_unique_58212_0,jgi_…
jgi_4093112_combined_unique	BETA-ALA-DEGRADATION-I-PWY	beta-alanine degradation I	2	2	63	-0.999992370605	cellular organisms (131567)	Mammalia (40674)	[jgi_4093112_combined_unique_29181_0,jgi_4093112_combined_unique_85502_0,jgi_4093112_combined_unique_45756_0,jgi_4093112_combined_unique_71817_0,jgi_4093112_combined_unique_5075_0,jgi_4093112_combined_unique_114088_0,jgi_4093112_combined_unique_99830_0,jgi_4093112_combined_unique_3263_3,jgi_4093112_combined_unique_107683_0,jgi_4093112_combined_unique_3838_0,jgi_4093112_combined_unique_43297_0,jgi…
jgi_4093112_combined_unique	PWY-5785	di-trans,poly-cis-undecaprenyl phosphate biosynthesis	1	1	22	-0.25	Monera (99999999)	Bacteria (2)	[jgi_4093112_combined_unique_70974_1,jgi_4093112_combined_unique_28394_1,jgi_4093112_combined_unique_38158_0,jgi_4093112_combined_unique_48349_0,jgi_4093112_combined_unique_104762_0,jgi_4093112_combined_unique_64305_1,jgi_4093112_combined_unique_7455_0,jgi_4093112_combined_unique_16182_0,jgi_4093112_combined_unique_5414_0,jgi_4093112_combined_unique_1725_1,jgi_4093112_combined_unique_14424_0,jgi_…
jgi_4093112_combined_unique	PWY-5787	oligomeric urushiol biosynthesis	2	2	2	-1.6875	Gammaproteobacteria (1236)	Viridiplantae (33090)	[jgi_4093112_combined_unique_4862_0,jgi_4093112_combined_unique_2658_1]
jgi_4093112_combined_unique	P21-PWY	pentose phosphate pathway (partial)	3	3	121	-0.4921875	Monera (99999999)	Mycoplasma (2093)	[jgi_4093112_combined_unique_27531_0,jgi_4093112_combined_unique_112028_0,jgi_4093112_combined_unique_22648_0,jgi_4093112_combined_unique_19420_1,jgi_4093112_combined_unique_106924_0,jgi_4093112_combined_unique_71634_0,jgi_4093112_combined_unique_75410_0,jgi_4093112_combined_unique_104716_0,jgi_4093112_combined_unique_26797_0,jgi_4093112_combined_unique_62213_0,jgi_4093112_combined_unique_94003_0…
jgi_4093112_combined_unique	PWY-5783	octaprenyl diphosphate biosynthesis	1	1	29	-0.25	Monera (99999999)	Bacteria (2)	[jgi_4093112_combined_unique_77925_0,jgi_4093112_combined_unique_787_2,jgi_4093112_combined_unique_4170_3,jgi_4093112_combined_unique_66244_0,jgi_4093112_combined_unique_12259_1,jgi_4093112_combined_unique_375_2,jgi_4093112_combined_unique_97707_0,jgi_4093112_combined_unique_1051_0,jgi_4093112_combined_unique_114091_0,jgi_4093112_combined_unique_84336_0,jgi_4093112_combined_unique_2509_1,jgi_4093…
jgi_4093112_combined_unique	PWY-7395	D-galactosamine and N-acetyl-D-galactosamine degradation	4	2	5	-0.125	Bacteria (2)	Proteobacteria (1224)	[jgi_4093112_combined_unique_2011_1,jgi_4093112_combined_unique_115278_0,jgi_4093112_combined_unique_128_9,jgi_4093112_combined_unique_111371_0,jgi_4093112_combined_unique_62793_0]
jgi_4093112_combined_unique	PWY-4381	fatty acid biosynthesis initiation I	3	3	232	-0.25	Monera (99999999)	Bacteria (2)	[jgi_4093112_combined_unique_66369_0,jgi_4093112_combined_unique_108719_0,jgi_4093112_combined_unique_3190_2,jgi_4093112_combined_unique_13664_0,jgi_4093112_combined_unique_62029_0,jgi_4093112_combined_unique_73524_0,jgi_4093112_combined_unique_60586_0,jgi_4093112_combined_unique_87687_0,jgi_4093112_combined_unique_54942_0,jgi_4093112_combined_unique_59910_0,jgi_4093112_combined_unique_29325_0,jg…
jgi_4093112_combined_unique	PWY-5789	3-hydroxypropionate/4-hydroxybutyrate cycle	16	13	725	-0.875	cellular organisms (131567)	Crenarchaeota (28889)	[jgi_4093112_combined_unique_32658_0,jgi_4093112_combined_unique_72757_0,jgi_4093112_combined_unique_94703_0,jgi_4093112_combined_unique_51563_0,jgi_4093112_combined_unique_86821_0,jgi_4093112_combined_unique_87687_0,jgi_4093112_combined_unique_7981_0,jgi_4093112_combined_unique_2348_1,jgi_4093112_combined_unique_49449_0,jgi_4093112_combined_unique_76400_0,jgi_4093112_combined_unique_13988_1,jgi_…
jgi_4093112_combined_unique	PWY-5461	betanidin degradation	1	1	6	-1.74993896484	Bacteria (2)	Caryophyllales (3524)	[jgi_4093112_combined_unique_2897_1,jgi_4093112_combined_unique_42056_0,jgi_4093112_combined_unique_2243_2,jgi_4093112_combined_unique_3305_0,jgi_4093112_combined_unique_106071_0,jgi_4093112_combined_unique_59811_0]
jgi_4093112_combined_unique	TCA	TCA cycle I (prokaryotic)	10	10	763	-0.75	cellular organisms (131567)	Bacteria (2)	[jgi_4093112_combined_unique_15444_0,jgi_4093112_combined_unique_28368_1,jgi_4093112_combined_unique_20921_0,jgi_4093112_combined_unique_62863_0,jgi_4093112_combined_unique_29059_0,jgi_4093112_combined_unique_37734_0,jgi_4093112_combined_unique_111740_0,jgi_4093112_combined_unique_41329_0,jgi_4093112_combined_unique_3838_1,jgi_4093112_combined_unique_22368_0,jgi_4093112_combined_unique_55653_0,jg…
jgi_4093112_combined_unique	PWY-5168	ferulate and sinapate biosynthesis	4	1	11	-1.87109375	Proteobacteria (1224)	Spermatophyta (58024)	[jgi_4093112_combined_unique_7185_1,jgi_4093112_combined_unique_715_5,jgi_4093112_combined_unique_55918_0,jgi_4093112_combined_unique_45028_0,jgi_4093112_combined_unique_19735_0,jgi_4093112_combined_unique_41288_1,jgi_4093112_combined_unique_25886_0,jgi_4093112_combined_unique_15181_0,jgi_4093112_combined_unique_54015_0,jgi_4093112_combined_unique_2722_2,jgi_4093112_combined_unique_102258_0]
jgi_4093112_combined_unique	TRNA-CHARGING-PWY	tRNA charging	20	20	1470	-0.25	Monera (99999999)	Bacteria (2)	[jgi_4093112_combined_unique_60903_0,jgi_4093112_combined_unique_21048_0,jgi_4093112_combined_unique_99145_0,jgi_4093112_combined_unique_8589_1,jgi_4093112_combined_unique_44207_0,jgi_4093112_combined_unique_16832_0,jgi_4093112_combined_unique_87275_0,jgi_4093112_combined_unique_40772_0,jgi_4093112_combined_unique_77390_0,jgi_4093112_combined_unique_22711_0,jgi_4093112_combined_unique_50754_0,jgi…
jgi_4093112_combined_unique	PWY-3121	linamarin degradation	2	1	22	-1.74993896484	Bacteria (2)	Papaveraceae (3465)	[jgi_4093112_combined_unique_82515_0,jgi_4093112_combined_unique_7265_0,jgi_4093112_combined_unique_89419_0,jgi_4093112_combined_unique_37061_0,jgi_4093112_combined_unique_14998_0,jgi_4093112_combined_unique_2614_0,jgi_4093112_combined_unique_69080_0,jgi_4093112_combined_unique_82463_0,jgi_4093112_combined_unique_43144_0,jgi_4093112_combined_unique_7753_0,jgi_4093112_combined_unique_2202_1,jgi_40…
jgi_4093112_combined_unique	GALACTUROCAT-PWY	D-galacturonate degradation I	4	3	8	0	Bacteria (2)	Bacteria (2)	[jgi_4093112_combined_unique_65562_0,jgi_4093112_combined_unique_2221_2,jgi_4093112_combined_unique_3696_1,jgi_4093112_combined_unique_64082_0,jgi_4093112_combined_unique_70254_0,jgi_4093112_combined_unique_71682_0,jgi_4093112_combined_unique_61306_0,jgi_4093112_combined_unique_1603_0]
jgi_4093112_combined_unique	PWY-6894	thiamin diphosphate biosynthesis I (E. coli)	2	2	21	-0.25	Monera (99999999)	Bacteria (2)	[jgi_4093112_combined_unique_5535_3,jgi_4093112_combined_unique_19568_0,jgi_4093112_combined_unique_4890_0,jgi_4093112_combined_unique_24214_0,jgi_4093112_combined_unique_52550_0,jgi_4093112_combined_unique_11120_1,jgi_4093112_combined_unique_22876_0,jgi_4093112_combined_unique_73013_0,jgi_4093112_combined_unique_51799_0,jgi_4093112_combined_unique_35408_0,jgi_4093112_combined_unique_85801_0,jgi_…
jgi_4093112_combined_unique	PWY-6896	thiamin salvage I	2	1	15	-0.4375	Monera (99999999)	Gammaproteobacteria (1236)	[jgi_4093112_combined_unique_5535_3,jgi_4093112_combined_unique_19568_0,jgi_4093112_combined_unique_4890_0,jgi_4093112_combined_unique_52550_0,jgi_4093112_combined_unique_22876_0,jgi_4093112_combined_unique_73013_0,jgi_4093112_combined_unique_51799_0,jgi_4093112_combined_unique_35408_0,jgi_4093112_combined_unique_85801_0,jgi_4093112_combined_unique_17088_0,jgi_4093112_combined_unique_63194_0,jgi_…
jgi_4093112_combined_unique	PWY-6596	adenosine nucleotides degradation I	8	5	168	-1.46875	Monera (99999999)	Embryophyta (3193)	[jgi_4093112_combined_unique_103900_0,jgi_4093112_combined_unique_4472_0,jgi_4093112_combined_unique_4472_1,jgi_4093112_combined_unique_17534_0,jgi_4093112_combined_unique_16200_0,jgi_4093112_combined_unique_74715_0,jgi_4093112_combined_unique_69435_0,jgi_4093112_combined_unique_107591_0,jgi_4093112_combined_unique_11287_0,jgi_4093112_combined_unique_94728_0,jgi_4093112_combined_unique_43174_0,jg…
jgi_4093112_combined_unique	PWY-6890	4-amino-2-methyl-5-diphosphomethylpyrimidine biosynthesis	2	2	24	-0.25	Monera (99999999)	Archaea (2157)	[jgi_4093112_combined_unique_54944_0,jgi_4093112_combined_unique_37610_0,jgi_4093112_combined_unique_28891_0,jgi_4093112_combined_unique_70867_0,jgi_4093112_combined_unique_54738_0,jgi_4093112_combined_unique_86109_0,jgi_4093112_combined_unique_21477_0,jgi_4093112_combined_unique_11120_0,jgi_4093112_combined_unique_10536_0,jgi_4093112_combined_unique_3856_2,jgi_4093112_combined_unique_14718_0,jgi…
jgi_4093112_combined_unique	PWY-6891	thiazole biosynthesis II (Bacillus)	7	4	170	-0.25	Monera (99999999)	Bacteria (2)	[jgi_4093112_combined_unique_105741_0,jgi_4093112_combined_unique_60097_0,jgi_4093112_combined_unique_11693_1,jgi_4093112_combined_unique_67833_0,jgi_4093112_combined_unique_32087_0,jgi_4093112_combined_unique_2399_3,jgi_4093112_combined_unique_109552_0,jgi_4093112_combined_unique_7348_0,jgi_4093112_combined_unique_78252_0,jgi_4093112_combined_unique_78089_0,jgi_4093112_combined_unique_159_3,jgi_…
jgi_4093112_combined_unique	PWY-6892	thiazole biosynthesis I (E. coli)	7	4	167	-0.25	Monera (99999999)	Bacteria (2)	[jgi_4093112_combined_unique_105741_0,jgi_4093112_combined_unique_60097_0,jgi_4093112_combined_unique_11693_1,jgi_4093112_combined_unique_67833_0,jgi_4093112_combined_unique_32087_0,jgi_4093112_combined_unique_2399_3,jgi_4093112_combined_unique_109552_0,jgi_4093112_combined_unique_7348_0,jgi_4093112_combined_unique_78252_0,jgi_4093112_combined_unique_78089_0,jgi_4093112_combined_unique_159_3,jgi_…
jgi_4093112_combined_unique	PWY-6893	thiamin diphosphate biosynthesis II (Bacillus)	2	2	20	-0.25	Monera (99999999)	Bacteria (2)	[jgi_4093112_combined_unique_5535_3,jgi_4093112_combined_unique_19568_0,jgi_4093112_combined_unique_4890_0,jgi_4093112_combined_unique_24214_0,jgi_4093112_combined_unique_52550_0,jgi_4093112_combined_unique_22876_0,jgi_4093112_combined_unique_73013_0,jgi_4093112_combined_unique_51799_0,jgi_4093112_combined_unique_35408_0,jgi_4093112_combined_unique_85801_0,jgi_4093112_combined_unique_98640_0,jgi_…
jgi_4093112_combined_unique	P224-PWY	sulfate reduction V (dissimilatory)	5	3	106	-0.25	Monera (99999999)	Bacteria (2)	[jgi_4093112_combined_unique_915_2,jgi_4093112_combined_unique_82244_0,jgi_4093112_combined_unique_54416_0,jgi_4093112_combined_unique_102094_0,jgi_4093112_combined_unique_24897_0,jgi_4093112_combined_unique_105822_0,jgi_4093112_combined_unique_15216_0,jgi_4093112_combined_unique_20789_0,jgi_4093112_combined_unique_107348_0,jgi_4093112_combined_unique_87640_0,jgi_4093112_combined_unique_3215_1,jg…
jgi_4093112_combined_unique	PWY-6457	trans-cinnamoyl-CoA biosynthesis	2	1	3	-0.25	Monera (99999999)	Bacteria (2)	[jgi_4093112_combined_unique_66926_0,jgi_4093112_combined_unique_84583_0,jgi_4093112_combined_unique_51113_0]
jgi_4093112_combined_unique	PWY-6599	guanine and guanosine salvage II	2	1	20	-0.25	Monera (99999999)	Bacteria (2)	[jgi_4093112_combined_unique_68181_0,jgi_4093112_combined_unique_1335_2,jgi_4093112_combined_unique_25333_0,jgi_4093112_combined_unique_7240_1,jgi_4093112_combined_unique_86732_0,jgi_4093112_combined_unique_101723_0,jgi_4093112_combined_unique_58299_0,jgi_4093112_combined_unique_62644_0,jgi_4093112_combined_unique_8675_0,jgi_4093112_combined_unique_287_5,jgi_4093112_combined_unique_59566_0,jgi_40…
jgi_4093112_combined_unique	PWY-5766	glutamate degradation X	1	1	24	-0.25	Monera (99999999)	Archaea (2157)	[jgi_4093112_combined_unique_77624_0,jgi_4093112_combined_unique_24666_0,jgi_4093112_combined_unique_22996_0,jgi_4093112_combined_unique_24806_0,jgi_4093112_combined_unique_13011_0,jgi_4093112_combined_unique_804_1,jgi_4093112_combined_unique_94421_0,jgi_4093112_combined_unique_67104_0,jgi_4093112_combined_unique_50889_0,jgi_4093112_combined_unique_11054_0,jgi_4093112_combined_unique_19314_0,jgi_…
jgi_4093112_combined_unique	CRNFORCAT-PWY	creatinine degradation I	4	4	225	-0.25	Monera (99999999)	Bacteria (2)	[jgi_4093112_combined_unique_29056_0,jgi_4093112_combined_unique_4794_0,jgi_4093112_combined_unique_17419_0,jgi_4093112_combined_unique_52985_0,jgi_4093112_combined_unique_65523_0,jgi_4093112_combined_unique_72531_0,jgi_4093112_combined_unique_78628_0,jgi_4093112_combined_unique_77357_0,jgi_4093112_combined_unique_37269_0,jgi_4093112_combined_unique_582_1,jgi_4093112_combined_unique_45109_0,jgi_4…
jgi_4093112_combined_unique	PWY-6357	phosphate utilization in cell wall regeneration	1	1	2	-1.5	Bacteria (2)	Viridiplantae (33090)	[jgi_4093112_combined_unique_53459_0,jgi_4093112_combined_unique_13_13]
jgi_4093112_combined_unique	P181-PWY	nicotine degradation I	16	3	39	-0.875	cellular organisms (131567)	Actinobacteria <phylum> (201174)	[jgi_4093112_combined_unique_58267_0,jgi_4093112_combined_unique_85502_0,jgi_4093112_combined_unique_1775_1,jgi_4093112_combined_unique_51461_0,jgi_4093112_combined_unique_106145_0,jgi_4093112_combined_unique_82310_0,jgi_4093112_combined_unique_16998_0,jgi_4093112_combined_unique_107683_0,jgi_4093112_combined_unique_76400_0,jgi_4093112_combined_unique_43297_0,jgi_4093112_combined_unique_63006_0,j…
jgi_4093112_combined_unique	PWY-1361	benzoyl-CoA degradation I (aerobic)	8	4	140	-0.25	Monera (99999999)	Bacteria (2)	[jgi_4093112_combined_unique_56409_0,jgi_4093112_combined_unique_72757_0,jgi_4093112_combined_unique_36114_1,jgi_4093112_combined_unique_50791_0,jgi_4093112_combined_unique_78529_0,jgi_4093112_combined_unique_73913_0,jgi_4093112_combined_unique_76809_0,jgi_4093112_combined_unique_30179_0,jgi_4093112_combined_unique_107612_0,jgi_4093112_combined_unique_25617_0,jgi_4093112_combined_unique_62137_0,j…
jgi_4093112_combined_unique	CATECHOL-ORTHO-CLEAVAGE-PWY	catechol degradation to beta-ketoadipate	4	3	36	-0.375	Monera (99999999)	Proteobacteria (1224)	[jgi_4093112_combined_unique_86112_0,jgi_4093112_combined_unique_22232_0,jgi_4093112_combined_unique_39006_0,jgi_4093112_combined_unique_112760_0,jgi_4093112_combined_unique_6485_1,jgi_4093112_combined_unique_24701_0,jgi_4093112_combined_unique_8653_1,jgi_4093112_combined_unique_101725_0,jgi_4093112_combined_unique_42350_0,jgi_4093112_combined_unique_34266_0,jgi_4093112_combined_unique_37561_0,jg…
jgi_4093112_combined_unique	PWY-5807	heptaprenyl diphosphate biosynthesis	1	1	1	0.24609375	Nitrospina gracilis (35801)	Bacteria (2)	[jgi_4093112_combined_unique_71040_0]
jgi_4093112_combined_unique	PWY-4181	glutathione amide metabolism	3	2	4	0	Bacteria (2)	Bacteria (2)	[jgi_4093112_combined_unique_27609_0,jgi_4093112_combined_unique_66956_0,jgi_4093112_combined_unique_56392_0,jgi_4093112_combined_unique_74180_0]
jgi_4093112_combined_unique	PWY-6943	testosterone and androsterone degradation to androstendione	3	2	12	0	Bacteria (2)	Bacteria (2)	[jgi_4093112_combined_unique_88305_0,jgi_4093112_combined_unique_97954_0,jgi_4093112_combined_unique_39081_1,jgi_4093112_combined_unique_72722_0,jgi_4093112_combined_unique_114591_0,jgi_4093112_combined_unique_40047_1,jgi_4093112_combined_unique_984_4,jgi_4093112_combined_unique_84291_0,jgi_4093112_combined_unique_24956_0,jgi_4093112_combined_unique_45511_0,jgi_4093112_combined_unique_97619_0,jgi…
jgi_4093112_combined_unique	PWY-5768	pyruvate fermentation to acetate VIII	2	1	187	-1.375	Monera (99999999)	Fungi (4751)	[jgi_4093112_combined_unique_16599_0,jgi_4093112_combined_unique_115024_0,jgi_4093112_combined_unique_113995_0,jgi_4093112_combined_unique_52895_0,jgi_4093112_combined_unique_9668_0,jgi_4093112_combined_unique_6233_0,jgi_4093112_combined_unique_106372_0,jgi_4093112_combined_unique_9276_1,jgi_4093112_combined_unique_27016_1,jgi_4093112_combined_unique_3192_1,jgi_4093112_combined_unique_1462_0,jgi_…
jgi_4093112_combined_unique	PWY-6946	cholesterol degradation to androstenedione II (cholesterol dehydrogenase)	17	5	250	-0.25	Monera (99999999)	Bacteria (2)	[jgi_4093112_combined_unique_25074_0,jgi_4093112_combined_unique_56409_0,jgi_4093112_combined_unique_29352_0,jgi_4093112_combined_unique_77642_0,jgi_4093112_combined_unique_72757_0,jgi_4093112_combined_unique_51345_0,jgi_4093112_combined_unique_36114_1,jgi_4093112_combined_unique_290_3,jgi_4093112_combined_unique_49645_0,jgi_4093112_combined_unique_85275_0,jgi_4093112_combined_unique_24956_0,jgi_…
jgi_4093112_combined_unique	METHANOGENESIS-PWY	methanogenesis from CO2	6	3	9	-0.375	Monera (99999999)	Euryarchaeota (28890)	[jgi_4093112_combined_unique_22558_0,jgi_4093112_combined_unique_39825_0,jgi_4093112_combined_unique_49096_0,jgi_4093112_combined_unique_497_1,jgi_4093112_combined_unique_35713_0,jgi_4093112_combined_unique_17234_0,jgi_4093112_combined_unique_13203_0,jgi_4093112_combined_unique_57133_0,jgi_4093112_combined_unique_22558_1]
jgi_4093112_combined_unique	PWY-6944	androstenedione degradation	15	3	211	-0.25	Monera (99999999)	Bacteria (2)	[jgi_4093112_combined_unique_25074_0,jgi_4093112_combined_unique_56409_0,jgi_4093112_combined_unique_29352_0,jgi_4093112_combined_unique_72757_0,jgi_4093112_combined_unique_36114_1,jgi_4093112_combined_unique_290_3,jgi_4093112_combined_unique_49645_0,jgi_4093112_combined_unique_85275_0,jgi_4093112_combined_unique_24956_0,jgi_4093112_combined_unique_73913_0,jgi_4093112_combined_unique_76809_0,jgi_…
jgi_4093112_combined_unique	PWY-6945	cholesterol degradation to androstenedione I (cholesterol oxidase)	17	5	245	-0.25	Monera (99999999)	Bacteria (2)	[jgi_4093112_combined_unique_25074_0,jgi_4093112_combined_unique_56409_0,jgi_4093112_combined_unique_29352_0,jgi_4093112_combined_unique_77642_0,jgi_4093112_combined_unique_72757_0,jgi_4093112_combined_unique_51345_0,jgi_4093112_combined_unique_36114_1,jgi_4093112_combined_unique_290_3,jgi_4093112_combined_unique_49645_0,jgi_4093112_combined_unique_85275_0,jgi_4093112_combined_unique_73913_0,jgi_…
jgi_4093112_combined_unique	CHOLINE-BETAINE-ANA-PWY	choline degradation I	2	2	100	-0.375	Monera (99999999)	Proteobacteria (1224)	[jgi_4093112_combined_unique_89253_0,jgi_4093112_combined_unique_15059_0,jgi_4093112_combined_unique_1218_0,jgi_4093112_combined_unique_9560_1,jgi_4093112_combined_unique_9869_0,jgi_4093112_combined_unique_48853_0,jgi_4093112_combined_unique_98278_0,jgi_4093112_combined_unique_4322_0,jgi_4093112_combined_unique_88610_0,jgi_4093112_combined_unique_89342_0,jgi_4093112_combined_unique_13102_1,jgi_40…
jgi_4093112_combined_unique	PWY-6948	sitosterol degradation to androstenedione	18	2	40	-0.25	Monera (99999999)	Bacteria (2)	[jgi_4093112_combined_unique_43799_0,jgi_4093112_combined_unique_34123_0,jgi_4093112_combined_unique_36272_0,jgi_4093112_combined_unique_40047_1,jgi_4093112_combined_unique_61312_0,jgi_4093112_combined_unique_24956_0,jgi_4093112_combined_unique_63713_0,jgi_4093112_combined_unique_106393_0,jgi_4093112_combined_unique_86262_0,jgi_4093112_combined_unique_11330_0,jgi_4093112_combined_unique_71496_0,j…
jgi_4093112_combined_unique	PWY-6098	diploterol and cycloartenol biosynthesis	4	2	3	-1.74951171875	Bacteria (2)	Pteridaceae (13819)	[jgi_4093112_combined_unique_72892_0,jgi_4093112_combined_unique_50071_0,jgi_4093112_combined_unique_66630_1]
jgi_4093112_combined_unique	P162-PWY	glutamate degradation V (via hydroxyglutarate)	7	5	55	-0.375	Monera (99999999)	Firmicutes (1239)	[jgi_4093112_combined_unique_38168_0,jgi_4093112_combined_unique_77624_0,jgi_4093112_combined_unique_18526_0,jgi_4093112_combined_unique_39914_0,jgi_4093112_combined_unique_17506_0,jgi_4093112_combined_unique_78964_0,jgi_4093112_combined_unique_94368_0,jgi_4093112_combined_unique_24666_0,jgi_4093112_combined_unique_70529_0,jgi_4093112_combined_unique_22996_0,jgi_4093112_combined_unique_2494_1,jgi…
jgi_4093112_combined_unique	P108-PWY	pyruvate fermentation to propionate I	7	6	283	-0.75	cellular organisms (131567)	Bacteria (2)	[jgi_4093112_combined_unique_63133_0,jgi_4093112_combined_unique_19846_0,jgi_4093112_combined_unique_23181_0,jgi_4093112_combined_unique_34050_0,jgi_4093112_combined_unique_27705_0,jgi_4093112_combined_unique_111913_0,jgi_4093112_combined_unique_7981_0,jgi_4093112_combined_unique_37734_0,jgi_4093112_combined_unique_60469_0,jgi_4093112_combined_unique_8050_1,jgi_4093112_combined_unique_66352_0,jgi…
jgi_4093112_combined_unique	GLYSYN-ALA-PWY	glycine biosynthesis III	1	1	11	0	Bacteria (2)	Bacteria (2)	[jgi_4093112_combined_unique_3610_1,jgi_4093112_combined_unique_78873_0,jgi_4093112_combined_unique_22763_0,jgi_4093112_combined_unique_91758_0,jgi_4093112_combined_unique_863_1,jgi_4093112_combined_unique_1790_3,jgi_4093112_combined_unique_99362_0,jgi_4093112_combined_unique_63485_0,jgi_4093112_combined_unique_7303_0,jgi_4093112_combined_unique_3338_0,jgi_4093112_combined_unique_43606_0]
jgi_4093112_combined_unique	PWY-6737	starch degradation V	6	5	73	-0.25	Monera (99999999)	Archaea (2157)	[jgi_4093112_combined_unique_28936_0,jgi_4093112_combined_unique_79514_1,jgi_4093112_combined_unique_347_2,jgi_4093112_combined_unique_237_4,jgi_4093112_combined_unique_237_5,jgi_4093112_combined_unique_80369_0,jgi_4093112_combined_unique_23886_0,jgi_4093112_combined_unique_8932_1,jgi_4093112_combined_unique_81985_0,jgi_4093112_combined_unique_29801_0,jgi_4093112_combined_unique_75974_0,jgi_40931…
jgi_4093112_combined_unique	PWY-6681	neurosporaxanthin biosynthesis	7	3	165	-1.25	Monera (99999999)	Opisthokonta (33154)	[jgi_4093112_combined_unique_115024_0,jgi_4093112_combined_unique_113995_0,jgi_4093112_combined_unique_4344_0,jgi_4093112_combined_unique_45747_0,jgi_4093112_combined_unique_9276_1,jgi_4093112_combined_unique_27016_1,jgi_4093112_combined_unique_5169_0,jgi_4093112_combined_unique_5169_1,jgi_4093112_combined_unique_52895_0,jgi_4093112_combined_unique_56111_0,jgi_4093112_combined_unique_62752_0,jgi_…
jgi_4093112_combined_unique	PWY-5111	CMP-KDO biosynthesis II (from D-arabinose 5-phosphate)	3	3	73	-0.125	Bacteria (2)	Proteobacteria (1224)	[jgi_4093112_combined_unique_56235_0,jgi_4093112_combined_unique_55848_0,jgi_4093112_combined_unique_56794_0,jgi_4093112_combined_unique_54427_0,jgi_4093112_combined_unique_81996_0,jgi_4093112_combined_unique_44810_0,jgi_4093112_combined_unique_101726_0,jgi_4093112_combined_unique_32422_0,jgi_4093112_combined_unique_35352_0,jgi_4093112_combined_unique_96208_0,jgi_4093112_combined_unique_63786_0,j…
jgi_4093112_combined_unique	PWY-5288	astaxanthin biosynthesis	10	1	1	0.125	Proteobacteria (1224)	Bacteria (2)	[jgi_4093112_combined_unique_90454_0]
jgi_4093112_combined_unique	PWY0-1356	formate to dimethyl sulfoxide electron transfer	2	2	33	0	Bacteria (2)	Bacteria (2)	[jgi_4093112_combined_unique_79717_0,jgi_4093112_combined_unique_101785_0,jgi_4093112_combined_unique_3371_0,jgi_4093112_combined_unique_16787_0,jgi_4093112_combined_unique_15929_0,jgi_4093112_combined_unique_113911_0,jgi_4093112_combined_unique_24616_0,jgi_4093112_combined_unique_85819_0,jgi_4093112_combined_unique_5433_0,jgi_4093112_combined_unique_60685_0,jgi_4093112_combined_unique_64840_0,jg…
jgi_4093112_combined_unique	PWY0-1355	formate to trimethylamine N-oxide electron transfer	2	2	34	0	Bacteria (2)	Bacteria (2)	[jgi_4093112_combined_unique_79717_0,jgi_4093112_combined_unique_101785_0,jgi_4093112_combined_unique_3371_0,jgi_4093112_combined_unique_16787_0,jgi_4093112_combined_unique_15929_0,jgi_4093112_combined_unique_113911_0,jgi_4093112_combined_unique_24616_0,jgi_4093112_combined_unique_85819_0,jgi_4093112_combined_unique_5433_0,jgi_4093112_combined_unique_60685_0,jgi_4093112_combined_unique_64840_0,jg…
jgi_4093112_combined_unique	PWY-7174	S-methyl-5-thio-alpha-D-ribose 1-phosphate degradation II	4	2	99	-0.25	Monera (99999999)	Bacteria (2)	[jgi_4093112_combined_unique_101459_0,jgi_4093112_combined_unique_13979_0,jgi_4093112_combined_unique_18127_0,jgi_4093112_combined_unique_1365_1,jgi_4093112_combined_unique_107184_0,jgi_4093112_combined_unique_65422_0,jgi_4093112_combined_unique_30261_0,jgi_4093112_combined_unique_83986_0,jgi_4093112_combined_unique_1358_1,jgi_4093112_combined_unique_62580_0,jgi_4093112_combined_unique_113234_0,j…
jgi_4093112_combined_unique	PWY0-1352	nitrate reduction VIII (dissimilatory)	2	2	11	-0.25	Monera (99999999)	Bacteria (2)	[jgi_4093112_combined_unique_77066_0,jgi_4093112_combined_unique_95495_0,jgi_4093112_combined_unique_112741_0,jgi_4093112_combined_unique_33813_0,jgi_4093112_combined_unique_1523_1,jgi_4093112_combined_unique_15460_0,jgi_4093112_combined_unique_18201_0,jgi_4093112_combined_unique_60549_0,jgi_4093112_combined_unique_79857_0,jgi_4093112_combined_unique_73047_0,jgi_4093112_combined_unique_91430_0]
jgi_4093112_combined_unique	PWY-7176	UTP and CTP de novo biosynthesis	3	3	153	-0.25	Monera (99999999)	Archaea (2157)	[jgi_4093112_combined_unique_103434_0,jgi_4093112_combined_unique_97284_0,jgi_4093112_combined_unique_25448_0,jgi_4093112_combined_unique_183_2,jgi_4093112_combined_unique_111846_0,jgi_4093112_combined_unique_2833_1,jgi_4093112_combined_unique_11210_1,jgi_4093112_combined_unique_27461_0,jgi_4093112_combined_unique_93933_0,jgi_4093112_combined_unique_66074_0,jgi_4093112_combined_unique_2367_3,jgi_…
jgi_4093112_combined_unique	PWY-7179	purine deoxyribonucleosides degradation	4	4	41	0	Bacteria (2)	Bacteria (2)	[jgi_4093112_combined_unique_40247_0,jgi_4093112_combined_unique_79353_0,jgi_4093112_combined_unique_53675_0,jgi_4093112_combined_unique_19186_0,jgi_4093112_combined_unique_6184_0,jgi_4093112_combined_unique_15174_0,jgi_4093112_combined_unique_20768_0,jgi_4093112_combined_unique_665_6,jgi_4093112_combined_unique_48429_0,jgi_4093112_combined_unique_1559_1,jgi_4093112_combined_unique_32942_0,jgi_40…
jgi_4093112_combined_unique	N2FIX-PWY	nitrogen fixation	1	1	1	0	Bacteria (2)	Bacteria (2)	[jgi_4093112_combined_unique_64809_0]
jgi_4093112_combined_unique	PWY0-662	PRPP biosynthesis I	1	1	59	-0.25	Monera (99999999)	Archaea (2157)	[jgi_4093112_combined_unique_79614_0,jgi_4093112_combined_unique_15845_0,jgi_4093112_combined_unique_8626_1,jgi_4093112_combined_unique_77443_0,jgi_4093112_combined_unique_54540_0,jgi_4093112_combined_unique_79569_1,jgi_4093112_combined_unique_84803_0,jgi_4093112_combined_unique_17480_0,jgi_4093112_combined_unique_1096_1,jgi_4093112_combined_unique_109812_0,jgi_4093112_combined_unique_70004_0,jgi…
jgi_4093112_combined_unique	PHOSPHONOTASE-PWY	2-aminoethylphosphonate degradation I	3	3	187	-0.25	Monera (99999999)	Bacteria (2)	[jgi_4093112_combined_unique_115024_0,jgi_4093112_combined_unique_113995_0,jgi_4093112_combined_unique_11838_1,jgi_4093112_combined_unique_24879_0,jgi_4093112_combined_unique_6233_0,jgi_4093112_combined_unique_9276_1,jgi_4093112_combined_unique_27016_1,jgi_4093112_combined_unique_5169_0,jgi_4093112_combined_unique_5169_1,jgi_4093112_combined_unique_52895_0,jgi_4093112_combined_unique_62752_0,jgi_…
jgi_4093112_combined_unique	IDNCAT-PWY	L-idonate degradation	3	2	5	0	Bacteria (2)	Bacteria (2)	[jgi_4093112_combined_unique_89546_0,jgi_4093112_combined_unique_92828_0,jgi_4093112_combined_unique_30320_0,jgi_4093112_combined_unique_30_9,jgi_4093112_combined_unique_5950_1]
jgi_4093112_combined_unique	PWY-5857	ubiquinol-10 biosynthesis (prokaryotic)	8	3	45	-0.375	Monera (99999999)	Proteobacteria (1224)	[jgi_4093112_combined_unique_34667_0,jgi_4093112_combined_unique_19814_0,jgi_4093112_combined_unique_769_2,jgi_4093112_combined_unique_747_1,jgi_4093112_combined_unique_43562_0,jgi_4093112_combined_unique_22219_1,jgi_4093112_combined_unique_18548_0,jgi_4093112_combined_unique_20020_1,jgi_4093112_combined_unique_29519_0,jgi_4093112_combined_unique_45060_1,jgi_4093112_combined_unique_17505_1,jgi_40…
jgi_4093112_combined_unique	GLUTORN-PWY	ornithine biosynthesis	5	5	174	-0.25	Monera (99999999)	Archaea (2157)	[jgi_4093112_combined_unique_11313_1,jgi_4093112_combined_unique_61201_0,jgi_4093112_combined_unique_3884_0,jgi_4093112_combined_unique_63303_0,jgi_4093112_combined_unique_82215_0,jgi_4093112_combined_unique_93162_0,jgi_4093112_combined_unique_30070_0,jgi_4093112_combined_unique_105854_0,jgi_4093112_combined_unique_92074_0,jgi_4093112_combined_unique_43529_0,jgi_4093112_combined_unique_57874_0,jg…
jgi_4093112_combined_unique	PWY0-823	arginine degradation III (arginine decarboxylase/agmatinase pathway)	2	2	83	-0.25	Monera (99999999)	Bacteria (2)	[jgi_4093112_combined_unique_42379_0,jgi_4093112_combined_unique_10128_0,jgi_4093112_combined_unique_110867_0,jgi_4093112_combined_unique_72390_0,jgi_4093112_combined_unique_113146_0,jgi_4093112_combined_unique_81426_0,jgi_4093112_combined_unique_60686_0,jgi_4093112_combined_unique_24804_0,jgi_4093112_combined_unique_25946_0,jgi_4093112_combined_unique_93593_0,jgi_4093112_combined_unique_2937_1,j…
jgi_4093112_combined_unique	PWY-6587	pyruvate fermentation to ethanol III	3	3	278	-0.25	Monera (99999999)	Bacteria (2)	[jgi_4093112_combined_unique_115024_0,jgi_4093112_combined_unique_77211_0,jgi_4093112_combined_unique_113995_0,jgi_4093112_combined_unique_19990_0,jgi_4093112_combined_unique_11838_1,jgi_4093112_combined_unique_24879_0,jgi_4093112_combined_unique_45747_0,jgi_4093112_combined_unique_90841_0,jgi_4093112_combined_unique_1365_0,jgi_4093112_combined_unique_98051_0,jgi_4093112_combined_unique_67267_0,j…
jgi_4093112_combined_unique	PWY1F-467	phenylpropanoid biosynthesis, initial reactions	2	1	3	-1.498046875	Monera (99999999)	Magnoliophyta (3398)	[jgi_4093112_combined_unique_66926_0,jgi_4093112_combined_unique_84583_0,jgi_4093112_combined_unique_51113_0]
jgi_4093112_combined_unique	RIBITOLUTIL-PWY	ribitol degradation	2	1	1	0	Proteobacteria (1224)	Proteobacteria (1224)	[jgi_4093112_combined_unique_34865_0]
jgi_4093112_combined_unique	PWY0-1507	biotin biosynthesis from 8-amino-7-oxononanoate I	3	3	39	0	Bacteria (2)	Bacteria (2)	[jgi_4093112_combined_unique_45142_0,jgi_4093112_combined_unique_430_1,jgi_4093112_combined_unique_970_1,jgi_4093112_combined_unique_7538_0,jgi_4093112_combined_unique_69426_0,jgi_4093112_combined_unique_110251_0,jgi_4093112_combined_unique_86210_0,jgi_4093112_combined_unique_14817_1,jgi_4093112_combined_unique_2248_4,jgi_4093112_combined_unique_81773_0,jgi_4093112_combined_unique_32679_0,jgi_409…
jgi_4093112_combined_unique	PWY-6000	gamma-linolenate biosynthesis II (animals)	2	1	200	-1.25	Monera (99999999)	Opisthokonta (33154)	[jgi_4093112_combined_unique_60316_0,jgi_4093112_combined_unique_50581_0,jgi_4093112_combined_unique_29352_0,jgi_4093112_combined_unique_12301_0,jgi_4093112_combined_unique_88277_0,jgi_4093112_combined_unique_41730_0,jgi_4093112_combined_unique_109998_0,jgi_4093112_combined_unique_82096_0,jgi_4093112_combined_unique_49645_0,jgi_4093112_combined_unique_85275_0,jgi_4093112_combined_unique_82695_0,j…
jgi_4093112_combined_unique	GLUAMCAT-PWY	N-acetylglucosamine degradation I	2	2	29	0	Bacteria (2)	Bacteria (2)	[jgi_4093112_combined_unique_7846_2,jgi_4093112_combined_unique_7846_1,jgi_4093112_combined_unique_1856_0,jgi_4093112_combined_unique_99252_0,jgi_4093112_combined_unique_5552_1,jgi_4093112_combined_unique_42267_0,jgi_4093112_combined_unique_19585_0,jgi_4093112_combined_unique_53339_0,jgi_4093112_combined_unique_45974_0,jgi_4093112_combined_unique_70130_0,jgi_4093112_combined_unique_128_9,jgi_4093…
jgi_4093112_combined_unique	PWY-6772	hydrogen production V	2	2	141	-0.25	Monera (99999999)	Archaea (2157)	[jgi_4093112_combined_unique_604_2,jgi_4093112_combined_unique_92104_0,jgi_4093112_combined_unique_108274_0,jgi_4093112_combined_unique_58144_0,jgi_4093112_combined_unique_54516_0,jgi_4093112_combined_unique_24394_0,jgi_4093112_combined_unique_5122_0,jgi_4093112_combined_unique_99113_0,jgi_4093112_combined_unique_57661_0,jgi_4093112_combined_unique_7279_0,jgi_4093112_combined_unique_6241_1,jgi_40…
jgi_4093112_combined_unique	VALSYN-PWY	valine biosynthesis	4	4	358	-0.25	Monera (99999999)	Archaea (2157)	[jgi_4093112_combined_unique_35411_0,jgi_4093112_combined_unique_1525_4,jgi_4093112_combined_unique_107956_0,jgi_4093112_combined_unique_73197_0,jgi_4093112_combined_unique_99300_0,jgi_4093112_combined_unique_95767_0,jgi_4093112_combined_unique_57826_0,jgi_4093112_combined_unique_84351_0,jgi_4093112_combined_unique_48560_0,jgi_4093112_combined_unique_115615_0,jgi_4093112_combined_unique_2131_1,jg…
jgi_4093112_combined_unique	PWY-6675	sulfur oxidation IV (intracellular sulfur)	5	1	10	0	Bacteria (2)	Bacteria (2)	[jgi_4093112_combined_unique_60934_1,jgi_4093112_combined_unique_3600_2,jgi_4093112_combined_unique_25224_0,jgi_4093112_combined_unique_67621_0,jgi_4093112_combined_unique_112884_0,jgi_4093112_combined_unique_101281_0,jgi_4093112_combined_unique_87506_0,jgi_4093112_combined_unique_25389_0,jgi_4093112_combined_unique_54966_0,jgi_4093112_combined_unique_28461_0]
jgi_4093112_combined_unique	GLUCOSE1PMETAB-PWY	glucose and glucose-1-phosphate degradation	6	4	119	-0.25	Monera (99999999)	Archaea (2157)	[jgi_4093112_combined_unique_34042_0,jgi_4093112_combined_unique_57299_0,jgi_4093112_combined_unique_102264_0,jgi_4093112_combined_unique_109508_0,jgi_4093112_combined_unique_79514_1,jgi_4093112_combined_unique_237_4,jgi_4093112_combined_unique_237_5,jgi_4093112_combined_unique_23886_0,jgi_4093112_combined_unique_60509_0,jgi_4093112_combined_unique_96728_0,jgi_4093112_combined_unique_17142_0,jgi_…
jgi_4093112_combined_unique	PWY-4261	glycerol degradation I	2	2	65	-0.25	Monera (99999999)	Archaea (2157)	[jgi_4093112_combined_unique_79832_0,jgi_4093112_combined_unique_36376_0,jgi_4093112_combined_unique_90895_0,jgi_4093112_combined_unique_94959_0,jgi_4093112_combined_unique_59912_0,jgi_4093112_combined_unique_7293_1,jgi_4093112_combined_unique_92499_0,jgi_4093112_combined_unique_53731_0,jgi_4093112_combined_unique_91521_0,jgi_4093112_combined_unique_59876_0,jgi_4093112_combined_unique_8828_1,jgi_…
jgi_4093112_combined_unique	PWY-6572	chondroitin sulfate and dermatan sulfate degradation I (bacterial)	13	1	3	0	Bacteria (2)	Bacteria (2)	[jgi_4093112_combined_unique_64719_0,jgi_4093112_combined_unique_39276_0,jgi_4093112_combined_unique_63174_0]
jgi_4093112_combined_unique	PWY-7089	taxiphyllin bioactivation	1	1	22	-1.74609375	Bacteria (2)	Spermatophyta (58024)	[jgi_4093112_combined_unique_82515_0,jgi_4093112_combined_unique_7265_0,jgi_4093112_combined_unique_89419_0,jgi_4093112_combined_unique_37061_0,jgi_4093112_combined_unique_14998_0,jgi_4093112_combined_unique_2614_0,jgi_4093112_combined_unique_69080_0,jgi_4093112_combined_unique_82463_0,jgi_4093112_combined_unique_43144_0,jgi_4093112_combined_unique_7753_0,jgi_4093112_combined_unique_2202_1,jgi_40…
jgi_4093112_combined_unique	PWY-5344	homocysteine biosynthesis	2	2	86	-0.25	Monera (99999999)	Bacteria (2)	[jgi_4093112_combined_unique_101459_0,jgi_4093112_combined_unique_18127_0,jgi_4093112_combined_unique_44723_0,jgi_4093112_combined_unique_8444_0,jgi_4093112_combined_unique_65422_0,jgi_4093112_combined_unique_54209_0,jgi_4093112_combined_unique_1358_1,jgi_4093112_combined_unique_97409_0,jgi_4093112_combined_unique_94757_0,jgi_4093112_combined_unique_98968_0,jgi_4093112_combined_unique_105989_0,jg…
jgi_4093112_combined_unique	PWY-3982	uracil degradation I (reductive)	3	2	46	-0.25	Monera (99999999)	Archaea (2157)	[jgi_4093112_combined_unique_83048_0,jgi_4093112_combined_unique_101212_0,jgi_4093112_combined_unique_40278_0,jgi_4093112_combined_unique_54582_0,jgi_4093112_combined_unique_76074_0,jgi_4093112_combined_unique_85407_0,jgi_4093112_combined_unique_84645_0,jgi_4093112_combined_unique_23234_1,jgi_4093112_combined_unique_92262_0,jgi_4093112_combined_unique_8340_0,jgi_4093112_combined_unique_95718_0,jg…
jgi_4093112_combined_unique	PWY-5437	threonine degradation I	6	2	47	-0.25	Monera (99999999)	Bacteria (2)	[jgi_4093112_combined_unique_108466_0,jgi_4093112_combined_unique_75914_0,jgi_4093112_combined_unique_176_7,jgi_4093112_combined_unique_76079_0,jgi_4093112_combined_unique_4788_0,jgi_4093112_combined_unique_3488_0,jgi_4093112_combined_unique_13519_0,jgi_4093112_combined_unique_10283_0,jgi_4093112_combined_unique_45080_0,jgi_4093112_combined_unique_15490_1,jgi_4093112_combined_unique_61081_0,jgi_4…
jgi_4093112_combined_unique	PWY-5340	sulfate activation for sulfonation	2	2	63	-0.25	Monera (99999999)	Bacteria (2)	[jgi_4093112_combined_unique_27790_0,jgi_4093112_combined_unique_103529_0,jgi_4093112_combined_unique_24832_1,jgi_4093112_combined_unique_8553_1,jgi_4093112_combined_unique_4454_0,jgi_4093112_combined_unique_42182_0,jgi_4093112_combined_unique_4038_0,jgi_4093112_combined_unique_93051_0,jgi_4093112_combined_unique_3730_1,jgi_4093112_combined_unique_28087_0,jgi_4093112_combined_unique_101561_0,jgi_…
jgi_4093112_combined_unique	LIPA-CORESYN-PWY	Lipid A-core biosynthesis	10	3	23	-0.125	Bacteria (2)	Proteobacteria (1224)	[jgi_4093112_combined_unique_33643_0,jgi_4093112_combined_unique_14021_0,jgi_4093112_combined_unique_80377_0,jgi_4093112_combined_unique_40750_0,jgi_4093112_combined_unique_99406_0,jgi_4093112_combined_unique_113316_0,jgi_4093112_combined_unique_103415_0,jgi_4093112_combined_unique_100047_0,jgi_4093112_combined_unique_86685_0,jgi_4093112_combined_unique_52161_0,jgi_4093112_combined_unique_6707_1,…
jgi_4093112_combined_unique	PWY-5026	indole-3-acetate biosynthesis V (bacteria and fungi)	1	1	11	-0.125	Bacteria (2)	Proteobacteria (1224)	[jgi_4093112_combined_unique_13399_1,jgi_4093112_combined_unique_73191_0,jgi_4093112_combined_unique_100007_0,jgi_4093112_combined_unique_281_8,jgi_4093112_combined_unique_447_7,jgi_4093112_combined_unique_5857_1,jgi_4093112_combined_unique_93236_0,jgi_4093112_combined_unique_109497_0,jgi_4093112_combined_unique_25071_0,jgi_4093112_combined_unique_95597_0,jgi_4093112_combined_unique_53984_0]
jgi_4093112_combined_unique	TYRFUMCAT-PWY	tyrosine degradation I	5	5	90	-0.875	cellular organisms (131567)	Proteobacteria (1224)	[jgi_4093112_combined_unique_10562_0,jgi_4093112_combined_unique_41891_0,jgi_4093112_combined_unique_41416_0,jgi_4093112_combined_unique_96974_0,jgi_4093112_combined_unique_27651_0,jgi_4093112_combined_unique_103153_0,jgi_4093112_combined_unique_89912_0,jgi_4093112_combined_unique_34182_1,jgi_4093112_combined_unique_15387_0,jgi_4093112_combined_unique_29755_1,jgi_4093112_combined_unique_102171_0,…
jgi_4093112_combined_unique	PWY-5349	esculetin biosynthesis	5	1	2	-1.982421875	SAR11 cluster (54526)	Magnoliophyta (3398)	[jgi_4093112_combined_unique_70716_0,jgi_4093112_combined_unique_31403_0]
jgi_4093112_combined_unique	PWY-5022	4-aminobutyrate degradation V	7	6	87	-0.875	cellular organisms (131567)	Firmicutes (1239)	[jgi_4093112_combined_unique_3652_0,jgi_4093112_combined_unique_39914_0,jgi_4093112_combined_unique_24666_0,jgi_4093112_combined_unique_114088_0,jgi_4093112_combined_unique_4258_1,jgi_4093112_combined_unique_2494_1,jgi_4093112_combined_unique_63282_0,jgi_4093112_combined_unique_94421_0,jgi_4093112_combined_unique_72152_0,jgi_4093112_combined_unique_11054_0,jgi_4093112_combined_unique_67053_0,jgi_…
jgi_4093112_combined_unique	PWY-3821	galactose degradation III	3	3	43	-1.46875	Monera (99999999)	Embryophyta (3193)	[jgi_4093112_combined_unique_50911_0,jgi_4093112_combined_unique_54253_0,jgi_4093112_combined_unique_65726_0,jgi_4093112_combined_unique_92729_0,jgi_4093112_combined_unique_101274_0,jgi_4093112_combined_unique_108544_0,jgi_4093112_combined_unique_93165_0,jgi_4093112_combined_unique_96326_0,jgi_4093112_combined_unique_98648_0,jgi_4093112_combined_unique_50252_0,jgi_4093112_combined_unique_87491_0,…
jgi_4093112_combined_unique	PWY-5973	cis-vaccenate biosynthesis	5	3	124	0	Bacteria (2)	Bacteria (2)	[jgi_4093112_combined_unique_14020_1,jgi_4093112_combined_unique_111336_0,jgi_4093112_combined_unique_43016_0,jgi_4093112_combined_unique_5491_2,jgi_4093112_combined_unique_58718_0,jgi_4093112_combined_unique_114574_0,jgi_4093112_combined_unique_37826_0,jgi_4093112_combined_unique_24572_0,jgi_4093112_combined_unique_95752_0,jgi_4093112_combined_unique_58886_0,jgi_4093112_combined_unique_63142_0,j…
jgi_4093112_combined_unique	PWY-5970	fatty acids biosynthesis (yeast)	1	1	6	-1.75	Proteobacteria (1224)	Fungi (4751)	[jgi_4093112_combined_unique_57776_0,jgi_4093112_combined_unique_8869_0,jgi_4093112_combined_unique_12691_0,jgi_4093112_combined_unique_14917_0,jgi_4093112_combined_unique_19069_0,jgi_4093112_combined_unique_39620_0]
jgi_4093112_combined_unique	PWY-5971	palmitate biosynthesis II (bacteria and plants)	29	27	151	0	Bacteria (2)	Bacteria (2)	[jgi_4093112_combined_unique_14020_1,jgi_4093112_combined_unique_60856_0,jgi_4093112_combined_unique_93258_0,jgi_4093112_combined_unique_111336_0,jgi_4093112_combined_unique_43016_0,jgi_4093112_combined_unique_5491_2,jgi_4093112_combined_unique_58718_0,jgi_4093112_combined_unique_114574_0,jgi_4093112_combined_unique_37826_0,jgi_4093112_combined_unique_95752_0,jgi_4093112_combined_unique_63142_0,j…
jgi_4093112_combined_unique	PWY-7282	4-amino-2-methyl-5-phosphomethylpyrimidine biosynthesis (yeast)	9	4	128	-1.375	Monera (99999999)	Fungi (4751)	[jgi_4093112_combined_unique_112156_0,jgi_4093112_combined_unique_27292_0,jgi_4093112_combined_unique_86109_0,jgi_4093112_combined_unique_53836_0,jgi_4093112_combined_unique_7843_0,jgi_4093112_combined_unique_58317_0,jgi_4093112_combined_unique_12931_1,jgi_4093112_combined_unique_30125_1,jgi_4093112_combined_unique_42913_0,jgi_4093112_combined_unique_38240_0,jgi_4093112_combined_unique_1998_2,jgi…
jgi_4093112_combined_unique	PWY-66	GDP-L-fucose biosynthesis I (from GDP-D-mannose)	2	2	13	0	Bacteria (2)	Bacteria (2)	[jgi_4093112_combined_unique_25799_0,jgi_4093112_combined_unique_31846_0,jgi_4093112_combined_unique_62843_0,jgi_4093112_combined_unique_46921_0,jgi_4093112_combined_unique_95380_0,jgi_4093112_combined_unique_88536_0,jgi_4093112_combined_unique_74857_0,jgi_4093112_combined_unique_42974_0,jgi_4093112_combined_unique_66018_0,jgi_4093112_combined_unique_114955_0,jgi_4093112_combined_unique_99049_0,j…
jgi_4093112_combined_unique	P483-PWY	phosphonoacetate degradation	1	1	7	0.125	Proteobacteria (1224)	Bacteria (2)	[jgi_4093112_combined_unique_688_2,jgi_4093112_combined_unique_73076_0,jgi_4093112_combined_unique_330_2,jgi_4093112_combined_unique_1611_2,jgi_4093112_combined_unique_90933_0,jgi_4093112_combined_unique_2081_1,jgi_4093112_combined_unique_139_0]
jgi_4093112_combined_unique	PWY-7288	fatty acid beta-oxidation (peroxisome, yeast)	5	4	584	-0.875	cellular organisms (131567)	Fungi (4751)	[jgi_4093112_combined_unique_72757_0,jgi_4093112_combined_unique_41730_0,jgi_4093112_combined_unique_109998_0,jgi_4093112_combined_unique_49645_0,jgi_4093112_combined_unique_6487_2,jgi_4093112_combined_unique_66715_0,jgi_4093112_combined_unique_84677_0,jgi_4093112_combined_unique_16464_0,jgi_4093112_combined_unique_52480_0,jgi_4093112_combined_unique_81818_0,jgi_4093112_combined_unique_9618_1,jgi…
jgi_4093112_combined_unique	PWY0-461	lysine degradation I	1	1	7	-0.375	Monera (99999999)	Firmicutes (1239)	[jgi_4093112_combined_unique_14884_0,jgi_4093112_combined_unique_77426_0,jgi_4093112_combined_unique_29752_0,jgi_4093112_combined_unique_2998_0,jgi_4093112_combined_unique_104036_0,jgi_4093112_combined_unique_77395_0,jgi_4093112_combined_unique_79875_0]
jgi_4093112_combined_unique	PWY-6139	CMP-N-acetylneuraminate biosynthesis II (bacteria)	3	2	12	-0.25	Monera (99999999)	Bacteria (2)	[jgi_4093112_combined_unique_64796_0,jgi_4093112_combined_unique_110712_0,jgi_4093112_combined_unique_102787_0,jgi_4093112_combined_unique_102983_0,jgi_4093112_combined_unique_81772_0,jgi_4093112_combined_unique_75279_0,jgi_4093112_combined_unique_104972_0,jgi_4093112_combined_unique_50447_1,jgi_4093112_combined_unique_95925_0,jgi_4093112_combined_unique_81116_0,jgi_4093112_combined_unique_106950…
jgi_4093112_combined_unique	PWY-6138	CMP-N-acetylneuraminate biosynthesis I (eukaryotes)	5	2	7	-1.0	Monera (99999999)	Eukaryota (2759)	[jgi_4093112_combined_unique_110712_0,jgi_4093112_combined_unique_102983_0,jgi_4093112_combined_unique_81772_0,jgi_4093112_combined_unique_95925_0,jgi_4093112_combined_unique_81116_0,jgi_4093112_combined_unique_106950_0,jgi_4093112_combined_unique_98740_0]
jgi_4093112_combined_unique	THREONINE-DEG2-PWY	threonine degradation II	2	2	53	-0.25	Monera (99999999)	Bacteria (2)	[jgi_4093112_combined_unique_76782_0,jgi_4093112_combined_unique_5377_1,jgi_4093112_combined_unique_89958_0,jgi_4093112_combined_unique_47740_0,jgi_4093112_combined_unique_31032_0,jgi_4093112_combined_unique_48689_0,jgi_4093112_combined_unique_57354_0,jgi_4093112_combined_unique_15269_0,jgi_4093112_combined_unique_3445_1,jgi_4093112_combined_unique_3445_0,jgi_4093112_combined_unique_100343_0,jgi_…
jgi_4093112_combined_unique	ARGDEG-V-PWY	arginine degradation X (arginine monooxygenase pathway)	3	3	71	-0.375	Monera (99999999)	Actinobacteria <phylum> (201174)	[jgi_4093112_combined_unique_12999_1,jgi_4093112_combined_unique_74782_0,jgi_4093112_combined_unique_107655_0,jgi_4093112_combined_unique_109661_0,jgi_4093112_combined_unique_45682_0,jgi_4093112_combined_unique_49603_0,jgi_4093112_combined_unique_35569_0,jgi_4093112_combined_unique_25571_0,jgi_4093112_combined_unique_15529_1,jgi_4093112_combined_unique_34008_0,jgi_4093112_combined_unique_45223_0,…
jgi_4093112_combined_unique	PWY-6134	tyrosine biosynthesis IV	1	1	4	-1.625	Bacteria (2)	Metazoa (33208)	[jgi_4093112_combined_unique_3530_1,jgi_4093112_combined_unique_26744_0,jgi_4093112_combined_unique_112561_0,jgi_4093112_combined_unique_10468_0]
jgi_4093112_combined_unique	PWY-6708	ubiquinol-8 biosynthesis (prokaryotic)	8	7	108	-0.25	Monera (99999999)	Bacteria (2)	[jgi_4093112_combined_unique_5755_1,jgi_4093112_combined_unique_747_1,jgi_4093112_combined_unique_39353_0,jgi_4093112_combined_unique_16076_0,jgi_4093112_combined_unique_17505_1,jgi_4093112_combined_unique_31855_0,jgi_4093112_combined_unique_6031_1,jgi_4093112_combined_unique_89103_0,jgi_4093112_combined_unique_85927_0,jgi_4093112_combined_unique_97549_0,jgi_4093112_combined_unique_3775_2,jgi_409…
jgi_4093112_combined_unique	HOMOSER-METSYN-PWY	methionine biosynthesis I	5	5	211	-0.25	Monera (99999999)	Bacteria (2)	[jgi_4093112_combined_unique_22197_1,jgi_4093112_combined_unique_72053_0,jgi_4093112_combined_unique_56311_0,jgi_4093112_combined_unique_2773_1,jgi_4093112_combined_unique_15438_0,jgi_4093112_combined_unique_21114_0,jgi_4093112_combined_unique_2827_2,jgi_4093112_combined_unique_74023_0,jgi_4093112_combined_unique_64545_0,jgi_4093112_combined_unique_3323_1,jgi_4093112_combined_unique_181_2,jgi_409…
jgi_4093112_combined_unique	PWY0-1433	tetrahydromonapterin biosynthesis	3	1	7	0.1875	Gammaproteobacteria (1236)	Bacteria (2)	[jgi_4093112_combined_unique_52297_0,jgi_4093112_combined_unique_11236_1,jgi_4093112_combined_unique_12816_0,jgi_4093112_combined_unique_292_5,jgi_4093112_combined_unique_1735_2,jgi_4093112_combined_unique_1121_3,jgi_4093112_combined_unique_1252_1]
jgi_4093112_combined_unique	PWY-5509	adenosylcobalamin biosynthesis from cobyrinate a,c-diamide I	8	5	44	-0.25	Monera (99999999)	Bacteria (2)	[jgi_4093112_combined_unique_43067_0,jgi_4093112_combined_unique_108991_0,jgi_4093112_combined_unique_47261_0,jgi_4093112_combined_unique_74399_0,jgi_4093112_combined_unique_70344_0,jgi_4093112_combined_unique_29770_0,jgi_4093112_combined_unique_25838_0,jgi_4093112_combined_unique_25838_1,jgi_4093112_combined_unique_46295_0,jgi_4093112_combined_unique_69217_0,jgi_4093112_combined_unique_82279_0,j…
jgi_4093112_combined_unique	REDCITCYC	TCA cycle III (helicobacter)	9	8	511	-0.75	cellular organisms (131567)	Bacteria (2)	[jgi_4093112_combined_unique_23739_0,jgi_4093112_combined_unique_95313_0,jgi_4093112_combined_unique_29059_0,jgi_4093112_combined_unique_7561_0,jgi_4093112_combined_unique_37734_0,jgi_4093112_combined_unique_111740_0,jgi_4093112_combined_unique_8050_1,jgi_4093112_combined_unique_22368_0,jgi_4093112_combined_unique_55653_0,jgi_4093112_combined_unique_94246_0,jgi_4093112_combined_unique_91476_0,jgi…
jgi_4093112_combined_unique	PWY-6700	queuosine biosynthesis	4	4	63	0	Bacteria (2)	Bacteria (2)	[jgi_4093112_combined_unique_8228_0,jgi_4093112_combined_unique_68272_0,jgi_4093112_combined_unique_16472_1,jgi_4093112_combined_unique_62696_0,jgi_4093112_combined_unique_46815_0,jgi_4093112_combined_unique_73339_0,jgi_4093112_combined_unique_15725_0,jgi_4093112_combined_unique_762_0,jgi_4093112_combined_unique_12730_0,jgi_4093112_combined_unique_25184_0,jgi_4093112_combined_unique_25528_0,jgi_4…
jgi_4093112_combined_unique	PWY-4081	glutathione redox reactions I	3	3	23	0	Bacteria (2)	Bacteria (2)	[jgi_4093112_combined_unique_1285_4,jgi_4093112_combined_unique_30358_0,jgi_4093112_combined_unique_110572_0,jgi_4093112_combined_unique_103617_0,jgi_4093112_combined_unique_102585_0,jgi_4093112_combined_unique_1526_2,jgi_4093112_combined_unique_52993_0,jgi_4093112_combined_unique_1364_3,jgi_4093112_combined_unique_45019_0,jgi_4093112_combined_unique_42372_0,jgi_4093112_combined_unique_80122_0,jg…
jgi_4093112_combined_unique	PWY-6703	preQ0 biosynthesis	4	4	68	-0.25	Monera (99999999)	Bacteria (2)	[jgi_4093112_combined_unique_1299_5,jgi_4093112_combined_unique_26770_0,jgi_4093112_combined_unique_85213_0,jgi_4093112_combined_unique_100576_0,jgi_4093112_combined_unique_42122_0,jgi_4093112_combined_unique_6333_0,jgi_4093112_combined_unique_77204_0,jgi_4093112_combined_unique_52_0,jgi_4093112_combined_unique_102326_0,jgi_4093112_combined_unique_20878_1,jgi_4093112_combined_unique_5535_0,jgi_40…
jgi_4093112_combined_unique	GLUT-REDOX-PWY	glutathione redox reactions II	2	1	5	0	Bacteria (2)	Bacteria (2)	[jgi_4093112_combined_unique_35742_0,jgi_4093112_combined_unique_82759_0,jgi_4093112_combined_unique_42372_0,jgi_4093112_combined_unique_49988_0,jgi_4093112_combined_unique_110572_0]
jgi_4093112_combined_unique	FAO-PWY	fatty acid beta-oxidation I	7	5	867	-0.75	cellular organisms (131567)	Bacteria (2)	[jgi_4093112_combined_unique_72757_0,jgi_4093112_combined_unique_41730_0,jgi_4093112_combined_unique_51563_0,jgi_4093112_combined_unique_109998_0,jgi_4093112_combined_unique_9381_0,jgi_4093112_combined_unique_49645_0,jgi_4093112_combined_unique_5773_1,jgi_4093112_combined_unique_49449_0,jgi_4093112_combined_unique_66715_0,jgi_4093112_combined_unique_25850_0,jgi_4093112_combined_unique_84677_0,jgi…
jgi_4093112_combined_unique	PROSYN-PWY	proline biosynthesis I	4	3	92	-0.25	Monera (99999999)	Bacteria (2)	[jgi_4093112_combined_unique_37128_0,jgi_4093112_combined_unique_30612_0,jgi_4093112_combined_unique_20664_0,jgi_4093112_combined_unique_13404_0,jgi_4093112_combined_unique_63154_0,jgi_4093112_combined_unique_23880_1,jgi_4093112_combined_unique_99802_0,jgi_4093112_combined_unique_8504_1,jgi_4093112_combined_unique_104341_0,jgi_4093112_combined_unique_63664_0,jgi_4093112_combined_unique_104189_0,j…
jgi_4093112_combined_unique	PWY-6855	chitin degradation I (archaea)	6	3	35	-0.5	Bacteria (2)	Archaea (2157)	[jgi_4093112_combined_unique_7846_2,jgi_4093112_combined_unique_7846_1,jgi_4093112_combined_unique_1856_0,jgi_4093112_combined_unique_63234_0,jgi_4093112_combined_unique_99252_0,jgi_4093112_combined_unique_84847_0,jgi_4093112_combined_unique_3245_1,jgi_4093112_combined_unique_50176_0,jgi_4093112_combined_unique_5552_1,jgi_4093112_combined_unique_42267_0,jgi_4093112_combined_unique_19585_0,jgi_409…
jgi_4093112_combined_unique	PWY1A0-6325	actinorhodin biosynthesis	13	2	71	-0.375	Monera (99999999)	Actinobacteria <phylum> (201174)	[jgi_4093112_combined_unique_6895_1,jgi_4093112_combined_unique_101438_0,jgi_4093112_combined_unique_54943_0,jgi_4093112_combined_unique_113802_0,jgi_4093112_combined_unique_36262_0,jgi_4093112_combined_unique_2271_1,jgi_4093112_combined_unique_1037_3,jgi_4093112_combined_unique_87938_0,jgi_4093112_combined_unique_47793_0,jgi_4093112_combined_unique_83600_0,jgi_4093112_combined_unique_100721_0,jg…
jgi_4093112_combined_unique	PWY-6857	retinol biosynthesis	7	2	24	-1.625	Bacteria (2)	Metazoa (33208)	[jgi_4093112_combined_unique_57744_0,jgi_4093112_combined_unique_12156_1,jgi_4093112_combined_unique_75810_0,jgi_4093112_combined_unique_7102_2,jgi_4093112_combined_unique_50895_0,jgi_4093112_combined_unique_66312_0,jgi_4093112_combined_unique_68967_0,jgi_4093112_combined_unique_78759_0,jgi_4093112_combined_unique_67239_0,jgi_4093112_combined_unique_7014_0,jgi_4093112_combined_unique_72424_0,jgi_…
jgi_4093112_combined_unique	PWY-5739	GDP-D-perosamine biosynthesis	2	2	10	-0.25	Monera (99999999)	Bacteria (2)	[jgi_4093112_combined_unique_25799_0,jgi_4093112_combined_unique_44133_0,jgi_4093112_combined_unique_95380_0,jgi_4093112_combined_unique_88536_0,jgi_4093112_combined_unique_74857_0,jgi_4093112_combined_unique_66018_0,jgi_4093112_combined_unique_62843_0,jgi_4093112_combined_unique_114955_0,jgi_4093112_combined_unique_99049_0,jgi_4093112_combined_unique_30440_0]
jgi_4093112_combined_unique	NONMEVIPP-PWY	methylerythritol phosphate pathway	9	9	224	-0.25	Monera (99999999)	Bacteria (2)	[jgi_4093112_combined_unique_104396_0,jgi_4093112_combined_unique_86076_0,jgi_4093112_combined_unique_60097_0,jgi_4093112_combined_unique_105679_0,jgi_4093112_combined_unique_32087_0,jgi_4093112_combined_unique_24077_0,jgi_4093112_combined_unique_30940_0,jgi_4093112_combined_unique_3266_0,jgi_4093112_combined_unique_26496_0,jgi_4093112_combined_unique_109552_0,jgi_4093112_combined_unique_18225_0,…
jgi_4093112_combined_unique	PWY-6619	adenine and adenosine salvage VI	1	1	8	0.21875	unclassified Alphaproteobacteria (82117)	Bacteria (2)	[jgi_4093112_combined_unique_13841_1,jgi_4093112_combined_unique_58615_0,jgi_4093112_combined_unique_41075_1,jgi_4093112_combined_unique_84489_0,jgi_4093112_combined_unique_33182_1,jgi_4093112_combined_unique_17211_1,jgi_4093112_combined_unique_102025_0,jgi_4093112_combined_unique_107671_0]
jgi_4093112_combined_unique	SALVADEHYPOX-PWY	adenosine nucleotides degradation II	5	5	130	0	Bacteria (2)	Bacteria (2)	[jgi_4093112_combined_unique_103900_0,jgi_4093112_combined_unique_4472_0,jgi_4093112_combined_unique_4472_1,jgi_4093112_combined_unique_16200_0,jgi_4093112_combined_unique_11287_0,jgi_4093112_combined_unique_20768_0,jgi_4093112_combined_unique_20082_0,jgi_4093112_combined_unique_9773_1,jgi_4093112_combined_unique_68969_0,jgi_4093112_combined_unique_56813_1,jgi_4093112_combined_unique_418_3,jgi_40…
jgi_4093112_combined_unique	PWY-5726	deethylsimazine degradation	2	1	5	-0.125	Bacteria (2)	Proteobacteria (1224)	[jgi_4093112_combined_unique_168_5,jgi_4093112_combined_unique_33673_0,jgi_4093112_combined_unique_57659_0,jgi_4093112_combined_unique_452_1,jgi_4093112_combined_unique_35237_0]
jgi_4093112_combined_unique	PWY0-901	selenocysteine biosynthesis I (bacteria)	3	3	90	-0.25	Monera (99999999)	Bacteria (2)	[jgi_4093112_combined_unique_1574_1,jgi_4093112_combined_unique_1356_0,jgi_4093112_combined_unique_35420_1,jgi_4093112_combined_unique_72852_0,jgi_4093112_combined_unique_43938_0,jgi_4093112_combined_unique_86253_0,jgi_4093112_combined_unique_18190_0,jgi_4093112_combined_unique_56010_0,jgi_4093112_combined_unique_43860_0,jgi_4093112_combined_unique_50597_0,jgi_4093112_combined_unique_54760_0,jgi_…
jgi_4093112_combined_unique	PWY-5723	Rubisco shunt	10	10	352	-0.99609375	cellular organisms (131567)	Spermatophyta (58024)	[jgi_4093112_combined_unique_77312_0,jgi_4093112_combined_unique_112028_0,jgi_4093112_combined_unique_5238_0,jgi_4093112_combined_unique_9951_1,jgi_4093112_combined_unique_7453_0,jgi_4093112_combined_unique_104060_0,jgi_4093112_combined_unique_81292_0,jgi_4093112_combined_unique_17533_0,jgi_4093112_combined_unique_32191_1,jgi_4093112_combined_unique_312_1,jgi_4093112_combined_unique_22637_0,jgi_4…
jgi_4093112_combined_unique	PWY-6318	phenylalanine degradation IV (mammalian, via side chain)	9	5	165	-1.375	Monera (99999999)	Metazoa (33208)	[jgi_4093112_combined_unique_50456_0,jgi_4093112_combined_unique_17217_0,jgi_4093112_combined_unique_10562_0,jgi_4093112_combined_unique_41891_0,jgi_4093112_combined_unique_96974_0,jgi_4093112_combined_unique_60653_0,jgi_4093112_combined_unique_63485_0,jgi_4093112_combined_unique_5939_0,jgi_4093112_combined_unique_91341_0,jgi_4093112_combined_unique_52286_0,jgi_4093112_combined_unique_63044_0,jgi…
jgi_4093112_combined_unique	PWY-6317	galactose degradation I (Leloir pathway)	6	4	48	-0.25	Monera (99999999)	Bacteria (2)	[jgi_4093112_combined_unique_50911_0,jgi_4093112_combined_unique_54253_0,jgi_4093112_combined_unique_65726_0,jgi_4093112_combined_unique_92729_0,jgi_4093112_combined_unique_101274_0,jgi_4093112_combined_unique_108544_0,jgi_4093112_combined_unique_94395_0,jgi_4093112_combined_unique_93165_0,jgi_4093112_combined_unique_96326_0,jgi_4093112_combined_unique_98648_0,jgi_4093112_combined_unique_12124_0,…
jgi_4093112_combined_unique	GLUCARDEG-PWY	D-glucarate degradation I	4	3	16	0	Bacteria (2)	Bacteria (2)	[jgi_4093112_combined_unique_1499_0,jgi_4093112_combined_unique_23344_0,jgi_4093112_combined_unique_107920_0,jgi_4093112_combined_unique_93999_0,jgi_4093112_combined_unique_11188_1,jgi_4093112_combined_unique_19586_0,jgi_4093112_combined_unique_49188_1,jgi_4093112_combined_unique_87144_0,jgi_4093112_combined_unique_48863_0,jgi_4093112_combined_unique_1045_6,jgi_4093112_combined_unique_22099_1,jgi…
jgi_4093112_combined_unique	PWY-5482	pyruvate fermentation to acetate II	3	2	158	-0.25	Monera (99999999)	Bacteria (2)	[jgi_4093112_combined_unique_51745_0,jgi_4093112_combined_unique_92982_0,jgi_4093112_combined_unique_3080_3,jgi_4093112_combined_unique_14646_0,jgi_4093112_combined_unique_110724_0,jgi_4093112_combined_unique_33349_0,jgi_4093112_combined_unique_14700_0,jgi_4093112_combined_unique_29957_0,jgi_4093112_combined_unique_92150_0,jgi_4093112_combined_unique_26392_0,jgi_4093112_combined_unique_100667_0,j…
jgi_4093112_combined_unique	P121-PWY	adenine and adenosine salvage I	2	2	50	-0.25	Monera (99999999)	Bacteria (2)	[jgi_4093112_combined_unique_72020_0,jgi_4093112_combined_unique_40247_0,jgi_4093112_combined_unique_1365_3,jgi_4093112_combined_unique_6144_1,jgi_4093112_combined_unique_8377_0,jgi_4093112_combined_unique_46661_0,jgi_4093112_combined_unique_33811_0,jgi_4093112_combined_unique_6414_0,jgi_4093112_combined_unique_6414_1,jgi_4093112_combined_unique_107831_0,jgi_4093112_combined_unique_17869_1,jgi_40…
jgi_4093112_combined_unique	GLUCONEO-PWY	gluconeogenesis I	13	13	548	-0.25	Monera (99999999)	Archaea (2157)	[jgi_4093112_combined_unique_7044_0,jgi_4093112_combined_unique_77312_0,jgi_4093112_combined_unique_90736_0,jgi_4093112_combined_unique_41941_0,jgi_4093112_combined_unique_38297_0,jgi_4093112_combined_unique_114502_0,jgi_4093112_combined_unique_44676_0,jgi_4093112_combined_unique_5238_0,jgi_4093112_combined_unique_29059_0,jgi_4093112_combined_unique_7453_0,jgi_4093112_combined_unique_84503_0,jgi_…
jgi_4093112_combined_unique	PWY-7210	pyrimidine deoxyribonucleotides biosynthesis from CTP	8	7	263	-0.375	Monera (99999999)	Firmicutes (1239)	[jgi_4093112_combined_unique_29759_0,jgi_4093112_combined_unique_13535_0,jgi_4093112_combined_unique_89853_0,jgi_4093112_combined_unique_322_0,jgi_4093112_combined_unique_75811_0,jgi_4093112_combined_unique_25888_0,jgi_4093112_combined_unique_711_2,jgi_4093112_combined_unique_183_0,jgi_4093112_combined_unique_63370_0,jgi_4093112_combined_unique_21231_0,jgi_4093112_combined_unique_72440_0,jgi_4093…
jgi_4093112_combined_unique	PWY66-400	glycolysis VI (metazoan)	10	10	432	-1.375	Monera (99999999)	Metazoa (33208)	[jgi_4093112_combined_unique_7044_0,jgi_4093112_combined_unique_77312_0,jgi_4093112_combined_unique_41941_0,jgi_4093112_combined_unique_114502_0,jgi_4093112_combined_unique_44676_0,jgi_4093112_combined_unique_5238_0,jgi_4093112_combined_unique_7453_0,jgi_4093112_combined_unique_104060_0,jgi_4093112_combined_unique_8990_1,jgi_4093112_combined_unique_8990_0,jgi_4093112_combined_unique_81292_0,jgi_4…
jgi_4093112_combined_unique	MGLDLCTANA-PWY	methylglyoxal degradation VI	4	1	242	-1.49999237061	Monera (99999999)	Mammalia (40674)	[jgi_4093112_combined_unique_16599_0,jgi_4093112_combined_unique_115024_0,jgi_4093112_combined_unique_113995_0,jgi_4093112_combined_unique_42266_0,jgi_4093112_combined_unique_52895_0,jgi_4093112_combined_unique_9668_0,jgi_4093112_combined_unique_6233_0,jgi_4093112_combined_unique_9276_1,jgi_4093112_combined_unique_64306_0,jgi_4093112_combined_unique_52829_0,jgi_4093112_combined_unique_3192_1,jgi_…
jgi_4093112_combined_unique	PWY-7214	baicalein degradation (hydrogen peroxide detoxification)	2	1	6	-1.5	Bacteria (2)	Viridiplantae (33090)	[jgi_4093112_combined_unique_2897_1,jgi_4093112_combined_unique_42056_0,jgi_4093112_combined_unique_2243_2,jgi_4093112_combined_unique_3305_0,jgi_4093112_combined_unique_106071_0,jgi_4093112_combined_unique_59811_0]
jgi_4093112_combined_unique	PWY-6588	pyruvate fermentation to acetone	5	4	113	-0.25	Monera (99999999)	Bacteria (2)	[jgi_4093112_combined_unique_77544_0,jgi_4093112_combined_unique_19990_0,jgi_4093112_combined_unique_25220_0,jgi_4093112_combined_unique_94703_0,jgi_4093112_combined_unique_59471_0,jgi_4093112_combined_unique_98051_0,jgi_4093112_combined_unique_644_0,jgi_4093112_combined_unique_4484_0,jgi_4093112_combined_unique_2348_1,jgi_4093112_combined_unique_29947_0,jgi_4093112_combined_unique_32658_0,jgi_40…
jgi_4093112_combined_unique	PWY-7219	adenosine ribonucleotides de novo biosynthesis	4	4	553	-0.25	Monera (99999999)	Archaea (2157)	[jgi_4093112_combined_unique_34410_1,jgi_4093112_combined_unique_83843_0,jgi_4093112_combined_unique_40753_0,jgi_4093112_combined_unique_1327_0,jgi_4093112_combined_unique_1327_1,jgi_4093112_combined_unique_1327_2,jgi_4093112_combined_unique_1327_3,jgi_4093112_combined_unique_61034_0,jgi_4093112_combined_unique_9295_1,jgi_4093112_combined_unique_91555_0,jgi_4093112_combined_unique_65516_1,jgi_409…
jgi_4093112_combined_unique	PWY-4341	glutamate biosynthesis V	1	1	175	-0.75	cellular organisms (131567)	Viridiplantae (33090)	[jgi_4093112_combined_unique_79448_0,jgi_4093112_combined_unique_92190_0,jgi_4093112_combined_unique_57596_0,jgi_4093112_combined_unique_39799_0,jgi_4093112_combined_unique_10823_0,jgi_4093112_combined_unique_3930_0,jgi_4093112_combined_unique_74158_0,jgi_4093112_combined_unique_65679_0,jgi_4093112_combined_unique_4736_1,jgi_4093112_combined_unique_109192_0,jgi_4093112_combined_unique_76552_0,jgi…
jgi_4093112_combined_unique	PWY-7356	thiamin salvage IV (yeast)	2	1	6	0	Bacteria (2)	Bacteria (2)	[jgi_4093112_combined_unique_9133_0,jgi_4093112_combined_unique_49599_0,jgi_4093112_combined_unique_17210_0,jgi_4093112_combined_unique_28891_0,jgi_4093112_combined_unique_112275_0,jgi_4093112_combined_unique_86109_0]
jgi_4093112_combined_unique	PWY-7357	thiamin formation from pyrithiamine and oxythiamine (yeast)	6	4	24	-1.375	Monera (99999999)	Fungi (4751)	[jgi_4093112_combined_unique_24214_0,jgi_4093112_combined_unique_102468_0,jgi_4093112_combined_unique_17210_0,jgi_4093112_combined_unique_28891_0,jgi_4093112_combined_unique_86109_0,jgi_4093112_combined_unique_11120_1,jgi_4093112_combined_unique_11120_0,jgi_4093112_combined_unique_5534_0,jgi_4093112_combined_unique_9133_0,jgi_4093112_combined_unique_5963_1,jgi_4093112_combined_unique_11217_1,jgi_…
jgi_4093112_combined_unique	PWY-6825	phosphatidylcholine biosynthesis V	3	1	1	0.234375	unclassified Gammaproteobacteria (miscellaneous) (33811)	Bacteria (2)	[jgi_4093112_combined_unique_87327_0]
jgi_4093112_combined_unique	PWY-6827	gellan degradation	2	1	3	0	Bacteria (2)	Bacteria (2)	[jgi_4093112_combined_unique_64719_0,jgi_4093112_combined_unique_39276_0,jgi_4093112_combined_unique_63174_0]
jgi_4093112_combined_unique	PWY-6826	phosphatidylcholine biosynthesis VI	1	1	2	0.125	Proteobacteria (1224)	Bacteria (2)	[jgi_4093112_combined_unique_14847_1,jgi_4093112_combined_unique_79560_0]
jgi_4093112_combined_unique	PWY-6610	adenine and adenosine salvage IV	3	3	64	-0.25	Monera (99999999)	Archaea (2157)	[jgi_4093112_combined_unique_72020_0,jgi_4093112_combined_unique_77919_0,jgi_4093112_combined_unique_86732_0,jgi_4093112_combined_unique_1365_3,jgi_4093112_combined_unique_6144_1,jgi_4093112_combined_unique_8377_0,jgi_4093112_combined_unique_59566_0,jgi_4093112_combined_unique_33811_0,jgi_4093112_combined_unique_56137_0,jgi_4093112_combined_unique_815_1,jgi_4093112_combined_unique_6660_1,jgi_4093…
jgi_4093112_combined_unique	PWY-6823	molybdenum cofactor biosynthesis	7	6	123	-0.25	Monera (99999999)	Archaea (2157)	[jgi_4093112_combined_unique_35956_0,jgi_4093112_combined_unique_102533_0,jgi_4093112_combined_unique_11693_1,jgi_4093112_combined_unique_67833_0,jgi_4093112_combined_unique_2399_3,jgi_4093112_combined_unique_7348_0,jgi_4093112_combined_unique_78252_0,jgi_4093112_combined_unique_78089_0,jgi_4093112_combined_unique_159_3,jgi_4093112_combined_unique_2725_1,jgi_4093112_combined_unique_16_12,jgi_4093…
jgi_4093112_combined_unique	PWY-735	jasmonic acid biosynthesis	19	10	381	-0.75	cellular organisms (131567)	Viridiplantae (33090)	[jgi_4093112_combined_unique_72757_0,jgi_4093112_combined_unique_51563_0,jgi_4093112_combined_unique_5773_1,jgi_4093112_combined_unique_49449_0,jgi_4093112_combined_unique_52480_0,jgi_4093112_combined_unique_81818_0,jgi_4093112_combined_unique_9618_1,jgi_4093112_combined_unique_68449_0,jgi_4093112_combined_unique_58978_0,jgi_4093112_combined_unique_80712_0,jgi_4093112_combined_unique_40774_0,jgi_…
jgi_4093112_combined_unique	PWY-5162	2-oxopentenoate degradation	3	3	190	-0.375	Monera (99999999)	Proteobacteria (1224)	[jgi_4093112_combined_unique_115024_0,jgi_4093112_combined_unique_113995_0,jgi_4093112_combined_unique_11838_1,jgi_4093112_combined_unique_24879_0,jgi_4093112_combined_unique_45747_0,jgi_4093112_combined_unique_9276_1,jgi_4093112_combined_unique_27016_1,jgi_4093112_combined_unique_1328_0,jgi_4093112_combined_unique_5169_0,jgi_4093112_combined_unique_5169_1,jgi_4093112_combined_unique_52895_0,jgi_…
jgi_4093112_combined_unique	ARGSPECAT-PWY	spermine biosynthesis	2	2	24	0	Bacteria (2)	Bacteria (2)	[jgi_4093112_combined_unique_82060_0,jgi_4093112_combined_unique_98350_0,jgi_4093112_combined_unique_77416_0,jgi_4093112_combined_unique_73557_0,jgi_4093112_combined_unique_75070_0,jgi_4093112_combined_unique_86101_0,jgi_4093112_combined_unique_69083_0,jgi_4093112_combined_unique_103178_0,jgi_4093112_combined_unique_105925_0,jgi_4093112_combined_unique_106906_0,jgi_4093112_combined_unique_33977_0…
jgi_4093112_combined_unique	LCYSDEG-PWY	L-cysteine degradation II	3	1	9	0	Bacteria (2)	Bacteria (2)	[jgi_4093112_combined_unique_10447_0,jgi_4093112_combined_unique_108949_0,jgi_4093112_combined_unique_619_4,jgi_4093112_combined_unique_115048_0,jgi_4093112_combined_unique_23176_0,jgi_4093112_combined_unique_22875_0,jgi_4093112_combined_unique_261_7,jgi_4093112_combined_unique_98790_0,jgi_4093112_combined_unique_48820_0]
jgi_4093112_combined_unique	PWY-7420	monoacylglycerol metabolism (yeast)	4	1	7	-1.25	Bacteria (2)	Eukaryota (2759)	[jgi_4093112_combined_unique_87006_0,jgi_4093112_combined_unique_41175_0,jgi_4093112_combined_unique_12382_0,jgi_4093112_combined_unique_10433_1,jgi_4093112_combined_unique_59479_1,jgi_4093112_combined_unique_19805_0,jgi_4093112_combined_unique_3286_1]
jgi_4093112_combined_unique	PWY0-42	2-methylcitrate cycle I	5	5	111	-0.25	Monera (99999999)	Bacteria (2)	[jgi_4093112_combined_unique_68432_0,jgi_4093112_combined_unique_69028_0,jgi_4093112_combined_unique_28561_0,jgi_4093112_combined_unique_32598_0,jgi_4093112_combined_unique_52360_0,jgi_4093112_combined_unique_27527_0,jgi_4093112_combined_unique_59593_0,jgi_4093112_combined_unique_71418_0,jgi_4093112_combined_unique_84191_0,jgi_4093112_combined_unique_55653_0,jgi_4093112_combined_unique_92114_0,jg…
jgi_4093112_combined_unique	PWY0-43	conversion of succinate to propionate	3	2	96	-0.375	Monera (99999999)	Proteobacteria (1224)	[jgi_4093112_combined_unique_34050_0,jgi_4093112_combined_unique_73524_0,jgi_4093112_combined_unique_7981_0,jgi_4093112_combined_unique_65245_0,jgi_4093112_combined_unique_87778_0,jgi_4093112_combined_unique_8198_0,jgi_4093112_combined_unique_45124_0,jgi_4093112_combined_unique_78287_0,jgi_4093112_combined_unique_49198_0,jgi_4093112_combined_unique_81113_0,jgi_4093112_combined_unique_105504_0,jgi…
jgi_4093112_combined_unique	PWY-6268	adenosylcobalamin salvage from cobalamin	1	1	32	-0.25	Monera (99999999)	Archaea (2157)	[jgi_4093112_combined_unique_108991_0,jgi_4093112_combined_unique_47261_0,jgi_4093112_combined_unique_74399_0,jgi_4093112_combined_unique_70344_0,jgi_4093112_combined_unique_46295_0,jgi_4093112_combined_unique_69217_0,jgi_4093112_combined_unique_82279_0,jgi_4093112_combined_unique_95144_0,jgi_4093112_combined_unique_3580_2,jgi_4093112_combined_unique_9119_1,jgi_4093112_combined_unique_18218_0,jgi…
jgi_4093112_combined_unique	SUCROSEUTIL2-PWY	sucrose degradation VII (sucrose 3-dehydrogenase)	5	2	7	-0.125	Bacteria (2)	Proteobacteria (1224)	[jgi_4093112_combined_unique_39405_1,jgi_4093112_combined_unique_47688_0,jgi_4093112_combined_unique_12124_0,jgi_4093112_combined_unique_34058_0,jgi_4093112_combined_unique_28139_0,jgi_4093112_combined_unique_67083_0,jgi_4093112_combined_unique_94395_0]
jgi_4093112_combined_unique	PWY-5674	nitrate reduction IV (dissimilatory)	2	2	11	-0.25	Monera (99999999)	Bacteria (2)	[jgi_4093112_combined_unique_77066_0,jgi_4093112_combined_unique_39584_1,jgi_4093112_combined_unique_112741_0,jgi_4093112_combined_unique_33813_0,jgi_4093112_combined_unique_1523_1,jgi_4093112_combined_unique_15460_0,jgi_4093112_combined_unique_60549_0,jgi_4093112_combined_unique_73047_0,jgi_4093112_combined_unique_95495_0,jgi_4093112_combined_unique_91430_0,jgi_4093112_combined_unique_28461_0]
jgi_4093112_combined_unique	PWY0-1312	acetate formation from acetyl-CoA I	2	1	47	-0.25	Monera (99999999)	Archaea (2157)	[jgi_4093112_combined_unique_98926_0,jgi_4093112_combined_unique_14646_0,jgi_4093112_combined_unique_3080_3,jgi_4093112_combined_unique_114817_0,jgi_4093112_combined_unique_7773_1,jgi_4093112_combined_unique_251_1,jgi_4093112_combined_unique_6454_1,jgi_4093112_combined_unique_115141_0,jgi_4093112_combined_unique_21618_0,jgi_4093112_combined_unique_74738_0,jgi_4093112_combined_unique_29957_0,jgi_4…
jgi_4093112_combined_unique	PWY-5659	GDP-mannose biosynthesis	4	4	100	-0.25	Monera (99999999)	Archaea (2157)	[jgi_4093112_combined_unique_114502_0,jgi_4093112_combined_unique_235_1,jgi_4093112_combined_unique_235_2,jgi_4093112_combined_unique_40956_0,jgi_4093112_combined_unique_66973_0,jgi_4093112_combined_unique_9847_0,jgi_4093112_combined_unique_24_3,jgi_4093112_combined_unique_24_4,jgi_4093112_combined_unique_934_4,jgi_4093112_combined_unique_59609_0,jgi_4093112_combined_unique_15952_0,jgi_4093112_co…
jgi_4093112_combined_unique	PWY0-1317	L-lactaldehyde degradation (aerobic)	2	1	251	-0.25	Monera (99999999)	Archaea (2157)	[jgi_4093112_combined_unique_68204_0,jgi_4093112_combined_unique_16599_0,jgi_4093112_combined_unique_113995_0,jgi_4093112_combined_unique_42266_0,jgi_4093112_combined_unique_52895_0,jgi_4093112_combined_unique_9668_0,jgi_4093112_combined_unique_6233_0,jgi_4093112_combined_unique_2581_2,jgi_4093112_combined_unique_9276_1,jgi_4093112_combined_unique_64306_0,jgi_4093112_combined_unique_52829_0,jgi_4…
jgi_4093112_combined_unique	PWY-7032	alkane biosynthesis I	3	1	1	-0.359375	Coxiellaceae (118968)	Cyanobacteria (1117)	[jgi_4093112_combined_unique_102117_0]
jgi_4093112_combined_unique	PWY-5653	NAD biosynthesis from 2-amino-3-carboxymuconate semialdehyde	4	3	90	-0.25	Monera (99999999)	Bacteria (2)	[jgi_4093112_combined_unique_97695_0,jgi_4093112_combined_unique_96303_0,jgi_4093112_combined_unique_68293_0,jgi_4093112_combined_unique_105362_0,jgi_4093112_combined_unique_89855_0,jgi_4093112_combined_unique_58638_0,jgi_4093112_combined_unique_33906_0,jgi_4093112_combined_unique_62267_0,jgi_4093112_combined_unique_7464_1,jgi_4093112_combined_unique_90504_0,jgi_4093112_combined_unique_25159_0,jg…
jgi_4093112_combined_unique	PWY-5652	2-amino-3-carboxymuconate semialdehyde degradation to glutaryl-CoA	4	2	35	-1.625	Bacteria (2)	Fungi (4751)	[jgi_4093112_combined_unique_57954_0,jgi_4093112_combined_unique_18129_0,jgi_4093112_combined_unique_449_2,jgi_4093112_combined_unique_449_5,jgi_4093112_combined_unique_12688_1,jgi_4093112_combined_unique_70399_0,jgi_4093112_combined_unique_66106_0,jgi_4093112_combined_unique_90221_0,jgi_4093112_combined_unique_56725_0,jgi_4093112_combined_unique_13764_1,jgi_4093112_combined_unique_84826_0,jgi_40…
jgi_4093112_combined_unique	PWY0-1319	CDP-diacylglycerol biosynthesis II	4	4	97	-0.125	Bacteria (2)	Proteobacteria (1224)	[jgi_4093112_combined_unique_92199_0,jgi_4093112_combined_unique_98954_0,jgi_4093112_combined_unique_59912_0,jgi_4093112_combined_unique_14506_1,jgi_4093112_combined_unique_98013_0,jgi_4093112_combined_unique_38295_0,jgi_4093112_combined_unique_18492_0,jgi_4093112_combined_unique_87210_0,jgi_4093112_combined_unique_77158_0,jgi_4093112_combined_unique_66261_0,jgi_4093112_combined_unique_48627_0,jg…
jgi_4093112_combined_unique	PWY-7039	phosphatidate metabolism, as a signaling molecule	5	1	7	-1.5	Bacteria (2)	Viridiplantae (33090)	[jgi_4093112_combined_unique_87006_0,jgi_4093112_combined_unique_41175_0,jgi_4093112_combined_unique_12382_0,jgi_4093112_combined_unique_10433_1,jgi_4093112_combined_unique_59479_1,jgi_4093112_combined_unique_19805_0,jgi_4093112_combined_unique_3286_1]
jgi_4093112_combined_unique	GLUTSYNIII-PWY	glutamate biosynthesis III	1	1	219	-0.75	cellular organisms (131567)	Opisthokonta (33154)	[jgi_4093112_combined_unique_50359_0,jgi_4093112_combined_unique_25478_0,jgi_4093112_combined_unique_53308_0,jgi_4093112_combined_unique_10823_0,jgi_4093112_combined_unique_102349_0,jgi_4093112_combined_unique_24666_0,jgi_4093112_combined_unique_80023_0,jgi_4093112_combined_unique_65679_0,jgi_4093112_combined_unique_75952_0,jgi_4093112_combined_unique_12655_1,jgi_4093112_combined_unique_109192_0,…
jgi_4093112_combined_unique	PWY-5654	2-amino-3-carboxymuconate semialdehyde degradation to 2-oxopentenoate	4	3	41	0	Bacteria (2)	Bacteria (2)	[jgi_4093112_combined_unique_57954_0,jgi_4093112_combined_unique_18129_0,jgi_4093112_combined_unique_449_2,jgi_4093112_combined_unique_449_5,jgi_4093112_combined_unique_449_4,jgi_4093112_combined_unique_12688_1,jgi_4093112_combined_unique_70399_0,jgi_4093112_combined_unique_66106_0,jgi_4093112_combined_unique_90221_0,jgi_4093112_combined_unique_56725_0,jgi_4093112_combined_unique_13764_1,jgi_4093…
jgi_4093112_combined_unique	ARGDEG-III-PWY	arginine degradation IV (arginine decarboxylase/agmatine deiminase pathway)	3	3	22	-0.375	Monera (99999999)	Proteobacteria (1224)	[jgi_4093112_combined_unique_10128_0,jgi_4093112_combined_unique_72390_0,jgi_4093112_combined_unique_92583_0,jgi_4093112_combined_unique_85415_0,jgi_4093112_combined_unique_72816_0,jgi_4093112_combined_unique_24537_0,jgi_4093112_combined_unique_59859_0,jgi_4093112_combined_unique_76443_0,jgi_4093112_combined_unique_112611_0,jgi_4093112_combined_unique_39776_0,jgi_4093112_combined_unique_71222_0,j…
jgi_4093112_combined_unique	PWY-6401	hispidol biosynthesis	5	2	6	-1.74999237061	Bacteria (2)	Fabaceae (3803)	[jgi_4093112_combined_unique_2897_1,jgi_4093112_combined_unique_42056_0,jgi_4093112_combined_unique_2243_2,jgi_4093112_combined_unique_3305_0,jgi_4093112_combined_unique_106071_0,jgi_4093112_combined_unique_59811_0]
jgi_4093112_combined_unique	MANNOSYL-CHITO-DOLICHOL-BIOSYNTHESIS	dolichyl-diphosphooligosaccharide biosynthesis	15	2	9	-1.0	Monera (99999999)	Eukaryota (2759)	[jgi_4093112_combined_unique_51448_0,jgi_4093112_combined_unique_23655_0,jgi_4093112_combined_unique_6183_0,jgi_4093112_combined_unique_10752_1,jgi_4093112_combined_unique_5344_2,jgi_4093112_combined_unique_38417_0,jgi_4093112_combined_unique_49414_0,jgi_4093112_combined_unique_8957_1,jgi_4093112_combined_unique_95135_0]
jgi_4093112_combined_unique	PWY-6405	Rapoport-Luebering glycolytic shunt	3	2	28	-1.4375	Monera (99999999)	Dictyosteliida (33083)	[jgi_4093112_combined_unique_2055_2,jgi_4093112_combined_unique_66930_0,jgi_4093112_combined_unique_13895_1,jgi_4093112_combined_unique_10217_0,jgi_4093112_combined_unique_7453_0,jgi_4093112_combined_unique_104060_0,jgi_4093112_combined_unique_59581_0,jgi_4093112_combined_unique_6817_0,jgi_4093112_combined_unique_154_8,jgi_4093112_combined_unique_67415_0,jgi_4093112_combined_unique_312_1,jgi_4093…
jgi_4093112_combined_unique	CYSTEINE-DEG-PWY	L-cysteine degradation I	3	1	1	-1.74999237061	Bacteria (2)	Mammalia (40674)	[jgi_4093112_combined_unique_23988_1]
jgi_4093112_combined_unique	HOMOSER-THRESYN-PWY	threonine biosynthesis from homoserine	2	2	121	-0.25	Monera (99999999)	Archaea (2157)	[jgi_4093112_combined_unique_20693_0,jgi_4093112_combined_unique_107251_0,jgi_4093112_combined_unique_34634_0,jgi_4093112_combined_unique_94275_0,jgi_4093112_combined_unique_2895_1,jgi_4093112_combined_unique_109435_0,jgi_4093112_combined_unique_84452_0,jgi_4093112_combined_unique_66946_0,jgi_4093112_combined_unique_52396_0,jgi_4093112_combined_unique_30849_0,jgi_4093112_combined_unique_16130_0,j…
jgi_4093112_combined_unique	PWY-5852	demethylmenaquinol-8 biosynthesis I	1	1	1	-0.734375	Halobacteriaceae (2236)	Bacteria (2)	[jgi_4093112_combined_unique_10_24]
jgi_4093112_combined_unique	PWY-5855	ubiquinol-7 biosynthesis (prokaryotic)	8	3	45	-0.25	Monera (99999999)	Bacteria (2)	[jgi_4093112_combined_unique_34667_0,jgi_4093112_combined_unique_19814_0,jgi_4093112_combined_unique_769_2,jgi_4093112_combined_unique_747_1,jgi_4093112_combined_unique_43562_0,jgi_4093112_combined_unique_22219_1,jgi_4093112_combined_unique_18548_0,jgi_4093112_combined_unique_20020_1,jgi_4093112_combined_unique_29519_0,jgi_4093112_combined_unique_45060_1,jgi_4093112_combined_unique_17505_1,jgi_40…
jgi_4093112_combined_unique	P3-PWY	gallate degradation III (anaerobic)	11	6	287	-0.875	cellular organisms (131567)	Firmicutes (1239)	[jgi_4093112_combined_unique_3089_1,jgi_4093112_combined_unique_14646_0,jgi_4093112_combined_unique_3080_3,jgi_4093112_combined_unique_26131_0,jgi_4093112_combined_unique_90331_0,jgi_4093112_combined_unique_47719_0,jgi_4093112_combined_unique_51563_0,jgi_4093112_combined_unique_29789_0,jgi_4093112_combined_unique_7773_1,jgi_4093112_combined_unique_68810_0,jgi_4093112_combined_unique_83709_0,jgi_4…
jgi_4093112_combined_unique	PWY-5856	ubiquinol-9 biosynthesis (prokaryotic)	8	3	45	-0.25	Monera (99999999)	Bacteria (2)	[jgi_4093112_combined_unique_34667_0,jgi_4093112_combined_unique_19814_0,jgi_4093112_combined_unique_769_2,jgi_4093112_combined_unique_747_1,jgi_4093112_combined_unique_43562_0,jgi_4093112_combined_unique_22219_1,jgi_4093112_combined_unique_18548_0,jgi_4093112_combined_unique_20020_1,jgi_4093112_combined_unique_29519_0,jgi_4093112_combined_unique_45060_1,jgi_4093112_combined_unique_17505_1,jgi_40…
jgi_4093112_combined_unique	ADENOSYLHOMOCYSCAT-PWY	methionine salvage II (mammalia)	3	2	138	-1.49999237061	Monera (99999999)	Mammalia (40674)	[jgi_4093112_combined_unique_22197_1,jgi_4093112_combined_unique_72053_0,jgi_4093112_combined_unique_56311_0,jgi_4093112_combined_unique_2773_1,jgi_4093112_combined_unique_15438_0,jgi_4093112_combined_unique_72538_0,jgi_4093112_combined_unique_74023_0,jgi_4093112_combined_unique_94433_0,jgi_4093112_combined_unique_71354_0,jgi_4093112_combined_unique_41811_0,jgi_4093112_combined_unique_46980_0,jgi…
jgi_4093112_combined_unique	PWY-6910	hydroxymethylpyrimidine salvage	2	2	11	0	Bacteria (2)	Bacteria (2)	[jgi_4093112_combined_unique_64415_0,jgi_4093112_combined_unique_9133_0,jgi_4093112_combined_unique_49599_0,jgi_4093112_combined_unique_55461_0,jgi_4093112_combined_unique_17210_0,jgi_4093112_combined_unique_42913_0,jgi_4093112_combined_unique_28891_0,jgi_4093112_combined_unique_112275_0,jgi_4093112_combined_unique_86109_0,jgi_4093112_combined_unique_14718_0,jgi_4093112_combined_unique_11120_0]
jgi_4093112_combined_unique	PWY-5994	palmitate biosynthesis I (animals and fungi)	31	28	166	-1.5	Bacteria (2)	Opisthokonta (33154)	[jgi_4093112_combined_unique_14020_1,jgi_4093112_combined_unique_60856_0,jgi_4093112_combined_unique_93258_0,jgi_4093112_combined_unique_111336_0,jgi_4093112_combined_unique_43016_0,jgi_4093112_combined_unique_5491_2,jgi_4093112_combined_unique_58718_0,jgi_4093112_combined_unique_114574_0,jgi_4093112_combined_unique_37826_0,jgi_4093112_combined_unique_95752_0,jgi_4093112_combined_unique_63142_0,j…
jgi_4093112_combined_unique	ALADEG-PWY	alanine degradation I	2	2	40	0	Bacteria (2)	Bacteria (2)	[jgi_4093112_combined_unique_63731_0,jgi_4093112_combined_unique_44702_0,jgi_4093112_combined_unique_1469_3,jgi_4093112_combined_unique_17199_0,jgi_4093112_combined_unique_11426_1,jgi_4093112_combined_unique_338_7,jgi_4093112_combined_unique_44799_0,jgi_4093112_combined_unique_5872_0,jgi_4093112_combined_unique_23871_0,jgi_4093112_combined_unique_379_1,jgi_4093112_combined_unique_80931_0,jgi_4093…
jgi_4093112_combined_unique	PWY-5996	oleate biosynthesis II (animals and fungi)	2	1	37	-1.5	Bacteria (2)	Opisthokonta (33154)	[jgi_4093112_combined_unique_63045_0,jgi_4093112_combined_unique_36700_0,jgi_4093112_combined_unique_17858_0,jgi_4093112_combined_unique_107921_0,jgi_4093112_combined_unique_103627_0,jgi_4093112_combined_unique_78366_0,jgi_4093112_combined_unique_8196_0,jgi_4093112_combined_unique_112892_0,jgi_4093112_combined_unique_85117_0,jgi_4093112_combined_unique_104310_0,jgi_4093112_combined_unique_91489_0…
jgi_4093112_combined_unique	PWY-4702	phytate degradation I	14	3	45	-1.5	Bacteria (2)	Viridiplantae (33090)	[jgi_4093112_combined_unique_30947_0,jgi_4093112_combined_unique_8_6,jgi_4093112_combined_unique_3568_0,jgi_4093112_combined_unique_96729_0,jgi_4093112_combined_unique_99864_0,jgi_4093112_combined_unique_510_6,jgi_4093112_combined_unique_12039_1,jgi_4093112_combined_unique_81762_0,jgi_4093112_combined_unique_16_14,jgi_4093112_combined_unique_3079_2,jgi_4093112_combined_unique_7124_0,jgi_4093112_c…
jgi_4093112_combined_unique	BSUBPOLYAMSYN-PWY	spermidine biosynthesis I	2	2	47	0	Bacteria (2)	Bacteria (2)	[jgi_4093112_combined_unique_83725_0,jgi_4093112_combined_unique_22635_0,jgi_4093112_combined_unique_82060_0,jgi_4093112_combined_unique_98350_0,jgi_4093112_combined_unique_12360_0,jgi_4093112_combined_unique_77416_0,jgi_4093112_combined_unique_73557_0,jgi_4093112_combined_unique_92305_0,jgi_4093112_combined_unique_99902_0,jgi_4093112_combined_unique_75070_0,jgi_4093112_combined_unique_86101_0,jg…
jgi_4093112_combined_unique	12DICHLORETHDEG-PWY	1,2-dichloroethane degradation	4	4	57	-0.25	Monera (99999999)	Bacteria (2)	[jgi_4093112_combined_unique_12301_1,jgi_4093112_combined_unique_39728_0,jgi_4093112_combined_unique_20480_0,jgi_4093112_combined_unique_24225_0,jgi_4093112_combined_unique_106372_0,jgi_4093112_combined_unique_24879_0,jgi_4093112_combined_unique_2226_0,jgi_4093112_combined_unique_53762_0,jgi_4093112_combined_unique_4089_2,jgi_4093112_combined_unique_7630_1,jgi_4093112_combined_unique_30497_0,jgi_…
jgi_4093112_combined_unique	PWY-5901	2,3-dihydroxybenzoate biosynthesis	3	2	4	-0.25	Monera (99999999)	Bacteria (2)	[jgi_4093112_combined_unique_34836_0,jgi_4093112_combined_unique_119_2,jgi_4093112_combined_unique_43810_0,jgi_4093112_combined_unique_22511_0]
jgi_4093112_combined_unique	PWY0-1546	muropeptide degradation	4	2	4	1.5	Monera (99999999)	root (1)	[jgi_4093112_combined_unique_24677_0,jgi_4093112_combined_unique_1018_3,jgi_4093112_combined_unique_23313_1,jgi_4093112_combined_unique_88745_0]
jgi_4093112_combined_unique	PWY0-1544	proline to cytochrome bo oxidase electron transfer	2	2	33	0	Bacteria (2)	Bacteria (2)	[jgi_4093112_combined_unique_40083_0,jgi_4093112_combined_unique_37711_0,jgi_4093112_combined_unique_2142_0,jgi_4093112_combined_unique_81454_0,jgi_4093112_combined_unique_68320_0,jgi_4093112_combined_unique_524_1,jgi_4093112_combined_unique_15097_0,jgi_4093112_combined_unique_2861_0,jgi_4093112_combined_unique_1361_4,jgi_4093112_combined_unique_5246_0,jgi_4093112_combined_unique_55320_0,jgi_4093…
jgi_4093112_combined_unique	PWY-5895	menaquinol-13 biosynthesis	2	1	12	-0.24609375	Bacteria (2)	Prevotella (838)	[jgi_4093112_combined_unique_23034_0,jgi_4093112_combined_unique_7699_0,jgi_4093112_combined_unique_19814_0,jgi_4093112_combined_unique_1729_1,jgi_4093112_combined_unique_6031_1,jgi_4093112_combined_unique_4217_1,jgi_4093112_combined_unique_2987_2,jgi_4093112_combined_unique_5622_1,jgi_4093112_combined_unique_104146_0,jgi_4093112_combined_unique_48816_1,jgi_4093112_combined_unique_119_3,jgi_40931…
jgi_4093112_combined_unique	PWY0-1264	biotin-carboxyl carrier protein assembly	4	3	157	-0.25	Monera (99999999)	Bacteria (2)	[jgi_4093112_combined_unique_108719_0,jgi_4093112_combined_unique_3190_2,jgi_4093112_combined_unique_299_10,jgi_4093112_combined_unique_62029_0,jgi_4093112_combined_unique_3939_0,jgi_4093112_combined_unique_87687_0,jgi_4093112_combined_unique_68051_0,jgi_4093112_combined_unique_54942_0,jgi_4093112_combined_unique_29325_0,jgi_4093112_combined_unique_107465_0,jgi_4093112_combined_unique_83032_0,jgi…
jgi_4093112_combined_unique	PWY1F-FLAVSYN	flavonoid biosynthesis	7	2	4	-1.74609375	Bacteria (2)	Spermatophyta (58024)	[jgi_4093112_combined_unique_42356_0,jgi_4093112_combined_unique_4901_1,jgi_4093112_combined_unique_41780_0,jgi_4093112_combined_unique_1552_1]
jgi_4093112_combined_unique	ARGDEG-IV-PWY	arginine degradation VIII (arginine oxidase pathway)	4	3	9	-0.125	Bacteria (2)	Proteobacteria (1224)	[jgi_4093112_combined_unique_74580_0,jgi_4093112_combined_unique_111052_0,jgi_4093112_combined_unique_107655_0,jgi_4093112_combined_unique_37403_0,jgi_4093112_combined_unique_4607_0,jgi_4093112_combined_unique_31119_0,jgi_4093112_combined_unique_89520_0,jgi_4093112_combined_unique_14190_1,jgi_4093112_combined_unique_646_5]
jgi_4093112_combined_unique	PWY-7046	4-coumarate degradation (anaerobic)	6	3	223	-0.75	cellular organisms (131567)	Bacteria (2)	[jgi_4093112_combined_unique_111613_0,jgi_4093112_combined_unique_3089_1,jgi_4093112_combined_unique_77342_0,jgi_4093112_combined_unique_26131_0,jgi_4093112_combined_unique_90331_0,jgi_4093112_combined_unique_42356_0,jgi_4093112_combined_unique_51563_0,jgi_4093112_combined_unique_20588_0,jgi_4093112_combined_unique_90570_0,jgi_4093112_combined_unique_68810_0,jgi_4093112_combined_unique_3263_1,jgi…
jgi_4093112_combined_unique	PWY-7049	eicosapentaenoate biosynthesis II (metazoa)	5	2	206	-1.375	Monera (99999999)	Metazoa (33208)	[jgi_4093112_combined_unique_60316_0,jgi_4093112_combined_unique_50581_0,jgi_4093112_combined_unique_29352_0,jgi_4093112_combined_unique_12301_0,jgi_4093112_combined_unique_88277_0,jgi_4093112_combined_unique_41730_0,jgi_4093112_combined_unique_109998_0,jgi_4093112_combined_unique_82096_0,jgi_4093112_combined_unique_49645_0,jgi_4093112_combined_unique_85275_0,jgi_4093112_combined_unique_82695_0,j…
jgi_4093112_combined_unique	PWY-6537	4-aminobutyrate degradation II	2	2	38	-0.75	cellular organisms (131567)	Bacteria (2)	[jgi_4093112_combined_unique_82310_0,jgi_4093112_combined_unique_85502_0,jgi_4093112_combined_unique_167_9,jgi_4093112_combined_unique_1775_1,jgi_4093112_combined_unique_51461_0,jgi_4093112_combined_unique_106145_0,jgi_4093112_combined_unique_114088_0,jgi_4093112_combined_unique_107683_0,jgi_4093112_combined_unique_76400_0,jgi_4093112_combined_unique_43297_0,jgi_4093112_combined_unique_63006_0,jg…
jgi_4093112_combined_unique	PWY-6536	4-aminobutyrate degradation III	2	2	29	-0.75	cellular organisms (131567)	Bacteria (2)	[jgi_4093112_combined_unique_58267_0,jgi_4093112_combined_unique_85502_0,jgi_4093112_combined_unique_106145_0,jgi_4093112_combined_unique_114088_0,jgi_4093112_combined_unique_107683_0,jgi_4093112_combined_unique_76400_0,jgi_4093112_combined_unique_43297_0,jgi_4093112_combined_unique_63006_0,jgi_4093112_combined_unique_82310_0,jgi_4093112_combined_unique_1029_2,jgi_4093112_combined_unique_19219_1,…
jgi_4093112_combined_unique	PWY-6535	4-aminobutyrate degradation	2	2	29	-0.75	cellular organisms (131567)	Viridiplantae (33090)	[jgi_4093112_combined_unique_82310_0,jgi_4093112_combined_unique_85502_0,jgi_4093112_combined_unique_167_9,jgi_4093112_combined_unique_106145_0,jgi_4093112_combined_unique_114088_0,jgi_4093112_combined_unique_107683_0,jgi_4093112_combined_unique_76400_0,jgi_4093112_combined_unique_43297_0,jgi_4093112_combined_unique_63006_0,jgi_4093112_combined_unique_1029_2,jgi_4093112_combined_unique_19219_1,jg…
jgi_4093112_combined_unique	HSERMETANA-PWY	methionine biosynthesis III	2	2	133	-0.25	Monera (99999999)	Bacteria (2)	[jgi_4093112_combined_unique_22197_1,jgi_4093112_combined_unique_72053_0,jgi_4093112_combined_unique_56311_0,jgi_4093112_combined_unique_2773_1,jgi_4093112_combined_unique_15438_0,jgi_4093112_combined_unique_21114_0,jgi_4093112_combined_unique_2827_2,jgi_4093112_combined_unique_74023_0,jgi_4093112_combined_unique_10799_0,jgi_4093112_combined_unique_37283_0,jgi_4093112_combined_unique_24096_0,jgi_…
jgi_4093112_combined_unique	PWY1G-170	formaldehyde oxidation III (mycothiol-dependent)	3	1	1	0.109375	Actinomycetales (2037)	Actinobacteria <phylum> (201174)	[jgi_4093112_combined_unique_57674_0]
jgi_4093112_combined_unique	PWY-6530	perchlorate reduction	2	1	9	-0.25	Monera (99999999)	Bacteria (2)	[jgi_4093112_combined_unique_110175_0,jgi_4093112_combined_unique_25310_0,jgi_4093112_combined_unique_77279_0,jgi_4093112_combined_unique_114877_0,jgi_4093112_combined_unique_9230_0,jgi_4093112_combined_unique_99290_0,jgi_4093112_combined_unique_75691_0,jgi_4093112_combined_unique_56692_0,jgi_4093112_combined_unique_27626_0]
jgi_4093112_combined_unique	PWY-5891	menaquinol-11 biosynthesis	2	1	12	-0.125	Bacteria (2)	Actinobacteria <phylum> (201174)	[jgi_4093112_combined_unique_23034_0,jgi_4093112_combined_unique_7699_0,jgi_4093112_combined_unique_19814_0,jgi_4093112_combined_unique_1729_1,jgi_4093112_combined_unique_6031_1,jgi_4093112_combined_unique_4217_1,jgi_4093112_combined_unique_2987_2,jgi_4093112_combined_unique_5622_1,jgi_4093112_combined_unique_104146_0,jgi_4093112_combined_unique_48816_1,jgi_4093112_combined_unique_119_3,jgi_40931…
jgi_4093112_combined_unique	PWY-7414	dTDP-alpha-D-mycaminose biosynthesis	5	2	63	-0.498046875	Monera (99999999)	Streptomyces (1883)	[jgi_4093112_combined_unique_86844_0,jgi_4093112_combined_unique_106922_0,jgi_4093112_combined_unique_102_7,jgi_4093112_combined_unique_92000_0,jgi_4093112_combined_unique_96802_1,jgi_4093112_combined_unique_90741_0,jgi_4093112_combined_unique_111002_0,jgi_4093112_combined_unique_34101_0,jgi_4093112_combined_unique_83418_0,jgi_4093112_combined_unique_103295_0,jgi_4093112_combined_unique_105212_0,…
jgi_4093112_combined_unique	PWY-4101	D-sorbitol degradation I	3	2	3	0	Bacteria (2)	Bacteria (2)	[jgi_4093112_combined_unique_67083_0,jgi_4093112_combined_unique_30_8,jgi_4093112_combined_unique_47688_0]
jgi_4093112_combined_unique	PWY-581	indole-3-acetate biosynthesis II	14	5	92	-1.25	Monera (99999999)	Viridiplantae (33090)	[jgi_4093112_combined_unique_73191_0,jgi_4093112_combined_unique_49603_0,jgi_4093112_combined_unique_41891_0,jgi_4093112_combined_unique_25571_0,jgi_4093112_combined_unique_15529_1,jgi_4093112_combined_unique_45223_0,jgi_4093112_combined_unique_62043_0,jgi_4093112_combined_unique_54355_0,jgi_4093112_combined_unique_16414_0,jgi_4093112_combined_unique_94388_0,jgi_4093112_combined_unique_7813_0,jgi…
jgi_4093112_combined_unique	ARG-PRO-PWY	arginine degradation VI (arginase 2 pathway)	4	3	59	-0.375	Monera (99999999)	Cyanobacteria (1117)	[jgi_4093112_combined_unique_27348_0,jgi_4093112_combined_unique_113816_0,jgi_4093112_combined_unique_83302_0,jgi_4093112_combined_unique_22796_0,jgi_4093112_combined_unique_28399_0,jgi_4093112_combined_unique_52726_0,jgi_4093112_combined_unique_21835_0,jgi_4093112_combined_unique_56342_0,jgi_4093112_combined_unique_46030_0,jgi_4093112_combined_unique_111_10,jgi_4093112_combined_unique_20664_0,jg…
jgi_4093112_combined_unique	PWY-5892	menaquinol-12 biosynthesis	2	1	12	-0.24609375	Bacteria (2)	Prevotella (838)	[jgi_4093112_combined_unique_23034_0,jgi_4093112_combined_unique_7699_0,jgi_4093112_combined_unique_19814_0,jgi_4093112_combined_unique_1729_1,jgi_4093112_combined_unique_6031_1,jgi_4093112_combined_unique_4217_1,jgi_4093112_combined_unique_2987_2,jgi_4093112_combined_unique_5622_1,jgi_4093112_combined_unique_104146_0,jgi_4093112_combined_unique_48816_1,jgi_4093112_combined_unique_119_3,jgi_40931…
jgi_4093112_combined_unique	SERDEG-PWY	L-serine degradation	3	1	7	-0.25	Monera (99999999)	Bacteria (2)	[jgi_4093112_combined_unique_16483_0,jgi_4093112_combined_unique_60_10,jgi_4093112_combined_unique_61811_0,jgi_4093112_combined_unique_3143_1,jgi_4093112_combined_unique_33872_0,jgi_4093112_combined_unique_654_1,jgi_4093112_combined_unique_60_9]
jgi_4093112_combined_unique	P163-PWY	lysine fermentation to acetate and butyrate	10	6	169	-0.25	Monera (99999999)	Bacteria (2)	[jgi_4093112_combined_unique_14646_0,jgi_4093112_combined_unique_8532_0,jgi_4093112_combined_unique_32658_0,jgi_4093112_combined_unique_94703_0,jgi_4093112_combined_unique_7773_1,jgi_4093112_combined_unique_10486_0,jgi_4093112_combined_unique_644_0,jgi_4093112_combined_unique_68829_0,jgi_4093112_combined_unique_3080_3,jgi_4093112_combined_unique_2348_1,jgi_4093112_combined_unique_27958_0,jgi_4093…
jgi_4093112_combined_unique	RIBOSYN2-PWY	flavin biosynthesis I (bacteria and plants)	9	8	162	-0.25	Monera (99999999)	Bacteria (2)	[jgi_4093112_combined_unique_19784_1,jgi_4093112_combined_unique_36104_0,jgi_4093112_combined_unique_5002_0,jgi_4093112_combined_unique_322_3,jgi_4093112_combined_unique_38208_0,jgi_4093112_combined_unique_5847_1,jgi_4093112_combined_unique_93768_0,jgi_4093112_combined_unique_56755_0,jgi_4093112_combined_unique_76022_0,jgi_4093112_combined_unique_781_2,jgi_4093112_combined_unique_5378_0,jgi_40931…
jgi_4093112_combined_unique	PWY-1723	formaldehyde oxidation V (H4MPT pathway)	4	2	3	0	Bacteria (2)	Bacteria (2)	[jgi_4093112_combined_unique_10078_0,jgi_4093112_combined_unique_112401_0,jgi_4093112_combined_unique_49096_0]
jgi_4093112_combined_unique	PWY-1722	formate reduction to 5,10-methylenetetrahydrofolate	3	3	85	-0.375	Monera (99999999)	Proteobacteria (1224)	[jgi_4093112_combined_unique_105330_0,jgi_4093112_combined_unique_18670_0,jgi_4093112_combined_unique_107219_0,jgi_4093112_combined_unique_10401_0,jgi_4093112_combined_unique_99787_0,jgi_4093112_combined_unique_25713_0,jgi_4093112_combined_unique_75496_0,jgi_4093112_combined_unique_11076_0,jgi_4093112_combined_unique_42120_0,jgi_4093112_combined_unique_20820_0,jgi_4093112_combined_unique_104741_0…
jgi_4093112_combined_unique	KDO-LIPASYN-PWY	(KDO)2-lipid A biosynthesis I	2	2	26	-0.125	Bacteria (2)	Proteobacteria (1224)	[jgi_4093112_combined_unique_22287_0,jgi_4093112_combined_unique_14546_0,jgi_4093112_combined_unique_87162_0,jgi_4093112_combined_unique_74248_0,jgi_4093112_combined_unique_3774_1,jgi_4093112_combined_unique_54794_0,jgi_4093112_combined_unique_4483_0,jgi_4093112_combined_unique_112155_0,jgi_4093112_combined_unique_56306_0,jgi_4093112_combined_unique_111605_0,jgi_4093112_combined_unique_12085_0,jg…
jgi_4093112_combined_unique	PYRIDNUCSYN-PWY	NAD biosynthesis I (from aspartate)	6	6	177	-0.25	Monera (99999999)	Bacteria (2)	[jgi_4093112_combined_unique_97695_0,jgi_4093112_combined_unique_107848_0,jgi_4093112_combined_unique_96303_0,jgi_4093112_combined_unique_4294_2,jgi_4093112_combined_unique_2033_0,jgi_4093112_combined_unique_68293_0,jgi_4093112_combined_unique_76199_0,jgi_4093112_combined_unique_105362_0,jgi_4093112_combined_unique_21173_0,jgi_4093112_combined_unique_60824_0,jgi_4093112_combined_unique_35207_0,jg…
jgi_4093112_combined_unique	PWY-6075	ergosterol biosynthesis I	5	1	6	-1.8125	Alphaproteobacteria (28211)	Fungi (4751)	[jgi_4093112_combined_unique_43877_0,jgi_4093112_combined_unique_31482_0,jgi_4093112_combined_unique_43568_0,jgi_4093112_combined_unique_5858_1,jgi_4093112_combined_unique_2512_3,jgi_4093112_combined_unique_91601_0]
jgi_4093112_combined_unique	HCAMHPDEG-PWY	3-phenylpropanoate and 3-(3-hydroxyphenyl)propanoate degradation to 2-oxopent-4-enoate	6	1	3	-0.125	Bacteria (2)	Proteobacteria (1224)	[jgi_4093112_combined_unique_75004_0,jgi_4093112_combined_unique_470_4,jgi_4093112_combined_unique_12824_0]
jgi_4093112_combined_unique	PWY-6744	hydrogen production I	1	1	13	0	Bacteria (2)	Bacteria (2)	[jgi_4093112_combined_unique_114687_0,jgi_4093112_combined_unique_60966_0,jgi_4093112_combined_unique_189_11,jgi_4093112_combined_unique_37178_0,jgi_4093112_combined_unique_66661_0,jgi_4093112_combined_unique_24167_0,jgi_4093112_combined_unique_4932_0,jgi_4093112_combined_unique_108005_0,jgi_4093112_combined_unique_2076_1,jgi_4093112_combined_unique_5850_1,jgi_4093112_combined_unique_112667_0,jgi…
jgi_4093112_combined_unique	ETOH-ACETYLCOA-ANA-PWY	ethanol degradation I	2	2	254	-0.25	Monera (99999999)	Archaea (2157)	[jgi_4093112_combined_unique_115024_0,jgi_4093112_combined_unique_77211_0,jgi_4093112_combined_unique_77782_0,jgi_4093112_combined_unique_8724_1,jgi_4093112_combined_unique_24879_0,jgi_4093112_combined_unique_45747_0,jgi_4093112_combined_unique_70641_0,jgi_4093112_combined_unique_1365_0,jgi_4093112_combined_unique_106372_0,jgi_4093112_combined_unique_62481_0,jgi_4093112_combined_unique_9276_1,jgi…
jgi_4093112_combined_unique	PWY-6620	guanine and guanosine salvage I	2	2	32	-0.25	Monera (99999999)	Bacteria (2)	[jgi_4093112_combined_unique_40247_0,jgi_4093112_combined_unique_86732_0,jgi_4093112_combined_unique_59566_0,jgi_4093112_combined_unique_56137_0,jgi_4093112_combined_unique_815_1,jgi_4093112_combined_unique_6660_1,jgi_4093112_combined_unique_11775_0,jgi_4093112_combined_unique_48274_0,jgi_4093112_combined_unique_25333_0,jgi_4093112_combined_unique_68969_0,jgi_4093112_combined_unique_960_3,jgi_409…
jgi_4093112_combined_unique	PWY-6748	nitrate reduction VII (denitrification)	4	3	14	-0.25	Monera (99999999)	Bacteria (2)	[jgi_4093112_combined_unique_77066_0,jgi_4093112_combined_unique_64034_0,jgi_4093112_combined_unique_95495_0,jgi_4093112_combined_unique_112741_0,jgi_4093112_combined_unique_33813_0,jgi_4093112_combined_unique_1523_1,jgi_4093112_combined_unique_15460_0,jgi_4093112_combined_unique_7648_0,jgi_4093112_combined_unique_60549_0,jgi_4093112_combined_unique_47820_0,jgi_4093112_combined_unique_73047_0,jgi…
jgi_4093112_combined_unique	PWY-5274	sulfide oxidation II (sulfide dehydrogenase)	1	1	2	0.125	Proteobacteria (1224)	Bacteria (2)	[jgi_4093112_combined_unique_114400_0,jgi_4093112_combined_unique_50202_0]
jgi_4093112_combined_unique	PWY-842	starch degradation I	6	3	13	-1.74996948242	Bacteria (2)	Poaceae (4479)	[jgi_4093112_combined_unique_13931_0,jgi_4093112_combined_unique_23758_0,jgi_4093112_combined_unique_26141_0,jgi_4093112_combined_unique_69637_0,jgi_4093112_combined_unique_21784_0,jgi_4093112_combined_unique_61873_0,jgi_4093112_combined_unique_111530_0,jgi_4093112_combined_unique_81985_0,jgi_4093112_combined_unique_34952_0,jgi_4093112_combined_unique_1336_2,jgi_4093112_combined_unique_59360_0,jg…
jgi_4093112_combined_unique	PWY-5276	sulfite oxidation I (sulfite oxidoreductase)	1	1	11	-0.125	Bacteria (2)	Bacteroidetes/Chlorobi group (68336)	[jgi_4093112_combined_unique_40893_0,jgi_4093112_combined_unique_50435_0,jgi_4093112_combined_unique_71451_0,jgi_4093112_combined_unique_60029_0,jgi_4093112_combined_unique_99991_0,jgi_4093112_combined_unique_9766_0,jgi_4093112_combined_unique_15417_0,jgi_4093112_combined_unique_15757_0,jgi_4093112_combined_unique_93127_0,jgi_4093112_combined_unique_56631_0,jgi_4093112_combined_unique_5831_0]
jgi_4093112_combined_unique	PWY-702	methionine biosynthesis II	6	5	181	-1.46875	Monera (99999999)	Embryophyta (3193)	[jgi_4093112_combined_unique_22197_1,jgi_4093112_combined_unique_56311_0,jgi_4093112_combined_unique_2773_1,jgi_4093112_combined_unique_21716_0,jgi_4093112_combined_unique_45300_0,jgi_4093112_combined_unique_64545_0,jgi_4093112_combined_unique_94433_0,jgi_4093112_combined_unique_181_2,jgi_4093112_combined_unique_3348_2,jgi_4093112_combined_unique_181_1,jgi_4093112_combined_unique_71354_0,jgi_4093…
jgi_4093112_combined_unique	PWY-701	methionine degradation II	3	1	2	0	Bacteria (2)	Bacteria (2)	[jgi_4093112_combined_unique_76491_0,jgi_4093112_combined_unique_105923_0]
jgi_4093112_combined_unique	PWY-5279	sulfite oxidation II	2	1	46	0	Bacteria (2)	Bacteria (2)	[jgi_4093112_combined_unique_3618_2,jgi_4093112_combined_unique_82244_0,jgi_4093112_combined_unique_69943_0,jgi_4093112_combined_unique_79912_0,jgi_4093112_combined_unique_34630_0,jgi_4093112_combined_unique_69619_0,jgi_4093112_combined_unique_80166_0,jgi_4093112_combined_unique_64299_0,jgi_4093112_combined_unique_40120_0,jgi_4093112_combined_unique_9722_0,jgi_4093112_combined_unique_19092_0,jgi_…
jgi_4093112_combined_unique	PWY-5278	sulfite oxidation III	2	2	95	-0.25	Monera (99999999)	Bacteria (2)	[jgi_4093112_combined_unique_38215_0,jgi_4093112_combined_unique_82244_0,jgi_4093112_combined_unique_54416_0,jgi_4093112_combined_unique_102094_0,jgi_4093112_combined_unique_24897_0,jgi_4093112_combined_unique_105822_0,jgi_4093112_combined_unique_15216_0,jgi_4093112_combined_unique_20789_0,jgi_4093112_combined_unique_107348_0,jgi_4093112_combined_unique_87640_0,jgi_4093112_combined_unique_3215_1,…
jgi_4093112_combined_unique	PWY-2361	3-oxoadipate degradation	2	2	6	-0.125	Bacteria (2)	Proteobacteria (1224)	[jgi_4093112_combined_unique_61312_0,jgi_4093112_combined_unique_4129_2,jgi_4093112_combined_unique_111528_0,jgi_4093112_combined_unique_81861_0,jgi_4093112_combined_unique_2286_0,jgi_4093112_combined_unique_50791_0]
jgi_4093112_combined_unique	PWY-5886	4-hydroxyphenylpyruvate biosynthesis	1	1	12	-0.25	Monera (99999999)	Archaea (2157)	[jgi_4093112_combined_unique_30998_1,jgi_4093112_combined_unique_107824_0,jgi_4093112_combined_unique_41891_0,jgi_4093112_combined_unique_102171_0,jgi_4093112_combined_unique_34085_1,jgi_4093112_combined_unique_86525_0,jgi_4093112_combined_unique_67241_0,jgi_4093112_combined_unique_79706_0,jgi_4093112_combined_unique_20658_0,jgi_4093112_combined_unique_27119_0,jgi_4093112_combined_unique_15387_0,…
jgi_4093112_combined_unique	PWY-5076	leucine degradation III	3	2	133	-1.375	Monera (99999999)	Fungi (4751)	[jgi_4093112_combined_unique_60733_0,jgi_4093112_combined_unique_8724_1,jgi_4093112_combined_unique_1525_4,jgi_4093112_combined_unique_1365_0,jgi_4093112_combined_unique_9332_1,jgi_4093112_combined_unique_65713_0,jgi_4093112_combined_unique_644_3,jgi_4093112_combined_unique_5491_1,jgi_4093112_combined_unique_34557_0,jgi_4093112_combined_unique_2494_0,jgi_4093112_combined_unique_11613_0,jgi_409311…
jgi_4093112_combined_unique	PWY-5074	mevalonate degradation	2	2	35	-0.25	Monera (99999999)	Bacteria (2)	[jgi_4093112_combined_unique_15923_0,jgi_4093112_combined_unique_56472_0,jgi_4093112_combined_unique_27656_1,jgi_4093112_combined_unique_52722_0,jgi_4093112_combined_unique_5873_0,jgi_4093112_combined_unique_58635_0,jgi_4093112_combined_unique_39631_0,jgi_4093112_combined_unique_59088_0,jgi_4093112_combined_unique_80215_0,jgi_4093112_combined_unique_54167_0,jgi_4093112_combined_unique_114436_0,jg…
jgi_4093112_combined_unique	PWY-2201	folate transformations I	12	10	359	-0.25	Monera (99999999)	Bacteria (2)	[jgi_4093112_combined_unique_72053_0,jgi_4093112_combined_unique_55707_0,jgi_4093112_combined_unique_20820_0,jgi_4093112_combined_unique_72538_0,jgi_4093112_combined_unique_24402_0,jgi_4093112_combined_unique_60484_0,jgi_4093112_combined_unique_11826_0,jgi_4093112_combined_unique_63393_0,jgi_4093112_combined_unique_25363_0,jgi_4093112_combined_unique_7120_1,jgi_4093112_combined_unique_95426_0,jgi…
jgi_4093112_combined_unique	PWY-5079	phenylalanine degradation III	4	2	65	-1.375	Monera (99999999)	Fungi (4751)	[jgi_4093112_combined_unique_14053_0,jgi_4093112_combined_unique_29069_0,jgi_4093112_combined_unique_10401_1,jgi_4093112_combined_unique_51925_0,jgi_4093112_combined_unique_1365_0,jgi_4093112_combined_unique_41891_0,jgi_4093112_combined_unique_34085_1,jgi_4093112_combined_unique_111194_0,jgi_4093112_combined_unique_114216_0,jgi_4093112_combined_unique_67241_0,jgi_4093112_combined_unique_6394_1,jg…
jgi_4093112_combined_unique	PWY-5078	isoleucine degradation II	3	2	134	-1.375	Monera (99999999)	Fungi (4751)	[jgi_4093112_combined_unique_60733_0,jgi_4093112_combined_unique_8724_1,jgi_4093112_combined_unique_1525_4,jgi_4093112_combined_unique_1365_0,jgi_4093112_combined_unique_9332_1,jgi_4093112_combined_unique_65713_0,jgi_4093112_combined_unique_644_3,jgi_4093112_combined_unique_5491_1,jgi_4093112_combined_unique_34557_0,jgi_4093112_combined_unique_2494_0,jgi_4093112_combined_unique_11613_0,jgi_409311…
jgi_4093112_combined_unique	PWY-7250	[2Fe-2S] iron-sulfur cluster biosynthesis	10	4	100	-0.25	Monera (99999999)	Bacteria (2)	[jgi_4093112_combined_unique_11693_1,jgi_4093112_combined_unique_67833_0,jgi_4093112_combined_unique_2399_3,jgi_4093112_combined_unique_7348_0,jgi_4093112_combined_unique_78252_0,jgi_4093112_combined_unique_78089_0,jgi_4093112_combined_unique_159_3,jgi_4093112_combined_unique_2725_1,jgi_4093112_combined_unique_49279_0,jgi_4093112_combined_unique_44758_0,jgi_4093112_combined_unique_29042_0,jgi_409…
jgi_4093112_combined_unique	PWY66-367	ketogenesis	5	5	129	-1.4921875	Monera (99999999)	Chordata (7711)	[jgi_4093112_combined_unique_10585_0,jgi_4093112_combined_unique_32658_0,jgi_4093112_combined_unique_94703_0,jgi_4093112_combined_unique_59471_0,jgi_4093112_combined_unique_644_0,jgi_4093112_combined_unique_4484_0,jgi_4093112_combined_unique_2348_1,jgi_4093112_combined_unique_29947_0,jgi_4093112_combined_unique_27958_0,jgi_4093112_combined_unique_107992_0,jgi_4093112_combined_unique_69950_0,jgi_4…
jgi_4093112_combined_unique	PWY66-366	flavin biosynthesis IV (mammalian)	2	2	16	-1.375	Monera (99999999)	Metazoa (33208)	[jgi_4093112_combined_unique_27579_1,jgi_4093112_combined_unique_2653_1,jgi_4093112_combined_unique_23985_0,jgi_4093112_combined_unique_79432_0,jgi_4093112_combined_unique_21867_0,jgi_4093112_combined_unique_66615_0,jgi_4093112_combined_unique_2970_0,jgi_4093112_combined_unique_27586_0,jgi_4093112_combined_unique_66313_0,jgi_4093112_combined_unique_3638_1,jgi_4093112_combined_unique_20872_1,jgi_4…
jgi_4093112_combined_unique	PWY3O-4108	tyrosine degradation III	4	2	65	-1.375	Monera (99999999)	Fungi (4751)	[jgi_4093112_combined_unique_14053_0,jgi_4093112_combined_unique_29069_0,jgi_4093112_combined_unique_92873_0,jgi_4093112_combined_unique_51925_0,jgi_4093112_combined_unique_1365_0,jgi_4093112_combined_unique_41891_0,jgi_4093112_combined_unique_34085_1,jgi_4093112_combined_unique_111194_0,jgi_4093112_combined_unique_114216_0,jgi_4093112_combined_unique_67241_0,jgi_4093112_combined_unique_6394_1,jg…
jgi_4093112_combined_unique	BETSYN-PWY	glycine betaine biosynthesis I (Gram-negative bacteria)	2	2	100	-0.375	Monera (99999999)	Proteobacteria (1224)	[jgi_4093112_combined_unique_89253_0,jgi_4093112_combined_unique_15059_0,jgi_4093112_combined_unique_1218_0,jgi_4093112_combined_unique_9560_1,jgi_4093112_combined_unique_9869_0,jgi_4093112_combined_unique_48853_0,jgi_4093112_combined_unique_98278_0,jgi_4093112_combined_unique_4322_0,jgi_4093112_combined_unique_88610_0,jgi_4093112_combined_unique_89342_0,jgi_4093112_combined_unique_13102_1,jgi_40…
jgi_4093112_combined_unique	PWY3O-4106	NAD salvage pathway III	2	1	12	-0.25	Monera (99999999)	Bacteria (2)	[jgi_4093112_combined_unique_24759_0,jgi_4093112_combined_unique_88396_0,jgi_4093112_combined_unique_5862_0,jgi_4093112_combined_unique_58763_0,jgi_4093112_combined_unique_90019_0,jgi_4093112_combined_unique_8876_0,jgi_4093112_combined_unique_4600_4,jgi_4093112_combined_unique_93840_0,jgi_4093112_combined_unique_105362_0,jgi_4093112_combined_unique_36861_0,jgi_4093112_combined_unique_20892_0,jgi_…
jgi_4093112_combined_unique	PWY-5123	trans, trans-farnesyl diphosphate biosynthesis	3	3	19	-0.25	Monera (99999999)	Archaea (2157)	[jgi_4093112_combined_unique_45601_0,jgi_4093112_combined_unique_112080_0,jgi_4093112_combined_unique_31394_0,jgi_4093112_combined_unique_11627_2,jgi_4093112_combined_unique_6676_2,jgi_4093112_combined_unique_65361_0,jgi_4093112_combined_unique_3200_4,jgi_4093112_combined_unique_83381_0,jgi_4093112_combined_unique_76387_0,jgi_4093112_combined_unique_104219_0,jgi_4093112_combined_unique_6112_0,jgi…
jgi_4093112_combined_unique	PWY66-368	ketolysis	3	3	88	-1.4921875	Monera (99999999)	Chordata (7711)	[jgi_4093112_combined_unique_32658_0,jgi_4093112_combined_unique_94703_0,jgi_4093112_combined_unique_644_0,jgi_4093112_combined_unique_4484_0,jgi_4093112_combined_unique_2348_1,jgi_4093112_combined_unique_27958_0,jgi_4093112_combined_unique_107992_0,jgi_4093112_combined_unique_69950_0,jgi_4093112_combined_unique_51955_0,jgi_4093112_combined_unique_68449_0,jgi_4093112_combined_unique_41883_0,jgi_4…
jgi_4093112_combined_unique	GLYCEROLMETAB-PWY	glycerol degradation V	2	1	7	0	Bacteria (2)	Bacteria (2)	[jgi_4093112_combined_unique_65302_0,jgi_4093112_combined_unique_81596_0,jgi_4093112_combined_unique_83361_0,jgi_4093112_combined_unique_93777_0,jgi_4093112_combined_unique_99643_0,jgi_4093112_combined_unique_6171_0,jgi_4093112_combined_unique_13453_1]
jgi_4093112_combined_unique	ENTNER-DOUDOROFF-PWY	Entner-Doudoroff pathway I	2	2	8	-0.25	Monera (99999999)	Bacteria (2)	[jgi_4093112_combined_unique_106731_0,jgi_4093112_combined_unique_26284_0,jgi_4093112_combined_unique_3696_0,jgi_4093112_combined_unique_2221_1,jgi_4093112_combined_unique_47173_0,jgi_4093112_combined_unique_8927_2,jgi_4093112_combined_unique_105821_0,jgi_4093112_combined_unique_26745_0]
jgi_4093112_combined_unique	P183-PWY	catechol degradation to 2-oxopent-4-enoate I	2	1	2	-0.125	Bacteria (2)	Actinobacteria <phylum> (201174)	[jgi_4093112_combined_unique_86140_0,jgi_4093112_combined_unique_6660_2]
jgi_4093112_combined_unique	PWY-6922	L-Ndelta-acetylornithine biosynthesis	6	3	58	-1.25	Monera (99999999)	Viridiplantae (33090)	[jgi_4093112_combined_unique_56124_0,jgi_4093112_combined_unique_3030_1,jgi_4093112_combined_unique_83302_0,jgi_4093112_combined_unique_34768_0,jgi_4093112_combined_unique_37711_0,jgi_4093112_combined_unique_2142_0,jgi_4093112_combined_unique_75599_0,jgi_4093112_combined_unique_81454_0,jgi_4093112_combined_unique_68194_1,jgi_4093112_combined_unique_21835_0,jgi_4093112_combined_unique_56342_0,jgi_…
jgi_4093112_combined_unique	RUMP-PWY	formaldehyde oxidation I	6	5	55	-0.25	Monera (99999999)	Bacteria (2)	[jgi_4093112_combined_unique_10176_0,jgi_4093112_combined_unique_38136_0,jgi_4093112_combined_unique_54380_0,jgi_4093112_combined_unique_73123_0,jgi_4093112_combined_unique_114502_0,jgi_4093112_combined_unique_74345_0,jgi_4093112_combined_unique_62655_0,jgi_4093112_combined_unique_82407_0,jgi_4093112_combined_unique_68205_0,jgi_4093112_combined_unique_101247_0,jgi_4093112_combined_unique_64679_0,…
jgi_4093112_combined_unique	PWY-5194	siroheme biosynthesis	4	4	27	-0.25	Monera (99999999)	Bacteria (2)	[jgi_4093112_combined_unique_34154_0,jgi_4093112_combined_unique_20925_0,jgi_4093112_combined_unique_4153_2,jgi_4093112_combined_unique_34628_0,jgi_4093112_combined_unique_41485_0,jgi_4093112_combined_unique_10391_0,jgi_4093112_combined_unique_113940_0,jgi_4093112_combined_unique_92351_0,jgi_4093112_combined_unique_110439_0,jgi_4093112_combined_unique_54472_0,jgi_4093112_combined_unique_92547_0,j…
jgi_4093112_combined_unique	PWY-5963	thio-molybdenum cofactor biosynthesis	1	1	7	0	Bacteria (2)	Bacteria (2)	[jgi_4093112_combined_unique_59086_0,jgi_4093112_combined_unique_15795_1,jgi_4093112_combined_unique_10_17,jgi_4093112_combined_unique_70000_0,jgi_4093112_combined_unique_10869_1,jgi_4093112_combined_unique_49348_0,jgi_4093112_combined_unique_29656_0]
jgi_4093112_combined_unique	PWY-5198	factor 420 biosynthesis	5	3	35	-0.25	Monera (99999999)	Archaea (2157)	[jgi_4093112_combined_unique_9410_1,jgi_4093112_combined_unique_39300_0,jgi_4093112_combined_unique_90360_0,jgi_4093112_combined_unique_103167_0,jgi_4093112_combined_unique_21761_0,jgi_4093112_combined_unique_19340_0,jgi_4093112_combined_unique_36236_0,jgi_4093112_combined_unique_69413_0,jgi_4093112_combined_unique_46314_0,jgi_4093112_combined_unique_23944_1,jgi_4093112_combined_unique_88121_0,jg…
jgi_4093112_combined_unique	P621-PWY	nylon-6 oligomer degradation	7	3	10	0.125	Proteobacteria (1224)	Bacteria (2)	[jgi_4093112_combined_unique_12999_0,jgi_4093112_combined_unique_31898_0,jgi_4093112_combined_unique_6976_1,jgi_4093112_combined_unique_80400_0,jgi_4093112_combined_unique_21351_1,jgi_4093112_combined_unique_73439_0,jgi_4093112_combined_unique_25953_0,jgi_4093112_combined_unique_16146_0,jgi_4093112_combined_unique_5_16,jgi_4093112_combined_unique_61928_0]
jgi_4093112_combined_unique	PWY-1001	cellulose biosynthesis	1	1	6	0	Bacteria (2)	Bacteria (2)	[jgi_4093112_combined_unique_87700_0,jgi_4093112_combined_unique_37468_0,jgi_4093112_combined_unique_57117_0,jgi_4093112_combined_unique_16520_0,jgi_4093112_combined_unique_45647_0,jgi_4093112_combined_unique_54900_0]
jgi_4093112_combined_unique	PWY-6999	theophylline degradation	9	2	58	0	Bacteria (2)	Bacteria (2)	[jgi_4093112_combined_unique_70861_0,jgi_4093112_combined_unique_14108_0,jgi_4093112_combined_unique_4336_3,jgi_4093112_combined_unique_268_4,jgi_4093112_combined_unique_16200_0,jgi_4093112_combined_unique_79634_0,jgi_4093112_combined_unique_91660_0,jgi_4093112_combined_unique_11287_0,jgi_4093112_combined_unique_24312_0,jgi_4093112_combined_unique_64769_0,jgi_4093112_combined_unique_76518_0,jgi_4…
jgi_4093112_combined_unique	PPGPPMET-PWY	ppGpp biosynthesis	6	5	82	-0.25	Monera (99999999)	Bacteria (2)	[jgi_4093112_combined_unique_54060_0,jgi_4093112_combined_unique_105681_0,jgi_4093112_combined_unique_1000_3,jgi_4093112_combined_unique_44892_0,jgi_4093112_combined_unique_88072_0,jgi_4093112_combined_unique_3390_0,jgi_4093112_combined_unique_58782_0,jgi_4093112_combined_unique_33112_0,jgi_4093112_combined_unique_69781_0,jgi_4093112_combined_unique_39912_0,jgi_4093112_combined_unique_64964_0,jgi…
jgi_4093112_combined_unique	PWY-381	nitrate reduction II (assimilatory)	3	2	170	-1.25	Monera (99999999)	Viridiplantae (33090)	[jgi_4093112_combined_unique_20832_0,jgi_4093112_combined_unique_15809_1,jgi_4093112_combined_unique_30772_0,jgi_4093112_combined_unique_33813_0,jgi_4093112_combined_unique_105587_0,jgi_4093112_combined_unique_3924_2,jgi_4093112_combined_unique_3930_2,jgi_4093112_combined_unique_58101_0,jgi_4093112_combined_unique_108393_0,jgi_4093112_combined_unique_20779_0,jgi_4093112_combined_unique_63366_0,jg…
jgi_4093112_combined_unique	PWY-5207	coenzyme B/coenzyme M regeneration	3	2	9	-0.6875	Bacteria (2)	Methanopyri (183988)	[jgi_4093112_combined_unique_16547_0,jgi_4093112_combined_unique_110547_0,jgi_4093112_combined_unique_165_0,jgi_4093112_combined_unique_2211_3,jgi_4093112_combined_unique_3939_2,jgi_4093112_combined_unique_615_3,jgi_4093112_combined_unique_2211_4,jgi_4093112_combined_unique_66192_0,jgi_4093112_combined_unique_102900_0]
jgi_4093112_combined_unique	PWY-5209	methyl-coenzyme M oxidation to CO2	6	2	8	-0.375	Monera (99999999)	Euryarchaeota (28890)	[jgi_4093112_combined_unique_22558_0,jgi_4093112_combined_unique_39825_0,jgi_4093112_combined_unique_17234_0,jgi_4093112_combined_unique_497_1,jgi_4093112_combined_unique_35713_0,jgi_4093112_combined_unique_22558_1,jgi_4093112_combined_unique_13203_0,jgi_4093112_combined_unique_57133_0]
jgi_4093112_combined_unique	PWY-5754	4-hydroxybenzoate biosynthesis I (eukaryotes)	5	2	11	-1.25	Bacteria (2)	Eukaryota (2759)	[jgi_4093112_combined_unique_19523_1,jgi_4093112_combined_unique_1359_1,jgi_4093112_combined_unique_18770_0,jgi_4093112_combined_unique_28666_0,jgi_4093112_combined_unique_222_2,jgi_4093112_combined_unique_14253_0,jgi_4093112_combined_unique_42356_0,jgi_4093112_combined_unique_811_4,jgi_4093112_combined_unique_1552_1,jgi_4093112_combined_unique_68981_0,jgi_4093112_combined_unique_5078_1]
jgi_4093112_combined_unique	PWY-3161	indole-3-acetate biosynthesis III (bacteria)	2	1	65	-0.375	Monera (99999999)	Proteobacteria (1224)	[jgi_4093112_combined_unique_12999_1,jgi_4093112_combined_unique_74782_0,jgi_4093112_combined_unique_109661_0,jgi_4093112_combined_unique_45682_0,jgi_4093112_combined_unique_13433_0,jgi_4093112_combined_unique_49603_0,jgi_4093112_combined_unique_35569_0,jgi_4093112_combined_unique_25571_0,jgi_4093112_combined_unique_15529_1,jgi_4093112_combined_unique_34008_0,jgi_4093112_combined_unique_45223_0,j…
jgi_4093112_combined_unique	PWY-5751	phenylethanol biosynthesis	8	3	64	0.5	Monera (99999999)	cellular organisms (131567)	[jgi_4093112_combined_unique_14053_0,jgi_4093112_combined_unique_29069_0,jgi_4093112_combined_unique_92873_0,jgi_4093112_combined_unique_22952_1,jgi_4093112_combined_unique_51925_0,jgi_4093112_combined_unique_1365_0,jgi_4093112_combined_unique_25808_0,jgi_4093112_combined_unique_38119_0,jgi_4093112_combined_unique_114216_0,jgi_4093112_combined_unique_6394_1,jgi_4093112_combined_unique_10996_0,jgi…
jgi_4093112_combined_unique	PWY-6363	D-myo-inositol (1,4,5)-trisphosphate degradation	3	1	7	-1.25	Bacteria (2)	Eukaryota (2759)	[jgi_4093112_combined_unique_34010_0,jgi_4093112_combined_unique_100031_0,jgi_4093112_combined_unique_3079_2,jgi_4093112_combined_unique_88612_0,jgi_4093112_combined_unique_114758_0,jgi_4093112_combined_unique_4431_1,jgi_4093112_combined_unique_1590_3]
jgi_4093112_combined_unique	PWY-6322	phosphinothricin tripeptide biosynthesis	19	5	24	-0.375	Monera (99999999)	Actinobacteria <phylum> (201174)	[jgi_4093112_combined_unique_11211_0,jgi_4093112_combined_unique_102540_0,jgi_4093112_combined_unique_28829_0,jgi_4093112_combined_unique_114029_0,jgi_4093112_combined_unique_39198_0,jgi_4093112_combined_unique_60471_0,jgi_4093112_combined_unique_66064_0,jgi_4093112_combined_unique_89413_0,jgi_4093112_combined_unique_2819_2,jgi_4093112_combined_unique_45906_0,jgi_4093112_combined_unique_90981_0,j…
jgi_4093112_combined_unique	PWY-7224	purine deoxyribonucleosides salvage	6	4	41	0	Bacteria (2)	Bacteria (2)	[jgi_4093112_combined_unique_63722_0,jgi_4093112_combined_unique_4645_0,jgi_4093112_combined_unique_85390_0,jgi_4093112_combined_unique_39912_0,jgi_4093112_combined_unique_82988_0,jgi_4093112_combined_unique_2355_3,jgi_4093112_combined_unique_4758_1,jgi_4093112_combined_unique_1410_4,jgi_4093112_combined_unique_82017_0,jgi_4093112_combined_unique_93933_0,jgi_4093112_combined_unique_432_5,jgi_4093…
jgi_4093112_combined_unique	PWY-7220	adenosine deoxyribonucleotides de novo biosynthesis II	4	4	206	-0.25	Monera (99999999)	Bacteria (2)	[jgi_4093112_combined_unique_29759_0,jgi_4093112_combined_unique_26620_0,jgi_4093112_combined_unique_89853_0,jgi_4093112_combined_unique_37516_1,jgi_4093112_combined_unique_183_0,jgi_4093112_combined_unique_72440_0,jgi_4093112_combined_unique_14407_0,jgi_4093112_combined_unique_106625_0,jgi_4093112_combined_unique_17338_0,jgi_4093112_combined_unique_30705_0,jgi_4093112_combined_unique_729_1,jgi_4…
jgi_4093112_combined_unique	PWY-7221	guanosine ribonucleotides de novo biosynthesis	4	4	248	-0.25	Monera (99999999)	Bacteria (2)	[jgi_4093112_combined_unique_5619_0,jgi_4093112_combined_unique_4645_0,jgi_4093112_combined_unique_497_2,jgi_4093112_combined_unique_17534_0,jgi_4093112_combined_unique_4619_0,jgi_4093112_combined_unique_3924_1,jgi_4093112_combined_unique_49369_0,jgi_4093112_combined_unique_80000_0,jgi_4093112_combined_unique_69435_0,jgi_4093112_combined_unique_107591_0,jgi_4093112_combined_unique_60698_0,jgi_409…
jgi_4093112_combined_unique	PWY-7222	guanosine deoxyribonucleotides de novo biosynthesis II	4	4	206	-0.25	Monera (99999999)	Bacteria (2)	[jgi_4093112_combined_unique_29759_0,jgi_4093112_combined_unique_16868_0,jgi_4093112_combined_unique_89853_0,jgi_4093112_combined_unique_25888_0,jgi_4093112_combined_unique_183_0,jgi_4093112_combined_unique_1298_0,jgi_4093112_combined_unique_14407_0,jgi_4093112_combined_unique_106625_0,jgi_4093112_combined_unique_17338_0,jgi_4093112_combined_unique_30705_0,jgi_4093112_combined_unique_729_1,jgi_40…
jgi_4093112_combined_unique	PWY-6281	selenocysteine biosynthesis II (archaea and eukaryotes)	4	3	84	-0.25	Monera (99999999)	Archaea (2157)	[jgi_4093112_combined_unique_78592_0,jgi_4093112_combined_unique_41460_0,jgi_4093112_combined_unique_2723_1,jgi_4093112_combined_unique_90336_0,jgi_4093112_combined_unique_86592_0,jgi_4093112_combined_unique_2616_1,jgi_4093112_combined_unique_85412_0,jgi_4093112_combined_unique_9573_0,jgi_4093112_combined_unique_1574_1,jgi_4093112_combined_unique_1356_0,jgi_4093112_combined_unique_35420_1,jgi_409…
jgi_4093112_combined_unique	PWY-7226	guanosine deoxyribonucleotides de novo biosynthesis I	2	2	186	-0.25	Monera (99999999)	Archaea (2157)	[jgi_4093112_combined_unique_29759_0,jgi_4093112_combined_unique_26620_0,jgi_4093112_combined_unique_89853_0,jgi_4093112_combined_unique_37516_1,jgi_4093112_combined_unique_183_0,jgi_4093112_combined_unique_72440_0,jgi_4093112_combined_unique_14407_0,jgi_4093112_combined_unique_106625_0,jgi_4093112_combined_unique_17338_0,jgi_4093112_combined_unique_30705_0,jgi_4093112_combined_unique_40739_0,jgi…
jgi_4093112_combined_unique	PWY-7227	adenosine deoxyribonucleotides de novo biosynthesis I	2	2	186	-0.25	Monera (99999999)	Archaea (2157)	[jgi_4093112_combined_unique_29759_0,jgi_4093112_combined_unique_26620_0,jgi_4093112_combined_unique_89853_0,jgi_4093112_combined_unique_37516_1,jgi_4093112_combined_unique_183_0,jgi_4093112_combined_unique_72440_0,jgi_4093112_combined_unique_14407_0,jgi_4093112_combined_unique_106625_0,jgi_4093112_combined_unique_17338_0,jgi_4093112_combined_unique_30705_0,jgi_4093112_combined_unique_40739_0,jgi…
jgi_4093112_combined_unique	PWY-6951	docosahexanoate biosynthesis II	15	4	257	-1.0	Monera (99999999)	Eukaryota (2759)	[jgi_4093112_combined_unique_60316_0,jgi_4093112_combined_unique_50581_0,jgi_4093112_combined_unique_29352_0,jgi_4093112_combined_unique_12301_0,jgi_4093112_combined_unique_88277_0,jgi_4093112_combined_unique_41730_0,jgi_4093112_combined_unique_111336_0,jgi_4093112_combined_unique_109998_0,jgi_4093112_combined_unique_82096_0,jgi_4093112_combined_unique_49645_0,jgi_4093112_combined_unique_85275_0,…
jgi_4093112_combined_unique	PWY-1861	formaldehyde assimilation II (RuMP Cycle)	9	8	262	-0.75	cellular organisms (131567)	Bacteria (2)	[jgi_4093112_combined_unique_42109_0,jgi_4093112_combined_unique_4109_2,jgi_4093112_combined_unique_27531_0,jgi_4093112_combined_unique_61162_0,jgi_4093112_combined_unique_112028_0,jgi_4093112_combined_unique_22648_0,jgi_4093112_combined_unique_21293_0,jgi_4093112_combined_unique_43388_0,jgi_4093112_combined_unique_19420_1,jgi_4093112_combined_unique_5559_1,jgi_4093112_combined_unique_80074_0,jgi…
jgi_4093112_combined_unique	PWY-6952	glycerophosphodiester degradation	2	2	69	0	Bacteria (2)	Bacteria (2)	[jgi_4093112_combined_unique_74739_0,jgi_4093112_combined_unique_11122_1,jgi_4093112_combined_unique_79832_0,jgi_4093112_combined_unique_43_3,jgi_4093112_combined_unique_10305_1,jgi_4093112_combined_unique_75943_0,jgi_4093112_combined_unique_11122_0,jgi_4093112_combined_unique_77675_0,jgi_4093112_combined_unique_76623_0,jgi_4093112_combined_unique_53731_0,jgi_4093112_combined_unique_59876_0,jgi_4…
jgi_4093112_combined_unique	PWY-5686	UMP biosynthesis	6	6	448	-0.25	Monera (99999999)	Archaea (2157)	[jgi_4093112_combined_unique_738_2,jgi_4093112_combined_unique_46029_0,jgi_4093112_combined_unique_28526_1,jgi_4093112_combined_unique_73977_0,jgi_4093112_combined_unique_1802_0,jgi_4093112_combined_unique_31402_0,jgi_4093112_combined_unique_96145_0,jgi_4093112_combined_unique_34813_0,jgi_4093112_combined_unique_83282_0,jgi_4093112_combined_unique_4309_1,jgi_4093112_combined_unique_87214_0,jgi_40…
jgi_4093112_combined_unique	PWY-84	resveratrol biosynthesis	4	1	1	-1.98828125	SAR324 cluster bacterium SCGC AAA240-J09 (913331)	Euphyllophyta (78536)	[jgi_4093112_combined_unique_65355_0]
jgi_4093112_combined_unique	P282-PWY	nitrite oxidation	1	1	11	-0.3671875	Nitrospina (35800)	Proteobacteria (1224)	[jgi_4093112_combined_unique_50096_0,jgi_4093112_combined_unique_102075_0,jgi_4093112_combined_unique_38981_0,jgi_4093112_combined_unique_27235_0,jgi_4093112_combined_unique_58768_0,jgi_4093112_combined_unique_36532_0,jgi_4093112_combined_unique_10239_1,jgi_4093112_combined_unique_82896_0,jgi_4093112_combined_unique_113701_0,jgi_4093112_combined_unique_27235_1,jgi_4093112_combined_unique_46310_0]
jgi_4093112_combined_unique	MANNCAT-PWY	D-mannose degradation	1	1	36	0	Bacteria (2)	Bacteria (2)	[jgi_4093112_combined_unique_282_2,jgi_4093112_combined_unique_62998_0,jgi_4093112_combined_unique_55618_0,jgi_4093112_combined_unique_3013_0,jgi_4093112_combined_unique_103224_0,jgi_4093112_combined_unique_521_5,jgi_4093112_combined_unique_4998_1,jgi_4093112_combined_unique_114935_0,jgi_4093112_combined_unique_81150_0,jgi_4093112_combined_unique_72524_0,jgi_4093112_combined_unique_22969_1,jgi_40…
jgi_4093112_combined_unique	PWY-2781	cis-zeatin biosynthesis	5	1	37	-1.71875	Bacteria (2)	Embryophyta (3193)	[jgi_4093112_combined_unique_11071_0,jgi_4093112_combined_unique_1145_0,jgi_4093112_combined_unique_43079_0,jgi_4093112_combined_unique_3404_0,jgi_4093112_combined_unique_38261_0,jgi_4093112_combined_unique_67497_0,jgi_4093112_combined_unique_100927_0,jgi_4093112_combined_unique_71532_0,jgi_4093112_combined_unique_2316_0,jgi_4093112_combined_unique_44878_0,jgi_4093112_combined_unique_17471_1,jgi_…
jgi_4093112_combined_unique	PWY0-1348	NADH to dimethyl sulfoxide electron transfer	2	2	3	0	Bacteria (2)	Bacteria (2)	[jgi_4093112_combined_unique_79857_0,jgi_4093112_combined_unique_28628_0,jgi_4093112_combined_unique_18201_0]
jgi_4093112_combined_unique	PYRUVOX-PWY	pyruvate oxidation pathway	1	1	102	-0.25	Monera (99999999)	Bacteria (2)	[jgi_4093112_combined_unique_51745_0,jgi_4093112_combined_unique_33349_0,jgi_4093112_combined_unique_14700_0,jgi_4093112_combined_unique_92150_0,jgi_4093112_combined_unique_26392_0,jgi_4093112_combined_unique_6461_1,jgi_4093112_combined_unique_38429_0,jgi_4093112_combined_unique_29543_0,jgi_4093112_combined_unique_8219_0,jgi_4093112_combined_unique_2131_0,jgi_4093112_combined_unique_88606_0,jgi_4…
jgi_4093112_combined_unique	PWY-5109	2-methylbutyrate biosynthesis	6	5	301	-0.875	cellular organisms (131567)	Metazoa (33208)	[jgi_4093112_combined_unique_111613_0,jgi_4093112_combined_unique_3089_1,jgi_4093112_combined_unique_77342_0,jgi_4093112_combined_unique_32658_0,jgi_4093112_combined_unique_26131_0,jgi_4093112_combined_unique_90331_0,jgi_4093112_combined_unique_47719_0,jgi_4093112_combined_unique_94703_0,jgi_4093112_combined_unique_51563_0,jgi_4093112_combined_unique_20588_0,jgi_4093112_combined_unique_90570_0,jg…
jgi_4093112_combined_unique	FESULFOX-PWY	sulfur oxidation II (Fe+3-dependent)	3	1	9	0	Bacteria (2)	Bacteria (2)	[jgi_4093112_combined_unique_40893_0,jgi_4093112_combined_unique_50435_0,jgi_4093112_combined_unique_60029_0,jgi_4093112_combined_unique_99991_0,jgi_4093112_combined_unique_9766_0,jgi_4093112_combined_unique_15417_0,jgi_4093112_combined_unique_15757_0,jgi_4093112_combined_unique_56631_0,jgi_4093112_combined_unique_5831_0]
jgi_4093112_combined_unique	PWY-3602	carnitine degradation II	4	1	1	-0.125	Bacteria (2)	Proteobacteria (1224)	[jgi_4093112_combined_unique_104939_0]
jgi_4093112_combined_unique	PWY-5103	isoleucine biosynthesis III	7	5	370	-0.375	Monera (99999999)	Proteobacteria (1224)	[jgi_4093112_combined_unique_35411_0,jgi_4093112_combined_unique_1525_4,jgi_4093112_combined_unique_107956_0,jgi_4093112_combined_unique_73197_0,jgi_4093112_combined_unique_99300_0,jgi_4093112_combined_unique_95767_0,jgi_4093112_combined_unique_47654_0,jgi_4093112_combined_unique_84351_0,jgi_4093112_combined_unique_48560_0,jgi_4093112_combined_unique_74566_0,jgi_4093112_combined_unique_2131_1,jgi…
jgi_4093112_combined_unique	PWY-5101	isoleucine biosynthesis II	8	7	395	-0.375	Monera (99999999)	Spirochaetes (203691)	[jgi_4093112_combined_unique_35411_0,jgi_4093112_combined_unique_1525_4,jgi_4093112_combined_unique_107956_0,jgi_4093112_combined_unique_73197_0,jgi_4093112_combined_unique_99300_0,jgi_4093112_combined_unique_34457_0,jgi_4093112_combined_unique_95767_0,jgi_4093112_combined_unique_47654_0,jgi_4093112_combined_unique_84351_0,jgi_4093112_combined_unique_48560_0,jgi_4093112_combined_unique_74566_0,jg…
jgi_4093112_combined_unique	PWY-5104	isoleucine biosynthesis IV	6	6	390	-0.25	Monera (99999999)	Bacteria (2)	[jgi_4093112_combined_unique_60733_0,jgi_4093112_combined_unique_35411_0,jgi_4093112_combined_unique_1525_4,jgi_4093112_combined_unique_107956_0,jgi_4093112_combined_unique_73197_0,jgi_4093112_combined_unique_99300_0,jgi_4093112_combined_unique_95767_0,jgi_4093112_combined_unique_47654_0,jgi_4093112_combined_unique_84351_0,jgi_4093112_combined_unique_48560_0,jgi_4093112_combined_unique_74566_0,jg…
jgi_4093112_combined_unique	PWY-5298	lysine degradation VI	3	1	10	-0.125	Bacteria (2)	Actinobacteria <phylum> (201174)	[jgi_4093112_combined_unique_102557_0,jgi_4093112_combined_unique_9767_0,jgi_4093112_combined_unique_99379_0,jgi_4093112_combined_unique_4344_1,jgi_4093112_combined_unique_113815_0,jgi_4093112_combined_unique_17559_0,jgi_4093112_combined_unique_98153_0,jgi_4093112_combined_unique_54736_0,jgi_4093112_combined_unique_90596_0,jgi_4093112_combined_unique_5306_0]
jgi_4093112_combined_unique	PWY-6416	quinate degradation II	3	2	44	-0.125	Bacteria (2)	Firmicutes (1239)	[jgi_4093112_combined_unique_158_4,jgi_4093112_combined_unique_35244_0,jgi_4093112_combined_unique_9187_2,jgi_4093112_combined_unique_32779_1,jgi_4093112_combined_unique_91604_0,jgi_4093112_combined_unique_48715_0,jgi_4093112_combined_unique_78572_0,jgi_4093112_combined_unique_8462_2,jgi_4093112_combined_unique_65603_0,jgi_4093112_combined_unique_96665_0,jgi_4093112_combined_unique_72702_0,jgi_40…
jgi_4093112_combined_unique	PWY-5670	epoxysqualene biosynthesis	3	2	6	-0.125	Bacteria (2)	Planctomycetes (203682)	[jgi_4093112_combined_unique_41771_0,jgi_4093112_combined_unique_90010_0,jgi_4093112_combined_unique_76954_0,jgi_4093112_combined_unique_103737_0,jgi_4093112_combined_unique_108192_0,jgi_4093112_combined_unique_29591_0]
jgi_4093112_combined_unique	ORN-AMINOPENTANOATE-CAT-PWY	ornithine degradation I (proline biosynthesis)	1	1	6	-0.125	Bacteria (2)	Proteobacteria (1224)	[jgi_4093112_combined_unique_978_1,jgi_4093112_combined_unique_115150_0,jgi_4093112_combined_unique_89752_0,jgi_4093112_combined_unique_8218_0,jgi_4093112_combined_unique_1976_2,jgi_4093112_combined_unique_55650_0]
jgi_4093112_combined_unique	PWY-922	mevalonate pathway I	7	6	143	-0.25	Monera (99999999)	Archaea (2157)	[jgi_4093112_combined_unique_10585_0,jgi_4093112_combined_unique_32658_0,jgi_4093112_combined_unique_78508_0,jgi_4093112_combined_unique_94703_0,jgi_4093112_combined_unique_108310_0,jgi_4093112_combined_unique_644_0,jgi_4093112_combined_unique_4484_0,jgi_4093112_combined_unique_58635_0,jgi_4093112_combined_unique_2348_1,jgi_4093112_combined_unique_27958_0,jgi_4093112_combined_unique_80215_0,jgi_4…
jgi_4093112_combined_unique	CARNMET-PWY	carnitine degradation I	4	2	16	-0.125	Bacteria (2)	Proteobacteria (1224)	[jgi_4093112_combined_unique_10910_0,jgi_4093112_combined_unique_17734_0,jgi_4093112_combined_unique_36396_0,jgi_4093112_combined_unique_7063_1,jgi_4093112_combined_unique_62_11,jgi_4093112_combined_unique_106214_0,jgi_4093112_combined_unique_100271_0,jgi_4093112_combined_unique_41845_0,jgi_4093112_combined_unique_27470_0,jgi_4093112_combined_unique_3615_0,jgi_4093112_combined_unique_10338_1,jgi_…
jgi_4093112_combined_unique	MENAQUINONESYN-PWY	menaquinol-8 biosynthesis	1	1	29	-0.25	Monera (99999999)	Archaea (2157)	[jgi_4093112_combined_unique_1085_3,jgi_4093112_combined_unique_56724_0,jgi_4093112_combined_unique_19814_0,jgi_4093112_combined_unique_3696_2,jgi_4093112_combined_unique_114977_0,jgi_4093112_combined_unique_104143_0,jgi_4093112_combined_unique_107602_0,jgi_4093112_combined_unique_45017_0,jgi_4093112_combined_unique_16678_0,jgi_4093112_combined_unique_23034_0,jgi_4093112_combined_unique_7699_0,jg…
jgi_4093112_combined_unique	PWY-4321	glutamate degradation IV	5	3	44	-0.75	cellular organisms (131567)	Viridiplantae (33090)	[jgi_4093112_combined_unique_82310_0,jgi_4093112_combined_unique_1018_1,jgi_4093112_combined_unique_44891_0,jgi_4093112_combined_unique_114088_0,jgi_4093112_combined_unique_75875_0,jgi_4093112_combined_unique_109445_0,jgi_4093112_combined_unique_107683_0,jgi_4093112_combined_unique_85502_0,jgi_4093112_combined_unique_76400_0,jgi_4093112_combined_unique_43297_0,jgi_4093112_combined_unique_80071_0,…
jgi_4093112_combined_unique	P141-PWY	atrazine degradation I (aerobic)	3	1	8	-0.125	Bacteria (2)	Proteobacteria (1224)	[jgi_4093112_combined_unique_52601_0,jgi_4093112_combined_unique_4398_2,jgi_4093112_combined_unique_73948_0,jgi_4093112_combined_unique_5877_0,jgi_4093112_combined_unique_637_0,jgi_4093112_combined_unique_13164_0,jgi_4093112_combined_unique_3946_0,jgi_4093112_combined_unique_1191_3]
jgi_4093112_combined_unique	PROUT-PWY	proline degradation	3	2	53	-0.25	Monera (99999999)	Archaea (2157)	[jgi_4093112_combined_unique_84940_0,jgi_4093112_combined_unique_29132_0,jgi_4093112_combined_unique_13071_0,jgi_4093112_combined_unique_17239_0,jgi_4093112_combined_unique_37711_0,jgi_4093112_combined_unique_66084_0,jgi_4093112_combined_unique_3030_1,jgi_4093112_combined_unique_81454_0,jgi_4093112_combined_unique_1658_1,jgi_4093112_combined_unique_109957_0,jgi_4093112_combined_unique_13099_0,jgi…
jgi_4093112_combined_unique	3-HYDROXYPHENYLACETATE-DEGRADATION-PWY	4-hydroxyphenylacetate degradation	8	8	61	-0.375	Monera (99999999)	Proteobacteria (1224)	[jgi_4093112_combined_unique_82310_0,jgi_4093112_combined_unique_1775_1,jgi_4093112_combined_unique_51461_0,jgi_4093112_combined_unique_106145_0,jgi_4093112_combined_unique_22314_0,jgi_4093112_combined_unique_58267_0,jgi_4093112_combined_unique_112698_0,jgi_4093112_combined_unique_90002_0,jgi_4093112_combined_unique_113036_0,jgi_4093112_combined_unique_78474_0,jgi_4093112_combined_unique_99781_0,…
jgi_4093112_combined_unique	PWY-6038	citrate degradation	2	2	34	-0.25	Monera (99999999)	Bacteria (2)	[jgi_4093112_combined_unique_3346_1,jgi_4093112_combined_unique_106565_0,jgi_4093112_combined_unique_105521_0,jgi_4093112_combined_unique_53099_0,jgi_4093112_combined_unique_113093_0,jgi_4093112_combined_unique_40742_0,jgi_4093112_combined_unique_83592_0,jgi_4093112_combined_unique_60298_0,jgi_4093112_combined_unique_27418_0,jgi_4093112_combined_unique_113863_0,jgi_4093112_combined_unique_9763_1,…
jgi_4093112_combined_unique	PWY-7035	(Z)-9-tricosene biosynthesis	3	1	200	-1.49987792969	Monera (99999999)	Insecta (50557)	[jgi_4093112_combined_unique_60316_0,jgi_4093112_combined_unique_50581_0,jgi_4093112_combined_unique_29352_0,jgi_4093112_combined_unique_12301_0,jgi_4093112_combined_unique_88277_0,jgi_4093112_combined_unique_41730_0,jgi_4093112_combined_unique_109998_0,jgi_4093112_combined_unique_82096_0,jgi_4093112_combined_unique_49645_0,jgi_4093112_combined_unique_85275_0,jgi_4093112_combined_unique_82695_0,j…
jgi_4093112_combined_unique	PWY-6032	cardenolide biosynthesis	3	1	3	-1.74999809265	Bacteria (2)	Digitalis (4163)	[jgi_4093112_combined_unique_109688_0,jgi_4093112_combined_unique_85717_0,jgi_4093112_combined_unique_26695_1]
jgi_4093112_combined_unique	PWY-6030	serotonin and melatonin biosynthesis	4	1	6	-1.5	Bacteria (2)	Viridiplantae (33090)	[jgi_4093112_combined_unique_82425_0,jgi_4093112_combined_unique_22952_1,jgi_4093112_combined_unique_72884_0,jgi_4093112_combined_unique_16414_0,jgi_4093112_combined_unique_36604_0,jgi_4093112_combined_unique_98389_0]
jgi_4093112_combined_unique	PWY-7118	chitin degradation to ethanol	6	5	274	-1.25	Monera (99999999)	Opisthokonta (33154)	[jgi_4093112_combined_unique_37352_0,jgi_4093112_combined_unique_77211_0,jgi_4093112_combined_unique_8724_1,jgi_4093112_combined_unique_282_3,jgi_4093112_combined_unique_4328_0,jgi_4093112_combined_unique_1365_0,jgi_4093112_combined_unique_14599_1,jgi_4093112_combined_unique_101830_0,jgi_4093112_combined_unique_64882_0,jgi_4093112_combined_unique_255_0,jgi_4093112_combined_unique_29059_0,jgi_4093…
jgi_4093112_combined_unique	PWY-6780	hydrogen production VI	2	2	82	-0.25	Monera (99999999)	Bacteria (2)	[jgi_4093112_combined_unique_48963_0,jgi_4093112_combined_unique_91605_0,jgi_4093112_combined_unique_42092_0,jgi_4093112_combined_unique_86984_0,jgi_4093112_combined_unique_97846_0,jgi_4093112_combined_unique_7395_1,jgi_4093112_combined_unique_7395_0,jgi_4093112_combined_unique_1144_5,jgi_4093112_combined_unique_85826_0,jgi_4093112_combined_unique_93724_0,jgi_4093112_combined_unique_13680_0,jgi_4…
jgi_4093112_combined_unique	PWY-6785	hydrogen production VIII	5	4	39	-0.125	Bacteria (2)	Cyanobacteria (1117)	[jgi_4093112_combined_unique_3216_2,jgi_4093112_combined_unique_13836_0,jgi_4093112_combined_unique_66661_0,jgi_4093112_combined_unique_7902_0,jgi_4093112_combined_unique_1169_2,jgi_4093112_combined_unique_51045_0,jgi_4093112_combined_unique_99269_0,jgi_4093112_combined_unique_85397_0,jgi_4093112_combined_unique_35767_0,jgi_4093112_combined_unique_735_6,jgi_4093112_combined_unique_47180_0,jgi_409…
jgi_4093112_combined_unique	PWY-6787	flavonoid biosynthesis (in equisetum)	10	3	8	-1.5	Bacteria (2)	Viridiplantae (33090)	[jgi_4093112_combined_unique_64002_0,jgi_4093112_combined_unique_41780_0,jgi_4093112_combined_unique_11775_2,jgi_4093112_combined_unique_3001_1,jgi_4093112_combined_unique_51145_0,jgi_4093112_combined_unique_196_2,jgi_4093112_combined_unique_4901_1,jgi_4093112_combined_unique_19771_1]
jgi_4093112_combined_unique	PWY-6788	cellulose degradation II (fungi)	3	3	48	-1.375	Monera (99999999)	Fungi (4751)	[jgi_4093112_combined_unique_82515_0,jgi_4093112_combined_unique_104353_0,jgi_4093112_combined_unique_7265_0,jgi_4093112_combined_unique_89419_0,jgi_4093112_combined_unique_25835_1,jgi_4093112_combined_unique_37061_0,jgi_4093112_combined_unique_87017_0,jgi_4093112_combined_unique_15793_0,jgi_4093112_combined_unique_7496_0,jgi_4093112_combined_unique_14998_0,jgi_4093112_combined_unique_2614_0,jgi_…
jgi_4093112_combined_unique	GLUTSYN-PWY	glutamate biosynthesis I	1	1	180	-0.75	cellular organisms (131567)	Viridiplantae (33090)	[jgi_4093112_combined_unique_79448_0,jgi_4093112_combined_unique_92190_0,jgi_4093112_combined_unique_53308_0,jgi_4093112_combined_unique_10823_0,jgi_4093112_combined_unique_3930_0,jgi_4093112_combined_unique_74158_0,jgi_4093112_combined_unique_65679_0,jgi_4093112_combined_unique_4736_1,jgi_4093112_combined_unique_12655_1,jgi_4093112_combined_unique_109192_0,jgi_4093112_combined_unique_76552_0,jgi…
jgi_4093112_combined_unique	PWY-7097	vanillin and vanillate degradation I	2	1	3	0	Bacteria (2)	Bacteria (2)	[jgi_4093112_combined_unique_74014_0,jgi_4093112_combined_unique_35526_0,jgi_4093112_combined_unique_91343_0]
jgi_4093112_combined_unique	PWY-7096	triclosan resistance	1	1	21	0	Bacteria (2)	Bacteria (2)	[jgi_4093112_combined_unique_101436_0,jgi_4093112_combined_unique_14020_1,jgi_4093112_combined_unique_41985_0,jgi_4093112_combined_unique_112756_0,jgi_4093112_combined_unique_10083_0,jgi_4093112_combined_unique_40602_0,jgi_4093112_combined_unique_36084_0,jgi_4093112_combined_unique_96272_0,jgi_4093112_combined_unique_3253_0,jgi_4093112_combined_unique_39578_0,jgi_4093112_combined_unique_29134_0,j…
jgi_4093112_combined_unique	PWY-7092	neolinustatin bioactivation	3	2	22	-1.74609375	Bacteria (2)	Spermatophyta (58024)	[jgi_4093112_combined_unique_82515_0,jgi_4093112_combined_unique_7265_0,jgi_4093112_combined_unique_89419_0,jgi_4093112_combined_unique_37061_0,jgi_4093112_combined_unique_14998_0,jgi_4093112_combined_unique_2614_0,jgi_4093112_combined_unique_69080_0,jgi_4093112_combined_unique_82463_0,jgi_4093112_combined_unique_43144_0,jgi_4093112_combined_unique_7753_0,jgi_4093112_combined_unique_2202_1,jgi_40…
jgi_4093112_combined_unique	PWY-7091	linustatin bioactivation	4	2	22	-1.74609375	Bacteria (2)	Spermatophyta (58024)	[jgi_4093112_combined_unique_82515_0,jgi_4093112_combined_unique_7265_0,jgi_4093112_combined_unique_89419_0,jgi_4093112_combined_unique_37061_0,jgi_4093112_combined_unique_14998_0,jgi_4093112_combined_unique_2614_0,jgi_4093112_combined_unique_69080_0,jgi_4093112_combined_unique_82463_0,jgi_4093112_combined_unique_43144_0,jgi_4093112_combined_unique_7753_0,jgi_4093112_combined_unique_2202_1,jgi_40…
jgi_4093112_combined_unique	PWY-6549	glutamine biosynthesis III	9	9	709	-0.96875	cellular organisms (131567)	Embryophyta (3193)	[jgi_4093112_combined_unique_50359_0,jgi_4093112_combined_unique_105587_0,jgi_4093112_combined_unique_90736_0,jgi_4093112_combined_unique_93525_0,jgi_4093112_combined_unique_22018_0,jgi_4093112_combined_unique_54578_0,jgi_4093112_combined_unique_69028_0,jgi_4093112_combined_unique_20779_0,jgi_4093112_combined_unique_111740_0,jgi_4093112_combined_unique_112309_0,jgi_4093112_combined_unique_70754_0…
jgi_4093112_combined_unique	PWY-6545	pyrimidine deoxyribonucleotides de novo biosynthesis III	9	9	304	-0.25	Monera (99999999)	Bacteria (2)	[jgi_4093112_combined_unique_29759_0,jgi_4093112_combined_unique_26620_0,jgi_4093112_combined_unique_89853_0,jgi_4093112_combined_unique_322_0,jgi_4093112_combined_unique_25888_0,jgi_4093112_combined_unique_711_2,jgi_4093112_combined_unique_28801_0,jgi_4093112_combined_unique_183_0,jgi_4093112_combined_unique_63370_0,jgi_4093112_combined_unique_21231_0,jgi_4093112_combined_unique_72440_0,jgi_4093…
jgi_4093112_combined_unique	PWY-6543	4-aminobenzoate biosynthesis	2	2	108	-0.25	Monera (99999999)	Archaea (2157)	[jgi_4093112_combined_unique_64516_0,jgi_4093112_combined_unique_1067_2,jgi_4093112_combined_unique_3924_1,jgi_4093112_combined_unique_49369_0,jgi_4093112_combined_unique_415_4,jgi_4093112_combined_unique_59333_0,jgi_4093112_combined_unique_89017_0,jgi_4093112_combined_unique_76444_0,jgi_4093112_combined_unique_108528_0,jgi_4093112_combined_unique_2598_1,jgi_4093112_combined_unique_33402_0,jgi_40…
jgi_4093112_combined_unique	PWY-7299	progesterone biosynthesis	2	1	5	-1.625	Bacteria (2)	Metazoa (33208)	[jgi_4093112_combined_unique_40047_1,jgi_4093112_combined_unique_97619_0,jgi_4093112_combined_unique_114591_0,jgi_4093112_combined_unique_24956_0,jgi_4093112_combined_unique_49654_0]
jgi_4093112_combined_unique	PWY-6938	NADH repair	4	1	2	-0.25	Monera (99999999)	Bacteria (2)	[jgi_4093112_combined_unique_46577_0,jgi_4093112_combined_unique_55887_0]
jgi_4093112_combined_unique	PWY-5403	betaxanthin biosynthesis (via dopamine)	2	1	6	-1.625	Bacteria (2)	Fungi (4751)	[jgi_4093112_combined_unique_82425_0,jgi_4093112_combined_unique_22952_1,jgi_4093112_combined_unique_72884_0,jgi_4093112_combined_unique_16414_0,jgi_4093112_combined_unique_36604_0,jgi_4093112_combined_unique_98389_0]
jgi_4093112_combined_unique	PWY-622	starch biosynthesis	12	8	100	-0.375	Monera (99999999)	Cyanobacteria (1117)	[jgi_4093112_combined_unique_79514_1,jgi_4093112_combined_unique_237_4,jgi_4093112_combined_unique_237_5,jgi_4093112_combined_unique_107593_0,jgi_4093112_combined_unique_23886_0,jgi_4093112_combined_unique_114502_0,jgi_4093112_combined_unique_22536_0,jgi_4093112_combined_unique_96728_0,jgi_4093112_combined_unique_17142_0,jgi_4093112_combined_unique_22675_0,jgi_4093112_combined_unique_26141_0,jgi_…
jgi_4093112_combined_unique	PWY-7295	L-arabinose degradation IV	8	2	50	-0.25	Monera (99999999)	Archaea (2157)	[jgi_4093112_combined_unique_37352_0,jgi_4093112_combined_unique_5818_0,jgi_4093112_combined_unique_106258_0,jgi_4093112_combined_unique_94203_0,jgi_4093112_combined_unique_54980_0,jgi_4093112_combined_unique_730_1,jgi_4093112_combined_unique_91376_0,jgi_4093112_combined_unique_99422_0,jgi_4093112_combined_unique_85955_0,jgi_4093112_combined_unique_4213_0,jgi_4093112_combined_unique_5098_0,jgi_40…
jgi_4093112_combined_unique	PWY-7294	xylose degradation IV	7	2	50	-0.25	Monera (99999999)	Archaea (2157)	[jgi_4093112_combined_unique_37352_0,jgi_4093112_combined_unique_5818_0,jgi_4093112_combined_unique_106258_0,jgi_4093112_combined_unique_94203_0,jgi_4093112_combined_unique_54980_0,jgi_4093112_combined_unique_730_1,jgi_4093112_combined_unique_91376_0,jgi_4093112_combined_unique_99422_0,jgi_4093112_combined_unique_85955_0,jgi_4093112_combined_unique_4213_0,jgi_4093112_combined_unique_5098_0,jgi_40…
jgi_4093112_combined_unique	PWY-5030	histidine degradation III	6	6	146	-1.49999237061	Monera (99999999)	Mammalia (40674)	[jgi_4093112_combined_unique_42684_0,jgi_4093112_combined_unique_111827_0,jgi_4093112_combined_unique_529_4,jgi_4093112_combined_unique_8277_1,jgi_4093112_combined_unique_9492_1,jgi_4093112_combined_unique_50727_0,jgi_4093112_combined_unique_14805_0,jgi_4093112_combined_unique_529_3,jgi_4093112_combined_unique_5340_1,jgi_4093112_combined_unique_75337_0,jgi_4093112_combined_unique_19034_1,jgi_4093…
jgi_4093112_combined_unique	PWY-5964	guanylyl molybdenum cofactor biosynthesis	1	1	10	0	Bacteria (2)	Bacteria (2)	[jgi_4093112_combined_unique_9326_0,jgi_4093112_combined_unique_83962_0,jgi_4093112_combined_unique_40538_0,jgi_4093112_combined_unique_28030_0,jgi_4093112_combined_unique_68836_0,jgi_4093112_combined_unique_22431_0,jgi_4093112_combined_unique_20157_0,jgi_4093112_combined_unique_14302_0,jgi_4093112_combined_unique_96252_0,jgi_4093112_combined_unique_80462_0]
jgi_4093112_combined_unique	PWY-5966	fatty acid biosynthesis initiation II	2	2	81	0	Bacteria (2)	Bacteria (2)	[jgi_4093112_combined_unique_76221_0,jgi_4093112_combined_unique_6249_2,jgi_4093112_combined_unique_60856_0,jgi_4093112_combined_unique_110193_0,jgi_4093112_combined_unique_34610_0,jgi_4093112_combined_unique_95490_0,jgi_4093112_combined_unique_25004_0,jgi_4093112_combined_unique_22464_1,jgi_4093112_combined_unique_176_2,jgi_4093112_combined_unique_39620_0,jgi_4093112_combined_unique_12610_0,jgi_…
jgi_4093112_combined_unique	LIPAS-PWY	triacylglycerol degradation	4	1	4	0	Bacteria (2)	Bacteria (2)	[jgi_4093112_combined_unique_24816_0,jgi_4093112_combined_unique_66312_0,jgi_4093112_combined_unique_12156_1,jgi_4093112_combined_unique_7014_0]
jgi_4093112_combined_unique	GLUTDEG-PWY	glutamate degradation II	2	2	144	-0.25	Monera (99999999)	Bacteria (2)	[jgi_4093112_combined_unique_50456_0,jgi_4093112_combined_unique_17217_0,jgi_4093112_combined_unique_6989_0,jgi_4093112_combined_unique_74991_0,jgi_4093112_combined_unique_60653_0,jgi_4093112_combined_unique_63485_0,jgi_4093112_combined_unique_91341_0,jgi_4093112_combined_unique_52286_0,jgi_4093112_combined_unique_63044_0,jgi_4093112_combined_unique_82076_0,jgi_4093112_combined_unique_15387_0,jgi…
jgi_4093112_combined_unique	PWY-2242	ammonia oxidation III	3	1	7	-0.75	Thaumarchaeota (651137)	Proteobacteria (1224)	[jgi_4093112_combined_unique_1903_3,jgi_4093112_combined_unique_43801_0,jgi_4093112_combined_unique_12352_0,jgi_4093112_combined_unique_7723_0,jgi_4093112_combined_unique_7617_1,jgi_4093112_combined_unique_50003_0,jgi_4093112_combined_unique_43929_0]
jgi_4093112_combined_unique	KDOSYN-PWY	KDO transfer to lipid IVA I	2	1	38	-0.125	Bacteria (2)	Chlamydiae/Verrucomicrobia group (51290)	[jgi_4093112_combined_unique_74019_0,jgi_4093112_combined_unique_37078_0,jgi_4093112_combined_unique_51161_0,jgi_4093112_combined_unique_97578_0,jgi_4093112_combined_unique_71767_0,jgi_4093112_combined_unique_104210_0,jgi_4093112_combined_unique_17911_0,jgi_4093112_combined_unique_10536_1,jgi_4093112_combined_unique_47865_0,jgi_4093112_combined_unique_52863_0,jgi_4093112_combined_unique_54243_0,j…
jgi_4093112_combined_unique	PWY-5844	menaquinol-9 biosynthesis	1	1	12	0	Bacteria (2)	Bacteria (2)	[jgi_4093112_combined_unique_23034_0,jgi_4093112_combined_unique_7699_0,jgi_4093112_combined_unique_19814_0,jgi_4093112_combined_unique_1729_1,jgi_4093112_combined_unique_6031_1,jgi_4093112_combined_unique_4217_1,jgi_4093112_combined_unique_2987_2,jgi_4093112_combined_unique_5622_1,jgi_4093112_combined_unique_104146_0,jgi_4093112_combined_unique_48816_1,jgi_4093112_combined_unique_119_3,jgi_40931…
jgi_4093112_combined_unique	PWY-6710	poly-hydroxy fatty acids biosynthesis	11	4	15	-1.5	Bacteria (2)	Viridiplantae (33090)	[jgi_4093112_combined_unique_708_3,jgi_4093112_combined_unique_64460_0,jgi_4093112_combined_unique_58256_0,jgi_4093112_combined_unique_66005_0,jgi_4093112_combined_unique_81798_0,jgi_4093112_combined_unique_16058_1,jgi_4093112_combined_unique_28251_0,jgi_4093112_combined_unique_28845_0,jgi_4093112_combined_unique_657_2,jgi_4093112_combined_unique_36796_0,jgi_4093112_combined_unique_32388_0,jgi_40…
jgi_4093112_combined_unique	PWY-3341	proline biosynthesis III	4	2	46	-1.25	Monera (99999999)	Viridiplantae (33090)	[jgi_4093112_combined_unique_56124_0,jgi_4093112_combined_unique_113816_0,jgi_4093112_combined_unique_86259_0,jgi_4093112_combined_unique_52726_0,jgi_4093112_combined_unique_111120_0,jgi_4093112_combined_unique_107489_0,jgi_4093112_combined_unique_56342_0,jgi_4093112_combined_unique_46030_0,jgi_4093112_combined_unique_111_10,jgi_4093112_combined_unique_20664_0,jgi_4093112_combined_unique_98306_0,…
jgi_4093112_combined_unique	PWY-6107	chlorosalicylate degradation	7	3	10	0	Bacteria (2)	Bacteria (2)	[jgi_4093112_combined_unique_57687_0,jgi_4093112_combined_unique_90784_0,jgi_4093112_combined_unique_77090_0,jgi_4093112_combined_unique_33347_1,jgi_4093112_combined_unique_22857_0,jgi_4093112_combined_unique_15936_1,jgi_4093112_combined_unique_39460_1,jgi_4093112_combined_unique_81619_0,jgi_4093112_combined_unique_10017_0,jgi_4093112_combined_unique_92728_0]
jgi_4093112_combined_unique	PWY-6105	botryococcenes and methylated squalene biosynthesis	9	2	6	-1.734375	Bacteria (2)	Botryococcaceae (38879)	[jgi_4093112_combined_unique_41771_0,jgi_4093112_combined_unique_90010_0,jgi_4093112_combined_unique_76954_0,jgi_4093112_combined_unique_103737_0,jgi_4093112_combined_unique_108192_0,jgi_4093112_combined_unique_29591_0]
jgi_4093112_combined_unique	PWY-6348	phosphate acquisition	1	1	2	0	Bacteria (2)	Bacteria (2)	[jgi_4093112_combined_unique_53459_0,jgi_4093112_combined_unique_13_13]
jgi_4093112_combined_unique	PWY-5534	propylene degradation	7	3	11	0	Bacteria (2)	Bacteria (2)	[jgi_4093112_combined_unique_77465_0,jgi_4093112_combined_unique_93809_0,jgi_4093112_combined_unique_21721_1,jgi_4093112_combined_unique_2116_2,jgi_4093112_combined_unique_110706_0,jgi_4093112_combined_unique_15780_0,jgi_4093112_combined_unique_32465_0,jgi_4093112_combined_unique_5707_2,jgi_4093112_combined_unique_17466_0,jgi_4093112_combined_unique_10702_1,jgi_4093112_combined_unique_37401_1]
jgi_4093112_combined_unique	PWY-5535	acetate formation from acetyl-CoA II	1	1	34	-0.25	Monera (99999999)	Bacteria (2)	[jgi_4093112_combined_unique_25271_0,jgi_4093112_combined_unique_81873_0,jgi_4093112_combined_unique_81765_0,jgi_4093112_combined_unique_2708_1,jgi_4093112_combined_unique_37314_0,jgi_4093112_combined_unique_20153_0,jgi_4093112_combined_unique_26635_0,jgi_4093112_combined_unique_69169_0,jgi_4093112_combined_unique_100976_0,jgi_4093112_combined_unique_5249_1,jgi_4093112_combined_unique_7412_1,jgi_…
jgi_4093112_combined_unique	PWY-6713	L-rhamnose degradation II	8	2	234	-0.25	Monera (99999999)	Bacteria (2)	[jgi_4093112_combined_unique_16599_0,jgi_4093112_combined_unique_115024_0,jgi_4093112_combined_unique_113995_0,jgi_4093112_combined_unique_42266_0,jgi_4093112_combined_unique_52895_0,jgi_4093112_combined_unique_9668_0,jgi_4093112_combined_unique_6233_0,jgi_4093112_combined_unique_9276_1,jgi_4093112_combined_unique_64306_0,jgi_4093112_combined_unique_52829_0,jgi_4093112_combined_unique_3192_1,jgi_…
jgi_4093112_combined_unique	PWY-6711	archaeosine biosynthesis	2	1	2	0.125	Euryarchaeota (28890)	Archaea (2157)	[jgi_4093112_combined_unique_73746_0,jgi_4093112_combined_unique_14352_0]
jgi_4093112_combined_unique	PWY-241	C4 photosynthetic carbon assimilation cycle, NADP-ME type	4	3	171	-1.46875	Monera (99999999)	Embryophyta (3193)	[jgi_4093112_combined_unique_23739_0,jgi_4093112_combined_unique_90736_0,jgi_4093112_combined_unique_93525_0,jgi_4093112_combined_unique_14599_1,jgi_4093112_combined_unique_54578_0,jgi_4093112_combined_unique_29059_0,jgi_4093112_combined_unique_7561_0,jgi_4093112_combined_unique_48684_0,jgi_4093112_combined_unique_35810_0,jgi_4093112_combined_unique_1053_1,jgi_4093112_combined_unique_6870_1,jgi_4…
jgi_4093112_combined_unique	DENITRIFICATION-PWY	nitrate reduction I (denitrification)	4	3	14	-0.25	Monera (99999999)	Archaea (2157)	[jgi_4093112_combined_unique_77066_0,jgi_4093112_combined_unique_64034_0,jgi_4093112_combined_unique_95495_0,jgi_4093112_combined_unique_112741_0,jgi_4093112_combined_unique_33813_0,jgi_4093112_combined_unique_1523_1,jgi_4093112_combined_unique_15460_0,jgi_4093112_combined_unique_7648_0,jgi_4093112_combined_unique_60549_0,jgi_4093112_combined_unique_47820_0,jgi_4093112_combined_unique_73047_0,jgi…
jgi_4093112_combined_unique	NONOXIPENT-PWY	pentose phosphate pathway (non-oxidative branch)	5	5	168	-0.5	cellular organisms (131567)	Eukaryota (2759)	[jgi_4093112_combined_unique_4109_2,jgi_4093112_combined_unique_28_3,jgi_4093112_combined_unique_61162_0,jgi_4093112_combined_unique_112028_0,jgi_4093112_combined_unique_22648_0,jgi_4093112_combined_unique_19420_1,jgi_4093112_combined_unique_5559_1,jgi_4093112_combined_unique_106924_0,jgi_4093112_combined_unique_11715_0,jgi_4093112_combined_unique_2672_0,jgi_4093112_combined_unique_90428_0,jgi_40…
