# Supplementary material for: MetaPathways v2.5: quantitative functional, taxonomic and usability improvements
Source: Bioinformatics. 2015 Jun 15;31(20):3345–7. doi: 10.1093/bioinformatics/btv361 (PMC4595896; doi:10.1093/bioinformatics/btv361)
Supplement: Supplementary Data [file supp_btv361_02_4093112_combined_unique_qced_faa_cog_blast_common_txt.gz › 02_4093112_combined_unique.qced.faa.cog.blast.common.txt]

4093112.combined_unique_114275_0	VNG2356G_1	59.49	79	32	0	1	79	413	491	7e-23	103
4093112.combined_unique_114275_0	MA0096_1	56.96	79	34	0	1	79	408	486	9e-23	103
4093112.combined_unique_114275_0	PAB0190_1	63.29	79	29	0	1	79	408	486	2e-22	102
4093112.combined_unique_114275_0	PH1896m_1	62.03	79	30	0	1	79	408	486	2e-21	99.4
4093112.combined_unique_114275_0	TVN1490	49.37	79	40	0	1	79	394	472	1e-19	93.2
4093112.combined_unique_114275_0	Ta1501	45.57	79	43	0	1	79	392	470	5e-17	84.7
4093112.combined_unique_114275_0	AF1458_1	63.29	79	29	0	1	79	405	483	3e-16	82.0
4093112.combined_unique_114275_0	YIR002c_1	50.70	71	35	0	1	71	553	623	4e-15	78.2
4093112.combined_unique_114275_0	SPAC20H4.04	45.45	77	42	0	1	77	517	593	6e-15	77.8
4093112.combined_unique_114275_0	SPAC9.05	48.57	70	36	0	1	70	478	547	1e-13	73.6
4093112.combined_unique_114275_0	MK1678_1	46.34	82	40	2	1	78	393	474	1e-13	73.2
4093112.combined_unique_114275_0	MTH1415_1	55.70	79	35	0	1	79	407	485	6e-13	71.2
4093112.combined_unique_48753_0	lin0372	41.67	72	40	1	37	108	105	174	7e-07	50.8
4093112.combined_unique_48753_0	lin0372	34.72	72	45	1	37	108	83	152	6e-05	44.3
4093112.combined_unique_48753_0	lin0372	34.44	90	52	2	19	108	114	196	1e-04	43.1
4093112.combined_unique_48753_0	lin0372	29.36	109	66	3	2	107	139	239	0.064	34.3
4093112.combined_unique_48753_0	lin0372	26.37	91	61	3	19	108	133	218	0.077	34.3
4093112.combined_unique_48753_0	lin0661	33.33	72	46	1	37	108	178	247	3e-06	48.9
4093112.combined_unique_48753_0	lin0661	32.91	79	49	2	32	108	83	159	7e-04	40.8
4093112.combined_unique_48753_0	lin0661	25.93	108	73	2	6	108	32	137	0.003	38.9
4093112.combined_unique_48753_0	lin0661	31.87	91	55	2	18	108	98	181	0.004	38.5
4093112.combined_unique_48753_0	lin0661	34.67	75	47	1	32	106	305	377	2.0	29.6
4093112.combined_unique_48753_0	lin1101_1	31.11	90	58	2	19	108	116	201	3e-05	45.4
4093112.combined_unique_48753_0	lin1101_1	36.59	82	47	2	7	88	193	269	7e-05	44.3
4093112.combined_unique_48753_0	lin1101_1	31.08	74	49	1	35	108	64	135	0.25	32.3
4093112.combined_unique_48753_0	lin1101_1	28.43	102	60	4	13	108	69	163	0.28	32.3
4093112.combined_unique_48753_0	CAC3275	38.67	75	41	2	36	107	951	1023	4e-04	41.6
4093112.combined_unique_48753_0	CAC3275	39.58	48	29	0	61	108	930	977	0.002	39.7
4093112.combined_unique_48753_0	lin0739_1	27.71	83	58	1	26	108	104	184	0.020	36.2
4093112.combined_unique_48751_0	SA1095	39.22	51	31	0	28	78	122	172	0.002	39.3
4093112.combined_unique_48755_0	VNG0005H	70.59	17	4	1	2	17	582	598	4.7	28.1
4093112.combined_unique_48754_0	VCA0805	30.21	96	39	3	10	97	88	163	4.8	28.1
4093112.combined_unique_40566_1	SMa2199	39.53	43	25	1	4	46	65	106	0.31	32.3
4093112.combined_unique_48758_0	MJ0654	38.71	31	19	0	40	70	148	178	6.1	27.7
4093112.combined_unique_40560_0	SMb20270	63.50	137	50	0	1	137	87	223	7e-50	193
4093112.combined_unique_40560_0	PA1255	61.31	137	53	0	1	137	87	223	1e-48	189
4093112.combined_unique_40560_0	BMEI1586	61.31	137	52	1	1	137	87	222	3e-48	188
4093112.combined_unique_40560_0	AGl395	63.50	137	50	0	1	137	87	223	4e-48	187
4093112.combined_unique_40560_0	mlr6810	53.49	129	60	0	1	129	88	216	5e-37	151
4093112.combined_unique_40560_0	AGc701	35.71	126	81	0	4	129	93	218	2e-19	92.8
4093112.combined_unique_40561_0	Rv2455c_1	48.91	137	69	1	1	137	100	235	4e-30	128
4093112.combined_unique_40561_0	MT2530_1	47.69	130	67	1	1	130	105	233	6e-27	117
4093112.combined_unique_40561_0	TM0153	36.59	41	17	1	28	59	581	621	2.1	29.6
4093112.combined_unique_40561_0	AGc1266_2	33.90	59	29	3	63	111	205	263	3.8	28.5
4093112.combined_unique_40562_0	MA2045	31.46	89	49	3	31	117	415	493	9e-04	40.8
4093112.combined_unique_40562_0	MA2045	33.77	77	49	1	27	103	621	695	0.001	40.4
4093112.combined_unique_40562_0	MA2045	28.57	91	60	2	23	111	515	602	0.027	35.8
4093112.combined_unique_40562_0	MA2045	32.26	93	49	5	31	118	472	555	3.3	28.9
4093112.combined_unique_40562_0	MA2045	44.44	27	15	0	23	49	673	699	7.5	27.7
4093112.combined_unique_40562_0	AF1946_3	34.83	89	44	4	23	110	66	141	0.098	33.9
4093112.combined_unique_40562_0	AF1946_3	31.65	79	41	3	23	101	156	221	0.47	31.6
4093112.combined_unique_40562_0	AF1946_3	40.74	27	16	0	23	49	20	46	5.2	28.1
4093112.combined_unique_40562_0	YPO3678	66.67	18	6	0	87	104	454	471	8.1	27.7
4093112.combined_unique_272_0	Cj1552c	27.84	97	57	3	65	148	51	147	1.1	33.1
4093112.combined_unique_272_1	SMc02105	39.90	381	220	2	4	375	8	388	1e-83	308
4093112.combined_unique_272_1	CC2156	42.82	376	210	5	4	375	8	382	3e-82	304
4093112.combined_unique_272_1	BMEI0818	40.27	375	217	2	8	375	19	393	1e-81	301
4093112.combined_unique_272_1	RSc2348	42.11	361	194	3	26	375	47	403	5e-79	293
4093112.combined_unique_272_1	mlr0661	37.53	381	229	2	4	375	19	399	2e-78	291
4093112.combined_unique_272_1	AGc2531	37.53	373	224	2	12	375	16	388	5e-77	286
4093112.combined_unique_272_1	PA3230	38.54	371	221	4	7	375	7	372	6e-71	266
4093112.combined_unique_272_1	XF1447	36.78	367	224	4	12	375	12	373	4e-69	260
4093112.combined_unique_272_1	slr0656	36.51	378	230	5	4	372	12	388	3e-68	257
4093112.combined_unique_272_1	all4102	35.73	375	233	5	7	374	15	388	7e-62	236
4093112.combined_unique_272_2	RSc0891	28.68	136	96	1	43	177	57	192	7e-13	72.8
4093112.combined_unique_272_2	RSc3247	26.95	141	102	1	43	182	61	201	3e-12	70.5
4093112.combined_unique_272_2	RSc3171	26.95	141	102	1	43	182	61	201	3e-12	70.5
4093112.combined_unique_272_2	lin1231	23.75	160	122	0	1	160	1	160	7e-10	62.8
4093112.combined_unique_272_2	SA0058	24.54	163	118	4	19	179	18	177	1e-06	52.0
4093112.combined_unique_272_3	CC0986	43.17	227	121	4	1	224	1	222	3e-42	169
4093112.combined_unique_272_3	ECs5283	38.78	245	124	5	5	228	4	243	9e-38	155
4093112.combined_unique_272_3	uxuR	38.78	245	124	5	5	228	4	243	1e-37	155
4093112.combined_unique_272_3	ZuxuR	38.78	245	124	5	5	228	4	243	1e-37	154
4093112.combined_unique_272_3	CC2813	40.19	214	124	3	12	224	8	218	6e-36	149
4093112.combined_unique_272_3	STM4507	37.76	241	124	5	9	228	8	243	5e-35	145
4093112.combined_unique_272_3	AGl3126	35.32	235	147	2	2	233	1	233	3e-34	143
4093112.combined_unique_272_3	YPO1279	34.51	226	144	2	2	223	13	238	3e-33	140
4093112.combined_unique_272_3	SMb20441	34.04	235	148	3	2	233	1	231	1e-27	121
4093112.combined_unique_272_3	STM1541	33.04	230	139	5	1	225	41	260	2e-27	120
4093112.combined_unique_272_4	BH2134	50.59	255	119	3	19	272	28	276	2e-69	260
4093112.combined_unique_272_4	sll0404	45.38	260	142	0	6	265	12	271	3e-64	243
4093112.combined_unique_272_4	glcD	44.32	264	146	1	16	279	31	293	6e-60	229
4093112.combined_unique_272_4	SMc00832	43.45	267	151	0	5	271	19	285	2e-59	227
4093112.combined_unique_272_4	PA5355	45.06	253	139	0	27	279	41	293	3e-59	226
4093112.combined_unique_272_4	mlr6916	47.29	258	136	0	14	271	4	261	2e-58	224
4093112.combined_unique_272_4	BMEII1064	45.32	267	146	0	5	271	61	327	3e-58	223
4093112.combined_unique_272_4	alr5269	52.36	212	101	0	54	265	1	212	1e-57	221
4093112.combined_unique_272_4	AGc1189	43.40	265	150	0	7	271	27	291	5e-57	219
4093112.combined_unique_272_4	RSc2666	42.15	261	148	1	19	279	34	291	5e-57	219
4093112.combined_unique_272_4	BH2730	39.34	272	164	1	5	275	4	275	3e-54	210
4093112.combined_unique_272_4	BS_ysfC	39.34	272	164	1	5	275	4	275	9e-54	209
4093112.combined_unique_272_4	PAE1286	41.25	257	143	1	14	262	21	277	2e-51	201
4093112.combined_unique_272_4	SSO3163	36.98	265	157	6	10	272	4	260	5e-46	183
4093112.combined_unique_272_4	aq_1769	40.00	265	148	5	13	270	33	293	9e-45	179
4093112.combined_unique_272_4	HP0509	35.88	262	165	3	11	270	10	270	8e-44	176
4093112.combined_unique_272_4	jhp0459	35.11	262	167	3	11	270	10	270	6e-43	172
4093112.combined_unique_272_5	alr5269	52.08	192	92	0	1	192	224	415	5e-55	212
4093112.combined_unique_272_5	sll0404	51.31	191	93	0	1	191	283	473	1e-54	211
4093112.combined_unique_272_5	BMEII1064	49.74	191	96	0	1	191	332	522	1e-51	201
4093112.combined_unique_272_5	mlr6916	48.69	191	98	0	1	191	266	456	5e-51	199
4093112.combined_unique_272_5	glcD	47.42	194	102	0	1	194	290	483	2e-49	194
4093112.combined_unique_272_5	PAE1286	50.00	184	92	0	1	184	292	475	7e-49	191
4093112.combined_unique_272_5	PA5355	47.42	194	102	0	1	194	290	483	1e-48	191
4093112.combined_unique_272_5	RSc2666	41.88	191	111	0	1	191	288	478	4e-42	169
4093112.combined_unique_272_5	AGc1189	43.09	188	106	1	1	188	296	482	2e-40	163
4093112.combined_unique_272_5	SMc00832	43.68	190	106	1	1	190	290	478	6e-39	159
4093112.combined_unique_272_5	SSO3163	43.48	184	103	1	1	184	263	445	1e-35	147
4093112.combined_unique_272_5	DR1731	40.54	185	107	3	1	184	289	471	9e-32	135
4093112.combined_unique_272_5	BH2730	35.11	188	122	0	1	188	276	463	1e-31	134
4093112.combined_unique_272_5	Cj1213c	38.04	184	112	2	1	182	275	458	6e-31	132
4093112.combined_unique_272_5	BS_ysfC	33.51	188	125	0	1	188	276	463	8e-31	132
4093112.combined_unique_272_5	XF0347	33.15	184	123	0	1	184	276	459	1e-28	124
4093112.combined_unique_272_5	jhp0459	34.78	184	116	3	1	182	276	457	2e-26	117
4093112.combined_unique_272_5	HP0509	33.70	184	118	3	1	182	276	457	4e-25	113
4093112.combined_unique_272_5	RSc2664	31.18	186	124	2	2	183	285	470	7e-23	105
4093112.combined_unique_272_6	BH2136	36.62	142	89	1	50	190	80	221	7e-22	102
4093112.combined_unique_273_0	RSc1562	71.18	288	83	0	9	296	6	293	2e-120	430
4093112.combined_unique_273_0	Rv3340	54.30	291	130	3	7	296	16	304	5e-87	319
4093112.combined_unique_273_0	MT3443	54.30	291	130	3	7	296	16	304	5e-87	319
4093112.combined_unique_273_0	lin0604	49.66	290	145	1	7	296	5	293	6e-86	315
4093112.combined_unique_273_0	CAC2783	53.04	296	138	1	1	296	1	295	6e-86	315
4093112.combined_unique_273_0	TM0882	52.72	294	135	4	5	296	4	295	4e-85	313
4093112.combined_unique_273_0	BMEI1166	51.01	296	145	0	1	296	7	302	7e-85	312
4093112.combined_unique_273_0	PA5025	51.56	289	139	1	9	296	3	291	1e-82	305
4093112.combined_unique_273_0	AGc2311	50.87	289	142	0	8	296	7	295	1e-82	305
4093112.combined_unique_273_0	SMc01809	51.21	289	141	0	8	296	6	294	2e-82	303
4093112.combined_unique_273_0	MA2715	49.83	289	143	2	8	296	23	309	2e-81	301
4093112.combined_unique_273_0	BH2603	50.34	296	147	0	1	296	1	296	2e-81	300
4093112.combined_unique_273_0	mlr8465	49.32	292	148	0	5	296	3	294	9e-81	298
4093112.combined_unique_273_0	L75975	48.64	294	149	2	3	296	2	293	4e-80	296
4093112.combined_unique_273_0	DR0873	49.67	302	141	4	4	295	136	436	4e-72	270
4093112.combined_unique_273_0	PM0738	43.94	289	159	3	9	296	3	289	4e-71	266
4093112.combined_unique_273_0	VNG2421G	48.28	290	149	1	8	296	6	295	2e-70	264
4093112.combined_unique_273_0	YLR303w	46.74	291	151	3	9	295	5	295	1e-61	235
4093112.combined_unique_273_1	PA5496	64.82	199	69	1	43	241	32	229	1e-73	274
4093112.combined_unique_273_1	AF1664	24.61	191	118	7	53	241	586	752	0.047	36.6
4093112.combined_unique_273_2	PA5497	69.37	715	209	4	1	706	21	734	0.0	1040
4093112.combined_unique_273_2	RSc0195	32.13	638	362	12	17	646	23	597	8e-81	300
4093112.combined_unique_273_2	AF1664	31.85	631	323	15	28	643	13	551	3e-76	285
4093112.combined_unique_273_2	Rv0570	29.26	646	347	14	16	645	107	658	6e-67	254
4093112.combined_unique_273_2	MT0596	29.26	646	347	14	16	645	150	701	7e-67	254
4093112.combined_unique_273_2	SSO0929	30.20	692	403	22	12	643	110	781	1e-65	249
4093112.combined_unique_273_2	MA1665	30.37	619	301	14	46	643	33	542	6e-62	237
4093112.combined_unique_273_2	TVN0092	28.35	575	309	9	81	643	231	714	6e-60	231
4093112.combined_unique_273_2	BH2810	32.06	499	283	14	146	642	322	766	5e-59	228
4093112.combined_unique_273_2	BH2810	34.83	178	112	2	49	225	135	309	4e-21	102
4093112.combined_unique_273_2	Ta1475	29.20	565	318	13	81	643	233	717	6e-57	221
4093112.combined_unique_273_2	VNG1644G	27.50	640	320	17	106	643	173	770	8e-55	214
4093112.combined_unique_273_2	PAE3155	27.84	661	387	21	50	652	167	795	5e-54	211
4093112.combined_unique_273_2	MTH652	29.41	306	173	6	16	319	2	266	1e-33	143
4093112.combined_unique_273_2	MTH652	29.67	337	169	7	319	644	400	679	5e-31	135
4093112.combined_unique_273_2	CAC1047	24.04	599	337	16	128	643	205	768	2e-32	139
4093112.combined_unique_273_3	PA0525	41.90	284	152	4	421	696	322	600	1e-52	206
4093112.combined_unique_273_3	BMEII0996	37.54	293	172	4	422	707	344	632	2e-51	202
4093112.combined_unique_273_3	BS_yojO	27.54	207	133	8	513	706	453	655	9e-09	61.2
4093112.combined_unique_273_3	BS_yojO	60.87	23	9	0	216	238	126	148	2.6	33.1
4093112.combined_unique_273_4	YPO0970_1	29.09	55	37	1	15	67	377	431	6.1	28.1
4093112.combined_unique_273_5	AGc4069	64.16	173	62	0	2	174	25	197	3e-61	232
4093112.combined_unique_273_5	mll2701	65.48	168	58	0	7	174	13	180	5e-61	231
4093112.combined_unique_273_5	SMc02698	63.58	173	63	0	2	174	7	179	8e-61	231
4093112.combined_unique_273_5	BMEI0476	64.16	173	62	0	3	175	14	186	1e-57	220
4093112.combined_unique_273_5	YPO3123	50.58	172	85	0	3	174	15	186	6e-48	188
4093112.combined_unique_273_5	Zapt	51.16	172	84	0	3	174	11	182	6e-47	184
4093112.combined_unique_273_5	ECs0522	51.16	172	84	0	3	174	11	182	6e-47	184
4093112.combined_unique_273_5	apt	51.16	172	84	0	3	174	11	182	2e-46	183
4093112.combined_unique_273_5	VC1053	48.84	172	88	0	3	174	9	180	7e-46	181
4093112.combined_unique_273_5	HI1230	51.74	172	83	0	3	174	8	179	9e-46	181
4093112.combined_unique_273_5	PM0363	51.74	172	83	0	3	174	8	179	5e-45	178
4093112.combined_unique_273_5	RSc0417	50.58	172	85	0	3	174	59	230	6e-45	178
4093112.combined_unique_273_5	STM0483	48.84	172	88	0	3	174	11	182	6e-44	175
4093112.combined_unique_273_5	sll1430	50.57	174	82	2	1	172	1	172	3e-43	172
4093112.combined_unique_273_5	NMB1662	50.00	168	84	0	7	174	17	184	1e-42	171
4093112.combined_unique_273_5	alr4582	51.72	174	80	2	1	172	1	172	2e-42	170
4093112.combined_unique_273_5	TM1384	44.19	172	94	1	1	172	4	173	3e-41	166
4093112.combined_unique_273_5	HP0572	51.28	156	74	1	7	160	13	168	4e-41	165
4093112.combined_unique_273_5	jhp0519	51.92	156	73	1	7	160	13	168	6e-41	164
4093112.combined_unique_273_6	sll0135	52.99	134	61	1	16	149	191	322	2e-35	145
4093112.combined_unique_273_6	alr4054	56.67	120	50	1	9	128	136	253	3e-35	145
4093112.combined_unique_273_6	YLR017w	38.69	137	81	2	8	141	193	329	4e-20	95.1
4093112.combined_unique_273_6	SPAC16C9.02c	55.00	80	36	0	21	100	174	253	9e-20	94.0
4093112.combined_unique_273_6	PH0125	39.42	104	60	2	4	107	143	243	2e-17	86.7
4093112.combined_unique_273_6	PAB2264	37.50	104	62	2	4	107	140	240	1e-16	84.0
4093112.combined_unique_273_6	APE1885	41.03	117	66	2	12	127	161	275	8e-16	81.3
4093112.combined_unique_273_6	SSO2343	34.96	123	77	2	6	127	150	270	5e-15	78.2
4093112.combined_unique_273_6	VNG0335a	55.32	47	21	0	13	59	152	198	3e-10	62.4
4093112.combined_unique_270_0	YLR355c	49.33	150	75	1	1	149	48	197	9e-33	137
4093112.combined_unique_270_0	aq_1245	44.44	126	61	4	26	149	13	131	1e-21	100
4093112.combined_unique_270_0	MK0832	39.52	124	66	4	28	149	15	131	4e-16	82.0
4093112.combined_unique_270_1	PA1523	43.97	771	415	4	53	821	26	781	0.0	656
4093112.combined_unique_270_1	RSc2096	43.27	765	422	3	52	815	26	779	5e-179	627
4093112.combined_unique_270_1	CC2618	43.06	771	422	4	59	827	23	778	5e-175	613
4093112.combined_unique_270_1	SMb21287	41.82	782	435	8	45	821	5	771	2e-171	602
4093112.combined_unique_270_1	mlr5135	42.62	772	424	6	59	826	25	781	6e-170	596
4093112.combined_unique_270_1	BMEI1575	42.47	777	421	8	53	821	18	776	2e-165	582
4093112.combined_unique_270_1	AGc4204	41.97	772	423	11	59	822	23	777	2e-165	582
4093112.combined_unique_270_1	SMb20846	42.13	769	424	8	59	821	22	775	5e-163	573
4093112.combined_unique_270_1	DRA0178	40.18	799	455	9	34	819	1	789	2e-152	538
4093112.combined_unique_270_1	mll4880	29.31	720	455	17	53	754	21	704	1e-61	236
4093112.combined_unique_270_2	mlr5134	33.40	497	313	6	1	488	6	493	2e-78	291
4093112.combined_unique_270_2	AGc4202	32.51	486	320	4	1	484	1	480	2e-75	281
4093112.combined_unique_270_2	BMEI1576	33.84	461	296	3	23	481	54	507	3e-72	271
4093112.combined_unique_270_2	DRA0177	33.54	489	296	9	7	483	6	477	3e-72	271
4093112.combined_unique_270_2	SMb21286	33.20	491	307	7	1	483	5	482	3e-71	267
4093112.combined_unique_270_2	RSc2095	34.27	461	291	6	23	477	37	491	6e-70	263
4093112.combined_unique_270_2	PA1524	34.65	456	284	5	27	477	24	470	3e-68	258
4093112.combined_unique_270_2	SMb21011	31.29	489	308	4	3	477	6	480	4e-67	254
4093112.combined_unique_270_4	alr5362	42.71	398	195	3	1	397	66	431	9e-84	309
4093112.combined_unique_270_4	alr5362	29.49	156	96	5	229	382	21	164	5e-07	54.3
4093112.combined_unique_270_4	alr5362	23.72	156	112	2	19	167	329	484	2e-04	45.4
4093112.combined_unique_270_4	SP0846	41.63	406	213	3	1	404	70	453	2e-82	305
4093112.combined_unique_270_4	SP0846	25.14	175	117	4	5	167	327	499	2e-05	49.3
4093112.combined_unique_270_4	SP0846	23.23	155	109	4	229	382	25	170	0.001	43.1
4093112.combined_unique_270_4	lin1426	41.28	407	211	4	2	404	69	451	3e-81	300
4093112.combined_unique_270_4	lin1426	26.74	172	116	3	6	167	326	497	6e-07	53.9
4093112.combined_unique_270_4	L165279	41.48	405	213	3	2	404	71	453	6e-81	300
4093112.combined_unique_270_4	L165279	27.37	179	118	4	2	168	322	500	5e-08	57.8
4093112.combined_unique_270_4	L165279	22.78	158	106	4	229	382	25	170	0.003	41.6
4093112.combined_unique_270_4	SPy1227	40.05	402	215	4	1	399	69	447	1e-78	292
4093112.combined_unique_270_4	SPy1227	24.07	162	99	4	229	382	24	169	3e-05	48.5
4093112.combined_unique_270_4	SPy1227	29.17	96	68	0	72	167	403	498	4e-05	48.1
4093112.combined_unique_270_4	TM0103	39.42	411	219	6	1	406	68	453	4e-77	287
4093112.combined_unique_270_4	TM0103	24.60	126	94	1	43	167	372	497	1e-06	53.1
4093112.combined_unique_270_4	CAC0703	39.15	401	220	3	1	399	68	446	3e-76	284
4093112.combined_unique_270_4	CAC0703	25.15	167	117	3	23	181	346	512	6e-08	57.4
4093112.combined_unique_270_4	AF0887	39.22	408	220	6	1	406	62	443	4e-75	280
4093112.combined_unique_270_4	BS_yufO	38.67	406	225	3	1	404	68	451	5e-75	280
4093112.combined_unique_270_4	BS_yufO	27.84	176	116	4	2	167	323	497	3e-08	58.5
4093112.combined_unique_270_4	BS_yufO	32.94	85	50	3	229	311	23	102	4e-04	44.7
4093112.combined_unique_270_4	SMb20124	37.93	406	228	3	1	404	70	453	1e-71	268
4093112.combined_unique_270_4	SMb20124	24.52	208	118	8	203	400	14	192	4e-04	45.1
4093112.combined_unique_270_4	TP0321	36.70	406	238	6	1	397	68	463	1e-70	265
4093112.combined_unique_270_4	TP0321	30.00	100	70	0	68	167	417	516	6e-06	50.8
4093112.combined_unique_270_4	mll4176	37.50	408	229	4	1	406	62	445	5e-70	263
4093112.combined_unique_270_4	mll4176	25.66	152	106	3	23	167	338	489	6e-05	47.4
4093112.combined_unique_270_4	mll4176	23.42	158	108	4	227	382	15	161	0.002	42.4
4093112.combined_unique_270_4	SMa2127	41.19	403	213	5	3	404	70	449	2e-69	261
4093112.combined_unique_270_4	SMa2127	25.28	178	115	6	7	170	325	498	2e-07	55.8
4093112.combined_unique_270_4	SMa2127	22.22	189	113	7	199	382	8	167	1.3	33.1
4093112.combined_unique_270_4	VNG0901G	36.07	402	229	5	3	399	69	447	4e-69	260
4093112.combined_unique_270_4	VNG0901G	23.68	152	109	2	23	167	347	498	5e-05	47.8
4093112.combined_unique_270_4	mlr3154	35.32	402	233	4	2	398	70	449	4e-68	257
4093112.combined_unique_270_4	mlr3154	24.11	112	83	2	57	167	390	500	0.012	39.7
4093112.combined_unique_270_4	SMa2365	37.56	402	223	4	6	405	74	449	3e-66	251
4093112.combined_unique_270_4	SMa2365	24.53	159	102	5	229	382	24	169	0.073	37.4
4093112.combined_unique_270_4	PAB0303	36.50	400	228	5	1	399	68	442	5e-65	246
4093112.combined_unique_270_4	PAB0303	27.33	150	104	3	23	167	344	493	1e-09	63.5
4093112.combined_unique_270_4	PAB0303	25.60	168	102	7	222	382	16	167	1e-04	46.6
4093112.combined_unique_270_4	PH1713	35.14	407	238	5	1	406	68	449	6e-64	243
4093112.combined_unique_270_5	BS_yufO	53.97	63	29	0	17	79	5	67	7e-15	77.4
4093112.combined_unique_270_5	BS_yufO	32.65	49	33	0	23	71	264	312	2.6	29.3
4093112.combined_unique_270_5	alr5362	57.89	57	24	0	17	73	3	59	5e-14	74.7
4093112.combined_unique_270_5	lin1426	58.62	58	24	0	22	79	10	67	5e-14	74.7
4093112.combined_unique_270_5	lin1426	32.69	52	35	0	22	73	263	314	0.85	30.8
4093112.combined_unique_270_5	mlr6802	60.00	55	22	0	19	73	34	88	3e-13	72.4
4093112.combined_unique_270_5	mlr6802	33.33	51	31	1	23	73	304	351	5.5	28.1
4093112.combined_unique_270_5	SP0846	57.89	57	24	0	17	73	7	63	3e-13	72.0
4093112.combined_unique_270_5	SP0846	32.61	46	31	0	28	73	271	316	9.2	27.3
4093112.combined_unique_270_5	mll5657	57.69	52	22	0	17	68	6	57	4e-13	71.6
4093112.combined_unique_270_5	PH1713	53.03	66	30	1	15	79	2	67	2e-12	69.7
4093112.combined_unique_270_5	PH1713	36.36	55	35	0	23	77	263	317	0.26	32.3
4093112.combined_unique_270_5	SPy1227	54.39	57	26	0	17	73	6	62	2e-12	69.3
4093112.combined_unique_271_2	APE1340	24.10	83	63	0	62	144	228	310	3.5	28.9
4093112.combined_unique_271_3	BH0113	34.73	239	152	3	14	250	4	240	7e-40	162
4093112.combined_unique_271_3	alr1159	36.55	238	149	2	13	249	81	317	4e-37	153
4093112.combined_unique_271_3	BS_yacO	33.20	244	158	4	9	250	1	241	9e-37	152
4093112.combined_unique_271_3	lin0273	33.89	239	153	4	14	250	8	243	7e-36	149
4093112.combined_unique_271_3	RC1009	36.97	238	135	6	16	250	14	239	9e-36	148
4093112.combined_unique_271_3	HI0860	39.58	240	140	4	13	249	2	239	5e-35	146
4093112.combined_unique_271_3	PA4936	35.95	242	143	4	14	249	5	240	1e-34	144
4093112.combined_unique_271_3	XF1985	35.12	242	154	2	9	248	1	241	9e-34	142
4093112.combined_unique_271_3	PM1953	38.17	241	142	4	13	249	2	239	2e-33	140
4093112.combined_unique_271_3	AGc3623	37.77	233	135	3	16	247	61	284	2e-33	140
4093112.combined_unique_271_3	slr0955	35.95	242	152	2	10	249	120	360	3e-33	140
4093112.combined_unique_271_3	YPO0381	35.83	240	148	3	13	249	2	238	4e-33	140
4093112.combined_unique_271_4	PA1757	52.08	192	92	0	7	198	1	192	7e-58	221
4093112.combined_unique_271_4	VCA0243	41.18	34	20	0	152	185	216	249	0.080	35.4
4093112.combined_unique_271_5	RSc2351	61.90	252	92	2	1	248	1	252	9e-87	318
4093112.combined_unique_271_5	mlr6518	61.29	248	96	0	1	248	6	253	4e-83	306
4093112.combined_unique_271_5	BMEII0283	56.40	250	105	1	3	248	13	262	2e-72	270
4093112.combined_unique_271_5	BMEII0514	50.61	247	122	0	2	248	3	249	2e-69	260
4093112.combined_unique_271_5	TM0325	40.40	250	141	5	1	245	1	247	5e-44	176
4093112.combined_unique_271_5	lin2278	41.60	250	137	3	2	245	3	249	3e-42	170
4093112.combined_unique_271_5	PA1649	40.49	247	141	3	3	245	5	249	3e-38	157
4093112.combined_unique_271_5	CC1816	39.20	250	146	3	2	248	4	250	5e-38	156
4093112.combined_unique_271_5	CC1816	37.78	225	129	5	25	245	290	507	2e-25	114
4093112.combined_unique_271_6	BMEII0282	62.16	473	177	1	9	481	66	536	4e-176	616
4093112.combined_unique_271_6	RSc2350	59.62	473	191	0	9	481	6	478	1e-163	574
4093112.combined_unique_271_6	BH0539	38.90	473	282	5	7	476	25	493	2e-92	338
4093112.combined_unique_271_6	YER073w	35.74	470	297	3	8	476	46	511	1e-81	302
4093112.combined_unique_271_6	CC3141	38.40	474	285	7	9	477	21	492	4e-81	300
4093112.combined_unique_271_6	YMR169c	38.34	459	267	8	17	463	31	485	5e-81	300
4093112.combined_unique_271_6	YMR170c	37.92	472	277	8	17	476	31	498	3e-80	297
4093112.combined_unique_271_6	SPAC9E9.09c	38.01	463	279	5	23	481	40	498	1e-79	296
4093112.combined_unique_271_7	BMEI1024	68.88	286	88	1	4	288	5	290	5e-115	412
4093112.combined_unique_271_7	SMc00133	71.68	286	80	1	4	288	3	288	4e-114	409
4093112.combined_unique_271_7	mlr0552	70.77	284	82	1	6	288	5	288	4e-112	402
4093112.combined_unique_271_7	PA1576	64.56	285	101	0	5	289	4	288	1e-109	394
4093112.combined_unique_271_7	CC1574	62.81	285	103	1	4	288	2	283	3e-100	363
4093112.combined_unique_271_7	VCA0007	52.31	281	134	0	4	284	26	306	2e-80	297
4093112.combined_unique_271_7	L81616	40.57	281	166	1	4	284	3	282	7e-51	199
4093112.combined_unique_271_7	BS_ykwC	38.52	283	173	1	1	283	1	282	5e-49	193
4093112.combined_unique_271_7	SSO1560	36.24	287	182	1	4	290	2	287	1e-46	185
4093112.combined_unique_271_7	lin1004	38.65	282	172	1	3	284	2	282	1e-46	185
4093112.combined_unique_271_7	PAE1145	38.58	267	163	1	4	270	2	267	9e-46	182
4093112.combined_unique_271_7	slr0229	35.46	282	179	2	4	284	5	284	2e-40	164
4093112.combined_unique_271_7	RSc2429	37.20	293	173	4	4	289	3	291	1e-38	159
4093112.combined_unique_271_7	STM3248	32.65	294	197	1	1	294	1	293	6e-37	152
4093112.combined_unique_271_8	BS_yacM	38.98	118	63	2	9	121	6	119	7e-14	73.9
4093112.combined_unique_271_8	BH0107	36.97	119	66	2	9	122	6	120	3e-12	68.6
4093112.combined_unique_271_8	slr0951	33.33	120	72	2	9	123	4	120	1e-10	63.5
4093112.combined_unique_271_8	CAC3184	32.54	126	67	3	6	121	2	119	2e-10	63.2
4093112.combined_unique_271_8	lin0267	35.29	119	67	3	9	121	6	120	1e-09	60.1
4093112.combined_unique_271_9	all5167	44.90	98	52	1	1	96	131	228	6e-17	84.3
4093112.combined_unique_271_9	BS_yacM	44.90	98	52	2	1	96	132	229	1e-15	80.1
4093112.combined_unique_271_9	slr0951	41.67	96	54	1	1	94	131	226	2e-14	75.9
4093112.combined_unique_271_9	DR2604	41.38	87	50	1	1	86	127	213	8e-12	67.4
4093112.combined_unique_271_9	Rv3582c	43.30	97	49	3	1	92	136	231	9e-11	63.5
4093112.combined_unique_271_9	MT3688	43.30	97	49	3	1	92	136	231	9e-11	63.5
4093112.combined_unique_271_9	ML0321	45.26	95	47	3	1	91	147	240	2e-10	62.8
4093112.combined_unique_271_9	Cgl2607	38.95	95	52	2	1	89	148	242	2e-10	62.4
4093112.combined_unique_271_9	lin1071	39.74	78	46	1	15	91	154	231	1e-08	56.6
4093112.combined_unique_276_1	TP0518	26.34	186	106	5	13	178	2	176	2e-04	44.3
4093112.combined_unique_276_1	BH2771	53.57	28	13	0	40	67	204	231	0.009	38.9
4093112.combined_unique_276_1	SPy0265	34.94	83	42	4	49	122	32	111	0.092	35.4
4093112.combined_unique_276_4	SMc03983	58.08	167	66	2	1	164	173	338	6e-48	188
4093112.combined_unique_276_4	mlr3754	57.32	164	70	0	1	164	176	339	2e-46	182
4093112.combined_unique_276_4	XF0826	55.62	160	70	1	1	159	173	332	5e-46	181
4093112.combined_unique_276_4	AGl2190	55.09	167	71	2	1	164	173	338	2e-45	179
4093112.combined_unique_276_4	ECU01g0240	39.04	146	88	1	1	145	175	320	3e-26	115
4093112.combined_unique_276_5	XF0826	56.25	144	55	2	1	144	3	138	1e-39	160
4093112.combined_unique_276_5	mlr3754	54.93	142	55	3	4	144	6	139	1e-36	150
4093112.combined_unique_276_5	AGl2190	48.77	162	71	4	4	164	5	155	2e-34	143
4093112.combined_unique_276_5	SMc03983	47.53	162	73	4	4	164	5	155	4e-33	139
4093112.combined_unique_276_5	ECU01g0240	40.58	138	79	2	8	145	14	148	5e-20	95.5
4093112.combined_unique_276_6	AGc3836	55.36	392	175	0	2	393	116	507	2e-128	457
4093112.combined_unique_276_6	SMc01852	55.01	389	175	0	2	390	5	393	6e-125	446
4093112.combined_unique_276_6	BB0727	25.82	364	207	10	1	348	80	396	2e-18	92.4
4093112.combined_unique_276_6	TP0108	25.40	374	219	12	4	357	84	417	2e-17	89.0
4093112.combined_unique_276_6	BU305	28.92	204	119	7	2	204	4	182	2e-12	72.0
4093112.combined_unique_276_6	VC2689	29.90	204	117	7	2	204	15	193	1e-11	69.7
4093112.combined_unique_276_6	MPN302	29.28	263	142	10	2	264	8	226	1e-11	69.3
4093112.combined_unique_276_6	SPBC16H5.02	25.84	298	166	15	2	279	196	458	1e-10	66.2
4093112.combined_unique_276_6	SPBC16H5.02	23.58	123	88	2	83	199	642	764	0.035	38.1
4093112.combined_unique_276_7	DR1980	32.10	324	181	9	2	305	13	317	6e-33	139
4093112.combined_unique_276_7	aq_135	34.48	290	165	10	1	281	1	274	4e-30	130
4093112.combined_unique_276_7	mll5193	27.24	323	191	12	3	305	27	325	2e-18	92.0
4093112.combined_unique_276_7	BMEII0259	25.55	317	203	10	3	307	15	310	5e-18	90.5
4093112.combined_unique_276_7	AGc511	26.03	315	206	9	3	307	38	335	1e-17	89.4
4093112.combined_unique_276_7	SMc00410	27.64	322	192	11	3	307	10	307	1e-16	85.5
4093112.combined_unique_276_7	CC3604	27.66	235	152	7	52	282	58	278	8e-15	79.7
4093112.combined_unique_277_0	PA5234	48.60	214	102	2	3	216	117	322	1e-52	204
4093112.combined_unique_277_0	RSc1203	49.07	216	102	1	1	216	115	322	8e-50	194
4093112.combined_unique_277_0	CC0096	47.00	217	114	1	3	219	117	332	2e-43	174
4093112.combined_unique_277_0	DRA0251	49.07	216	102	1	1	216	127	334	4e-42	169
4093112.combined_unique_277_0	aq_1362	27.31	216	139	2	1	216	143	340	1e-17	88.6
4093112.combined_unique_277_0	Rv0149	33.64	217	129	4	3	216	116	320	2e-17	87.8
4093112.combined_unique_277_0	MT0157	33.64	217	129	4	3	216	116	320	2e-17	87.8
4093112.combined_unique_277_2	STM4397	46.01	213	106	4	23	232	13	219	1e-44	178
4093112.combined_unique_277_2	fklB	48.99	198	92	4	38	232	67	258	1e-44	177
4093112.combined_unique_277_2	ECs5185	48.99	198	92	4	38	232	67	258	1e-44	177
4093112.combined_unique_277_2	ZfklB	48.48	198	93	4	38	232	67	258	2e-43	174
4093112.combined_unique_277_2	NMB1567	40.20	204	115	3	34	232	51	252	3e-36	150
4093112.combined_unique_277_2	NMA1756	40.20	204	115	3	34	232	51	252	4e-36	149
4093112.combined_unique_277_2	ECs4198	41.55	207	104	6	38	233	49	249	7e-33	139
4093112.combined_unique_277_2	fkpA	41.55	207	104	6	38	233	49	249	7e-33	139
4093112.combined_unique_277_2	HI0574	39.30	201	116	1	38	232	35	235	1e-32	138
4093112.combined_unique_277_2	ZfkpA	41.06	207	105	6	38	233	49	249	3e-32	137
4093112.combined_unique_277_4	MA3383	61.17	103	40	0	1	103	1	103	2e-32	135
4093112.combined_unique_277_4	BH0643	44.76	105	58	0	1	105	1	105	5e-22	101
4093112.combined_unique_277_6	SPAC824.07	32.22	180	101	5	14	181	13	183	3e-19	93.6
4093112.combined_unique_277_6	SPCC13B11.03c	32.77	177	102	5	14	180	13	182	1e-17	88.2
4093112.combined_unique_277_6	slr1259	27.40	208	135	6	11	208	3	204	2e-13	74.3
4093112.combined_unique_277_6	alr3904	27.62	210	136	5	11	210	3	206	3e-13	73.9
4093112.combined_unique_277_6	SSO2072	27.73	220	117	7	20	208	16	224	5e-13	72.8
4093112.combined_unique_277_9	CC1048	29.58	71	47	3	128	195	555	625	0.014	38.1
4093112.combined_unique_274_0	MA0871	28.16	103	42	3	58	140	53	143	0.12	35.4
4093112.combined_unique_274_1	BS_ydiE	44.10	322	169	5	10	330	10	321	6e-70	263
4093112.combined_unique_274_1	BH0548	42.65	340	177	5	10	345	13	338	2e-69	261
4093112.combined_unique_274_1	TM0145	40.36	337	187	3	10	346	4	326	3e-69	260
4093112.combined_unique_274_1	CAC0901	38.76	338	195	4	10	345	8	335	7e-66	249
4093112.combined_unique_274_1	RSc2219	40.31	325	185	5	10	332	4	321	5e-63	239
4093112.combined_unique_274_1	YPO0646	38.79	330	192	3	10	339	4	323	9e-61	232
4093112.combined_unique_274_1	slr0807	41.38	319	167	5	7	317	2	308	4e-60	230
4093112.combined_unique_274_1	aq_801	37.98	337	193	5	10	345	4	325	5e-60	229
4093112.combined_unique_274_1	BMEI0175	39.00	341	187	5	10	339	4	334	8e-60	229
4093112.combined_unique_274_1	SP0129	40.18	336	189	5	10	345	7	330	3e-59	227
4093112.combined_unique_274_2	NMB1916	26.75	314	217	4	4	305	6	318	8e-36	149
4093112.combined_unique_274_2	XF1817	30.28	317	203	7	4	305	9	322	9e-36	149
4093112.combined_unique_274_3	mlr3157	56.92	318	132	2	8	324	10	323	3e-91	333
4093112.combined_unique_274_3	SMc04125	54.52	321	141	2	5	324	7	323	4e-90	330
4093112.combined_unique_274_3	AGc207	54.27	328	134	4	4	324	5	323	6e-90	329
4093112.combined_unique_274_3	alr5368	38.29	316	177	5	9	324	11	308	2e-53	208
4093112.combined_unique_274_3	TM0105	38.68	318	182	5	7	324	15	319	4e-53	207
4093112.combined_unique_274_3	CAC0705	38.98	313	174	4	12	324	14	309	1e-51	202
4093112.combined_unique_274_3	SP0848	39.09	330	177	9	3	324	5	318	6e-47	186
4093112.combined_unique_274_3	BS_yufQ	39.02	328	176	10	5	324	7	318	2e-43	175
4093112.combined_unique_274_3	SPy1225	35.95	331	186	8	3	324	5	318	6e-43	172
4093112.combined_unique_274_3	TP0323	34.06	320	188	8	12	324	11	314	7e-40	162
4093112.combined_unique_274_3	PAE3118	33.44	320	163	8	17	323	14	296	5e-35	146
4093112.combined_unique_274_4	AGc205	52.42	351	166	1	13	362	16	366	2e-99	360
4093112.combined_unique_274_4	SMc04126	54.97	342	153	1	13	353	16	357	6e-99	359
4093112.combined_unique_274_4	mlr3155	53.12	337	153	2	21	354	1	335	2e-97	353
4093112.combined_unique_274_4	TM0104	36.05	344	200	5	13	350	9	338	1e-52	205
4093112.combined_unique_274_4	lin1427	32.85	347	212	6	3	344	2	332	1e-42	172
4093112.combined_unique_274_4	DR0250_2	30.89	369	190	4	58	361	18	386	6e-39	160
4093112.combined_unique_274_4	PAE3119	32.44	336	196	9	16	341	12	326	5e-36	150
4093112.combined_unique_274_4	SMb20126	32.57	307	196	2	34	340	53	348	2e-35	148
4093112.combined_unique_274_4	VNG0898G	32.25	338	188	8	36	346	67	390	2e-31	135
4093112.combined_unique_274_4	TP0322	30.38	372	218	11	13	362	47	399	6e-29	126
4093112.combined_unique_274_5	mlr3154	62.24	339	126	2	1	338	172	509	5e-114	409
4093112.combined_unique_274_5	mlr3154	26.89	238	162	5	98	334	15	241	2e-13	75.1
4093112.combined_unique_274_5	AGc202	61.26	333	125	2	1	333	186	514	1e-112	404
4093112.combined_unique_274_5	AGc202	24.68	231	163	4	104	334	36	255	5e-12	70.5
4093112.combined_unique_274_5	SMc04127	61.47	340	128	2	1	338	172	510	6e-112	402
4093112.combined_unique_274_5	SMc04127	25.54	231	161	4	104	334	22	241	7e-13	73.6
4093112.combined_unique_274_5	TM0103	51.48	338	157	3	1	336	171	503	6e-92	336
4093112.combined_unique_274_5	TM0103	27.31	227	154	4	106	332	23	238	5e-15	80.5
4093112.combined_unique_274_5	CAC0703	49.10	332	166	1	1	332	171	499	4e-89	326
4093112.combined_unique_274_5	CAC0703	28.07	228	153	4	105	332	22	238	2e-16	84.7
4093112.combined_unique_274_5	VNG0901G	46.73	336	176	1	1	336	172	504	2e-80	297
4093112.combined_unique_274_5	VNG0901G	25.00	236	164	5	99	332	15	239	1e-10	66.2
4093112.combined_unique_274_5	DR0957	47.79	339	164	5	1	332	184	516	3e-80	297
4093112.combined_unique_274_5	DR0957	28.02	232	149	6	105	332	35	252	1e-15	82.4
4093112.combined_unique_274_5	BS_yufO	44.31	343	179	5	1	338	171	506	2e-79	294
4093112.combined_unique_274_5	BS_yufO	26.75	228	156	5	105	332	22	238	3e-14	78.2
4093112.combined_unique_274_5	SP0846	46.25	333	174	3	1	332	173	501	5e-79	293
4093112.combined_unique_274_5	SP0846	25.00	232	153	5	106	332	25	240	6e-12	70.1
4093112.combined_unique_274_5	SMb20124	46.69	332	174	1	1	332	173	501	2e-78	291
4093112.combined_unique_274_5	SMb20124	32.76	58	39	0	15	72	448	505	0.020	38.5
4093112.combined_unique_274_5	L165279	45.48	332	178	2	1	332	173	501	1e-77	288
4093112.combined_unique_274_5	L165279	26.94	245	167	6	89	332	7	240	7e-14	76.6
4093112.combined_unique_274_5	L165279	30.77	65	45	0	7	71	440	504	0.005	40.8
4093112.combined_unique_274_5	SPy1227	45.95	333	175	3	1	332	172	500	4e-77	286
4093112.combined_unique_274_5	SPy1227	25.76	229	155	5	106	332	24	239	5e-11	67.0
4093112.combined_unique_274_5	lin1426	44.71	340	181	4	1	338	171	505	1e-76	285
4093112.combined_unique_274_5	lin1426	27.39	230	152	6	105	332	22	238	2e-13	75.5
4093112.combined_unique_274_5	alr5362	41.87	332	181	1	1	332	167	486	1e-72	271
4093112.combined_unique_274_5	alr5362	25.11	231	154	7	105	332	20	234	9e-12	69.7
4093112.combined_unique_274_5	AF0887	43.27	342	179	4	1	338	165	495	1e-68	258
4093112.combined_unique_274_5	AF0887	26.43	227	156	6	106	332	17	232	2e-14	78.2
4093112.combined_unique_274_5	mll4176	38.02	334	199	5	1	332	164	491	1e-60	231
4093112.combined_unique_274_6	mlr3154	62.68	142	53	0	1	142	1	142	9e-48	187
4093112.combined_unique_274_6	mlr3154	31.82	88	54	2	23	104	276	363	0.027	36.2
4093112.combined_unique_274_6	SMc04127	61.27	142	55	0	1	142	1	142	2e-44	176
4093112.combined_unique_274_6	AGc202	65.94	138	47	0	5	142	19	156	3e-43	172
4093112.combined_unique_274_6	AGc202	35.63	87	49	2	23	104	290	374	0.001	40.8
4093112.combined_unique_274_6	UU015	48.94	141	69	2	5	142	11	151	2e-30	129
4093112.combined_unique_274_6	AF0887	46.67	135	72	0	8	142	1	135	7e-29	124
4093112.combined_unique_274_6	lin1426	45.26	137	75	0	6	142	5	141	7e-29	124
4093112.combined_unique_274_6	lin1426	28.57	112	68	3	22	122	274	384	0.001	40.8
4093112.combined_unique_274_6	BS_yufO	45.45	132	72	0	6	137	5	136	1e-28	123
4093112.combined_unique_274_6	BS_yufO	33.72	86	52	2	22	103	274	358	1e-06	50.4
4093112.combined_unique_274_6	TM0103	45.65	138	75	0	5	142	4	141	2e-28	122
4093112.combined_unique_274_6	VNG0901G	57.84	102	43	0	5	106	3	104	2e-28	122
4093112.combined_unique_274_6	VNG0901G	29.55	88	57	2	23	106	276	362	4e-05	45.4
4093112.combined_unique_274_6	MYPU_6190	45.80	131	71	0	5	135	4	134	1e-27	120
4093112.combined_unique_274_6	L165279	42.34	137	79	0	6	142	7	143	7e-27	117
4093112.combined_unique_274_6	SMa2365	42.96	142	81	0	1	142	1	142	3e-26	115
4093112.combined_unique_274_6	SMa2365	31.25	64	44	0	22	85	273	336	0.004	38.9
4093112.combined_unique_274_6	SMa2127	46.15	130	69	1	6	134	5	134	6e-26	114
4093112.combined_unique_274_7	BMEII0088	61.74	311	118	1	3	313	22	331	3e-112	403
4093112.combined_unique_274_7	mll3190	59.87	314	124	2	1	313	1	313	2e-109	394
4093112.combined_unique_274_7	SMc01105	60.19	309	123	0	3	311	4	312	1e-105	381
4093112.combined_unique_274_7	AGc654	59.16	311	127	0	3	313	23	333	9e-102	368
4093112.combined_unique_274_7	SPBC1683.06c	50.49	309	152	1	5	313	2	309	2e-90	331
4093112.combined_unique_274_7	PA0143	45.81	310	168	0	4	313	19	328	2e-80	297
4093112.combined_unique_274_7	RSc2548	46.13	310	166	1	5	313	41	350	1e-78	291
4093112.combined_unique_274_7	ybeK	44.12	306	167	4	6	310	5	307	8e-61	232
4093112.combined_unique_274_7	ZybeK	44.12	306	167	4	6	310	5	307	1e-60	231
4093112.combined_unique_274_7	ECs0690	44.12	306	167	4	6	310	5	307	1e-60	231
4093112.combined_unique_274_7	DR0403	42.81	313	174	4	3	313	4	313	3e-60	230
4093112.combined_unique_274_7	STM0661	42.48	306	172	4	6	310	5	307	9e-59	225
4093112.combined_unique_274_7	SA0234	37.86	309	188	3	3	310	2	307	1e-54	211
4093112.combined_unique_274_7	Cgl1329	39.15	281	166	4	3	281	2	279	8e-53	206
4093112.combined_unique_274_7	SPAC17G8.02	32.30	322	204	9	1	313	14	330	2e-38	157
4093112.combined_unique_274_8	AGc200	61.14	229	89	0	2	230	108	336	1e-85	314
4093112.combined_unique_274_8	SMc02884	62.45	229	86	0	2	230	101	329	1e-82	304
4093112.combined_unique_274_8	mlr3148	60.70	229	89	1	2	230	101	328	1e-79	294
4093112.combined_unique_274_8	DR2070	39.62	265	115	5	1	220	112	376	3e-45	180
4093112.combined_unique_274_8	TM0102	35.48	248	134	3	1	222	95	342	2e-34	143
4093112.combined_unique_274_8	BS_yufN	43.41	205	96	5	5	194	116	315	2e-32	137
4093112.combined_unique_274_8	TP0319	40.00	235	117	11	2	220	118	344	6e-31	132
4093112.combined_unique_274_8	VNG0794G	37.18	234	126	4	4	220	80	309	2e-28	124
4093112.combined_unique_274_8	lin1425	36.25	240	124	8	1	220	123	353	7e-28	122
4093112.combined_unique_274_8	PH1714	36.63	202	116	5	2	191	116	317	3e-26	117
4093112.combined_unique_274_8	PAB0302	36.14	202	117	5	2	191	115	316	3e-25	113
4093112.combined_unique_274_8	APE2592	32.28	189	113	3	3	176	181	369	6e-21	99.4
4093112.combined_unique_275_0	BS_ylaG	55.36	289	129	0	6	294	3	291	3e-89	326
4093112.combined_unique_275_0	BH2632	55.36	289	129	0	6	294	3	291	2e-87	321
4093112.combined_unique_275_0	CAC1684	57.39	291	122	2	5	294	4	293	2e-87	320
4093112.combined_unique_275_0	FN0634	53.47	288	132	1	9	294	2	289	5e-86	316
4093112.combined_unique_275_0	lin1055	53.95	291	132	1	6	294	3	293	5e-86	316
4093112.combined_unique_275_0	SA0959	54.74	285	129	0	10	294	8	292	2e-85	314
4093112.combined_unique_275_0	RC0349	51.67	300	131	3	9	297	3	299	9e-85	311
4093112.combined_unique_275_0	DR1198	55.99	284	125	0	11	294	4	287	2e-84	310
4093112.combined_unique_275_0	NMA1370	55.36	289	127	2	10	297	4	291	2e-84	310
4093112.combined_unique_275_0	NMB1199	55.36	289	127	2	10	297	4	291	3e-84	310
4093112.combined_unique_275_0	RP263	50.51	293	141	2	9	297	3	295	7e-82	302
4093112.combined_unique_275_0	mll4112	53.31	287	131	3	10	294	3	288	2e-81	301
4093112.combined_unique_275_1	STM4368	35.62	640	394	8	103	734	95	724	8e-108	390
4093112.combined_unique_275_1	vacB	34.84	640	399	8	103	734	109	738	3e-107	388
4093112.combined_unique_275_1	ZvacB	34.84	640	399	8	103	734	109	738	4e-107	387
4093112.combined_unique_275_1	ECs5155	34.84	640	399	8	103	734	109	738	4e-107	387
4093112.combined_unique_275_1	RSc1228	35.82	670	377	10	103	732	92	748	3e-100	365
4093112.combined_unique_275_1	VC2599	34.56	654	402	9	95	734	91	732	6e-99	360
4093112.combined_unique_275_1	aq_2046	35.20	642	400	10	94	734	69	695	3e-98	358
4093112.combined_unique_275_1	BS_yvaJ	33.85	650	404	11	95	734	74	707	3e-97	354
4093112.combined_unique_275_1	BH3553	34.56	651	398	13	95	734	73	706	2e-96	352
4093112.combined_unique_275_1	CAC0715	33.12	628	408	7	95	720	70	687	3e-96	352
4093112.combined_unique_275_1	L0323	32.57	651	420	10	94	733	73	715	1e-95	349
4093112.combined_unique_275_1	XF1987	35.65	648	389	10	94	732	85	713	4e-94	344
4093112.combined_unique_275_1	SPy0503	34.20	655	400	12	92	733	70	706	3e-93	341
4093112.combined_unique_275_1	lin2543	34.36	649	399	12	95	732	74	706	1e-92	339
4093112.combined_unique_275_1	PA4937	33.23	662	409	11	95	734	91	741	2e-92	338
4093112.combined_unique_275_4	PA2445_2	64.12	510	175	4	472	979	2	505	0.0	679
4093112.combined_unique_275_4	PA2445_2	24.43	221	147	10	77	280	34	251	2.1	33.9
4093112.combined_unique_275_4	DR1809_2	61.76	510	193	1	468	977	2	509	0.0	667
4093112.combined_unique_275_4	XF1385_2	60.93	517	194	2	473	981	4	520	0.0	666
4093112.combined_unique_275_4	RSc3295_2	61.80	500	190	1	480	979	12	510	0.0	657
4093112.combined_unique_275_4	YPO0905_2	62.42	495	185	1	484	978	1	494	0.0	655
4093112.combined_unique_275_4	YPO0905_2	20.09	219	159	7	77	280	19	236	2.8	33.5
4093112.combined_unique_275_4	ECs3774_2	61.66	506	190	3	474	978	5	507	0.0	654
4093112.combined_unique_275_4	STM3053_2	63.01	492	179	2	487	978	1	489	0.0	652
4093112.combined_unique_275_4	STM3053_2	20.00	220	160	6	76	280	15	233	4.4	32.7
4093112.combined_unique_275_4	gcvP_2	62.35	494	183	2	485	978	2	492	0.0	650
4093112.combined_unique_275_4	ZgcvP_2	61.94	494	185	2	485	978	2	492	0.0	646
4093112.combined_unique_275_4	NMA1934_2	61.62	495	189	1	485	979	12	505	0.0	639
4093112.combined_unique_275_4	PA5213_2	64.30	493	174	2	487	979	1	491	0.0	638
4093112.combined_unique_275_4	AGc2699_2	60.64	503	192	3	478	980	3	499	0.0	635
4093112.combined_unique_275_4	SMc02049_2	60.83	503	191	3	478	980	10	506	0.0	634
4093112.combined_unique_275_4	MT1880_2	60.08	491	193	2	487	977	1	488	6e-179	627
4093112.combined_unique_275_4	Rv1832_2	60.08	491	193	2	487	977	1	488	6e-179	627
4093112.combined_unique_275_4	ML2072_2	60.29	491	192	2	487	977	1	488	4e-178	624
4093112.combined_unique_275_4	ML2072_2	24.71	259	170	11	76	314	15	268	0.013	41.2
4093112.combined_unique_275_4	mlr0885_2	60.83	503	189	4	476	977	3	498	4e-178	624
4093112.combined_unique_275_4	slr0293_2	60.40	500	195	1	484	980	1	500	6e-178	623
4093112.combined_unique_275_4	all4607_2	60.85	493	193	0	485	977	3	495	7e-177	620
4093112.combined_unique_275_4	BMEII0561_2	60.37	492	188	2	487	977	6	491	4e-175	613
4093112.combined_unique_278_0	SPy0062	54.93	71	32	0	1	71	1	71	1e-15	80.1
4093112.combined_unique_278_0	AGc3538	43.48	69	38	1	3	71	4	71	2e-09	59.3
4093112.combined_unique_278_1	Cgl0508	67.21	122	40	0	1	122	1	122	9e-44	173
4093112.combined_unique_278_1	Cj1697c	68.85	122	38	0	1	122	1	122	5e-43	171
4093112.combined_unique_278_1	SPy0061	68.03	122	39	0	1	122	1	122	9e-43	170
4093112.combined_unique_278_1	SP0219	67.21	122	40	0	1	122	1	122	3e-42	168
4093112.combined_unique_278_1	BS_rplN	68.03	122	39	0	1	122	1	122	5e-42	167
4093112.combined_unique_278_1	AGc3539	67.21	122	40	0	1	122	1	122	6e-42	167
4093112.combined_unique_278_1	L0410	68.03	122	39	0	1	122	1	122	8e-42	167
4093112.combined_unique_278_1	lin2771	66.39	122	41	0	1	122	1	122	8e-42	166
4093112.combined_unique_278_1	mlr0305	67.21	122	40	0	1	122	1	122	1e-41	166
4093112.combined_unique_278_1	BH0144	65.57	122	42	0	1	122	1	122	1e-41	166
4093112.combined_unique_278_1	SA2037	68.03	122	39	0	1	122	1	122	2e-41	165
4093112.combined_unique_278_1	BMEI0767	66.39	122	41	0	1	122	1	122	2e-41	165
4093112.combined_unique_278_1	HP1309	64.75	122	43	0	1	122	1	122	4e-41	164
4093112.combined_unique_278_1	CC1258	65.57	122	42	0	1	122	1	122	5e-41	164
4093112.combined_unique_278_1	Rv0714	71.31	122	35	0	1	122	1	122	3e-40	161
4093112.combined_unique_278_1	MT0741	71.31	122	35	0	1	122	1	122	3e-40	161
4093112.combined_unique_278_1	ML1849	70.80	113	33	0	10	122	1	113	7e-40	160
4093112.combined_unique_278_1	CAC3123	63.11	122	45	0	1	122	1	122	2e-39	159
4093112.combined_unique_278_1	RSc3009	65.57	122	42	0	1	122	1	122	3e-39	158
4093112.combined_unique_278_2	SP0218	48.28	87	44	1	1	87	1	86	3e-16	82.0
4093112.combined_unique_278_2	SPy0060	45.98	87	46	1	1	87	1	86	2e-15	79.3
4093112.combined_unique_278_2	SA2038	49.43	87	44	0	1	87	1	87	4e-15	78.2
4093112.combined_unique_278_2	ssl3437	51.35	74	36	0	11	84	7	80	4e-11	65.1
4093112.combined_unique_278_2	asl4206	49.30	71	36	0	11	81	7	77	2e-10	62.4
4093112.combined_unique_278_4	DR0318	63.24	136	50	0	1	136	2	137	1e-44	176
4093112.combined_unique_278_4	CAC3126	60.74	135	53	0	1	135	1	135	2e-44	175
4093112.combined_unique_278_4	sll1805	57.78	135	57	0	1	135	1	135	4e-43	171
4093112.combined_unique_278_4	BS_rplP	61.31	137	53	0	1	137	1	137	5e-43	171
4093112.combined_unique_278_4	TP0196	59.40	133	54	0	2	134	3	135	8e-43	170
4093112.combined_unique_278_4	all4208	58.96	134	55	0	1	134	1	134	2e-41	166
4093112.combined_unique_278_4	TM1493	59.12	137	56	0	1	137	1	137	2e-41	165
4093112.combined_unique_278_4	Cj1700c	58.21	134	56	0	1	134	1	134	5e-41	164
4093112.combined_unique_278_4	lin2774	59.12	137	56	0	1	137	1	137	5e-40	160
4093112.combined_unique_278_4	Cgl0503	56.72	134	58	0	1	134	1	134	1e-39	160
4093112.combined_unique_278_4	BB0485	56.30	135	59	0	1	135	1	135	1e-39	159
4093112.combined_unique_278_4	SA2040	55.97	134	59	0	1	134	1	134	1e-39	159
4093112.combined_unique_278_4	CPn0640	55.22	134	60	0	1	134	1	134	5e-39	157
4093112.combined_unique_278_4	RSc3012	53.68	136	63	0	1	136	1	136	5e-39	157
4093112.combined_unique_278_5	VC2590	52.20	205	97	1	1	205	1	204	4e-61	232
4093112.combined_unique_278_5	HI0783	51.71	205	98	1	1	205	1	204	6e-61	231
4093112.combined_unique_278_5	rpsC	52.20	205	97	1	1	205	1	204	2e-60	230
4093112.combined_unique_278_5	STM3434	52.20	205	97	1	1	205	1	204	2e-60	230
4093112.combined_unique_278_5	ECs4179	52.20	205	97	1	1	205	1	204	2e-60	230
4093112.combined_unique_278_5	PM1409	51.71	205	98	1	1	205	1	204	2e-60	230
4093112.combined_unique_278_5	YPO0216	51.22	205	99	1	1	205	1	204	6e-60	228
4093112.combined_unique_278_5	ZrpsC	51.71	205	98	1	1	205	1	204	1e-59	227
4093112.combined_unique_278_5	BU518	51.22	205	99	1	1	205	1	204	6e-59	225
4093112.combined_unique_278_5	CC1254	48.78	205	104	1	1	205	1	204	1e-58	224
4093112.combined_unique_278_6	BH0139	45.13	113	59	1	1	113	1	110	3e-21	98.6
4093112.combined_unique_278_6	CAC3128	43.64	110	59	1	1	110	1	107	2e-19	92.8
4093112.combined_unique_278_6	FN1640	45.05	111	58	1	1	111	1	108	3e-19	91.7
4093112.combined_unique_278_6	sll1803	41.28	109	61	1	2	110	9	114	9e-18	87.0
4093112.combined_unique_278_6	BMEI0762	43.12	109	59	1	2	110	14	119	5e-16	81.3
4093112.combined_unique_278_6	mlr0298	42.20	109	60	1	2	110	14	119	9e-16	80.5
4093112.combined_unique_278_7	BS_rpsS	64.77	88	31	0	1	88	1	88	1e-30	130
4093112.combined_unique_278_7	ssl3432	69.05	84	26	0	1	84	1	84	8e-30	127
4093112.combined_unique_278_7	BH0138	62.50	88	33	0	1	88	1	88	2e-29	125
4093112.combined_unique_278_7	CPn0643	73.49	83	22	0	1	83	1	83	5e-29	124
4093112.combined_unique_278_7	CT524	72.29	83	23	0	1	83	1	83	6e-29	124
4093112.combined_unique_278_7	Rv0705	68.60	86	27	0	1	86	1	86	6e-29	124
4093112.combined_unique_278_7	MT0732	68.60	86	27	0	1	86	1	86	6e-29	124
4093112.combined_unique_278_7	ML1859	68.60	86	27	0	1	86	1	86	7e-29	124
4093112.combined_unique_278_7	Cgl0500	65.91	88	30	0	1	88	1	88	1e-28	123
4093112.combined_unique_278_7	DR0315	64.37	87	31	0	1	87	1	87	1e-28	123
4093112.combined_unique_278_7	SA2043	64.77	88	31	0	1	88	1	88	2e-28	122
4093112.combined_unique_278_7	TM1496	66.67	84	28	0	1	84	1	84	3e-28	121
4093112.combined_unique_278_7	PM1411	63.64	88	32	0	1	88	1	88	4e-28	121
4093112.combined_unique_278_7	HI0781	63.64	88	32	0	1	88	1	88	4e-28	121
4093112.combined_unique_278_7	RP655	64.77	88	31	0	1	88	1	88	8e-28	120
4093112.combined_unique_278_7	RC1002	65.91	88	30	0	1	88	1	88	1e-27	119
4093112.combined_unique_278_8	lin2778	59.64	275	110	1	1	274	1	275	1e-93	340
4093112.combined_unique_278_8	BH0137	62.18	275	103	1	1	274	1	275	1e-93	340
4093112.combined_unique_278_8	BS_rplB	60.00	275	109	1	1	274	1	275	9e-93	338
4093112.combined_unique_278_8	sll1802	57.30	274	116	1	1	273	1	274	3e-90	330
4093112.combined_unique_278_8	BB0481	62.18	275	102	2	1	273	1	275	2e-89	327
4093112.combined_unique_278_8	all4212	59.41	271	109	1	1	270	1	271	4e-89	326
4093112.combined_unique_278_8	SPy0052	58.76	274	112	1	1	273	1	274	4e-88	322
4093112.combined_unique_278_8	CAC3130	58.03	274	114	1	1	273	1	274	5e-88	322
4093112.combined_unique_278_8	SP0212	58.76	274	112	1	1	273	1	274	6e-88	322
4093112.combined_unique_278_8	SA2044	56.73	275	118	1	1	274	1	275	5e-86	315
4093112.combined_unique_278_8	TM1497	57.66	274	114	2	1	273	1	273	1e-85	315
4093112.combined_unique_278_8	L0400	57.51	273	115	1	1	272	1	273	1e-85	314
4093112.combined_unique_278_8	CPn0644	55.99	284	111	3	3	274	2	283	4e-84	309
4093112.combined_unique_278_8	CT525	55.63	284	112	3	3	274	2	283	4e-84	309
4093112.combined_unique_278_8	Cj1704c	55.27	275	121	2	1	274	1	274	4e-83	306
4093112.combined_unique_278_8	DR0314	58.18	275	114	1	1	274	1	275	1e-82	305
4093112.combined_unique_278_8	FN1642	56.20	274	118	2	1	273	1	273	5e-82	302
4093112.combined_unique_278_8	jhp1236	55.27	275	121	2	1	274	1	274	9e-82	301
4093112.combined_unique_278_8	HP1316	54.91	275	122	2	1	274	1	274	2e-81	301
4093112.combined_unique_278_9	CAC3131	43.56	101	45	4	3	101	6	96	7e-11	64.3
4093112.combined_unique_278_9	RC1004	42.00	100	49	3	2	101	6	96	9e-11	63.9
4093112.combined_unique_278_10	SPy0050	43.94	198	110	1	10	207	11	207	3e-45	179
4093112.combined_unique_278_10	BS_rplD	43.20	206	116	1	2	207	3	207	3e-45	179
4093112.combined_unique_278_10	L0402	40.78	206	122	0	2	207	3	208	2e-44	177
4093112.combined_unique_278_10	SP0210	42.42	198	113	1	10	207	11	207	3e-44	176
4093112.combined_unique_278_10	lin2780	41.92	198	114	1	10	207	11	207	6e-43	172
4093112.combined_unique_278_10	BH0135	39.81	206	123	1	2	207	3	207	5e-42	169
4093112.combined_unique_278_10	SA2046	43.62	188	105	1	20	207	21	207	2e-41	167
4093112.combined_unique_278_10	PA4262	41.11	180	99	2	1	180	1	173	2e-34	143
4093112.combined_unique_278_10	BB0479	36.92	195	122	1	1	194	1	195	9e-34	141
4093112.combined_unique_278_10	VC2595	37.50	200	121	2	8	207	5	200	1e-33	141
4093112.combined_unique_278_10	all4214	33.82	204	130	3	5	205	6	207	3e-33	139
4093112.combined_unique_278_11	TM1500	50.74	203	96	3	1	203	1	199	2e-53	206
4093112.combined_unique_278_11	NMB0142	48.77	203	102	1	3	203	4	206	1e-50	197
4093112.combined_unique_278_11	NMA0129	48.77	203	102	1	3	203	4	206	1e-50	197
4093112.combined_unique_278_11	BU524	47.32	205	104	2	1	203	1	203	5e-46	182
4093112.combined_unique_278_11	all4215	43.28	201	113	1	3	203	4	203	1e-45	181
4093112.combined_unique_278_11	YPO0210	46.31	203	109	0	1	203	1	203	2e-45	180
4093112.combined_unique_278_11	VC2596	45.32	203	111	0	1	203	1	203	1e-44	177
4093112.combined_unique_278_11	RSc3019	43.14	204	114	1	3	204	4	207	1e-44	177
4093112.combined_unique_278_12	lin2782	66.67	102	34	0	1	102	1	102	1e-35	146
4093112.combined_unique_278_12	BS_rpsJ	63.73	102	37	0	1	102	1	102	5e-35	144
4093112.combined_unique_278_12	BH0133	63.73	102	37	0	1	102	1	102	7e-35	144
4093112.combined_unique_278_12	CAC3134	62.75	102	38	0	1	102	1	102	1e-34	142
4093112.combined_unique_278_12	SA2048	61.76	102	39	0	1	102	1	102	1e-33	139
4093112.combined_unique_278_12	mlr0289	63.73	102	37	0	1	102	1	102	2e-33	138
4093112.combined_unique_278_12	NMB0140	61.76	102	39	0	1	102	1	102	3e-33	138
4093112.combined_unique_278_12	NMA0133	61.76	102	39	0	1	102	1	102	3e-33	138
4093112.combined_unique_278_12	SMc01310	62.75	102	38	0	1	102	1	102	3e-33	138
4093112.combined_unique_278_12	SPy0047	60.78	102	40	0	1	102	1	102	4e-33	137
4093112.combined_unique_278_12	BMEI0756	62.75	102	38	0	1	102	1	102	5e-33	137
4093112.combined_unique_278_12	sll1101	62.75	102	38	0	1	102	4	105	2e-32	135
4093112.combined_unique_278_12	CC1247	63.73	102	37	0	1	102	1	102	2e-32	135
4093112.combined_unique_278_12	L0387	62.75	102	38	0	1	102	1	102	4e-32	134
4093112.combined_unique_278_12	SP0208	58.82	102	42	0	1	102	1	102	8e-32	133
4093112.combined_unique_278_12	RSc3020	60.00	100	40	0	3	102	4	103	1e-31	133
4093112.combined_unique_278_12	CPn0549	64.00	100	36	0	3	102	5	104	1e-31	132
4093112.combined_unique_278_12	CT436	63.64	99	36	0	4	102	6	104	2e-31	132
4093112.combined_unique_278_12	all4336	60.78	102	40	0	1	102	4	105	2e-31	132
4093112.combined_unique_278_13	RC1008	72.15	395	106	2	1	394	1	392	3e-169	593
4093112.combined_unique_278_13	RSc3041	72.47	396	109	0	1	396	1	396	6e-169	592
4093112.combined_unique_278_13	RSc3021	72.47	396	109	0	1	396	1	396	6e-169	592
4093112.combined_unique_278_13	NMB0124	73.92	395	101	1	1	395	1	393	6e-169	592
4093112.combined_unique_278_13	NMA0149	73.92	395	101	1	1	395	1	393	6e-169	592
4093112.combined_unique_278_13	NMA0134	73.92	395	101	1	1	395	1	393	6e-169	592
4093112.combined_unique_278_13	NMB0139	73.92	395	101	1	1	395	1	393	7e-169	592
4093112.combined_unique_278_13	Cj0470	70.18	399	116	1	1	396	1	399	2e-168	590
4093112.combined_unique_278_13	HP1205	70.43	399	115	1	1	396	1	399	1e-167	587
4093112.combined_unique_278_13	BMEI0742	73.74	396	99	1	1	396	16	406	3e-167	586
4093112.combined_unique_278_13	BMEI0755	73.74	396	99	1	1	396	1	391	6e-167	585
4093112.combined_unique_278_13	CC3199	74.24	396	102	0	1	396	1	396	2e-166	583
4093112.combined_unique_278_13	CC1240	74.24	396	102	0	1	396	1	396	2e-166	583
4093112.combined_unique_278_13	TM1502	70.82	401	111	4	1	396	1	400	5e-166	582
4093112.combined_unique_278_13	CAC3136	73.05	397	106	1	1	396	1	397	5e-166	582
4093112.combined_unique_278_13	jhp1128	69.67	399	118	1	1	396	1	399	1e-165	581
4093112.combined_unique_278_13	XF2640	70.89	395	115	0	1	395	1	395	3e-165	579
4093112.combined_unique_279_0	yeaW	31.50	200	125	6	22	221	24	211	8e-19	92.4
4093112.combined_unique_279_0	ZyeaW	31.50	200	125	6	22	221	24	211	8e-19	92.4
4093112.combined_unique_279_0	ECs2511	31.50	200	125	6	22	221	24	211	8e-19	92.4
4093112.combined_unique_279_0	YPO2493	30.58	206	119	7	22	221	24	211	2e-17	87.4
4093112.combined_unique_279_0	PA2512	27.54	207	134	6	26	227	34	229	5e-16	82.8
4093112.combined_unique_279_1	Cj0298c	34.19	272	176	2	8	279	2	270	2e-43	174
4093112.combined_unique_279_1	TM1728	33.74	246	162	1	25	270	15	259	1e-38	159
4093112.combined_unique_279_1	BMEI1592	32.06	262	177	1	8	269	20	280	1e-38	158
4093112.combined_unique_279_1	RSc2630	31.06	264	180	2	7	270	10	271	9e-36	149
4093112.combined_unique_279_2	TVN0058	27.63	304	192	10	17	298	37	334	2e-17	89.0
4093112.combined_unique_279_2	Ta0010m	27.44	328	210	10	17	322	34	355	2e-17	88.6
4093112.combined_unique_279_2	mlr3677	30.66	212	134	4	11	212	59	267	4e-17	87.4
4093112.combined_unique_279_3	PH0518	28.69	251	163	7	5	246	2	245	2e-12	71.2
4093112.combined_unique_279_4	mll5399	36.39	294	187	0	5	298	4	297	2e-56	217
4093112.combined_unique_279_4	AGl351	34.16	281	185	0	5	285	4	284	3e-52	204
4093112.combined_unique_279_4	PM1346	27.00	300	211	5	1	296	1	296	9e-21	99.4
4093112.combined_unique_279_4	YPO3915	25.48	310	224	5	1	308	1	305	2e-19	95.1
4093112.combined_unique_279_4	STM4125	25.81	310	223	5	1	308	1	305	2e-18	91.3
4093112.combined_unique_279_5	TP0879	21.62	370	200	21	20	363	152	457	0.84	33.9
4093112.combined_unique_10518_0	PA2981	41.50	147	83	2	3	146	180	326	3e-28	122
4093112.combined_unique_10518_0	HI0059	43.07	137	73	4	1	134	171	305	1e-24	110
4093112.combined_unique_10518_0	XF1082	34.42	154	92	2	2	146	180	333	6e-22	101
4093112.combined_unique_10518_0	VC1877	39.60	149	84	4	2	146	178	324	3e-21	99.4
4093112.combined_unique_10518_0	lpxK	39.19	148	84	4	3	146	176	321	9e-20	94.0
4093112.combined_unique_10518_0	ZycaH	39.19	148	84	4	3	146	176	321	9e-20	94.0
4093112.combined_unique_10518_0	ECs0998	39.19	148	84	4	3	146	176	321	9e-20	94.0
4093112.combined_unique_10518_0	RSc2530	28.00	150	100	1	1	142	182	331	7e-12	67.8
4093112.combined_unique_10518_0	BMEII1028	25.78	128	79	5	2	116	170	294	4e-05	45.4
4093112.combined_unique_10518_2	HI0058	55.86	145	64	0	1	145	1	145	1e-42	169
4093112.combined_unique_10518_2	VC1875	53.10	145	68	0	1	145	1	145	3e-40	162
4093112.combined_unique_10518_2	PM0858	52.08	144	69	0	2	145	3	146	1e-39	160
4093112.combined_unique_10518_2	ZkdsB	52.41	145	69	0	1	145	1	145	1e-36	150
4093112.combined_unique_10518_2	ECs1001	52.41	145	69	0	1	145	1	145	1e-36	150
4093112.combined_unique_10518_2	kdsB	52.41	145	69	0	1	145	1	145	1e-36	150
4093112.combined_unique_10518_2	PA2979	51.05	143	69	1	3	144	5	147	2e-36	149
4093112.combined_unique_10518_2	STM0988	51.72	145	70	0	1	145	1	145	9e-36	147
4093112.combined_unique_10518_2	YPO1400	48.97	145	74	0	1	145	1	145	1e-33	140
4093112.combined_unique_10518_2	RSc2532	45.14	144	78	1	3	145	6	149	4e-28	121
4093112.combined_unique_10518_2	NMB0675	42.36	144	83	0	2	145	3	146	4e-26	115
4093112.combined_unique_10518_2	NMA0875	43.06	144	82	0	2	145	3	146	1e-23	107
4093112.combined_unique_10518_2	FN0807	41.10	146	83	2	1	145	1	144	2e-23	106
4093112.combined_unique_10518_2	BMEI1904	38.51	148	90	1	1	147	49	196	4e-18	88.6
4093112.combined_unique_10519_0	XF0869	51.02	98	46	1	1	98	1	96	4e-20	94.7
4093112.combined_unique_10519_0	XF0869	46.51	86	42	1	6	91	113	194	5e-15	77.8
4093112.combined_unique_10519_0	RSc1601	53.75	80	37	0	1	80	1	80	2e-18	89.4
4093112.combined_unique_10519_0	RSc1601	54.55	77	35	0	6	82	124	200	1e-17	86.7
4093112.combined_unique_10519_0	RSc1603	61.64	73	28	0	6	78	5	77	8e-18	87.4
4093112.combined_unique_10519_0	HI1232	59.42	69	27	1	6	74	110	177	2e-15	79.7
4093112.combined_unique_10519_0	HI1232	52.94	68	31	1	5	72	3	69	5e-12	68.2
4093112.combined_unique_10519_0	aceF	52.63	76	35	1	5	80	207	281	2e-15	79.7
4093112.combined_unique_10519_0	aceF	52.05	73	34	1	6	78	107	178	2e-14	76.3
4093112.combined_unique_10519_0	aceF	50.70	71	34	1	6	76	4	73	3e-12	68.9
4093112.combined_unique_10519_0	ZaceF	52.63	76	35	1	5	80	207	281	2e-15	79.3
4093112.combined_unique_10519_0	ZaceF	51.35	74	35	1	5	78	106	178	2e-14	76.3
4093112.combined_unique_10519_0	ZaceF	50.70	71	34	1	6	76	4	73	3e-12	68.9
4093112.combined_unique_10519_0	ECs0119	52.63	76	35	1	5	80	207	281	2e-15	79.3
4093112.combined_unique_10519_0	ECs0119	51.35	74	35	1	5	78	106	178	2e-14	76.3
4093112.combined_unique_10519_0	ECs0119	50.70	71	34	1	6	76	4	73	3e-12	68.9
4093112.combined_unique_10519_0	XF0868_1	50.68	73	36	0	6	78	5	77	3e-14	75.5
4093112.combined_unique_10519_0	PA5016	47.37	76	39	1	7	82	5	79	3e-13	72.0
4093112.combined_unique_10519_0	PA5016	46.05	76	41	0	5	80	120	195	3e-13	72.0
4093112.combined_unique_10519_0	VC2413	51.35	74	35	1	5	78	210	282	4e-13	71.6
4093112.combined_unique_10519_0	VC2413	48.65	74	37	1	5	78	110	182	7e-13	70.9
4093112.combined_unique_10519_0	VC2413	50.67	75	36	1	6	80	10	83	2e-12	68.9
4093112.combined_unique_10519_0	NMA1555	50.72	69	34	0	6	74	109	177	9e-13	70.5
4093112.combined_unique_10519_0	NMA1555	58.90	73	30	0	6	78	5	77	1e-11	67.0
4093112.combined_unique_10519_0	NMB1342	50.72	69	34	0	6	74	109	177	9e-13	70.5
4093112.combined_unique_10519_0	NMB1342	58.90	73	30	0	6	78	5	77	1e-11	67.0
4093112.combined_unique_10519_0	NMB1344_1	57.33	75	32	0	6	80	5	79	7e-09	57.4
4093112.combined_unique_10519_1	RSc1600	56.67	240	102	2	1	240	657	894	4e-80	296
4093112.combined_unique_10519_1	PA5015	56.25	240	102	2	2	240	643	880	2e-74	276
4093112.combined_unique_10519_1	XF0669	55.46	238	106	0	2	239	745	982	9e-71	265
4093112.combined_unique_10519_1	BU205	51.26	238	109	4	4	239	652	884	2e-66	250
4093112.combined_unique_10519_1	HI1233	49.59	244	118	4	1	242	646	886	2e-66	250
4093112.combined_unique_10519_1	NMA1554	52.34	235	109	1	1	235	649	880	2e-66	250
4093112.combined_unique_10519_1	NMB1341	52.34	235	109	1	1	235	649	880	2e-66	250
4093112.combined_unique_10519_1	PM0895	50.21	241	114	4	4	242	651	887	6e-65	245
4093112.combined_unique_10519_1	VC2414	47.93	242	120	3	2	242	650	886	2e-64	244
4093112.combined_unique_10519_1	aceE	49.16	238	114	4	4	239	652	884	1e-63	241
4093112.combined_unique_10519_1	ZaceE	49.16	238	114	4	4	239	652	884	1e-63	241
4093112.combined_unique_10519_1	ECs0118	49.16	238	114	4	4	239	652	884	1e-63	241
4093112.combined_unique_10519_1	YPO3419	48.74	238	115	4	4	239	652	884	2e-63	240
4093112.combined_unique_10519_1	STM0152	49.16	238	114	4	4	239	652	884	5e-63	239
4093112.combined_unique_10519_1	Rv2241	42.31	234	131	3	2	233	654	885	1e-45	181
4093112.combined_unique_10519_1	MT2301	42.31	234	131	3	2	233	654	885	1e-45	181
4093112.combined_unique_10519_1	DR0257	40.33	243	136	4	4	239	690	930	3e-45	180
4093112.combined_unique_10519_1	ML1651	41.13	248	130	5	2	239	683	924	1e-41	168
4093112.combined_unique_65379_0	BH2894	62.50	104	35	1	1	100	11	114	2e-30	129
4093112.combined_unique_65379_0	PAB1502	52.88	104	45	1	1	100	5	108	1e-25	113
4093112.combined_unique_65379_0	PH0726	51.92	104	46	1	1	100	5	108	3e-25	112
4093112.combined_unique_65379_0	BS_argF	57.73	97	41	0	4	100	12	108	5e-25	111
4093112.combined_unique_65379_0	MA3310	56.86	102	40	1	3	100	2	103	6e-25	110
4093112.combined_unique_65379_0	PA3537	51.92	104	46	1	1	100	1	104	1e-23	106
4093112.combined_unique_65379_0	RSc2554	53.47	101	43	1	4	100	8	108	3e-23	105
4093112.combined_unique_65379_0	AF1255	54.46	101	42	1	4	100	2	102	2e-22	102
4093112.combined_unique_65379_0	MTH1446	55.10	98	41	2	4	100	2	97	5e-22	100
4093112.combined_unique_65379_0	AGc755	54.46	101	42	1	4	100	5	105	7e-22	100
4093112.combined_unique_65379_0	lin1629	50.51	99	47	1	4	100	12	110	7e-22	100
4093112.combined_unique_65379_0	SMc02137	53.47	101	43	1	4	100	3	103	9e-22	100
4093112.combined_unique_65379_0	mlr5647	52.88	104	45	1	1	100	1	104	2e-21	99.0
4093112.combined_unique_65379_0	BMEI1620	51.49	101	45	1	4	100	19	119	3e-21	98.6
4093112.combined_unique_65379_0	VNG6315G	50.52	97	46	1	6	100	4	100	3e-20	95.1
4093112.combined_unique_65379_0	sll0902	47.47	99	47	2	4	100	9	104	2e-18	89.0
4093112.combined_unique_10511_0	CAC2900	50.82	61	30	0	5	65	24	84	7e-11	64.3
4093112.combined_unique_10511_2	FN0898_1	34.86	175	107	5	1	171	1	172	3e-17	86.7
4093112.combined_unique_10512_0	YPO3099_1	41.67	204	113	1	2	205	147	344	3e-46	183
4093112.combined_unique_10512_0	STM2084_1	40.98	205	115	2	2	206	148	346	4e-43	172
4093112.combined_unique_10512_0	PA2232_1	38.58	197	118	2	2	198	154	347	5e-40	162
4093112.combined_unique_10512_0	VC0241_1	40.31	191	108	2	2	192	146	330	9e-38	155
4093112.combined_unique_10512_0	STM2105_1	37.44	195	112	2	2	192	153	341	5e-36	149
4093112.combined_unique_10512_0	ECs2854_1	36.92	195	113	3	2	192	151	339	9e-36	148
4093112.combined_unique_10512_0	ZcpsB_1	36.92	195	113	3	2	192	151	339	9e-36	148
4093112.combined_unique_10512_0	cpsB_1	36.92	195	113	3	2	192	151	339	1e-35	147
4093112.combined_unique_10512_0	XF0259_1	40.10	192	104	5	2	192	162	343	2e-35	147
4093112.combined_unique_10512_0	SMb21082_1	34.45	209	123	5	2	207	150	347	1e-34	144
4093112.combined_unique_10512_0	ECs2836_1	37.37	198	111	3	2	192	151	342	2e-34	144
4093112.combined_unique_10512_0	BMEII0900_1	34.90	192	117	3	2	193	150	333	3e-34	143
4093112.combined_unique_10512_0	CAC3058	35.50	200	117	3	1	196	145	336	4e-34	142
4093112.combined_unique_10512_0	ZmanC_1	37.06	197	111	3	2	191	151	341	4e-34	142
4093112.combined_unique_10513_0	MJ0969	32.99	194	122	4	49	240	74	261	1e-15	82.0
4093112.combined_unique_10513_0	PAE3407	32.89	149	92	3	58	205	67	208	7e-14	76.3
4093112.combined_unique_10513_0	AF1646	26.34	205	131	7	56	258	73	259	8e-12	69.3
4093112.combined_unique_10513_0	VNG0251C	37.14	105	64	1	51	155	82	184	1e-10	65.1
4093112.combined_unique_10513_0	APE1939	28.46	130	71	5	56	184	94	202	0.016	38.5
4093112.combined_unique_10513_1	PAB1906	62.20	82	31	0	1	82	2	83	1e-21	99.8
4093112.combined_unique_10513_1	PH1470	58.54	82	34	0	1	82	23	104	2e-20	95.9
4093112.combined_unique_10513_1	MJ0209	64.63	82	29	0	1	82	7	88	2e-20	95.9
4093112.combined_unique_10513_1	MA1278	58.02	81	34	0	2	82	3	83	1e-18	90.1
4093112.combined_unique_10513_1	PAE3406	61.25	80	31	0	3	82	2	81	8e-18	87.0
4093112.combined_unique_10513_1	MK0712	60.98	82	32	0	1	82	1	82	2e-17	85.9
4093112.combined_unique_10513_1	SSO2399	62.50	80	30	0	3	82	16	95	1e-16	83.2
4093112.combined_unique_10513_1	MTH435	60.00	80	32	0	3	82	2	81	5e-16	81.3
4093112.combined_unique_10513_1	VNG0250C	56.25	80	35	0	3	82	4	83	6e-16	81.3
4093112.combined_unique_10513_1	APE1937	56.67	60	26	0	23	82	2	61	3e-12	68.9
4093112.combined_unique_10516_0	SPBC32H8.12c	65.42	347	120	0	2	348	29	375	1e-144	511
4093112.combined_unique_10516_0	YFL039c	64.55	347	123	0	2	348	29	375	3e-144	509
4093112.combined_unique_10516_0	ECU01g0460	63.40	347	127	0	2	348	61	407	3e-138	489
4093112.combined_unique_10516_0	YDL029w	42.02	357	191	4	5	345	31	387	4e-85	313
4093112.combined_unique_10516_0	YHR129c	41.32	334	193	3	7	337	41	374	3e-79	294
4093112.combined_unique_10516_0	YJR065c	36.87	358	189	8	19	344	89	441	9e-54	209
4093112.combined_unique_10516_0	SPAC11H11.06	45.83	216	115	1	5	218	30	245	1e-53	208
4093112.combined_unique_10516_0	SPAC630.03	36.65	352	188	7	24	345	73	419	5e-53	206
4093112.combined_unique_10516_0	YNL059c	25.26	190	134	4	20	202	75	263	3e-12	71.6
4093112.combined_unique_10516_0	YNL059c	30.23	129	82	3	223	343	614	742	2e-10	65.5
4093112.combined_unique_10517_0	PA1843_1	56.33	316	134	1	1	312	12	327	5e-112	402
4093112.combined_unique_10517_0	AGc3907_1	57.78	315	130	1	1	312	21	335	1e-108	391
4093112.combined_unique_10517_0	RSc0295	56.55	313	132	2	4	312	13	325	1e-107	388
4093112.combined_unique_10517_0	BMEI1759_1	57.65	307	127	1	9	312	30	336	3e-106	383
4093112.combined_unique_10517_0	VC0390_1	53.97	315	141	1	2	312	7	321	4e-104	376
4093112.combined_unique_10517_0	SMc03112_1	57.70	305	126	1	11	312	31	335	3e-103	373
4093112.combined_unique_10517_0	STM4188_1	55.06	316	138	1	1	312	34	349	1e-102	371
4093112.combined_unique_10517_0	CAC0578_1	54.31	313	139	1	4	312	5	317	2e-101	367
4093112.combined_unique_10517_0	YPO3722_1	53.00	317	142	2	3	312	9	325	5e-101	365
4093112.combined_unique_10517_0	ECs4937_1	54.11	316	141	1	1	312	5	320	5e-101	365
4093112.combined_unique_10517_0	ZmetH_1	54.11	316	141	1	1	312	5	320	5e-101	365
4093112.combined_unique_10517_0	metH_1	54.11	316	141	1	1	312	5	320	9e-101	365
4093112.combined_unique_10517_0	DR0966_1	51.60	312	147	2	4	312	22	332	1e-95	347
4093112.combined_unique_10517_0	CC2138	50.48	313	150	2	4	311	14	326	2e-94	344
4093112.combined_unique_10517_0	BH1630_1	47.23	307	144	4	8	312	10	300	4e-75	280
4093112.combined_unique_10517_0	FN0163	41.64	305	164	5	8	311	1	292	6e-65	246
4093112.combined_unique_10517_0	ML1307_1	39.42	312	159	8	8	311	19	308	1e-53	208
4093112.combined_unique_10517_0	Rv2124c_1	37.26	314	167	7	6	311	15	306	1e-51	202
4093112.combined_unique_10517_0	MT2183_1	38.11	307	160	7	13	311	1	285	4e-50	197
4093112.combined_unique_58517_0	TP0410	59.34	91	37	0	1	91	477	567	9e-26	113
4093112.combined_unique_58517_0	VC0743	60.00	100	40	0	1	100	518	617	6e-25	110
4093112.combined_unique_58517_0	HI0240	54.00	100	46	0	1	100	517	616	4e-24	108
4093112.combined_unique_58517_0	RSc2715	53.47	101	46	1	1	100	511	611	8e-24	107
4093112.combined_unique_58517_0	AGc2877_1	54.08	98	45	0	1	98	455	552	1e-23	106
4093112.combined_unique_58517_0	CPn0564_2	48.91	92	47	0	1	92	489	580	8e-22	100
4093112.combined_unique_58517_0	XF0225	53.47	101	46	1	1	100	514	614	9e-22	100
4093112.combined_unique_58517_0	slr0774	55.17	87	39	0	1	87	359	445	1e-21	100
4093112.combined_unique_58517_0	RC0894	61.45	83	32	0	1	83	418	500	2e-21	99.0
4093112.combined_unique_58517_0	FN0699	58.43	89	37	0	1	89	303	391	9e-21	97.1
4093112.combined_unique_43726_0	BH1201	41.35	133	75	2	1	131	140	271	5e-21	97.8
4093112.combined_unique_58513_0	SA1608	64.65	99	35	0	1	99	1	99	1e-34	143
4093112.combined_unique_58513_0	BH3300	63.92	97	35	0	3	99	5	101	5e-34	141
4093112.combined_unique_58513_0	TM1658	64.13	92	33	0	7	98	4	95	4e-33	137
4093112.combined_unique_58513_0	STM3090	65.22	92	32	0	7	98	5	96	1e-32	136
4093112.combined_unique_58513_0	metK	65.22	92	32	0	7	98	5	96	1e-32	136
4093112.combined_unique_58513_0	ZmetK	65.22	92	32	0	7	98	5	96	1e-32	136
4093112.combined_unique_58513_0	ECs3818	65.22	92	32	0	7	98	5	96	1e-32	136
4093112.combined_unique_58513_0	HI1172	67.03	91	30	0	5	95	3	93	7e-32	134
4093112.combined_unique_58513_0	YPO0931	64.13	92	33	0	7	98	5	96	7e-32	134
4093112.combined_unique_58513_0	XF0392	64.84	91	32	0	5	95	3	93	2e-31	132
4093112.combined_unique_58513_0	VC0472	65.17	89	31	0	7	95	6	94	2e-31	132
4093112.combined_unique_58513_0	PM1027	65.56	90	31	0	6	95	4	93	5e-31	130
4093112.combined_unique_58513_0	SPBC14F5.05c	59.38	96	39	0	4	99	3	98	1e-29	126
4093112.combined_unique_58513_0	YDR502c	61.22	98	38	0	2	99	3	100	1e-29	126
4093112.combined_unique_58513_0	NMA0663	62.77	94	35	0	6	99	4	97	6e-29	124
4093112.combined_unique_58513_0	NMB1799	62.77	94	35	0	6	99	4	97	7e-29	124
4093112.combined_unique_72895_0	all4955	58.00	100	42	0	1	100	414	513	4e-31	131
4093112.combined_unique_72895_0	CAC0661	37.00	100	63	0	1	100	418	517	6e-17	84.3
4093112.combined_unique_72895_0	DR2404	33.33	102	60	3	1	98	436	533	7e-10	60.8
4093112.combined_unique_81529_0	BS_relA	40.23	87	49	2	1	85	560	645	5e-17	84.3
4093112.combined_unique_81529_0	SA1460	50.82	61	27	1	25	85	585	642	4e-16	81.3
4093112.combined_unique_81529_0	SPy1981	38.24	68	42	0	20	87	591	658	6e-16	81.3
4093112.combined_unique_81529_0	L0213	41.79	67	39	0	20	86	587	653	3e-15	78.6
4093112.combined_unique_81529_0	SP1645	39.39	66	40	0	20	85	586	651	9e-15	77.0
4093112.combined_unique_81529_0	Cgl1614	50.82	61	30	0	25	85	612	672	1e-14	76.6
4093112.combined_unique_81529_0	XF0352	38.20	89	50	2	1	87	569	654	3e-13	72.0
4093112.combined_unique_81529_0	ML0491	40.58	69	41	0	25	93	640	708	3e-12	68.9
4093112.combined_unique_81528_0	lin2432	60.71	84	33	0	2	85	101	184	2e-24	109
4093112.combined_unique_81528_0	TP0112	57.14	84	36	0	2	85	99	182	2e-24	108
4093112.combined_unique_81528_0	SPy1651	52.94	85	40	0	1	85	99	183	7e-21	97.4
4093112.combined_unique_81528_0	SP0281	52.94	85	40	0	1	85	99	183	2e-18	89.0
4093112.combined_unique_81528_0	L130687	48.24	85	42	1	1	85	98	180	5e-18	88.2
4093112.combined_unique_81527_0	slr0408	28.92	83	51	3	7	85	2681	2759	0.27	32.3
4093112.combined_unique_81527_0	mll6838_1	37.50	80	36	4	8	82	461	531	0.35	32.0
4093112.combined_unique_81527_0	MA2045	56.52	23	10	0	8	30	404	426	0.65	31.2
4093112.combined_unique_81527_0	MA2045	52.17	23	11	0	8	30	614	636	1.4	30.0
4093112.combined_unique_81527_0	YPO0947	37.14	35	22	0	19	53	1984	2018	0.85	30.8
4093112.combined_unique_81527_0	TVN0128	70.59	17	5	0	71	87	57	73	3.3	28.9
4093112.combined_unique_81527_0	slr1028	59.09	22	9	0	15	36	3077	3098	4.6	28.1
4093112.combined_unique_81527_0	slr1028	33.33	36	24	0	8	43	2230	2265	5.1	28.1
4093112.combined_unique_81527_0	STM0019	53.57	28	12	1	18	45	611	637	7.4	27.7
4093112.combined_unique_81526_0	mll4888	59.30	86	35	0	6	91	62	147	9e-26	113
4093112.combined_unique_81524_0	MA3879	54.95	91	41	0	4	94	366	456	3e-22	102
4093112.combined_unique_81524_0	MA3880	48.96	96	41	1	4	91	337	432	8e-16	80.5
4093112.combined_unique_81524_0	TM0174	42.86	91	52	0	4	94	389	479	4e-15	78.2
4093112.combined_unique_81524_0	CC1363	44.68	94	52	0	1	94	357	450	1e-14	76.3
4093112.combined_unique_81524_0	FN2030	56.38	94	41	0	1	94	341	434	8e-14	73.9
4093112.combined_unique_81524_0	mlr8418	48.94	94	48	0	1	94	358	451	1e-13	73.6
4093112.combined_unique_81524_0	BMEI1185	47.87	94	49	0	1	94	419	512	2e-13	72.4
4093112.combined_unique_81524_0	SMc01780	45.74	94	51	0	1	94	358	451	8e-13	70.5
4093112.combined_unique_81524_0	AGc2169	46.81	94	50	0	1	94	360	453	9e-13	70.5
4093112.combined_unique_81522_0	RSp1341	34.69	98	60	3	1	94	108	205	3e-09	58.9
4093112.combined_unique_81522_0	RSp1310	34.69	98	60	3	1	94	108	205	3e-09	58.9
4093112.combined_unique_81520_0	VC2436	37.74	53	33	0	22	74	155	207	0.086	33.9
4093112.combined_unique_22799_0	all3773_2	30.96	197	102	4	38	200	32	228	4e-18	89.4
4093112.combined_unique_22799_0	all3773_2	30.64	173	116	2	29	199	193	363	1e-13	74.7
4093112.combined_unique_22799_0	all3773_2	29.28	181	125	1	12	192	111	288	2e-13	74.3
4093112.combined_unique_22799_0	all3773_2	33.33	141	87	1	67	200	20	160	3e-12	70.1
4093112.combined_unique_22799_0	alr1677	31.33	166	114	0	35	200	71	236	2e-17	87.8
4093112.combined_unique_22799_0	alr1677	28.57	168	76	2	20	177	124	257	8e-10	62.0
4093112.combined_unique_22799_0	alr1677	30.69	101	70	0	20	120	158	258	3e-07	53.5
4093112.combined_unique_22799_0	MA1970	30.10	196	123	2	2	190	176	364	7e-17	85.5
4093112.combined_unique_22799_0	MA1970	27.51	189	137	0	12	200	152	340	1e-15	81.6
4093112.combined_unique_22799_0	MA1970	30.89	123	85	0	3	125	245	367	6e-11	65.9
4093112.combined_unique_22799_0	MA1970	28.23	124	89	0	77	200	149	272	2e-08	57.0
4093112.combined_unique_22799_0	MA1970	28.57	84	60	0	26	109	302	385	0.002	40.8
4093112.combined_unique_57962_0	AGc2877_1	53.57	112	52	0	1	112	392	503	3e-27	118
4093112.combined_unique_57962_0	VC0743	56.19	105	45	1	9	112	462	566	7e-27	117
4093112.combined_unique_57962_0	HI0240	54.29	105	47	1	9	112	461	565	1e-26	116
4093112.combined_unique_57962_0	mll1070_1	48.65	111	57	0	1	111	373	483	4e-26	114
4093112.combined_unique_57962_0	TM0860	54.29	105	48	0	8	112	303	407	5e-26	114
4093112.combined_unique_57962_0	CAC2278	52.68	112	49	1	1	112	249	356	8e-26	113
4093112.combined_unique_57962_0	PM0227	51.43	105	50	1	9	112	461	565	6e-25	110
4093112.combined_unique_57962_0	YPO3189	54.29	105	47	1	9	112	460	564	2e-24	109
4093112.combined_unique_57962_0	VCA0693	48.21	112	57	1	2	112	450	561	2e-24	109
4093112.combined_unique_57962_0	secD	53.85	104	47	1	9	111	460	563	6e-24	107
4093112.combined_unique_57962_0	ZsecD	53.85	104	47	1	9	111	460	563	6e-24	107
4093112.combined_unique_57962_0	ECs0459	53.85	104	47	1	9	111	460	563	6e-24	107
4093112.combined_unique_57962_0	PA3821	53.92	102	47	0	9	110	466	567	7e-24	107
4093112.combined_unique_57962_0	all0121	51.92	104	50	0	9	112	302	405	3e-23	105
4093112.combined_unique_57962_0	STM0407	51.92	104	49	1	9	111	460	563	3e-23	105
4093112.combined_unique_57962_0	slr0774	49.04	104	53	0	8	111	303	406	3e-22	102
4093112.combined_unique_57962_0	BH1236	49.52	105	53	0	8	112	270	374	3e-22	102
4093112.combined_unique_57962_0	RC0894	55.24	105	47	0	8	112	362	466	3e-22	102
4093112.combined_unique_57964_0	SMb20434	47.71	109	57	0	1	109	261	369	2e-27	119
4093112.combined_unique_57964_0	mlr7141	48.60	107	55	0	1	107	274	380	2e-27	119
4093112.combined_unique_57964_0	AGl248	47.71	109	57	0	1	109	260	368	3e-27	118
4093112.combined_unique_57964_0	mlr8570	47.71	109	57	0	1	109	260	368	5e-25	110
4093112.combined_unique_57964_0	BH1739	38.53	109	67	0	1	109	256	364	1e-20	96.7
4093112.combined_unique_57964_0	AGpA704	33.63	113	71	3	1	109	254	366	2e-12	69.7
4093112.combined_unique_57966_0	argK	52.68	112	53	0	1	112	127	238	7e-32	134
4093112.combined_unique_57966_0	ZygfD	52.68	112	53	0	1	112	127	238	7e-32	134
4093112.combined_unique_57966_0	ECs3788	52.68	112	53	0	1	112	127	238	7e-32	134
4093112.combined_unique_57966_0	BH2954	55.96	109	48	0	3	111	133	241	6e-31	130
4093112.combined_unique_57966_0	DR1060	55.56	108	47	1	3	110	137	243	2e-30	129
4093112.combined_unique_57966_0	Cgl1491	55.05	109	49	0	3	111	164	272	1e-29	126
4093112.combined_unique_57966_0	CC2483	50.45	111	54	1	2	112	128	237	2e-29	125
4093112.combined_unique_57966_0	PAB2398	40.00	110	61	2	3	110	120	226	2e-14	75.9
4093112.combined_unique_57966_0	PH0274	39.81	103	56	2	3	105	122	218	3e-14	75.5
4093112.combined_unique_57966_0	AF1289	44.00	75	42	0	3	77	127	201	3e-12	68.9
4093112.combined_unique_57967_0	UU591	43.24	37	21	0	58	94	55	91	0.99	30.4
4093112.combined_unique_87598_0	SMc01986	56.25	80	34	1	1	80	41	119	2e-17	86.3
4093112.combined_unique_87598_0	mlr1044	55.13	78	35	0	1	78	25	102	9e-17	83.6
4093112.combined_unique_72666_0	AF1299	51.02	98	48	0	1	98	138	235	2e-23	105
4093112.combined_unique_72666_0	AF1299	29.49	78	55	0	15	92	246	323	3.2	28.9
4093112.combined_unique_72666_0	Ta0940	47.37	95	50	0	1	95	124	218	4e-21	98.2
4093112.combined_unique_72666_0	TVN1083	47.37	95	50	0	1	95	124	218	9e-21	97.1
4093112.combined_unique_72666_0	VNG0254G	47.96	98	51	0	1	98	137	234	1e-20	96.7
4093112.combined_unique_72666_0	VNG6351G	45.92	98	53	0	1	98	131	228	2e-20	95.9
4093112.combined_unique_72666_0	MTH885	44.79	96	52	1	1	96	122	216	3e-19	91.7
4093112.combined_unique_72666_0	MTH885	27.50	80	58	0	12	91	227	306	9.4	27.3
4093112.combined_unique_72666_0	MA0610	52.04	98	47	0	1	98	149	246	1e-17	86.7
4093112.combined_unique_92636_0	SSO2112	40.43	47	22	2	38	82	224	266	0.70	30.8
4093112.combined_unique_92635_0	PA4385	77.27	88	20	0	1	88	110	197	7e-34	140
4093112.combined_unique_92635_0	YPO0351	76.14	88	21	0	1	88	110	197	2e-33	139
4093112.combined_unique_92635_0	groL	73.86	88	23	0	1	88	110	197	2e-32	135
4093112.combined_unique_92635_0	ECs5124	73.86	88	23	0	1	88	110	197	2e-32	135
4093112.combined_unique_92635_0	STM4330	73.86	88	23	0	1	88	110	197	2e-32	135
4093112.combined_unique_92635_0	ZmopA	73.86	88	23	0	1	88	110	197	3e-32	135
4093112.combined_unique_92635_0	VC2664	73.86	88	23	0	1	88	110	197	9e-32	133
4093112.combined_unique_92635_0	VCA0820	69.32	88	27	0	1	88	110	197	4e-31	131
4093112.combined_unique_92635_0	BU019	71.59	88	25	0	1	88	110	197	8e-31	130
4093112.combined_unique_92635_0	XF0615	72.73	88	24	0	1	88	110	197	1e-30	129
4093112.combined_unique_92635_0	PM1107	69.32	88	27	0	1	88	110	197	5e-29	124
4093112.combined_unique_92635_0	NMA0473	69.32	88	27	0	1	88	110	197	7e-29	124
4093112.combined_unique_92635_0	HI0543	67.05	88	29	0	1	88	110	197	1e-28	123
4093112.combined_unique_92635_0	NMB1972	68.18	88	28	0	1	88	110	197	2e-28	122
4093112.combined_unique_92635_0	mlr2394	63.64	88	32	0	1	88	110	197	3e-25	112
4093112.combined_unique_72667_0	mlr6803	67.00	100	33	0	1	100	182	281	1e-34	143
4093112.combined_unique_72667_0	AF0888	38.68	106	52	3	2	100	120	219	4e-13	71.6
4093112.combined_unique_87592_0	TVN1117	41.76	91	53	0	1	91	44	134	6e-17	84.3
4093112.combined_unique_87592_0	MA2862	43.96	91	51	0	1	91	52	142	2e-15	79.3
4093112.combined_unique_87592_0	PAE3222	44.44	90	49	1	1	89	48	137	5e-14	74.7
4093112.combined_unique_87592_0	APE2202	45.56	90	48	1	1	89	50	139	2e-13	72.8
4093112.combined_unique_87592_0	MJ0019	41.30	92	53	1	1	91	50	141	2e-09	59.7
4093112.combined_unique_87596_0	mlr3538	58.89	90	37	0	1	90	131	220	3e-28	122
4093112.combined_unique_87596_0	MA2714_1	54.02	87	40	0	1	87	141	227	2e-23	106
4093112.combined_unique_87596_0	CC0525	54.44	90	41	0	1	90	125	214	3e-23	105
4093112.combined_unique_87596_0	RSc0027	43.68	87	49	0	1	87	148	234	3e-17	85.1
4093112.combined_unique_87596_0	PA0390	41.11	90	53	0	1	90	127	216	4e-15	78.6
4093112.combined_unique_87596_0	lin0603	38.37	86	53	0	1	86	115	200	2e-11	65.9
4093112.combined_unique_87596_0	SPBC56F2.11	34.88	86	55	1	1	86	133	217	1e-08	57.0
4093112.combined_unique_87596_0	YNL277w	35.63	87	55	1	1	86	132	218	2e-08	56.2
4093112.combined_unique_87597_0	BS_sms	55.56	90	40	0	1	90	188	277	7e-27	117
4093112.combined_unique_87597_0	SPy0236	57.30	89	38	0	2	90	185	273	3e-26	115
4093112.combined_unique_87597_0	SA0484	55.56	90	40	0	1	90	184	273	8e-26	113
4093112.combined_unique_87597_0	lin0265	57.30	89	38	0	2	90	188	276	1e-25	113
4093112.combined_unique_87597_0	jhp0209	56.04	91	40	0	1	91	186	276	2e-25	112
4093112.combined_unique_87597_0	BH0104	57.47	87	37	0	1	87	187	273	2e-25	112
4093112.combined_unique_87597_0	HP0223	56.04	91	40	0	1	91	194	284	2e-25	112
4093112.combined_unique_87597_0	L0303	56.18	89	39	0	2	90	185	273	2e-25	112
4093112.combined_unique_87597_0	alr3823	57.47	87	37	0	1	87	226	312	3e-25	112
4093112.combined_unique_87597_0	NMB0782	55.56	90	40	0	1	90	186	275	4e-25	111
4093112.combined_unique_87597_0	NMA0992	55.56	90	40	0	1	90	186	275	4e-25	111
4093112.combined_unique_87597_0	aq_552	60.47	86	34	0	2	87	181	266	4e-25	111
4093112.combined_unique_87597_0	slr0448	55.17	87	39	0	1	87	214	300	1e-24	110
4093112.combined_unique_87597_0	CAC3188	56.32	87	38	0	1	87	182	268	2e-24	109
4093112.combined_unique_87597_0	BMEI1486	58.62	87	36	0	1	87	193	279	3e-24	108
4093112.combined_unique_87597_0	SMc00556	56.32	87	38	0	1	87	207	293	4e-24	108
4093112.combined_unique_87597_0	mll7835	58.62	87	36	0	1	87	189	275	6e-24	107
4093112.combined_unique_87597_0	RSc1372	53.33	90	42	0	1	90	185	274	8e-24	107
4093112.combined_unique_87597_0	Cj1205c	53.33	90	42	0	2	91	187	276	2e-23	105
4093112.combined_unique_87597_0	AGc1991	55.17	87	39	0	1	87	187	273	2e-23	105
4093112.combined_unique_109905_0	XF1338	43.90	82	44	1	1	82	415	494	3e-11	65.1
4093112.combined_unique_109905_0	YDR022c	41.18	34	20	0	30	63	15	48	6.0	27.7
4093112.combined_unique_11649_1	PAE2699	38.61	202	100	5	22	221	6	185	2e-28	124
4093112.combined_unique_11649_1	MJ0089	36.36	209	121	5	14	221	2	199	6e-28	122
4093112.combined_unique_11649_1	CAC0319	37.80	209	115	7	18	221	5	203	9e-27	118
4093112.combined_unique_11648_0	XF0034	44.64	233	122	4	4	231	9	239	3e-49	193
4093112.combined_unique_11648_0	mll4751	39.91	228	133	3	5	229	10	236	6e-41	166
4093112.combined_unique_11648_0	CC0105	37.95	224	131	4	4	220	1	223	1e-34	145
4093112.combined_unique_11648_0	SP0701	37.95	224	132	6	7	224	3	225	3e-31	133
4093112.combined_unique_11648_0	L181692	35.87	223	127	6	7	215	3	223	4e-27	120
4093112.combined_unique_11648_0	SA1047	33.77	228	141	6	6	225	1	226	1e-26	117
4093112.combined_unique_11648_0	Cj0381c	33.95	215	132	5	9	215	2	214	2e-25	114
4093112.combined_unique_11648_0	FN0426	32.05	234	140	7	10	232	5	230	2e-25	114
4093112.combined_unique_109901_0	BMEI1625	49.35	77	39	0	2	78	155	231	4e-19	91.7
4093112.combined_unique_109901_0	SMc02148	48.15	81	42	0	1	81	146	226	7e-19	90.9
4093112.combined_unique_109901_0	PA0141	50.62	81	40	0	1	81	122	202	1e-18	90.1
4093112.combined_unique_109901_0	PA2428	48.78	82	42	0	1	82	140	221	2e-15	79.7
4093112.combined_unique_109901_0	Cgl2657	42.31	78	45	0	1	78	151	228	1e-13	73.2
4093112.combined_unique_109903_0	BH2149	62.20	82	31	0	1	82	369	450	8e-26	114
4093112.combined_unique_109903_0	lin1999	58.02	81	34	0	1	81	364	444	2e-24	109
4093112.combined_unique_109903_0	BS_ypwA	54.88	82	37	0	1	82	365	446	1e-23	106
4093112.combined_unique_109903_0	VNG2616G	46.34	82	44	0	1	82	366	447	2e-20	95.5
4093112.combined_unique_109903_0	FN0061	53.33	75	35	0	1	75	361	435	9e-20	93.6
4093112.combined_unique_109903_0	YPO2310	54.41	68	30	1	1	67	367	434	4e-19	91.7
4093112.combined_unique_109903_0	VC1414	52.11	71	33	1	1	70	392	462	2e-18	89.0
4093112.combined_unique_109903_0	PAE0885	50.72	69	34	0	1	69	364	432	8e-17	84.0
4093112.combined_unique_109903_0	SSO3105	51.43	70	34	0	1	70	340	409	2e-16	82.4
4093112.combined_unique_109903_0	mlr3932	53.33	60	27	1	1	59	361	420	9e-14	73.9
4093112.combined_unique_109903_0	DR2423	41.18	68	39	1	1	67	366	433	4e-10	61.6
4093112.combined_unique_109903_0	Ta0203	39.29	56	26	3	3	54	152	203	1.4	30.0
4093112.combined_unique_11643_0	mll3305	35.34	133	75	1	177	298	84	216	9e-12	69.7
4093112.combined_unique_11643_0	mll3305	33.65	104	69	0	126	229	113	216	3e-08	58.2
4093112.combined_unique_11643_0	mll3305	31.34	134	72	3	124	254	79	195	8e-08	56.6
4093112.combined_unique_11643_0	mll3305	31.73	104	71	0	103	206	113	216	4e-07	54.3
4093112.combined_unique_11643_0	mll3305	31.20	125	81	1	41	160	92	216	4e-07	54.3
4093112.combined_unique_11643_0	mll3305	30.36	112	67	1	223	323	84	195	4e-04	44.3
4093112.combined_unique_11643_0	FN0716	27.97	118	84	1	180	296	194	311	3e-04	44.7
4093112.combined_unique_11643_0	FN0716	31.53	111	75	1	70	179	199	309	0.001	42.7
4093112.combined_unique_11641_0	RSp0881	40.28	72	22	3	174	245	550	600	0.058	37.0
4093112.combined_unique_11641_0	RSp0881	25.83	120	76	5	43	152	608	724	5.7	30.4
4093112.combined_unique_11641_0	BMEII0148	45.10	51	23	3	275	324	943	989	6.4	30.4
4093112.combined_unique_11646_0	TM1463	37.70	61	34	2	20	77	28	87	0.63	31.2
4093112.combined_unique_11646_2	PA0001	40.74	54	30	1	14	67	4	55	6e-09	57.8
4093112.combined_unique_11646_2	RSc3442	40.98	61	35	1	16	75	5	65	5e-08	54.7
4093112.combined_unique_11646_2	BU012	31.67	60	39	1	15	74	5	62	4e-05	45.1
4093112.combined_unique_11646_2	CAC0001	32.94	85	50	2	13	94	6	86	5e-04	41.6
4093112.combined_unique_11645_1	BMEII0132	33.06	245	160	3	33	276	9	250	8e-36	149
4093112.combined_unique_11645_1	mlr6716	32.42	219	138	4	32	247	41	252	1e-24	112
4093112.combined_unique_11645_1	AGpA360	29.06	234	142	7	26	250	56	274	4e-20	97.1
4093112.combined_unique_11644_0	PA4937	54.32	324	144	1	1	324	159	478	2e-102	371
4093112.combined_unique_11644_0	VC2599	51.69	325	148	1	1	325	162	477	3e-97	353
4093112.combined_unique_11644_0	vacB	50.77	325	151	1	1	325	169	484	2e-93	341
4093112.combined_unique_11644_0	ZvacB	50.77	325	151	1	1	325	169	484	3e-93	340
4093112.combined_unique_11644_0	ECs5155	50.77	325	151	1	1	325	169	484	3e-93	340
4093112.combined_unique_11644_0	HI0861	52.00	325	146	2	1	325	163	477	1e-92	338
4093112.combined_unique_11644_0	STM4368	48.31	325	159	1	1	325	155	470	1e-90	331
4093112.combined_unique_11644_0	YPO0380	48.62	325	158	1	1	325	155	470	2e-90	330
4093112.combined_unique_11644_0	PM1954	49.23	325	156	1	1	325	163	478	4e-88	323
4093112.combined_unique_11644_0	RSc1228	49.39	328	155	2	1	325	152	471	1e-85	315
4093112.combined_unique_11644_0	NMA1371	46.48	327	158	3	1	325	166	477	1e-80	298
4093112.combined_unique_11644_0	XF1987	46.15	325	166	2	1	325	154	469	3e-80	297
4093112.combined_unique_11644_0	NMB1200	47.40	327	155	4	1	325	166	477	4e-80	296
4093112.combined_unique_11644_0	BS_yvaJ	38.01	321	191	1	2	322	144	456	2e-62	238
4093112.combined_unique_11644_0	CAC0715	39.12	317	185	1	6	322	144	452	2e-61	234
4093112.combined_unique_11644_0	CAC0715	30.91	55	36	1	6	60	77	129	6.7	30.0
4093112.combined_unique_11644_0	BU565	39.51	329	184	4	1	325	169	486	2e-58	224
4093112.combined_unique_11644_0	TM0722	38.58	324	186	4	2	322	140	453	1e-57	222
4093112.combined_unique_22791_1	SMc01013	56.49	131	57	0	1	131	1	131	6e-41	164
4093112.combined_unique_22791_1	AGc3198	53.44	131	61	0	1	131	1	131	1e-37	152
4093112.combined_unique_22791_1	BMEI0919	53.85	130	59	1	1	130	1	129	9e-34	140
4093112.combined_unique_22791_1	RSc1820	50.79	126	62	0	6	131	11	136	1e-30	129
4093112.combined_unique_22791_1	aq_928	43.09	123	65	1	14	131	14	136	2e-28	122
4093112.combined_unique_22791_1	SA2448	45.74	129	63	1	10	131	12	140	3e-27	118
4093112.combined_unique_22791_1	mll0910	50.38	131	64	1	1	131	1	130	1e-25	113
4093112.combined_unique_22791_1	DR2585	38.28	128	70	2	13	131	23	150	3e-15	78.6
4093112.combined_unique_22791_1	AGl355	36.29	124	74	1	13	131	16	139	4e-15	78.6
4093112.combined_unique_22790_0	ECU10g0250	42.76	145	72	5	28	170	71	206	8e-25	111
4093112.combined_unique_22790_0	YOR151c	32.38	210	125	7	1	194	59	267	3e-23	106
4093112.combined_unique_22790_0	SPAC23G3.01	32.18	174	108	4	26	189	74	247	2e-22	103
4093112.combined_unique_22790_0	MK0687	38.81	134	71	4	27	159	64	187	7e-17	85.5
4093112.combined_unique_22790_0	PAB0423	37.24	145	65	4	27	162	60	187	1e-15	81.3
4093112.combined_unique_22790_0	PH1546	37.24	145	65	4	27	162	60	187	5e-15	79.3
4093112.combined_unique_22790_0	PAE0665	35.71	154	82	6	5	151	42	185	2e-14	77.4
4093112.combined_unique_22790_0	VNG2666G	34.45	119	64	3	39	152	70	179	6e-12	69.3
4093112.combined_unique_22790_0	AF1886	27.92	154	77	6	36	168	59	199	3e-11	66.6
4093112.combined_unique_22790_0	APE1856	31.30	131	78	5	28	156	86	206	2e-09	60.5
4093112.combined_unique_22790_0	ECU03g0440	30.50	141	79	6	24	159	47	173	8e-09	58.9
4093112.combined_unique_16916_0	mlr6974	66.33	98	33	0	1	98	440	537	6e-35	144
4093112.combined_unique_16916_0	mlr7293	63.54	96	35	0	1	96	449	544	1e-31	133
4093112.combined_unique_16916_0	PA4198	60.61	99	38	1	1	98	442	540	3e-30	128
4093112.combined_unique_16916_0	DR0336	53.68	95	43	1	1	94	420	514	2e-24	108
4093112.combined_unique_16916_0	Rv3089	47.37	95	48	2	1	94	403	496	2e-17	85.5
4093112.combined_unique_16916_0	MT3174	47.37	95	48	2	1	94	403	496	2e-17	85.5
4093112.combined_unique_16916_0	VNG0162G	46.39	97	47	2	1	92	490	586	3e-17	85.1
4093112.combined_unique_16916_0	STM1350	45.00	100	52	3	1	97	438	537	2e-16	82.4
4093112.combined_unique_16916_0	ZydiD	45.83	96	49	3	1	93	456	551	7e-16	80.9
4093112.combined_unique_16916_0	ECs2408	45.83	96	49	3	1	93	456	551	7e-16	80.9
4093112.combined_unique_16916_1	SSO2262	35.35	99	59	3	17	113	27	122	1e-06	50.4
4093112.combined_unique_16917_0	PA1013	63.09	149	55	0	1	149	47	195	2e-54	209
4093112.combined_unique_16917_0	YPO3059	60.40	149	59	0	1	149	47	195	1e-51	200
4093112.combined_unique_16917_0	STM2487	60.40	149	59	0	1	149	47	195	1e-51	199
4093112.combined_unique_16917_0	purC	58.39	149	62	0	1	149	47	195	1e-50	196
4093112.combined_unique_16917_0	ZpurC	58.39	149	62	0	1	149	47	195	1e-50	196
4093112.combined_unique_16917_0	ECs3338	58.39	149	62	0	1	149	47	195	1e-50	196
4093112.combined_unique_16917_0	CAC1391	50.34	149	74	0	1	149	47	195	6e-40	161
4093112.combined_unique_16917_0	AGc3382	45.10	153	80	2	1	149	47	199	3e-33	138
4093112.combined_unique_16917_0	SMc00495	43.14	153	83	2	1	149	47	199	8e-33	137
4093112.combined_unique_16917_0	mll0069	43.79	153	82	2	1	149	47	199	8e-33	137
4093112.combined_unique_16915_0	AGpA389	27.84	97	68	2	1	97	115	209	4e-04	41.6
4093112.combined_unique_16915_1	VC1275	32.58	132	89	0	11	142	2	133	6e-15	77.8
4093112.combined_unique_16912_0	SPAC26A3.12c	27.23	191	111	5	12	182	224	406	9e-13	72.4
4093112.combined_unique_16912_0	SPAC26A3.12c	29.31	58	39	1	189	244	584	641	0.005	40.0
4093112.combined_unique_16912_0	YOR048c	32.50	160	75	6	2	134	208	361	7e-12	69.3
4093112.combined_unique_16912_0	YOR048c	22.99	87	62	2	162	244	570	655	2.7	30.8
4093112.combined_unique_16912_0	SPAC17A5.14	32.28	127	83	3	12	135	194	320	3e-10	63.9
4093112.combined_unique_16912_0	YGL173c	32.12	137	87	3	2	132	181	317	6e-10	63.2
4093112.combined_unique_16912_0	YGL173c	29.63	54	36	1	193	244	508	561	0.017	38.1
4093112.combined_unique_16918_0	ECs0542	31.08	148	85	6	2	146	1395	1528	2e-06	51.6
4093112.combined_unique_16918_0	ECs0542	33.60	125	72	5	36	157	324	440	2e-06	51.2
4093112.combined_unique_16918_0	ECs0542	32.89	149	82	8	2	146	3592	3726	3e-06	50.8
4093112.combined_unique_16918_0	ECs0542	33.65	104	59	4	46	146	3227	3323	7e-06	49.3
4093112.combined_unique_16918_0	ECs0542	32.43	148	83	7	2	146	3692	3825	2e-05	48.1
4093112.combined_unique_16918_0	ECs0542	34.11	129	68	6	16	141	909	1023	4e-05	47.0
4093112.combined_unique_16918_0	ECs0542	33.03	109	63	4	36	141	2020	2121	4e-05	47.0
4093112.combined_unique_16918_0	ECs0542	37.07	116	60	6	46	157	2629	2735	5e-05	46.6
4093112.combined_unique_16918_0	ECs0542	36.59	123	62	8	24	141	2709	2820	1e-04	45.4
4093112.combined_unique_16918_0	ECs0542	33.90	118	63	7	31	143	3815	3922	0.005	40.0
4093112.combined_unique_16918_0	ECs0542	33.04	115	64	6	31	141	1018	1123	0.007	39.3
4093112.combined_unique_16918_0	ECs0542	32.67	150	81	9	2	146	197	331	0.008	39.3
4093112.combined_unique_16918_0	ECs0542	32.81	128	71	7	17	141	509	624	0.027	37.7
4093112.combined_unique_16918_0	ECs0542	31.63	98	56	5	48	141	3328	3418	0.074	36.2
4093112.combined_unique_16918_0	ECs0542	33.08	130	71	7	19	143	10	128	0.23	34.3
4093112.combined_unique_16918_0	ECs0542	32.41	145	74	8	12	143	593	726	0.72	32.7
4093112.combined_unique_16918_0	ECs0542	30.48	105	62	5	46	146	1531	1628	0.72	32.7
4093112.combined_unique_16918_0	ECs0542	28.38	148	88	6	2	145	795	928	1.6	31.6
4093112.combined_unique_16918_0	ECs0542	28.57	133	80	7	17	146	2804	2924	2.4	31.2
4093112.combined_unique_16918_0	ECs0542	31.50	127	60	8	31	146	2116	2226	3.0	30.8
4093112.combined_unique_16918_0	Z0615	31.08	148	85	6	2	146	1395	1528	2e-06	51.6
4093112.combined_unique_16918_0	Z0615	33.60	125	72	5	36	157	324	440	2e-06	51.2
4093112.combined_unique_16918_0	Z0615	35.38	130	69	7	21	146	3505	3623	5e-06	50.1
4093112.combined_unique_16918_0	Z0615	33.65	104	59	4	46	146	3227	3323	8e-06	49.3
4093112.combined_unique_16918_0	Z0615	32.43	148	83	7	2	146	3589	3722	2e-05	48.1
4093112.combined_unique_16918_0	Z0615	32.17	143	80	6	2	141	895	1023	4e-05	47.0
4093112.combined_unique_16918_0	Z0615	37.07	116	60	6	46	157	2629	2735	6e-05	46.2
4093112.combined_unique_16918_0	Z0615	33.03	109	63	4	36	141	2020	2121	8e-05	45.8
4093112.combined_unique_16918_0	Z0615	33.90	118	63	7	31	143	3712	3819	0.005	40.0
4093112.combined_unique_16918_0	Z0615	33.04	115	64	6	31	141	1018	1123	0.007	39.3
4093112.combined_unique_16918_0	Z0615	32.67	150	81	9	2	146	197	331	0.009	39.3
4093112.combined_unique_16918_0	Z0615	32.81	128	71	7	17	141	509	624	0.028	37.4
4093112.combined_unique_16918_0	Z0615	31.63	98	56	5	48	141	3328	3418	0.077	36.2
4093112.combined_unique_16918_0	Z0615	35.25	122	65	7	24	141	2709	2820	0.55	33.1
4093112.combined_unique_16918_0	Z0615	30.77	130	74	6	19	143	10	128	0.67	32.7
4093112.combined_unique_16918_0	Z0615	30.48	105	62	5	46	146	1531	1628	0.75	32.7
4093112.combined_unique_16918_0	Z0615	33.85	130	70	7	19	143	608	726	1.3	32.0
4093112.combined_unique_16918_0	Z0615	28.38	148	88	6	2	145	795	928	1.6	31.6
4093112.combined_unique_16918_0	Z0615	28.57	133	80	7	17	146	2804	2924	2.5	31.2
4093112.combined_unique_16918_0	Z0615	31.50	127	60	8	31	146	2116	2226	3.1	30.8
4093112.combined_unique_81864_0	mlr0321	59.57	94	38	0	1	94	180	273	3e-23	105
4093112.combined_unique_81864_0	SMc01289	56.38	94	41	0	1	94	180	273	4e-23	104
4093112.combined_unique_81864_0	HI0798	54.35	92	42	0	1	92	177	268	4e-23	104
4093112.combined_unique_81864_0	TP0208	52.13	94	45	0	1	94	174	267	6e-23	104
4093112.combined_unique_81864_0	BMEI0777	56.38	94	41	0	1	94	180	273	3e-22	102
4093112.combined_unique_81864_0	AGc3523	54.26	94	43	0	1	94	111	204	3e-22	102
4093112.combined_unique_81864_0	PA4243	50.00	94	47	0	1	94	174	267	4e-22	101
4093112.combined_unique_81864_0	PM1395	58.70	92	38	0	1	92	177	268	1e-21	99.8
4093112.combined_unique_81864_0	VC2576	59.57	94	38	0	1	94	177	270	4e-21	98.2
4093112.combined_unique_81864_0	HP1300	41.49	94	55	0	1	94	165	258	7e-16	80.9
4093112.combined_unique_81864_0	jhp1220	41.49	94	55	0	1	94	165	258	7e-16	80.9
4093112.combined_unique_81868_0	DR1707_2	55.17	87	39	0	2	88	281	367	2e-23	105
4093112.combined_unique_81868_0	SPy0185_2	56.47	85	37	0	4	88	413	497	1e-22	102
4093112.combined_unique_81868_0	L0270_2	53.85	91	42	0	3	93	403	493	1e-22	102
4093112.combined_unique_81868_0	SP0032_2	54.95	91	41	0	3	93	416	506	4e-22	101
4093112.combined_unique_81868_0	Cgl1317_2	48.84	86	44	0	2	87	422	507	5e-20	94.7
4093112.combined_unique_81868_0	BH3153_2	49.45	91	46	0	3	93	424	514	5e-19	91.3
4093112.combined_unique_81868_0	lin1600_2	47.25	91	48	0	3	93	414	504	2e-18	89.4
4093112.combined_unique_81868_0	TM1619_2	47.06	85	45	0	3	87	471	555	6e-17	84.3
4093112.combined_unique_114796_0	ZyhdY	55.13	78	35	0	1	78	285	362	7e-23	103
4093112.combined_unique_114796_0	ECs4143	55.13	78	35	0	1	78	285	362	7e-23	103
4093112.combined_unique_114796_0	yhdY	55.13	78	35	0	1	78	285	362	2e-22	102
4093112.combined_unique_114796_0	VC1360	55.26	76	34	0	1	76	283	358	1e-20	96.3
4093112.combined_unique_114796_0	AGc2908	50.00	78	37	1	1	76	301	378	8e-17	84.0
4093112.combined_unique_114796_0	BMEI1209	48.72	78	38	1	1	76	259	336	2e-15	79.3
4093112.combined_unique_114796_0	SMc02120	48.05	77	38	1	1	75	301	377	3e-15	78.6
4093112.combined_unique_114796_0	mlr8153	42.31	78	43	1	1	76	301	378	5e-14	74.7
4093112.combined_unique_114796_0	BH0171	35.06	77	45	2	1	76	154	226	1e-05	47.0
4093112.combined_unique_12894_0	all0432	31.32	348	183	6	1	298	375	716	1e-34	145
4093112.combined_unique_12894_0	alr3115	31.78	343	174	9	1	292	452	785	5e-32	136
4093112.combined_unique_12894_0	CC3357	26.37	273	148	9	1	268	352	576	5e-13	73.6
4093112.combined_unique_12894_0	VNG2610C	27.69	65	47	0	83	147	105	169	1.2	32.3
4093112.combined_unique_12894_0	SSO0689	58.33	24	5	1	95	118	123	141	4.7	30.4
4093112.combined_unique_48756_0	MK0847	49.15	118	60	0	6	123	1	118	2e-27	119
4093112.combined_unique_48756_0	MJ0827	49.59	121	61	0	3	123	3	123	3e-27	118
4093112.combined_unique_48756_0	VNG0321G	47.92	96	50	0	28	123	50	145	5e-23	104
4093112.combined_unique_48756_0	SSO2195	48.96	96	49	0	28	123	29	124	7e-21	97.4
4093112.combined_unique_48756_0	APE2153	50.00	96	48	0	28	123	42	137	3e-20	95.1
4093112.combined_unique_48756_0	AF1420	50.00	96	48	0	28	123	23	118	1e-19	93.6
4093112.combined_unique_48756_0	PAB1324	52.69	93	44	0	31	123	31	123	5e-19	91.3
4093112.combined_unique_48756_0	PH0470	53.76	93	43	0	31	123	34	126	6e-19	90.9
4093112.combined_unique_48756_0	MTH692	48.39	93	48	0	31	123	25	117	2e-18	89.4
4093112.combined_unique_48756_0	MA0916	45.00	100	55	0	24	123	22	121	2e-18	89.4
4093112.combined_unique_12347_0	SMc01780	39.47	228	115	3	7	224	332	546	2e-38	157
4093112.combined_unique_12347_0	AGc2169	40.79	228	112	3	9	226	336	550	2e-38	157
4093112.combined_unique_12347_0	BMEI1185	38.89	234	120	3	1	224	387	607	2e-37	153
4093112.combined_unique_12347_0	mlr8418	39.65	227	114	4	9	225	334	547	4e-35	146
4093112.combined_unique_12347_0	PAE1771	40.25	236	125	3	6	225	323	558	3e-31	133
4093112.combined_unique_12347_0	CC1363	37.98	208	104	3	1	197	325	518	1e-30	131
4093112.combined_unique_12347_0	MA3880	41.94	217	117	2	9	225	310	517	4e-30	129
4093112.combined_unique_12347_0	MA3879	40.09	222	104	3	9	225	339	536	8e-30	128
4093112.combined_unique_12347_0	TM0174	36.56	227	114	3	12	227	365	572	4e-29	126
4093112.combined_unique_12347_0	FN2030	39.45	218	116	3	9	225	317	519	7e-28	122
4093112.combined_unique_12346_0	BS_yuxL	35.23	88	53	3	37	120	17	104	7e-05	46.6
4093112.combined_unique_12346_0	BS_yuxL	43.33	60	30	2	37	95	67	123	0.011	39.3
4093112.combined_unique_12346_0	BS_yuxL	29.03	62	44	0	41	102	149	210	1.6	32.3
4093112.combined_unique_12346_0	DR0165	34.92	63	39	1	39	101	83	143	0.002	42.0
4093112.combined_unique_12346_0	DR0165	43.18	44	20	2	86	128	83	122	0.50	33.9
4093112.combined_unique_12345_2	PA2585	49.03	206	103	1	2	207	405	608	2e-50	196
4093112.combined_unique_12345_2	YPO1866	48.57	210	101	3	1	206	404	610	9e-50	194
4093112.combined_unique_12345_2	VC1214	47.85	209	102	3	1	206	406	610	7e-49	191
4093112.combined_unique_12345_2	uvrC	48.10	210	102	3	1	206	382	588	1e-47	187
4093112.combined_unique_12345_2	ZuvrC	48.10	210	102	3	1	206	382	588	1e-47	187
4093112.combined_unique_12345_2	ECs2651	48.10	210	102	3	1	206	382	588	1e-47	187
4093112.combined_unique_12345_2	STM1946	47.62	210	103	3	1	206	404	610	1e-47	187
4093112.combined_unique_12345_2	XF2311	46.86	207	105	2	1	205	410	613	2e-47	187
4093112.combined_unique_12345_2	PM0857	45.24	210	108	3	1	206	405	611	1e-46	184
4093112.combined_unique_12345_2	HI0057	47.87	211	103	3	1	207	402	609	1e-45	181
4093112.combined_unique_12345_2	NMA1540	47.37	209	102	3	2	205	423	628	4e-45	179
4093112.combined_unique_12345_2	NMB1326	46.89	209	103	3	2	205	412	617	2e-44	177
4093112.combined_unique_12345_2	RSc1071	45.67	208	107	3	2	205	449	654	1e-41	167
4093112.combined_unique_12344_0	SMc01103	40.74	162	94	1	3	162	2	163	3e-27	119
4093112.combined_unique_12344_0	mlr3185	48.12	160	83	0	3	162	2	161	4e-27	118
4093112.combined_unique_12344_0	DRA0055	48.12	160	80	2	3	162	12	168	6e-27	118
4093112.combined_unique_12344_0	Cgl2273	44.31	167	78	4	3	162	5	163	1e-23	107
4093112.combined_unique_12344_0	AGc637	40.12	162	95	1	3	162	2	163	1e-22	104
4093112.combined_unique_12344_0	PM0152	35.37	164	101	3	3	162	4	166	3e-21	99.4
4093112.combined_unique_12344_0	BS_rbsK	38.65	163	96	3	3	162	4	165	9e-20	94.4
4093112.combined_unique_12344_0	all1784	37.13	167	98	3	1	162	1	165	2e-19	93.2
4093112.combined_unique_12344_0	PA1950	36.20	163	101	2	3	162	5	167	2e-18	90.1
4093112.combined_unique_12344_0	L86157	34.36	163	103	3	3	162	4	165	5e-18	88.6
4093112.combined_unique_12344_0	BMEII0089	37.13	167	98	3	1	162	8	172	6e-18	88.2
4093112.combined_unique_12344_1	AGc654	54.00	150	69	0	1	150	184	333	7e-45	177
4093112.combined_unique_12344_1	SMc01105	54.00	150	69	0	1	150	165	314	2e-44	176
4093112.combined_unique_12344_1	mll3190	53.33	150	70	0	1	150	164	313	1e-43	173
4093112.combined_unique_12344_1	BMEII0088	55.33	150	67	0	1	150	182	331	7e-43	171
4093112.combined_unique_12344_1	PA0143	46.36	151	81	0	1	151	179	329	1e-40	163
4093112.combined_unique_12344_1	SPBC1683.06c	46.36	151	81	0	1	151	160	310	1e-36	150
4093112.combined_unique_12344_1	DR0403	43.71	151	85	0	1	151	164	314	6e-33	137
4093112.combined_unique_12344_1	RSc2548	40.40	151	90	0	1	151	201	351	7e-31	131
4093112.combined_unique_12344_1	STM0661	44.59	148	81	1	1	147	160	307	1e-30	130
4093112.combined_unique_12344_1	ZybeK	44.59	148	81	1	1	147	160	307	3e-30	129
4093112.combined_unique_12344_1	ECs0690	44.59	148	81	1	1	147	160	307	3e-30	129
4093112.combined_unique_12344_1	ybeK	44.59	148	81	1	1	147	160	307	4e-30	128
4093112.combined_unique_12344_1	ZyeiK	39.31	145	88	0	1	145	160	304	1e-25	113
4093112.combined_unique_12344_1	ECs3054	39.31	145	88	0	1	145	160	304	1e-25	113
4093112.combined_unique_12344_1	yeiK	39.31	145	88	0	1	145	160	304	2e-25	113
4093112.combined_unique_12344_1	SA0234	37.41	147	92	0	1	147	161	307	3e-23	105
4093112.combined_unique_12344_1	PM1767	39.22	153	83	3	3	150	162	309	8e-23	104
4093112.combined_unique_12344_1	Cgl1329	36.67	150	95	0	1	150	162	311	3e-21	99.0
4093112.combined_unique_12343_0	NMA0075	41.11	180	106	0	9	188	2	181	2e-37	154
4093112.combined_unique_12343_0	NMB0192	41.11	180	106	0	9	188	2	181	3e-37	153
4093112.combined_unique_12343_0	BB0046	51.38	181	82	5	13	190	3	180	5e-37	152
4093112.combined_unique_12343_0	CT029	45.65	184	97	3	14	196	31	212	6e-37	152
4093112.combined_unique_12343_0	alr4332	42.62	183	97	3	13	189	38	218	1e-36	151
4093112.combined_unique_12343_0	BS_rnh	46.59	176	92	2	13	188	75	248	1e-36	151
4093112.combined_unique_12343_0	RSc1418	40.78	179	102	2	13	188	30	207	1e-36	151
4093112.combined_unique_12343_0	BH2475	41.99	181	103	2	13	193	77	255	6e-35	145
4093112.combined_unique_12343_0	HI1059	42.61	176	101	0	13	188	12	187	2e-34	143
4093112.combined_unique_12343_0	PA3642	39.47	190	114	1	10	199	12	200	2e-34	143
4093112.combined_unique_12342_1	STM1845	35.22	159	94	4	2	154	474	629	8e-17	85.5
4093112.combined_unique_12342_1	prc	34.59	159	95	4	2	154	474	629	2e-16	84.0
4093112.combined_unique_12342_1	Zprc	34.59	159	95	4	2	154	474	629	2e-16	84.0
4093112.combined_unique_12342_1	ECs2540	34.59	159	95	4	2	154	474	629	2e-16	84.0
4093112.combined_unique_12342_1	HI1668	36.76	136	79	3	2	132	481	614	1e-15	81.3
4093112.combined_unique_12342_1	PM0269	45.12	82	44	1	2	83	480	560	1e-13	75.1
4093112.combined_unique_12342_1	XF1823	30.60	183	107	7	2	178	497	665	1e-12	71.2
4093112.combined_unique_12342_1	CPn0555	40.45	89	47	2	1	89	480	562	8e-11	65.5
4093112.combined_unique_12342_1	CT441	45.68	81	38	2	1	81	477	551	8e-10	62.4
4093112.combined_unique_12340_0	XF2444	37.97	237	142	2	4	237	17	251	3e-39	160
4093112.combined_unique_12340_0	BB0416	41.30	230	116	6	4	226	17	234	4e-35	146
4093112.combined_unique_12340_0	AF0331	37.26	212	126	3	14	225	6	210	4e-30	129
4093112.combined_unique_12340_0	MTH1183	32.91	234	147	3	13	243	5	231	6e-29	125
4093112.combined_unique_12340_0	MA0008	33.88	245	151	5	6	244	112	351	2e-28	124
4093112.combined_unique_12340_0	MJ1365	34.38	224	129	5	9	226	14	225	1e-21	102
4093112.combined_unique_12340_0	VNG0874G	33.81	139	91	1	12	150	12	149	9e-15	79.0
4093112.combined_unique_12340_0	VNG0874G	30.59	85	56	1	160	244	237	318	0.004	40.4
4093112.combined_unique_12340_0	MK0139	24.69	239	137	6	2	221	1	215	1e-08	58.9
4093112.combined_unique_29722_0	SMc00774	58.08	167	70	0	1	167	431	597	5e-54	208
4093112.combined_unique_29722_0	PA1997	53.29	167	78	0	1	167	432	598	9e-53	204
4093112.combined_unique_29722_0	BMEI1922	55.09	167	75	0	1	167	115	281	4e-51	198
4093112.combined_unique_29722_0	mlr6539	53.29	167	78	0	1	167	433	599	6e-48	187
4093112.combined_unique_29722_0	AGl1446	53.29	167	78	0	1	167	432	598	2e-47	186
4093112.combined_unique_29722_0	VCA0829	49.70	167	83	1	1	167	443	608	3e-46	182
4093112.combined_unique_29722_0	AF0197	43.12	160	87	1	1	160	438	593	2e-33	139
4093112.combined_unique_29722_0	SMa0567	63.33	90	33	0	78	167	43	132	4e-28	122
4093112.combined_unique_29722_0	AF0975	35.03	157	99	2	1	156	427	581	5e-20	95.1
4093112.combined_unique_29722_0	APE1346	30.77	156	106	1	1	156	441	594	8e-16	81.3
4093112.combined_unique_29721_0	APE0807	60.24	166	65	1	2	167	179	343	7e-56	214
4093112.combined_unique_29721_0	Rv1187	57.23	166	71	0	2	167	169	334	2e-53	206
4093112.combined_unique_29721_0	MT1224	57.23	166	71	0	2	167	169	334	2e-53	206
4093112.combined_unique_29721_0	YHR037w	50.89	169	81	1	1	167	190	358	8e-48	187
4093112.combined_unique_29721_0	SPBC24C6.04	52.38	168	78	1	2	167	172	339	1e-47	187
4093112.combined_unique_29721_0	MA2860	33.12	160	99	3	7	165	147	299	3e-17	85.9
4093112.combined_unique_29727_0	SSO2653	37.24	145	77	6	8	148	51	185	1e-08	57.8
4093112.combined_unique_29727_0	MJ0374_2	39.08	87	48	4	60	144	67	150	8e-05	45.1
4093112.combined_unique_12349_0	RSc0796	50.83	240	118	0	4	243	181	420	6e-62	235
4093112.combined_unique_12349_0	PA0446	48.33	240	124	0	4	243	168	407	6e-62	235
4093112.combined_unique_12349_0	BMEII1019	49.58	240	121	0	4	243	169	408	2e-60	231
4093112.combined_unique_12349_0	SMb21182	49.10	222	111	1	7	226	165	386	1e-56	218
4093112.combined_unique_12349_0	mlr1614	45.41	229	119	2	1	226	161	386	1e-50	198
4093112.combined_unique_12349_0	AGc3858	44.55	220	122	0	7	226	191	410	9e-49	191
4093112.combined_unique_12349_0	BMEI0898	45.50	222	112	2	7	226	183	397	1e-48	191
4093112.combined_unique_12349_0	AF0990	33.33	240	145	7	7	238	90	322	4e-33	140
4093112.combined_unique_12348_1	slr1932	21.30	108	77	3	1	108	56	155	0.10	35.4
4093112.combined_unique_96608_0	BH3425	37.97	79	43	2	7	84	336	409	5e-05	44.7
4093112.combined_unique_96602_0	aq_2011_2	35.90	78	47	2	5	81	59	134	2e-06	48.9
4093112.combined_unique_96603_0	Ta0779	36.90	84	47	3	4	87	119	196	7e-06	47.8
4093112.combined_unique_96600_0	RC1316	45.45	88	48	0	1	88	79	166	4e-16	81.6
4093112.combined_unique_96601_0	mlr3676	45.95	74	37	1	2	72	149	222	1e-13	73.6
4093112.combined_unique_96605_0	BH1805	63.16	19	7	0	21	39	362	380	1.0	30.4
4093112.combined_unique_96605_0	slr0272	47.62	21	11	0	7	27	5	25	2.0	29.6
4093112.combined_unique_52871_0	MA3726	34.45	119	76	2	1	118	575	692	7e-10	60.8
4093112.combined_unique_52871_0	SPAC1093.04c	34.04	47	25	2	13	56	458	501	4.8	28.1
4093112.combined_unique_52870_0	YJR143c	33.85	65	33	2	62	116	498	562	4.3	28.5
4093112.combined_unique_52873_0	PA1407	40.86	93	42	2	1	92	113	193	6e-11	64.3
4093112.combined_unique_52875_0	SMc03001	41.76	91	52	1	5	95	21	110	1e-10	63.2
4093112.combined_unique_52875_0	AGl2677	39.81	103	62	0	7	109	1	103	5e-10	61.2
4093112.combined_unique_52875_0	mll5703	36.00	100	64	0	9	108	24	123	7e-10	60.8
4093112.combined_unique_52875_0	YPO4035	34.02	97	63	1	14	109	34	130	7e-05	44.3
4093112.combined_unique_52875_0	HI1109	38.55	83	44	2	31	109	32	111	8e-05	43.9
4093112.combined_unique_52876_0	BS_guaB_3	54.76	84	38	0	34	117	1	84	3e-22	101
4093112.combined_unique_52876_0	RSc1429_3	50.57	87	43	0	31	117	1	87	3e-19	92.0
4093112.combined_unique_52876_0	L21264_3	54.32	81	37	0	37	117	3	83	3e-19	92.0
4093112.combined_unique_52876_0	BMEII0896_3	48.28	87	45	0	31	117	1	87	3e-19	92.0
4093112.combined_unique_52876_0	CAC2701_3	50.00	74	37	0	38	111	1	74	6e-19	90.9
4093112.combined_unique_52876_0	FN1231_3	47.50	80	42	0	37	116	4	83	6e-19	90.9
4093112.combined_unique_52876_0	mlr8350_3	49.43	87	44	0	31	117	1	87	4e-18	88.2
4093112.combined_unique_52876_0	AGc1108_3	50.63	79	39	0	39	117	2	80	7e-18	87.4
4093112.combined_unique_52876_0	Cj1058c_3	51.32	76	35	1	34	109	1	74	1e-17	86.7
4093112.combined_unique_52876_0	SMc00815_3	49.37	79	40	0	39	117	2	80	5e-17	84.3
4093112.combined_unique_52879_0	PM0462	49.14	116	58	1	2	116	192	307	7e-25	110
4093112.combined_unique_93414_0	mlr1214	60.23	88	35	0	1	88	151	238	1e-26	116
4093112.combined_unique_93414_0	mll4500	40.23	87	52	0	2	88	166	252	3e-15	78.6
4093112.combined_unique_93414_0	SMa1473	40.23	87	52	0	2	88	197	283	1e-12	70.1
4093112.combined_unique_113757_0	AF0957	49.38	81	41	0	1	81	196	276	4e-15	78.6
4093112.combined_unique_113757_0	MA3793	40.74	81	48	0	1	81	186	266	1e-11	66.6
4093112.combined_unique_113757_0	alr2968	45.07	71	39	0	1	71	196	266	3e-10	62.0
4093112.combined_unique_113757_0	MTH1481	38.27	81	50	0	1	81	208	288	8e-10	60.8
4093112.combined_unique_113757_0	alr1407	44.30	79	40	1	1	79	196	270	1e-09	60.1
4093112.combined_unique_113757_0	YPO0533	38.10	84	49	1	1	81	205	288	9e-09	57.0
4093112.combined_unique_113755_0	RSc0495	45.78	83	43	1	1	81	206	288	2e-17	86.3
4093112.combined_unique_113755_0	VC0691	46.91	81	43	0	1	81	190	270	2e-17	85.9
4093112.combined_unique_113755_0	XF0166	46.91	81	43	0	1	81	203	283	1e-15	79.7
4093112.combined_unique_113755_0	slr1179	37.31	67	40	1	1	65	186	252	3e-06	48.5
4093112.combined_unique_113755_0	all4520	34.62	78	44	2	1	76	208	280	8e-05	43.9
4093112.combined_unique_113754_0	RSp1564_1	38.30	47	29	0	23	69	214	260	1e-06	50.4
4093112.combined_unique_113754_0	PAE1338	45.45	22	12	0	31	52	127	148	0.10	33.9
4093112.combined_unique_113754_0	PAE1355	33.33	48	29	3	10	54	111	158	3.9	28.5
4093112.combined_unique_113752_0	PM1505	90.00	70	7	0	1	70	1	70	6e-34	140
4093112.combined_unique_113752_0	PM1505	47.69	65	34	0	5	69	551	615	3e-12	68.6
4093112.combined_unique_113752_0	ZcarB	92.75	69	5	0	1	69	1	69	8e-34	140
4093112.combined_unique_113752_0	ZcarB	50.77	65	32	0	5	69	557	621	3e-13	72.4
4093112.combined_unique_113752_0	ECs0036	92.75	69	5	0	1	69	1	69	8e-34	140
4093112.combined_unique_113752_0	ECs0036	50.77	65	32	0	5	69	557	621	3e-13	72.4
4093112.combined_unique_113752_0	carB	92.75	69	5	0	1	69	1	69	8e-34	140
4093112.combined_unique_113752_0	carB	50.77	65	32	0	5	69	557	621	2e-13	72.4
4093112.combined_unique_113752_0	STM0067	92.75	69	5	0	1	69	1	69	9e-34	140
4093112.combined_unique_113752_0	STM0067	50.00	64	32	0	6	69	558	621	7e-13	70.9
4093112.combined_unique_113752_0	VC2389	92.75	69	5	0	1	69	1	69	1e-33	140
4093112.combined_unique_113752_0	VC2389	50.77	65	32	0	5	69	556	620	2e-13	72.8
4093112.combined_unique_113752_0	PA4756	92.75	69	5	0	1	69	1	69	4e-33	138
4093112.combined_unique_113752_0	PA4756	50.00	62	31	0	8	69	559	620	3e-12	68.9
4093112.combined_unique_113752_0	BMEI0522	89.86	69	7	0	1	69	1	69	4e-33	137
4093112.combined_unique_113752_0	BMEI0522	46.15	65	35	0	5	69	616	680	6e-10	61.2
4093112.combined_unique_113752_0	NMB1855	89.86	69	7	0	1	69	1	69	9e-33	137
4093112.combined_unique_113752_0	NMB1855	49.23	65	33	0	5	69	551	615	2e-12	69.7
4093112.combined_unique_113752_0	NMA0602	89.86	69	7	0	1	69	1	69	9e-33	136
4093112.combined_unique_113752_0	NMA0602	49.23	65	33	0	5	69	551	615	2e-12	69.3
4093112.combined_unique_113752_0	YPO0482	91.30	69	6	0	1	69	1	69	1e-32	136
4093112.combined_unique_113752_0	YPO0482	49.23	65	33	0	5	69	557	621	7e-12	67.4
4093112.combined_unique_113752_0	CC2900	89.86	69	7	0	1	69	1	69	2e-32	135
4093112.combined_unique_113752_0	CC2900	45.16	62	34	0	8	69	568	629	2e-08	56.2
4093112.combined_unique_113752_0	mlr2517	86.96	69	9	0	1	69	1	69	5e-32	134
4093112.combined_unique_113752_0	mlr2517	46.77	62	33	0	8	69	625	686	1e-10	63.5
4093112.combined_unique_113752_0	BU144	85.51	69	10	0	1	69	1	69	6e-32	134
4093112.combined_unique_113752_0	BU144	49.18	61	31	0	9	69	561	621	9e-13	70.5
4093112.combined_unique_113752_0	XF1107	86.96	69	9	0	1	69	1	69	7e-32	134
4093112.combined_unique_113752_0	XF1107	47.69	65	34	0	5	69	557	621	3e-12	68.9
4093112.combined_unique_113752_0	AGc3955	86.96	69	9	0	1	69	25	93	1e-31	133
4093112.combined_unique_113752_0	AGc3955	44.62	65	36	0	5	69	641	705	7e-11	64.3
4093112.combined_unique_113752_0	SMc01215	86.96	69	9	0	1	69	1	69	2e-31	132
4093112.combined_unique_113752_0	SMc01215	46.15	65	35	0	5	69	617	681	3e-11	65.5
4093112.combined_unique_79036_0	alr2515	64.71	51	18	0	46	96	83	133	2e-12	69.7
4093112.combined_unique_79036_0	mlr7491	41.05	95	51	3	3	96	45	135	6e-12	67.8
4093112.combined_unique_79036_0	SMc00010	40.86	93	50	3	5	96	59	147	3e-11	65.5
4093112.combined_unique_79036_0	BMEI1465	39.36	94	54	2	3	96	47	137	4e-11	65.1
4093112.combined_unique_79036_0	RC0553	49.35	77	36	1	23	96	44	120	1e-10	63.2
4093112.combined_unique_79036_0	RP405	46.75	77	38	1	23	96	46	122	6e-10	61.2
4093112.combined_unique_79036_0	CC3406	37.23	94	51	1	3	96	48	133	2e-09	59.7
4093112.combined_unique_79036_0	slr1137	52.94	51	23	1	46	96	67	116	4e-09	58.5
4093112.combined_unique_79036_0	alr0951	54.90	51	22	1	46	96	74	123	1e-08	57.0
4093112.combined_unique_79036_0	alr2732	55.77	52	22	1	45	96	73	123	2e-08	55.8
4093112.combined_unique_79036_0	Cgl2472	54.00	50	22	1	43	92	44	92	3e-08	55.5
4093112.combined_unique_79036_0	ML1728	50.00	54	26	1	43	96	74	126	4e-08	55.1
4093112.combined_unique_79036_0	Rv3043c	50.00	54	26	1	43	96	74	126	5e-08	54.7
4093112.combined_unique_79036_0	MT3128	50.00	54	26	1	43	96	74	126	5e-08	54.7
4093112.combined_unique_79037_0	AGc1470	62.37	93	35	0	3	95	216	308	3e-32	135
4093112.combined_unique_79037_0	BMEI1436	62.77	94	35	0	2	95	233	326	4e-32	134
4093112.combined_unique_79037_0	mlr7532	61.70	94	36	0	2	95	190	283	6e-32	134
4093112.combined_unique_79037_0	CC1471	61.29	93	36	0	3	95	202	294	4e-30	128
4093112.combined_unique_79037_0	SMc00025	59.14	93	38	0	3	95	191	283	5e-30	127
4093112.combined_unique_79037_0	MA0608	61.36	88	34	0	8	95	195	282	2e-29	125
4093112.combined_unique_79037_0	Ta0886	61.36	88	34	0	8	95	192	279	6e-27	117
4093112.combined_unique_79037_0	TVN0976	57.45	94	40	0	2	95	186	279	1e-26	116
4093112.combined_unique_79037_0	TM0272	56.25	96	40	1	2	95	190	285	5e-25	110
4093112.combined_unique_79037_0	lin1981	54.35	92	42	0	4	95	188	279	2e-23	106
4093112.combined_unique_79037_0	RC0783	64.10	78	28	0	18	95	209	286	2e-23	105
4093112.combined_unique_79037_0	RP492	60.26	78	31	0	18	95	206	283	8e-23	103
4093112.combined_unique_79037_0	MT1159	51.81	83	40	0	13	95	165	247	8e-19	90.5
4093112.combined_unique_79037_0	Rv1127c	51.81	83	40	0	13	95	165	247	8e-19	90.5
4093112.combined_unique_79037_0	ML0955	48.81	84	43	0	12	95	219	302	3e-18	89.0
4093112.combined_unique_79034_0	alr5287	58.76	97	40	0	1	97	80	176	6e-35	144
4093112.combined_unique_79034_0	slr0426	59.79	97	39	0	1	97	79	175	1e-34	143
4093112.combined_unique_79034_0	all4721	57.73	97	41	0	1	97	61	157	7e-33	137
4093112.combined_unique_79034_0	Cj0194	55.21	96	43	0	1	96	34	129	9e-32	133
4093112.combined_unique_79034_0	PA1674	52.58	97	46	0	1	97	32	128	1e-31	133
4093112.combined_unique_79034_0	PA3438	52.58	97	46	0	1	97	34	130	3e-31	132
4093112.combined_unique_79034_0	YGR267c	54.08	98	44	1	1	97	90	187	6e-30	127
4093112.combined_unique_79034_0	SPAC17A5.13	50.52	97	48	0	1	97	84	180	2e-29	125
4093112.combined_unique_79034_0	DR0036	51.55	97	47	0	1	97	61	157	2e-29	125
4093112.combined_unique_79034_0	jhp0863	48.45	97	50	0	1	97	30	126	4e-23	104
4093112.combined_unique_79034_0	BMEI0910	50.00	94	44	2	6	97	67	159	7e-23	103
4093112.combined_unique_79034_0	HP0928	47.42	97	51	0	1	97	30	126	4e-22	101
4093112.combined_unique_79034_0	aq_239	62.32	69	26	0	27	95	59	127	4e-21	98.2
4093112.combined_unique_79034_0	L0175_2	61.97	71	26	1	28	97	86	156	5e-21	97.8
4093112.combined_unique_79034_0	AGc3211	48.39	93	45	2	6	96	61	152	7e-21	97.4
4093112.combined_unique_79035_0	SA2044	56.18	89	39	0	1	89	130	218	7e-25	110
4093112.combined_unique_79035_0	SP0212	56.18	89	39	0	1	89	130	218	1e-24	109
4093112.combined_unique_79035_0	BS_rplB	57.30	89	38	0	1	89	130	218	2e-24	109
4093112.combined_unique_79035_0	SPy0052	56.18	89	39	0	1	89	130	218	2e-24	109
4093112.combined_unique_79035_0	MYPU_5850	62.64	91	32	1	1	89	131	221	6e-24	107
4093112.combined_unique_79035_0	MPN168	59.34	91	35	1	1	89	136	226	1e-23	106
4093112.combined_unique_79035_0	all4212	54.44	90	41	0	1	90	130	219	2e-23	105
4093112.combined_unique_79035_0	BH0137	55.06	89	40	0	1	89	130	218	4e-23	104
4093112.combined_unique_79035_0	L0400	56.18	89	39	0	1	89	130	218	8e-23	103
4093112.combined_unique_79035_0	RP656	53.33	90	42	0	1	90	130	219	1e-22	103
4093112.combined_unique_79035_0	Cj1704c	52.75	91	43	0	1	91	131	221	2e-22	102
4093112.combined_unique_79035_0	RC1003	53.33	90	42	0	1	90	130	219	2e-22	102
4093112.combined_unique_79035_0	HP1316	52.75	91	43	0	1	91	131	221	8e-22	100
4093112.combined_unique_79035_0	jhp1236	51.65	91	44	0	1	91	131	221	1e-21	99.8
4093112.combined_unique_79032_0	PA0372	68.00	50	16	0	20	69	39	88	3e-17	85.5
4093112.combined_unique_79032_0	RSc0387	55.36	56	25	0	14	69	54	109	8e-13	70.5
4093112.combined_unique_79032_0	all1021	50.00	50	25	0	20	69	63	112	2e-09	59.3
4093112.combined_unique_79032_0	all1021	28.57	42	30	0	22	63	530	571	2.3	29.3
4093112.combined_unique_79032_0	BMEII1037	50.00	50	25	0	20	69	15	64	4e-09	58.2
4093112.combined_unique_79032_0	sll0915	49.06	53	27	0	17	69	56	108	4e-09	58.2
4093112.combined_unique_79031_0	TM0861	56.04	91	40	0	7	97	140	230	5e-23	104
4093112.combined_unique_79031_0	PM0226	59.26	81	33	0	17	97	163	243	6e-22	100
4093112.combined_unique_79031_0	VC0744	57.78	90	38	0	7	96	142	231	2e-20	95.9
4093112.combined_unique_79031_0	AGc2877_2	47.73	88	46	0	10	97	137	224	2e-20	95.5
4093112.combined_unique_79031_0	Cj1092c	48.96	96	49	0	1	96	134	229	3e-20	95.5
4093112.combined_unique_79031_0	mll1070_2	49.43	87	44	0	10	96	140	226	6e-20	94.4
4093112.combined_unique_79031_0	CAC2277	44.79	96	53	0	1	96	128	223	2e-19	92.4
4093112.combined_unique_79031_0	HI0239	51.16	86	42	0	12	97	160	245	4e-19	91.7
4093112.combined_unique_79031_0	BH1237	49.49	99	44	2	3	96	130	227	4e-19	91.7
4093112.combined_unique_79031_0	SA1463_2	47.96	98	47	1	3	96	123	220	1e-18	90.1
4093112.combined_unique_97957_0	Cj1584c	60.00	20	8	0	48	67	318	337	5.5	28.1
4093112.combined_unique_97953_0	PA0216	69.51	82	25	0	1	82	109	190	3e-23	105
4093112.combined_unique_97959_0	PA0662	46.15	78	42	0	10	87	52	129	1e-15	80.1
4093112.combined_unique_97959_0	NMB1787	41.89	74	43	0	14	87	58	131	2e-15	79.3
4093112.combined_unique_97959_0	NMA0676	41.89	74	43	0	14	87	58	131	2e-15	79.3
4093112.combined_unique_97959_0	MK1077	43.59	78	41	2	12	87	55	131	3e-11	65.5
4093112.combined_unique_97959_0	alr3537	44.44	72	37	2	3	72	49	119	7e-11	64.3
4093112.combined_unique_97959_0	BH2900	36.90	84	47	2	9	87	46	128	1e-09	60.1
4093112.combined_unique_97959_0	Cj0224	47.27	55	29	0	33	87	72	126	5e-08	54.7
4093112.combined_unique_97959_0	MJ1096	45.83	48	26	0	29	76	105	152	1e-07	53.5
4093112.combined_unique_97959_0	PAB0291	41.79	67	36	3	21	87	58	121	9e-07	50.4
4093112.combined_unique_97958_0	FN2119	33.87	62	41	0	26	87	271	332	0.004	38.5
4093112.combined_unique_97958_0	FN2119	36.76	68	43	0	20	87	72	139	0.006	37.7
4093112.combined_unique_97958_0	FN2119	31.03	87	60	0	1	87	29	115	0.014	36.6
4093112.combined_unique_97958_0	FN2119	33.87	62	41	0	26	87	175	236	0.067	34.3
4093112.combined_unique_97958_0	FN2119	42.50	40	23	0	29	68	226	265	0.22	32.7
4093112.combined_unique_97958_0	FN2119	30.65	62	43	0	26	87	199	260	0.86	30.8
4093112.combined_unique_97958_0	FN2119	26.56	64	47	0	24	87	245	308	4.1	28.5
4093112.combined_unique_67788_0	PA3813	77.78	72	15	1	1	71	1	72	1e-27	119
4093112.combined_unique_67788_0	PM0319	76.39	72	16	1	1	71	1	72	1e-25	113
4093112.combined_unique_67788_0	RSc1020	75.00	72	17	1	1	71	1	72	1e-25	113
4093112.combined_unique_67788_0	YPO2895	75.00	72	17	1	1	71	1	72	2e-25	112
4093112.combined_unique_67788_0	HI0377	75.00	72	17	1	1	71	1	72	4e-25	111
4093112.combined_unique_67788_0	iscU	75.00	72	17	1	1	71	1	72	6e-25	110
4093112.combined_unique_67788_0	Z3796	75.00	72	17	1	1	71	1	72	6e-25	110
4093112.combined_unique_67788_0	ECs3395	75.00	72	17	1	1	71	1	72	6e-25	110
4093112.combined_unique_67788_0	NMB1380	75.00	72	17	1	1	71	1	72	6e-25	110
4093112.combined_unique_67788_0	STM2542	75.00	72	17	1	1	71	1	72	9e-25	110
4093112.combined_unique_67788_0	BU603	75.00	72	17	1	1	71	1	72	1e-24	109
4093112.combined_unique_67788_0	ECU01g0510	72.86	70	18	1	3	71	14	83	2e-24	109
4093112.combined_unique_67788_0	NMA1596	73.61	72	18	1	1	71	1	72	2e-24	109
4093112.combined_unique_67788_0	RC0729	72.22	72	19	1	1	71	1	72	5e-24	107
4093112.combined_unique_67788_0	RP485	70.83	72	20	1	1	71	1	72	9e-24	107
4093112.combined_unique_67788_0	SPAC227.13c	69.57	69	20	1	3	70	54	122	1e-22	103
4093112.combined_unique_67788_0	YPL135w	64.29	70	23	1	3	70	35	104	1e-20	97.1
4093112.combined_unique_67785_0	CC2490	49.45	91	42	2	1	89	10	98	4e-20	94.7
4093112.combined_unique_67785_0	BMEI1121	53.93	89	39	1	2	88	12	100	4e-18	88.2
4093112.combined_unique_67785_0	mlr0071	50.00	90	43	1	1	88	10	99	3e-17	85.5
4093112.combined_unique_67785_0	SMc00496	50.54	93	42	3	2	92	11	101	6e-11	64.7
4093112.combined_unique_67784_0	PA3070	83.08	65	11	0	1	65	73	137	3e-27	118
4093112.combined_unique_67784_0	VCA0175	73.85	65	17	0	1	65	65	129	1e-24	109
4093112.combined_unique_67784_0	BB0176	70.15	67	20	0	1	67	84	150	2e-23	105
4093112.combined_unique_67784_0	PAB1276	67.16	67	22	0	1	67	64	130	3e-22	101
4093112.combined_unique_67784_0	PAE2039	69.70	66	20	0	1	66	60	125	6e-22	100
4093112.combined_unique_67784_0	PH0329	65.67	67	23	0	1	67	64	130	1e-21	99.8
4093112.combined_unique_67784_0	Rv3164c	64.18	67	24	0	1	67	71	137	2e-20	95.9
4093112.combined_unique_67784_0	MT3253	64.18	67	24	0	1	67	71	137	2e-20	95.9
4093112.combined_unique_67784_0	alr4849	63.38	71	26	0	1	71	64	134	7e-20	94.4
4093112.combined_unique_67784_0	Ta0920	58.90	73	30	0	1	73	73	145	8e-20	94.0
4093112.combined_unique_67784_0	DR0918	63.64	66	24	0	1	66	80	145	3e-19	92.4
4093112.combined_unique_67784_0	TVN1065	58.90	73	30	0	1	73	73	145	3e-19	92.0
4093112.combined_unique_67784_0	MA3148	58.67	75	29	1	1	73	81	155	9e-19	90.5
4093112.combined_unique_67784_0	VNG0223G	62.69	67	25	0	1	67	69	135	1e-18	90.1
4093112.combined_unique_67784_0	MT1526	64.18	67	24	0	1	67	102	168	2e-18	89.4
4093112.combined_unique_67781_0	BMEI1137	52.00	100	48	0	2	101	468	567	3e-25	112
4093112.combined_unique_67781_0	YPO1059	51.49	101	47	1	1	101	437	535	2e-24	108
4093112.combined_unique_67781_0	dnaE	52.48	101	46	1	1	101	426	524	3e-24	108
4093112.combined_unique_67781_0	ZdnaE	52.48	101	46	1	1	101	426	524	3e-24	108
4093112.combined_unique_67781_0	ECs0186	52.48	101	46	1	1	101	426	524	3e-24	108
4093112.combined_unique_67781_0	BU238	52.48	101	46	1	1	101	427	525	6e-24	107
4093112.combined_unique_67781_0	STM0231	50.50	101	48	1	1	101	426	524	7e-24	107
4093112.combined_unique_67781_0	PM0034	51.49	101	47	1	1	101	425	523	2e-23	105
4093112.combined_unique_67781_0	HI0739	50.50	101	48	1	1	101	426	524	8e-23	103
4093112.combined_unique_67781_0	VC2245	49.50	101	49	1	1	101	431	529	3e-21	98.6
4093112.combined_unique_67781_0	PA3640	44.55	101	54	1	1	101	427	525	1e-18	89.7
4093112.combined_unique_67781_0	CAC0516	44.90	98	52	1	2	99	429	524	3e-18	88.6
4093112.combined_unique_67781_0	RC1211	42.20	109	54	1	2	101	427	535	4e-18	88.2
4093112.combined_unique_39977_0	AF1952	31.06	132	90	1	6	137	26	156	6e-13	71.2
4093112.combined_unique_39976_0	ZguaA_2	71.58	95	27	0	1	95	225	319	2e-38	155
4093112.combined_unique_39976_0	STM2510_2	71.58	95	27	0	1	95	225	319	2e-38	155
4093112.combined_unique_39976_0	ECs3369_2	71.58	95	27	0	1	95	225	319	2e-38	155
4093112.combined_unique_39976_0	guaA_2	71.58	95	27	0	1	95	225	319	2e-38	155
4093112.combined_unique_39976_0	YPO2870_2	71.58	95	27	0	1	95	225	319	7e-38	154
4093112.combined_unique_39976_0	XF2429_2	76.84	95	22	0	1	95	225	319	8e-38	153
4093112.combined_unique_39976_0	VC0768_2	70.53	95	28	0	1	95	225	319	2e-37	152
4093112.combined_unique_39976_0	HI0222_2	69.47	95	29	0	1	95	225	319	2e-36	149
4093112.combined_unique_39976_0	PM0293_2	67.37	95	31	0	1	95	226	320	3e-35	145
4093112.combined_unique_39976_0	FN1444_2	65.26	95	33	0	1	95	224	318	3e-34	141
4093112.combined_unique_39976_0	PA3769_2	69.47	95	29	0	1	95	225	319	8e-34	140
4093112.combined_unique_39976_0	RSc1431_2	70.59	85	25	0	11	95	254	338	7e-32	134
4093112.combined_unique_39976_0	aq_236_2	66.32	95	32	0	1	95	222	316	2e-31	132
4093112.combined_unique_39976_0	NMB1920_2	63.37	101	31	1	1	95	224	324	4e-31	131
4093112.combined_unique_39976_0	DR1874_2	64.21	95	34	0	1	95	225	319	5e-31	130
4093112.combined_unique_39976_0	NMA0534_2	62.38	101	32	1	1	95	224	324	1e-30	129
4093112.combined_unique_39976_0	YMR217w_2	60.00	95	38	0	1	95	230	324	4e-30	128
4093112.combined_unique_39976_0	CPn0171_2	62.11	95	36	0	1	95	119	213	1e-29	126
4093112.combined_unique_39976_0	HP0409_2	61.05	95	37	0	1	95	226	320	2e-28	122
4093112.combined_unique_39976_0	jhp0972_2	60.00	95	38	0	1	95	226	320	4e-28	121
4093112.combined_unique_39972_0	SSO1532	44.88	127	69	1	3	129	34	159	2e-27	119
4093112.combined_unique_39972_0	Rv3618	35.88	131	80	2	3	130	31	160	3e-17	85.5
4093112.combined_unique_39972_0	MT3720	35.88	131	80	2	3	130	31	160	3e-17	85.5
4093112.combined_unique_39972_0	PA1186	38.46	117	66	2	6	117	55	170	2e-15	79.3
4093112.combined_unique_39971_0	PM0473	67.21	122	40	0	1	122	253	374	7e-46	180
4093112.combined_unique_39971_0	VC0429	58.14	129	54	0	1	129	235	363	2e-41	165
4093112.combined_unique_39971_0	DR1653	55.15	136	61	0	2	137	82	217	2e-39	159
4093112.combined_unique_39971_0	AF0636	48.92	139	71	0	1	139	229	367	8e-36	147
4093112.combined_unique_39971_0	APE2133	54.07	135	61	1	3	137	253	386	2e-34	142
4093112.combined_unique_39971_0	SMb20291	56.49	131	57	0	1	131	198	328	8e-34	140
4093112.combined_unique_39971_0	VNG0537C	47.06	136	72	0	2	137	336	471	9e-33	137
4093112.combined_unique_39971_0	PA5544	44.53	137	76	0	3	139	214	350	3e-30	128
4093112.combined_unique_39971_0	VCA0146	45.52	134	72	1	3	136	234	366	2e-28	122
4093112.combined_unique_39971_0	AF0466	49.15	118	60	0	2	119	214	331	3e-28	122
4093112.combined_unique_39971_0	BMEI0797	43.07	137	78	0	3	139	251	387	7e-28	120
4093112.combined_unique_39971_0	BH2938	47.45	137	71	1	1	137	238	373	3e-24	108
4093112.combined_unique_39971_0	APE2542	54.84	93	42	0	7	99	178	270	4e-24	108
4093112.combined_unique_39971_0	BH0602	41.13	124	73	0	1	124	234	357	8e-22	100
4093112.combined_unique_39971_0	YPO1577	38.67	75	46	0	1	75	88	162	2e-07	53.1
4093112.combined_unique_39970_0	YMR226c	40.30	134	74	4	5	136	99	228	2e-15	79.7
4093112.combined_unique_39970_0	SPAC521.03	35.00	140	83	4	5	137	89	227	6e-15	77.8
4093112.combined_unique_39970_0	FN1433	36.11	108	68	1	5	111	90	197	8e-13	70.9
4093112.combined_unique_39970_0	MA2686	37.69	130	72	4	5	133	89	210	2e-12	69.7
4093112.combined_unique_39970_0	MA2687	31.11	135	86	3	5	139	92	219	6e-12	67.8
4093112.combined_unique_39970_0	PA2099	33.58	137	84	4	2	134	74	207	2e-11	66.6
4093112.combined_unique_39970_0	Z0343	33.58	134	81	4	5	133	83	213	2e-11	65.9
4093112.combined_unique_39970_0	ECs0306	33.58	134	81	4	5	133	83	213	2e-11	65.9
4093112.combined_unique_39978_0	VC0550_1	72.34	94	26	0	6	99	4	97	4e-40	161
4093112.combined_unique_39978_0	SPy1174	70.97	93	27	0	7	99	11	103	6e-40	160
4093112.combined_unique_39978_0	VC0793m_1	70.97	93	27	0	7	99	6	98	2e-39	159
4093112.combined_unique_39978_0	STM3352_1	73.63	91	24	0	9	99	3	93	2e-36	149
4093112.combined_unique_39978_0	STM0055_1	73.63	91	24	0	9	99	3	93	2e-36	149
4093112.combined_unique_39978_0	TP0056_1	68.09	94	30	0	6	99	2	95	5e-36	147
4093112.combined_unique_39978_0	MA0674_1	71.74	92	26	0	8	99	2	93	3e-35	144
4093112.combined_unique_39978_0	MJ1231_1	69.23	91	28	0	9	99	2	92	7e-35	144
4093112.combined_unique_39978_0	FN1376	68.48	92	29	0	8	99	3	94	3e-34	141
4093112.combined_unique_39978_0	MTH1107_1	67.78	90	29	0	9	98	4	93	3e-33	138
4093112.combined_unique_39978_0	SPy1191	65.22	92	32	0	8	99	8	99	8e-33	137
4093112.combined_unique_39978_0	AF1252m	64.84	91	32	0	8	98	3	93	5e-32	134
4093112.combined_unique_39978_0	PH0834_1	58.24	91	38	0	9	99	2	92	7e-30	127
4093112.combined_unique_39978_0	TM0128	56.18	89	39	0	11	99	2	90	1e-27	120
4093112.combined_unique_39978_0	lin1060	52.58	97	44	1	4	98	527	623	3e-23	105
4093112.combined_unique_13436_0	BU263	55.67	291	129	0	2	292	70	360	8e-99	358
4093112.combined_unique_13436_0	VC1126	54.64	291	131	1	2	291	70	360	6e-97	352
4093112.combined_unique_13436_0	RSc2720	55.79	285	125	1	5	288	73	357	1e-96	351
4093112.combined_unique_13436_0	PM1851	52.41	290	138	0	2	291	70	359	5e-95	345
4093112.combined_unique_13436_0	HI0639	53.45	290	135	0	2	291	70	359	6e-95	345
4093112.combined_unique_13436_0	PA2629	53.82	288	132	1	2	288	70	357	7e-95	345
4093112.combined_unique_13436_0	XF1553	51.55	291	141	0	2	292	147	437	2e-94	344
4093112.combined_unique_13436_0	NMB0284	52.60	289	136	1	4	291	71	359	1e-91	334
4093112.combined_unique_13436_0	NMA2203	52.25	289	137	1	4	291	71	359	2e-91	334
4093112.combined_unique_13436_0	VNG0415G	46.60	294	143	3	4	288	108	396	1e-71	268
4093112.combined_unique_13434_0	TM1276	66.24	234	78	1	1	233	3	236	2e-88	323
4093112.combined_unique_13434_0	PAB0123	65.69	239	76	1	1	233	1	239	1e-87	321
4093112.combined_unique_13434_0	PH0022	64.38	233	83	0	1	233	10	242	1e-86	317
4093112.combined_unique_13434_0	PH0194	64.44	239	79	1	1	233	4	242	3e-86	316
4093112.combined_unique_13434_0	PAB2336	63.09	233	86	0	1	233	1	233	2e-85	313
4093112.combined_unique_13434_0	BH1140	61.97	234	88	1	1	233	1	234	3e-84	309
4093112.combined_unique_13434_0	PM1763	61.54	234	89	1	1	233	1	234	2e-82	303
4093112.combined_unique_13434_0	SP1580	59.18	245	88	2	1	233	1	245	3e-82	302
4093112.combined_unique_13434_0	Cgl1353	60.00	235	92	1	1	233	1	235	3e-81	299
4093112.combined_unique_13434_0	PH0756	61.11	234	90	1	1	233	1	234	4e-81	299
4093112.combined_unique_13434_0	AGl3567	58.80	233	96	0	1	233	1	233	5e-81	298
4093112.combined_unique_13434_0	BS_msmX	60.68	234	91	1	1	233	1	234	7e-81	298
4093112.combined_unique_13434_0	SPy1976	57.96	245	91	2	1	233	1	245	2e-80	297
4093112.combined_unique_13434_0	ML1089	60.26	234	92	1	1	233	1	234	3e-80	296
4093112.combined_unique_13434_0	DR2153	61.54	234	89	1	1	233	36	269	3e-80	296
4093112.combined_unique_13434_0	SMb20419	59.83	234	93	1	1	233	1	234	8e-80	295
4093112.combined_unique_13435_0	MJ0303	51.89	106	51	0	1	106	5	110	3e-28	121
4093112.combined_unique_13435_0	SSO0400	54.29	105	48	0	1	105	6	110	9e-25	110
4093112.combined_unique_13435_0	MK0281	49.06	106	54	0	1	106	4	109	2e-24	108
4093112.combined_unique_13435_0	MTH1390	48.11	106	55	0	1	106	4	109	8e-24	107
4093112.combined_unique_13435_0	MA1818	47.17	106	56	0	1	106	3	108	8e-24	107
4093112.combined_unique_13435_0	APE1366	51.89	106	50	1	1	105	17	122	4e-23	105
4093112.combined_unique_13435_0	AF2128	44.34	106	59	0	1	106	4	109	2e-22	102
4093112.combined_unique_13435_0	BU459	31.73	104	66	2	2	101	14	116	2e-10	62.4
4093112.combined_unique_13435_0	CC0888	35.64	101	63	1	3	101	9	109	4e-10	62.0
4093112.combined_unique_13435_1	MTH1499	45.00	180	88	3	1	175	49	222	2e-37	153
4093112.combined_unique_13435_1	AF2107	43.48	184	100	3	1	180	47	230	1e-36	150
4093112.combined_unique_13435_1	MJ0055	39.20	176	105	2	1	176	46	219	6e-34	141
4093112.combined_unique_13435_1	VNG2125Gm	40.46	173	93	4	1	173	55	217	4e-32	135
4093112.combined_unique_13435_1	PAE2986	37.08	178	94	4	1	173	45	209	2e-28	123
4093112.combined_unique_13435_1	SSO0402	35.00	180	103	4	1	175	45	215	2e-26	117
4093112.combined_unique_13435_1	L0165_1	33.33	180	90	7	1	178	49	200	3e-15	79.7
4093112.combined_unique_13432_0	mlr9290	28.66	157	90	10	135	279	217	363	2.0	31.6
4093112.combined_unique_13432_0	CPn0841	27.96	93	56	4	68	156	227	312	6.2	30.0
4093112.combined_unique_13433_0	PA4342	40.00	235	124	4	2	229	12	236	6e-35	145
4093112.combined_unique_13433_0	mlr3187	38.77	227	132	2	4	229	7	227	4e-33	139
4093112.combined_unique_13433_0	BMEII0197	37.05	224	134	4	4	227	3	219	4e-30	129
4093112.combined_unique_13433_0	mlr5350	39.73	224	133	2	8	229	7	230	1e-29	128
4093112.combined_unique_13433_0	SPCC550.07	36.52	230	134	4	6	229	57	280	1e-27	121
4093112.combined_unique_13433_0	PA0202	39.22	232	130	3	1	228	7	231	2e-27	121
4093112.combined_unique_13430_0	HI0814	46.32	272	137	4	10	279	205	469	2e-63	241
4093112.combined_unique_13430_0	aq_1293	45.91	281	141	5	9	280	187	465	6e-63	239
4093112.combined_unique_13430_0	SPy1389	48.57	245	118	3	8	244	194	438	8e-62	235
4093112.combined_unique_13430_0	BH1267	46.02	289	136	6	3	279	191	471	9e-62	235
4093112.combined_unique_13430_0	lin1539	43.92	296	154	6	3	291	191	481	8e-61	232
4093112.combined_unique_13430_0	PM1287	46.30	270	140	3	10	279	205	469	9e-61	232
4093112.combined_unique_13430_0	PA0903	44.12	272	145	4	10	280	204	469	1e-60	231
4093112.combined_unique_13430_0	SP1383	47.97	246	120	3	8	245	194	439	1e-60	231
4093112.combined_unique_13430_0	SA1446	45.77	284	139	5	3	277	191	468	2e-60	231
4093112.combined_unique_13430_0	SMc00475	44.52	283	151	5	3	280	188	469	3e-59	227
4093112.combined_unique_13430_0	RP856	43.64	275	151	3	10	280	198	472	5e-59	226
4093112.combined_unique_13430_0	NMA1788	45.39	271	142	2	10	280	204	468	1e-58	225
4093112.combined_unique_13430_0	RC1327	42.91	275	153	3	10	280	198	472	2e-58	224
4093112.combined_unique_13430_0	CC2529	43.62	282	153	4	2	279	190	469	2e-58	224
4093112.combined_unique_13430_0	NMB1595	45.96	272	139	3	10	280	204	468	3e-58	224
4093112.combined_unique_13430_0	TM1396	41.49	282	159	3	6	283	192	471	4e-58	223
4093112.combined_unique_13438_0	mlr5329_2	48.88	178	91	0	2	179	146	323	2e-49	193
4093112.combined_unique_13438_0	RP373_2	37.04	189	109	1	1	179	146	334	2e-33	140
4093112.combined_unique_13438_0	RC0507_2	37.57	189	108	1	1	179	146	334	6e-33	138
4093112.combined_unique_13438_0	VNG1624G_2	37.65	162	99	2	12	171	143	304	2e-25	113
4093112.combined_unique_13438_0	XF0977_2	30.46	174	120	1	9	181	148	321	5e-24	108
4093112.combined_unique_25583_0	VNG0815G	45.86	181	95	3	5	183	143	322	5e-40	162
4093112.combined_unique_25583_0	BS_yfmJ	48.09	183	90	4	5	183	98	279	5e-40	162
4093112.combined_unique_25583_0	SA1989	43.89	180	99	2	5	183	97	275	1e-39	160
4093112.combined_unique_25583_0	all1188	49.72	181	88	2	4	183	120	298	2e-34	143
4093112.combined_unique_25583_0	CC2016	41.58	190	99	6	4	183	97	284	7e-28	121
4093112.combined_unique_25582_0	PA4234	45.56	90	49	0	4	93	301	390	7e-22	100
4093112.combined_unique_25582_0	PM1951	45.16	93	51	0	1	93	298	390	1e-20	97.1
4093112.combined_unique_25582_0	YPO0324	44.21	95	53	0	1	95	298	392	2e-20	95.9
4093112.combined_unique_25582_0	HI0249	44.09	93	52	0	1	93	298	390	2e-20	95.5
4093112.combined_unique_25582_0	uvrA	44.21	95	53	0	1	95	298	392	1e-19	93.2
4093112.combined_unique_25582_0	ECs5040	44.21	95	53	0	1	95	298	392	1e-19	92.8
4093112.combined_unique_25582_0	STM4254	43.16	95	54	0	1	95	298	392	7e-19	90.5
4093112.combined_unique_25582_0	ZuvrA	43.16	95	54	0	1	95	298	392	1e-18	90.1
4093112.combined_unique_25582_0	RSc0420	38.71	93	57	0	1	93	306	398	2e-18	89.4
4093112.combined_unique_25582_0	BS_uvrA	34.78	92	59	1	4	94	300	391	2e-10	62.8
4093112.combined_unique_25581_0	TM0010_1	49.65	141	71	0	44	184	143	283	5e-40	162
4093112.combined_unique_25581_0	TM0228	40.44	183	107	2	3	184	96	277	5e-37	152
4093112.combined_unique_25581_0	mll5397	43.23	155	83	1	35	184	116	270	3e-36	149
4093112.combined_unique_25581_0	alr0752	45.52	145	79	0	40	184	147	291	9e-36	147
4093112.combined_unique_25581_0	SMc02525	38.71	155	90	1	35	184	116	270	4e-34	142
4093112.combined_unique_25581_0	MTH1549_1	44.68	141	78	0	44	184	160	300	6e-34	142
4093112.combined_unique_25581_0	AGl349	41.13	141	83	0	44	184	130	270	8e-34	141
4093112.combined_unique_25581_0	TM1425_1	48.97	145	74	0	40	184	170	314	2e-32	137
4093112.combined_unique_25581_0	SMa1525	43.45	145	82	0	40	184	27	171	6e-32	135
4093112.combined_unique_25581_0	aq_573	37.85	177	98	3	19	184	7	182	1e-30	131
4093112.combined_unique_25581_0	DR1500	40.43	141	84	0	44	184	46	186	3e-30	129
4093112.combined_unique_25581_0	sll1221	40.52	153	91	0	32	184	137	289	7e-29	125
4093112.combined_unique_25585_0	BB0787	32.14	84	56	1	1	84	86	168	3e-08	55.8
4093112.combined_unique_25585_1	FN2030	30.91	55	37	1	3	56	5	59	0.009	37.4
4093112.combined_unique_25585_1	YDR497c	54.55	22	10	0	1	22	160	181	4.8	28.1
4093112.combined_unique_62667_0	HI0655	48.51	101	50	2	1	101	96	194	9e-19	90.5
4093112.combined_unique_62667_0	BU493	47.06	102	52	2	1	102	101	200	5e-16	81.3
4093112.combined_unique_62667_0	STM3401	42.73	110	57	3	1	108	96	201	2e-15	79.0
4093112.combined_unique_62667_0	NMB0358	39.09	110	54	2	1	106	99	199	1e-14	76.6
4093112.combined_unique_62667_0	NMA2129	39.09	110	54	2	1	106	101	201	1e-14	76.6
4093112.combined_unique_62667_0	YPO0246	37.74	106	64	2	1	106	97	200	1e-13	73.2
4093112.combined_unique_62667_0	SA1424	35.19	108	51	4	1	101	94	189	5e-06	48.1
4093112.combined_unique_62667_0	AGl1139	33.98	103	62	4	1	99	110	210	1e-05	47.0
4093112.combined_unique_62666_0	PAE2297	43.59	78	44	0	21	98	335	412	2e-16	82.4
4093112.combined_unique_62666_0	mll1104	34.62	104	61	3	1	100	345	445	1e-11	66.6
4093112.combined_unique_62666_0	RP687	28.57	98	70	0	2	99	319	416	2e-10	62.8
4093112.combined_unique_62666_0	BMEI1027	33.94	109	65	3	1	105	346	451	4e-10	62.0
4093112.combined_unique_62665_0	mll3403	59.26	81	33	0	2	82	171	251	2e-21	99.4
4093112.combined_unique_62665_0	SMc02020	48.15	81	42	0	2	82	159	239	7e-17	84.0
4093112.combined_unique_62665_0	SMb20904	40.96	83	49	0	2	84	165	247	1e-15	80.5
4093112.combined_unique_62665_0	mll3710	41.98	81	47	0	2	82	177	257	3e-15	79.0
4093112.combined_unique_62665_0	AGl2509	40.96	83	49	0	2	84	165	247	3e-15	79.0
4093112.combined_unique_62665_0	TM0956	44.30	79	44	0	2	80	168	246	2e-14	75.9
4093112.combined_unique_62665_0	TM0956	24.68	77	58	0	1	77	431	507	9e-06	47.0
4093112.combined_unique_62664_0	Cgl2130	62.96	81	30	0	1	81	386	466	2e-27	119
4093112.combined_unique_62664_0	Rv2178c	61.73	81	31	0	1	81	382	462	1e-26	116
4093112.combined_unique_62664_0	MT2234	61.73	81	31	0	1	81	382	462	1e-26	116
4093112.combined_unique_62664_0	ML0896	62.96	81	30	0	1	81	382	462	1e-26	116
4093112.combined_unique_62664_0	SMc00155	58.54	82	34	0	1	82	366	447	8e-24	107
4093112.combined_unique_62664_0	AGc2964	54.88	82	37	0	1	82	366	447	5e-23	104
4093112.combined_unique_62664_0	Cj0716	52.50	80	38	0	1	80	363	442	1e-21	99.8
4093112.combined_unique_62664_0	CC2300	56.25	80	35	0	1	80	368	447	3e-21	98.6
4093112.combined_unique_62664_0	PA4212	39.13	69	40	1	1	69	316	382	2e-06	49.3
4093112.combined_unique_62664_0	PA1901	39.13	69	40	1	1	69	316	382	2e-06	49.3
4093112.combined_unique_62663_0	CC0966	61.76	102	39	0	1	102	428	529	2e-31	132
4093112.combined_unique_62663_0	MT3666	56.52	92	40	0	1	92	407	498	3e-24	108
4093112.combined_unique_62663_0	Rv3561	56.52	92	40	0	1	92	414	505	4e-24	108
4093112.combined_unique_62663_0	Rv3089	54.26	94	42	1	1	94	405	497	3e-22	101
4093112.combined_unique_62663_0	MT3174	54.26	94	42	1	1	94	405	497	3e-22	101
4093112.combined_unique_62663_0	mlr1843	47.52	101	51	1	1	101	395	493	5e-20	94.4
4093112.combined_unique_62663_0	Rv0166	52.13	94	44	1	1	94	437	529	6e-19	90.9
4093112.combined_unique_62663_0	CC2400	48.00	100	52	0	1	100	396	495	7e-19	90.9
4093112.combined_unique_62663_0	MT0175	52.13	94	44	1	1	94	401	493	8e-19	90.5
4093112.combined_unique_62663_0	DR0336	42.16	102	59	0	1	102	422	523	3e-18	88.6
4093112.combined_unique_62663_0	Rv0270	44.57	92	51	0	1	92	468	559	1e-17	86.3
4093112.combined_unique_62663_0	MT0283	44.57	92	51	0	1	92	468	559	1e-17	86.3
4093112.combined_unique_62663_0	NMB1555	44.57	92	50	1	1	92	462	552	4e-17	84.7
4093112.combined_unique_62663_0	NMA1743	44.57	92	50	1	1	92	462	552	5e-17	84.7
4093112.combined_unique_62662_0	SSO1574	33.85	65	28	3	39	99	24	77	0.23	32.7
4093112.combined_unique_62661_0	PA4470	30.00	70	46	1	36	105	373	439	0.90	30.8
4093112.combined_unique_44993_0	PA5070	61.11	126	49	0	3	128	12	137	3e-37	151
4093112.combined_unique_44993_0	VC0088	56.35	126	55	0	3	128	5	130	1e-35	146
4093112.combined_unique_44993_0	STM3975	50.79	126	62	0	3	128	4	129	5e-33	137
4093112.combined_unique_44993_0	tatC	50.79	126	62	0	3	128	4	129	1e-32	136
4093112.combined_unique_44993_0	ZtatC	50.79	126	62	0	3	128	4	129	1e-32	136
4093112.combined_unique_44993_0	ECs4768	50.79	126	62	0	3	128	4	129	1e-32	136
4093112.combined_unique_44993_0	YPO3776	47.62	126	66	0	3	128	4	129	2e-29	125
4093112.combined_unique_44993_0	NMA0803	41.86	129	73	1	2	128	5	133	2e-26	115
4093112.combined_unique_44993_0	NMB0599	41.86	129	73	1	2	128	5	133	3e-26	115
4093112.combined_unique_44993_0	XF0562	45.00	120	66	0	9	128	14	133	4e-26	115
4093112.combined_unique_44993_0	jhp0364	35.71	126	72	2	3	128	3	119	3e-14	75.5
4093112.combined_unique_44993_0	HP1061	35.71	126	72	2	3	128	3	119	4e-14	75.1
4093112.combined_unique_44993_0	DR0806	32.80	125	81	1	7	128	23	147	8e-13	70.5
4093112.combined_unique_44994_0	lin2955	32.67	101	67	1	3	102	110	210	2e-11	66.2
4093112.combined_unique_2116_1	PA3510	35.94	64	40	1	76	138	94	157	4e-04	44.3
4093112.combined_unique_2116_2	Cgl2078	35.38	407	224	8	1	377	3	400	4e-64	243
4093112.combined_unique_2116_2	APE2048	26.74	374	208	15	6	372	13	327	5e-12	70.9
4093112.combined_unique_2116_3	Rv3171c	33.75	80	37	3	3	66	23	102	0.25	32.3
4093112.combined_unique_2116_3	MT3260	33.75	80	37	3	3	66	47	126	0.30	32.3
4093112.combined_unique_2116_3	YPO1908	51.61	31	13	1	42	72	76	104	7.6	27.7
4093112.combined_unique_2117_0	DR1659	38.30	389	223	9	1	377	301	684	1e-74	279
4093112.combined_unique_2117_0	PM0680	39.37	381	224	5	1	377	300	677	2e-74	278
4093112.combined_unique_2117_0	ZprlC	36.91	382	232	6	1	377	301	678	2e-72	271
4093112.combined_unique_2117_0	ECs4370	36.91	382	232	6	1	377	301	678	2e-72	271
4093112.combined_unique_2117_0	prlC	36.91	382	232	6	1	377	301	678	3e-72	271
4093112.combined_unique_2117_0	YCL057w	37.91	393	226	9	1	377	320	710	5e-72	270
4093112.combined_unique_2117_0	HI0214	37.27	381	232	5	1	377	302	679	1e-70	265
4093112.combined_unique_2117_0	PA0067	37.00	373	224	7	9	377	311	676	2e-70	265
4093112.combined_unique_2117_0	STM3594	36.13	382	235	6	1	377	301	678	3e-70	264
4093112.combined_unique_2117_0	XF0127	32.37	380	249	6	1	377	298	672	2e-54	211
4093112.combined_unique_2117_0	NMA0054	32.55	381	245	8	1	376	300	673	1e-51	202
4093112.combined_unique_2117_0	NMB0214	32.02	381	247	8	1	376	300	673	5e-51	200
4093112.combined_unique_2114_1	TP0518	26.67	180	113	4	13	178	2	176	6e-04	42.7
4093112.combined_unique_2114_1	BH2771	50.00	28	14	0	40	67	204	231	0.043	36.6
4093112.combined_unique_2114_1	SPy0265	31.71	82	46	3	49	122	32	111	0.11	35.0
4093112.combined_unique_2114_2	FN0685	24.47	470	306	16	24	465	28	476	3e-06	52.0
4093112.combined_unique_2115_0	PH0993_1	42.01	219	116	4	1	215	337	548	7e-45	178
4093112.combined_unique_2115_0	PAB2364_1	42.01	219	116	4	1	215	337	548	3e-44	176
4093112.combined_unique_2115_0	Ta1162	33.63	226	125	9	1	216	327	537	3e-22	103
4093112.combined_unique_2115_0	Cgl0868	30.73	205	125	6	17	210	357	555	6e-20	95.9
4093112.combined_unique_2115_0	TP0798_1	31.74	167	102	3	27	182	364	529	4e-18	89.7
4093112.combined_unique_2115_1	YMR210w	20.74	135	89	3	42	176	150	266	4.4	30.4
4093112.combined_unique_2115_2	TVN0359	35.45	220	134	3	1	216	1	216	9e-26	115
4093112.combined_unique_2115_2	SSO0470	29.85	201	132	5	14	213	20	212	7e-16	83.2
4093112.combined_unique_2115_2	MJ0495	38.79	116	70	1	143	257	194	309	1e-12	72.8
4093112.combined_unique_2112_0	VNG2482G	43.59	39	19	2	31	67	56	93	0.37	32.0
4093112.combined_unique_2112_1	PA1741	48.74	119	60	1	4	121	2	120	2e-27	119
4093112.combined_unique_2112_1	STM1165	33.78	74	45	2	45	118	1	70	1e-04	43.5
4093112.combined_unique_2112_1	NMB1734	29.73	74	48	2	45	118	1	70	0.007	37.7
4093112.combined_unique_2112_1	NMA1990	29.73	74	48	2	45	118	1	70	0.007	37.7
4093112.combined_unique_2112_2	PA1796	57.91	278	113	1	2	275	4	281	3e-85	313
4093112.combined_unique_2112_2	NMA0354	57.09	275	114	1	2	272	4	278	3e-83	306
4093112.combined_unique_2112_2	VC1942	54.35	276	122	1	4	275	31	306	6e-81	299
4093112.combined_unique_2112_2	PM1933	54.64	280	122	2	2	277	4	282	4e-80	296
4093112.combined_unique_2112_2	YPO2824	55.23	277	120	1	3	275	5	281	8e-80	295
4093112.combined_unique_2112_2	HI0609	55.93	270	118	1	7	276	13	281	9e-80	295
4093112.combined_unique_2112_2	folD	55.11	274	119	1	3	272	5	278	3e-79	293
4093112.combined_unique_2112_2	STM0542	55.11	274	119	1	3	272	5	278	3e-79	293
4093112.combined_unique_2112_2	ZfolD	55.11	274	119	1	3	272	5	278	3e-79	293
4093112.combined_unique_2112_2	ECs0591	55.11	274	119	1	3	272	5	278	3e-79	293
4093112.combined_unique_2112_2	RSc1596	57.35	272	113	1	2	270	4	275	2e-76	283
4093112.combined_unique_2112_2	BH2784	51.45	276	130	2	3	275	5	279	1e-74	278
4093112.combined_unique_2112_2	lin1397	53.99	276	124	1	3	275	4	279	8e-74	275
4093112.combined_unique_2112_2	XF2431	51.61	279	129	2	2	274	13	291	9e-74	275
4093112.combined_unique_2112_2	CC1217	52.43	288	123	2	2	275	52	339	3e-73	273
4093112.combined_unique_2112_2	BMEII0510	52.63	285	121	5	2	272	23	307	2e-72	270
4093112.combined_unique_2112_2	mlr6508	53.90	282	116	5	3	270	4	285	5e-72	269
4093112.combined_unique_2112_2	SA0915	50.55	275	133	1	3	274	5	279	2e-71	267
4093112.combined_unique_2112_2	BS_folD	49.82	281	134	3	2	277	4	282	3e-71	266
4093112.combined_unique_2112_2	SPy1502	50.92	271	129	1	3	269	4	274	5e-71	266
4093112.combined_unique_2112_3	HI0058	50.81	248	114	2	1	240	1	248	1e-65	248
4093112.combined_unique_2112_3	STM0988	49.80	247	120	1	1	243	1	247	9e-65	244
4093112.combined_unique_2112_3	PM0858	46.48	256	125	1	2	245	3	258	2e-64	243
4093112.combined_unique_2112_3	kdsB	49.80	247	120	1	1	243	1	247	1e-63	241
4093112.combined_unique_2112_3	ZkdsB	49.80	247	120	1	1	243	1	247	1e-63	241
4093112.combined_unique_2112_3	ECs1001	49.80	247	120	1	1	243	1	247	1e-63	241
4093112.combined_unique_2112_3	VC1875	46.53	245	127	1	1	241	1	245	5e-60	229
4093112.combined_unique_2112_3	PA2979	46.75	246	124	3	3	241	5	250	2e-55	214
4093112.combined_unique_2112_3	YPO1400	47.77	247	125	1	1	243	1	247	2e-55	214
4093112.combined_unique_2112_3	NMB0675	42.86	245	134	1	2	240	3	247	9e-51	198
4093112.combined_unique_2112_3	NMA0875	41.63	245	137	1	2	240	3	247	1e-47	187
4093112.combined_unique_2112_3	RSc2532	39.06	256	141	4	3	244	6	260	1e-45	181
4093112.combined_unique_2112_3	CT182	40.66	241	134	5	6	243	12	246	3e-40	163
4093112.combined_unique_2112_3	mlr5497	37.14	245	141	4	1	240	1	237	3e-38	157
4093112.combined_unique_2112_3	BMEI1904	38.62	246	137	4	1	240	49	286	3e-38	157
4093112.combined_unique_2112_3	CPn0235	38.43	242	139	6	6	244	13	247	3e-36	150
4093112.combined_unique_2112_5	HI0059	45.58	215	112	4	8	219	93	305	4e-46	182
4093112.combined_unique_2112_5	PM0860	43.06	216	117	5	8	219	93	306	2e-42	170
4093112.combined_unique_2112_5	VC1877	41.48	229	127	6	7	231	99	324	1e-40	164
4093112.combined_unique_2112_5	lpxK	41.82	220	119	6	18	231	105	321	2e-40	164
4093112.combined_unique_2112_5	ZycaH	41.82	220	119	6	18	231	105	321	2e-40	164
4093112.combined_unique_2112_5	ECs0998	41.82	220	119	6	18	231	105	321	2e-40	164
4093112.combined_unique_2112_5	XF1082	37.95	224	125	5	19	231	113	333	5e-40	162
4093112.combined_unique_2112_5	SMc00892	33.18	214	121	8	7	203	88	296	1e-21	101
4093112.combined_unique_2112_5	mlr8270	27.73	238	158	5	1	228	87	320	8e-20	95.5
4093112.combined_unique_2112_5	AGc1257	29.52	210	130	6	7	201	88	294	6e-19	92.8
4093112.combined_unique_2113_1	PA4745	52.10	501	219	10	3	491	2	493	2e-132	471
4093112.combined_unique_2113_1	nusA	50.50	499	225	8	4	490	3	491	8e-128	456
4093112.combined_unique_2113_1	ZnusA	50.50	499	225	8	4	490	3	491	8e-128	456
4093112.combined_unique_2113_1	ECs4050	50.50	499	225	8	4	490	3	491	8e-128	456
4093112.combined_unique_2113_1	XF0234	50.70	499	225	8	4	487	3	495	6e-126	449
4093112.combined_unique_2113_1	RSc1288	48.39	496	241	6	3	490	2	490	3e-125	447
4093112.combined_unique_2113_1	STM3287	49.21	504	229	8	4	490	3	496	2e-124	444
4093112.combined_unique_2113_1	YPO3497	47.11	501	239	8	4	490	3	491	2e-121	434
4093112.combined_unique_2113_1	BU378	45.78	498	253	7	3	490	2	492	2e-119	428
4093112.combined_unique_2113_1	PM0760	47.59	498	244	7	3	490	2	492	6e-119	426
4093112.combined_unique_2113_1	HI1283	47.50	501	240	9	3	490	2	492	2e-117	421
4093112.combined_unique_2113_1	VC0642	46.57	496	249	6	4	490	3	491	8e-117	419
4093112.combined_unique_2113_1	NMA1896	46.43	504	245	9	3	490	7	501	6e-116	416
4093112.combined_unique_2113_1	NMB1642	46.43	504	245	9	3	490	2	496	7e-116	416
4093112.combined_unique_2113_1	SMc02912	40.31	511	274	7	5	490	9	513	2e-97	355
4093112.combined_unique_2113_1	AGc136	41.28	470	262	5	5	466	9	472	4e-96	350
4093112.combined_unique_2113_1	BMEI1967	39.33	511	279	6	5	490	9	513	2e-95	348
4093112.combined_unique_2113_1	mlr5551	38.16	511	285	6	5	490	9	513	2e-92	338
4093112.combined_unique_2113_1	CC0044	39.80	510	279	4	5	489	11	517	5e-91	333
4093112.combined_unique_2113_1	RC0817	35.69	496	299	6	5	486	8	497	3e-88	324
4093112.combined_unique_2110_2	VCA0840	43.75	144	75	4	1	143	1	139	4e-26	115
4093112.combined_unique_2110_2	YHR144c	35.76	151	81	5	1	144	159	300	2e-16	82.8
4093112.combined_unique_2110_2	SPBC2G2.13c	31.79	151	81	5	5	144	200	339	1e-12	70.1
4093112.combined_unique_2110_3	AF1395_1	27.57	185	121	3	2	179	7	185	7e-09	58.5
4093112.combined_unique_2110_3	RP731	33.33	45	29	1	3	47	4	47	0.004	39.7
4093112.combined_unique_2110_3	RC1111	33.33	45	29	1	3	47	4	47	0.013	37.7
4093112.combined_unique_2111_1	BS_ywcA	25.36	138	90	5	16	150	324	451	0.009	40.0
4093112.combined_unique_2118_0	AGc4202	56.07	107	45	1	24	128	2	108	2e-28	122
4093112.combined_unique_2118_0	SMb21286	54.21	107	47	1	24	128	6	112	4e-27	117
4093112.combined_unique_2118_0	mlr5134	54.21	107	47	1	24	128	7	113	7e-27	117
4093112.combined_unique_2118_0	SMb21011	50.00	116	51	2	20	128	1	116	1e-25	113
4093112.combined_unique_2118_0	BMEI1576	49.09	110	54	1	21	128	30	139	2e-24	108
4093112.combined_unique_2118_0	PA1524	48.65	111	45	4	27	128	2	109	4e-21	98.2
4093112.combined_unique_2118_0	RSc2095	56.98	86	34	2	46	128	38	123	9e-20	94.0
4093112.combined_unique_2118_0	SMb21558	43.00	100	40	3	35	125	55	146	1e-13	73.2
4093112.combined_unique_2118_0	DRA0177	44.94	89	45	3	43	128	20	107	3e-13	72.4
4093112.combined_unique_2118_0	SMa2349	42.06	107	52	3	22	127	45	142	1e-12	70.1
4093112.combined_unique_2118_0	SMb20131	43.18	88	40	2	43	128	20	99	5e-11	64.7
4093112.combined_unique_2118_0	mll2289	41.67	84	40	3	43	125	21	96	7e-10	60.8
4093112.combined_unique_2118_1	SMb20872	59.48	116	46	1	2	116	14	129	5e-35	144
4093112.combined_unique_2118_1	mlr5133	64.66	116	39	2	2	116	10	124	2e-33	139
4093112.combined_unique_2118_1	PA1518	56.41	117	50	1	1	116	10	126	4e-33	138
4093112.combined_unique_2118_1	RSc2116	56.41	117	50	1	1	116	1	117	4e-32	134
4093112.combined_unique_2118_1	AGc4223	55.93	118	50	2	1	116	1	118	1e-30	130
4093112.combined_unique_2118_1	SMb21285	56.90	116	48	2	2	116	9	123	3e-29	125
4093112.combined_unique_2118_1	BMEI1429	54.24	118	52	1	1	116	6	123	8e-28	120
4093112.combined_unique_2118_1	CC2620	50.43	117	55	2	1	116	1	115	4e-24	108
4093112.combined_unique_2118_1	DR1161	48.25	114	57	2	4	116	7	119	4e-24	108
4093112.combined_unique_2118_1	BH0760	44.44	117	63	1	2	116	3	119	1e-20	96.7
4093112.combined_unique_2118_1	STM1097	39.47	114	63	3	4	116	28	136	1e-15	80.5
4093112.combined_unique_2118_1	yedX	40.35	114	62	3	4	116	29	137	1e-15	80.1
4093112.combined_unique_2118_1	Z3062	40.35	114	62	3	4	116	29	137	1e-15	80.1
4093112.combined_unique_2118_1	ECs2708	40.35	114	62	3	4	116	29	137	1e-15	80.1
4093112.combined_unique_2118_1	Cj0715	36.44	118	67	3	3	116	24	137	2e-14	76.3
4093112.combined_unique_2118_2	PA1517	65.10	298	102	1	7	302	5	302	9e-119	424
4093112.combined_unique_2118_2	RSc2120	62.62	305	104	3	7	302	14	317	3e-114	409
4093112.combined_unique_2118_2	mll5132_1	63.12	301	110	1	7	306	3	303	3e-112	403
4093112.combined_unique_2118_2	CC2605	62.29	297	112	0	6	302	2	298	2e-111	400
4093112.combined_unique_2118_2	SMb20875	59.80	301	118	2	4	301	3	303	1e-107	387
4093112.combined_unique_2118_2	BMEI1577_1	61.87	299	113	1	7	304	3	301	7e-107	385
4093112.combined_unique_2118_2	SMb21284_1	62.00	300	112	2	7	305	3	301	3e-106	383
4093112.combined_unique_2118_2	AGc4231	59.60	302	119	3	7	305	6	307	2e-105	380
4093112.combined_unique_2118_2	SPAC19G12.03	44.59	314	153	7	9	302	5	317	3e-75	280
4093112.combined_unique_2118_3	BMEI1577_2	50.00	158	79	0	3	160	6	163	5e-42	168
4093112.combined_unique_2118_3	PA1516	47.50	160	84	0	1	160	12	171	1e-40	163
4093112.combined_unique_2118_3	AGc4230	49.37	158	80	0	3	160	4	161	6e-40	161
4093112.combined_unique_2118_3	SMb20874	46.20	158	84	1	3	160	4	160	6e-38	154
4093112.combined_unique_2118_3	SMb21284_2	46.54	159	85	0	1	159	8	166	9e-36	147
4093112.combined_unique_2118_3	mll5132_2	44.38	160	89	0	1	160	6	165	2e-33	139
4093112.combined_unique_2118_3	RSc2121	45.62	160	84	1	1	160	14	170	6e-33	138
4093112.combined_unique_2118_3	CC2606	40.13	157	91	1	1	157	31	184	2e-30	130
4093112.combined_unique_2118_3	BH0758	41.25	160	87	2	1	160	18	170	7e-29	124
4093112.combined_unique_2118_3	BS_yunL_1	37.89	161	91	3	1	160	10	162	2e-24	109
4093112.combined_unique_2118_3	DR1158	44.95	109	60	0	52	160	62	170	6e-23	105
4093112.combined_unique_2118_4	CAC2654	43.24	148	80	2	21	168	2	145	5e-24	108
4093112.combined_unique_18705_0	BH3302	60.91	197	77	0	1	197	331	527	5e-72	268
4093112.combined_unique_18705_0	FN1120	61.22	196	75	1	2	196	329	524	6e-71	265
4093112.combined_unique_18705_0	Cj0932c	55.56	198	85	2	3	197	327	524	9e-62	234
4093112.combined_unique_18705_0	SA1609	52.58	194	92	0	1	194	333	526	9e-59	224
4093112.combined_unique_18705_0	AGc56	51.55	194	93	1	5	197	363	556	2e-56	216
4093112.combined_unique_18705_0	mlr5096	51.05	190	92	1	9	197	342	531	5e-55	212
4093112.combined_unique_18705_0	BS_pckA	53.33	195	91	0	1	195	331	525	3e-53	206
4093112.combined_unique_18705_0	SMc02562	48.68	189	96	1	8	195	341	529	9e-53	204
4093112.combined_unique_18705_0	ZpckA	46.43	196	99	2	4	197	349	540	5e-47	185
4093112.combined_unique_18705_0	ECs4245	46.43	196	99	2	4	197	349	540	5e-47	185
4093112.combined_unique_18705_0	pckA	46.43	196	99	2	4	197	349	540	6e-47	185
4093112.combined_unique_18705_0	PA5192	50.77	195	94	2	4	197	320	513	2e-45	180
4093112.combined_unique_18705_0	VC2738	46.43	196	99	2	4	197	350	541	2e-45	180
4093112.combined_unique_18705_0	YKR097w	46.50	200	103	4	2	197	349	548	2e-45	179
4093112.combined_unique_18705_0	BMEI2037	53.59	153	71	0	6	158	339	491	1e-43	174
4093112.combined_unique_18705_0	YPO0138	43.88	196	104	2	4	197	348	539	4e-43	172
4093112.combined_unique_18705_0	PM1542	43.59	195	104	2	4	196	347	537	2e-42	170
4093112.combined_unique_18705_0	HI0809	44.10	195	103	2	4	196	347	537	2e-41	167
4093112.combined_unique_18705_0	DR0977	53.57	112	52	0	4	115	362	473	2e-33	140
4093112.combined_unique_18704_0	PA5015	64.04	228	82	0	2	229	393	620	3e-84	309
4093112.combined_unique_18704_0	NMB1341	61.30	230	87	1	2	229	398	627	2e-79	293
4093112.combined_unique_18704_0	NMA1554	60.87	230	88	1	2	229	398	627	2e-79	293
4093112.combined_unique_18704_0	RSc1600	55.65	230	101	1	1	229	405	634	6e-76	281
4093112.combined_unique_18704_0	YPO3419	59.57	230	91	2	1	229	399	627	7e-74	275
4093112.combined_unique_18704_0	XF0669	55.60	232	99	2	2	229	491	722	2e-73	273
4093112.combined_unique_18704_0	PM0895	57.39	230	96	2	1	229	398	626	1e-69	260
4093112.combined_unique_18704_0	aceE	55.22	230	101	2	1	229	399	627	4e-68	256
4093112.combined_unique_18704_0	ZaceE	55.22	230	101	2	1	229	399	627	4e-68	256
4093112.combined_unique_18704_0	ECs0118	55.22	230	101	2	1	229	399	627	4e-68	256
4093112.combined_unique_18704_0	STM0152	54.35	230	103	2	1	229	399	627	3e-67	253
4093112.combined_unique_18704_0	DR0257	49.78	229	115	0	1	229	437	665	1e-64	244
4093112.combined_unique_18704_0	BU205	52.19	228	107	2	3	229	401	627	1e-61	234
4093112.combined_unique_18704_0	HI1233	52.63	228	106	2	3	229	398	624	2e-60	230
4093112.combined_unique_18704_0	Cgl2195	49.57	230	112	2	4	229	425	654	8e-60	228
4093112.combined_unique_18704_0	Rv2241	46.96	230	118	1	4	229	402	631	7e-57	218
4093112.combined_unique_18704_0	MT2301	46.96	230	118	1	4	229	402	631	7e-57	218
4093112.combined_unique_18704_0	ML1651	47.39	230	117	1	4	229	431	660	1e-56	218
4093112.combined_unique_18707_0	YNL175c	36.36	88	52	1	36	123	241	324	1e-09	60.5
4093112.combined_unique_18707_0	YNL175c	28.57	98	51	4	36	115	127	223	0.009	37.4
4093112.combined_unique_18707_0	SPBC887.05c	34.72	72	47	0	36	107	33	104	1e-09	60.1
4093112.combined_unique_18707_0	SPAC140.02	44.68	47	26	0	36	82	368	414	3e-09	58.5
4093112.combined_unique_18707_0	SPAC140.02	25.49	102	76	0	11	112	240	341	1e-04	43.1
4093112.combined_unique_18707_0	SPBC4F6.14	33.75	80	53	0	36	115	7	86	7e-09	57.4
4093112.combined_unique_18707_0	SPBC4F6.14	40.38	52	25	2	58	108	521	567	0.042	35.0
4093112.combined_unique_18707_1	TM1601	52.17	46	22	0	5	50	4	49	9e-08	53.9
4093112.combined_unique_18706_0	CC0944	48.47	229	114	3	1	228	274	499	5e-55	212
4093112.combined_unique_18706_0	Rv0214	49.12	226	111	3	1	225	306	528	4e-53	206
4093112.combined_unique_18706_0	MT0224	49.12	226	111	3	1	225	306	528	4e-53	206
4093112.combined_unique_18706_0	BMEI1632	42.44	205	114	2	24	228	437	637	4e-37	153
4093112.combined_unique_18706_0	CC0966	38.98	236	130	6	1	228	288	517	3e-35	146
4093112.combined_unique_18701_0	BU094	47.19	178	93	1	2	179	488	664	6e-44	175
4093112.combined_unique_18701_0	VCA0624	46.51	172	91	1	2	173	504	674	3e-41	166
4093112.combined_unique_18701_0	VC0473	46.51	172	91	1	2	173	518	688	3e-41	166
4093112.combined_unique_18701_0	PA0548	47.06	170	89	1	2	171	488	656	6e-40	161
4093112.combined_unique_18701_0	XF1936	43.45	168	95	0	3	170	492	659	2e-37	153
4093112.combined_unique_18701_0	BS_tkt	42.78	180	102	1	2	180	488	667	1e-36	150
4093112.combined_unique_18701_0	NMB1457	42.01	169	96	2	2	170	485	651	3e-35	146
4093112.combined_unique_18700_1	CC2605	57.45	188	80	0	1	188	110	297	8e-71	264
4093112.combined_unique_18700_1	PA1517	56.84	190	80	1	1	188	112	301	2e-65	246
4093112.combined_unique_18700_1	RSc2120	54.31	197	81	2	1	188	120	316	2e-65	246
4093112.combined_unique_18700_1	mll5132_1	58.60	186	76	1	4	188	113	298	5e-64	241
4093112.combined_unique_18700_1	AGc4231	57.89	190	78	2	1	188	113	302	8e-64	241
4093112.combined_unique_18700_1	SMb21284_1	56.45	186	80	1	4	188	112	297	4e-63	238
4093112.combined_unique_18700_1	SMb20875	54.79	188	82	2	4	188	116	303	3e-61	232
4093112.combined_unique_18700_1	BMEI1577_1	59.14	186	75	1	4	188	113	298	6e-61	231
4093112.combined_unique_18700_1	SPAC19G12.03	44.78	201	94	5	1	184	112	312	7e-42	168
[truncated: 583,588 more rows]
