# Supplementary material for: MetaPathways v2.5: quantitative functional, taxonomic and usability improvements
Source: Bioinformatics. 2015 Jun 15;31(20):3345–7. doi: 10.1093/bioinformatics/btv361 (PMC4595896; doi:10.1093/bioinformatics/btv361)
Supplement: Supplementary Data [file supp_btv361_03_4093112_combined_unique_qced_faa_cog_last_common_txt.gz]

Archive with 1 entries (1 files):
- 02_4093112_combined_unique.qced.faa.cog.last. common.txt
