# Supplementary material for: MetaPathways v2.5: quantitative functional, taxonomic and usability improvements
Source: Bioinformatics. 2015 Jun 15;31(20):3345–7. doi: 10.1093/bioinformatics/btv361 (PMC4595896; doi:10.1093/bioinformatics/btv361)
Supplement: Supplementary Data [file supp_btv361_03_4093112_combined_unique_qced_faa_cog_last_common_txt.gz › 02_4093112_combined_unique.qced.faa.cog.last. common.txt]

4093112.combined_unique_273_2	PA5497	69	714	209	10	4420	5125	27955864	27956579	0	2654
4093112.combined_unique_270_1	RSc2096	43	763	417	12	6456	7228	31520832	31521596	4.7e-197	1587
4093112.combined_unique_270_1	CC2618	43	756	407	17	6456	7224	12304432	12305189	1.62e-192	1552
4093112.combined_unique_270_1	mlr5135	42	757	407	19	6456	7223	56853705	56854463	1.2e-185	1499
4093112.combined_unique_270_1	BMEI1575	42	759	401	26	6456	7224	8648249	8649009	1.55e-182	1475
4093112.combined_unique_270_1	SMb20846	42	754	407	21	6456	7218	35020467	35021222	5.58e-181	1463
4093112.combined_unique_270_1	DRA0178	40	786	441	23	6456	7238	15446180	15446967	4.15e-167	1356
4093112.combined_unique_270_1	PA1523	45	543	294	0	6456	6998	26715081	26715625	9.33e-154	1253
4093112.combined_unique_270_1	SMb21287	42	550	313	3	6456	7002	35151948	35152499	3.98e-136	1117
4093112.combined_unique_273_0	RSc1562	71	288	83	0	3881	4168	31363996	31364285	8.58e-134	1099
4093112.combined_unique_270_1	AGc4204	41	534	305	6	6456	6985	5108805	5109340	2.72e-123	1018
4093112.combined_unique_273_0	CAC2783	53	295	137	1	3881	4176	11165744	11166040	1.07e-99	836
4093112.combined_unique_273_0	MT3443	54	289	128	3	3881	4170	24173642	24173932	4.54e-96	808
4093112.combined_unique_273_0	Rv3340	54	289	128	3	3881	4170	33500221	33500511	4.54e-96	808
4093112.combined_unique_272_1	CC2156	44	352	190	4	2295	2644	12170504	12170857	6.12e-96	807
4093112.combined_unique_273_0	BH2603	51	287	139	0	3881	4167	7812274	7812562	3.67e-95	801
4093112.combined_unique_273_0	lin0604	49	289	144	1	3881	4170	54682633	54682923	6.67e-95	799
4093112.combined_unique_273_0	BMEI1166	52	289	138	0	3881	4169	8534573	8534863	5.39e-94	792
4093112.combined_unique_273_0	TM0882	52	292	133	4	3881	4172	41835350	41835643	5.87e-93	784
4093112.combined_unique_273_0	AGc2311	50	289	142	0	3881	4169	4785763	4786053	3.52e-92	778
4093112.combined_unique_273_0	PA5025	51	288	138	1	3881	4167	27811245	27811534	4.74e-92	777
4093112.combined_unique_273_0	SMc01809	51	289	141	0	3881	4169	35688818	35689108	4.74e-92	777
4093112.combined_unique_272_1	SMc02105	42	351	202	1	2295	2644	35766260	35766612	2.3e-90	764
4093112.combined_unique_273_0	MA2715	49	287	141	2	3881	4169	20765244	20765532	7.58e-90	760
4093112.combined_unique_273_0	mlr8465	49	292	148	0	3881	4172	57269782	57270075	2.5e-89	756
4093112.combined_unique_272_1	BMEI0818	40	374	216	7	2295	2661	8434572	8434947	4.95e-88	746
4093112.combined_unique_273_0	L75975	48	292	147	2	3881	4174	19950749	19951042	1.21e-87	743
4093112.combined_unique_273_0	DR0873	49	301	140	11	3881	4172	14895885	14896187	1.78e-86	734
4093112.combined_unique_272_1	RSc2348	42	357	190	15	2295	2644	31597378	31597736	8.62e-85	721
4093112.combined_unique_273_0	VNG2421G	48	290	149	1	3881	4169	45111822	45112113	1.57e-84	719
4093112.combined_unique_272_1	AGc2531	39	351	213	1	2295	2644	4823521	4823873	3.83e-84	716
4093112.combined_unique_272_1	mlr0661	38	376	224	9	2295	2661	56428408	56428785	2.3e-83	710
4093112.combined_unique_273_1	PA5496	62	216	77	3	4178	4396	27955634	27955851	2.2e-80	687
4093112.combined_unique_273_0	YLR303w	46	291	151	4	3881	4167	47853463	47853755	1.07e-78	674
4093112.combined_unique_272_1	PA3230	39	361	211	7	2295	2658	27256752	27257114	1.57e-77	665
4093112.combined_unique_270_2	BMEI1576	33	471	303	9	7313	7788	8649031	8649503	5.17e-77	661
4093112.combined_unique_272_4	BH2134	51	242	116	1	3139	3379	7683151	7683394	1.71e-76	657
4093112.combined_unique_273_0	PM0738	43	287	157	3	3881	4168	29875435	29875723	1.71e-76	657
4093112.combined_unique_270_2	PA1524	34	447	275	14	7313	7763	26715881	26716329	2.3e-76	656
4093112.combined_unique_272_1	slr0656	36	371	232	5	2295	2660	58217637	58218009	4.18e-76	654
4093112.combined_unique_272_1	XF1447	37	362	218	8	2295	2658	45662315	45662678	8.26e-75	644
4093112.combined_unique_270_2	RSc2095	34	455	285	12	7313	7767	31520315	31520771	3.68e-74	639
4093112.combined_unique_272_4	sll0404	46	250	133	0	3139	3388	57735225	57735476	1.44e-71	619
4093112.combined_unique_272_1	all4102	35	373	233	8	2295	2661	52063869	52064243	2.3e-69	602
4093112.combined_unique_272_4	mlr6916	47	257	135	0	3139	3395	57068915	57069173	2.3e-69	602
4093112.combined_unique_272_4	BMEII1064	46	257	137	0	3139	3395	9086801	9087059	4.18e-69	600
4093112.combined_unique_273_5	BMEI0476	64	173	62	0	5979	6151	8341707	8341881	3.38e-68	593
4093112.combined_unique_273_5	AGc4069	64	173	62	0	5979	6151	5083259	5083433	1.11e-67	589
4093112.combined_unique_273_5	mll2701	65	168	58	0	5979	6146	55684273	55684442	2.02e-67	587
4093112.combined_unique_273_5	SMc02698	63	173	63	0	5979	6151	35913815	35913989	1.21e-66	581
4093112.combined_unique_272_4	glcD	45	250	136	0	3139	3388	53927976	53928227	2.97e-66	578
4093112.combined_unique_272_4	PA5355	45	253	139	0	3139	3391	27913680	27913934	5.4e-66	576
4093112.combined_unique_273_3	PA0525	41	288	159	9	5127	5411	26421418	26421707	7.28e-66	575
4093112.combined_unique_272_4	SMc00832	43	266	150	0	3139	3404	35456732	35456999	2.4e-65	571
4093112.combined_unique_272_4	alr5269	53	209	98	0	3139	3347	53063401	53063611	7.92e-65	567
4093112.combined_unique_272_4	RSc2666	43	250	142	0	3139	3388	31688709	31688960	6.97e-63	552
4093112.combined_unique_272_4	AGc1189	44	257	143	0	3139	3395	4603381	4603639	9.4e-63	551
4093112.combined_unique_272_4	BH2730	40	267	159	1	3139	3404	7849521	7849789	6.68e-60	529
4093112.combined_unique_272_5	alr5269	52	192	92	0	3435	3626	53063401	53063594	2.21e-59	525
4093112.combined_unique_272_5	sll0404	51	191	93	0	3435	3625	57735225	57735417	2.97e-59	524
4093112.combined_unique_272_4	BS_ysfC	39	272	164	1	3139	3409	9987326	9987599	4.01e-59	523
4093112.combined_unique_272_5	BMEII1064	49	191	96	0	3435	3625	9086801	9086993	6.98e-56	498
4093112.combined_unique_272_4	PAE1286	41	257	143	8	3139	3387	28705510	28705768	6.98e-56	498
4093112.combined_unique_272_5	mlr6916	48	191	98	0	3435	3625	57068915	57069107	1.71e-55	495
4093112.combined_unique_273_3	BMEII0996	36	288	176	7	5127	5411	9066294	9066583	3.1e-55	493
4093112.combined_unique_272_5	PAE1286	50	184	92	0	3435	3618	28705510	28705695	1.86e-54	487
4093112.combined_unique_272_5	glcD	47	191	100	0	3435	3625	53927976	53928168	4.56e-54	484
4093112.combined_unique_270_1	mll4880	29	552	363	22	6456	7003	55916523	55917076	6.14e-54	483
4093112.combined_unique_272_5	PA5355	47	191	100	0	3435	3625	27913680	27913872	6.69e-53	475
4093112.combined_unique_40560_0	SMb20270	63	137	50	0	1420	1556	34869470	34869608	2.21e-52	471
4093112.combined_unique_273_5	YPO3123	50	172	85	0	5979	6150	49615878	49616051	4.01e-52	469
4093112.combined_unique_273_5	ECs0522	51	172	84	0	5979	6150	16428372	16428545	9.82e-52	466
4093112.combined_unique_273_5	Zapt	51	172	84	0	5979	6150	50527594	50527767	9.82e-52	466
4093112.combined_unique_40560_0	BMEI1586	61	136	51	1	1420	1556	8652097	8652234	1.32e-51	465
4093112.combined_unique_273_5	apt	51	172	84	0	5979	6150	53183430	53183603	1.78e-51	464
4093112.combined_unique_270_1	AGc4204	47	197	101	2	6456	6650	5108805	5109003	2.4e-51	463
4093112.combined_unique_40560_0	AGl395	63	137	50	0	1420	1556	5837699	5837837	5.89e-51	460
4093112.combined_unique_40560_0	PA1255	61	137	53	0	1420	1556	26632482	26632620	7.93e-51	459
4093112.combined_unique_273_5	VC1053	48	172	88	0	5979	6150	43844150	43844323	1.94e-50	456
4093112.combined_unique_270_1	PA1523	45	191	103	2	6456	6644	26715081	26715273	3.53e-50	454
4093112.combined_unique_270_1	SMb21287	44	197	107	2	6456	6650	35151948	35152146	3.53e-50	454
4093112.combined_unique_273_5	HI1230	51	172	83	0	5979	6150	18759416	18759589	1.16e-49	450
4093112.combined_unique_273_5	RSc0417	50	172	85	0	5979	6150	31021967	31022140	1.16e-49	450
4093112.combined_unique_272_4	SSO3163	37	246	141	9	3139	3391	40215811	40216058	1.57e-49	449
4093112.combined_unique_272_4	aq_1769	39	261	156	3	3139	3396	53378425	53378687	2.85e-49	447
4093112.combined_unique_273_5	PM0363	51	172	83	0	5979	6150	29751294	29751467	3.84e-49	446
4093112.combined_unique_272_4	HP0509	37	231	142	2	3139	3367	19059862	19060094	1.27e-48	442
4093112.combined_unique_273_5	STM0483	48	172	88	0	5979	6150	40403025	40403198	1.27e-48	442
4093112.combined_unique_272_4	jhp0459	36	231	144	2	3139	3367	54165063	54165295	7.6e-48	436
4093112.combined_unique_273_5	NMB1662	50	168	84	0	5979	6146	26126138	26126307	6.14e-47	429
4093112.combined_unique_273_5	alr4582	51	172	78	4	5979	6150	52974079	52974252	2.73e-46	424
4093112.combined_unique_273_5	sll1430	50	172	80	4	5979	6150	57944019	57944192	9.02e-46	420
4093112.combined_unique_272_5	RSc2666	41	191	111	0	3435	3625	31688709	31688901	1.64e-45	418
4093112.combined_unique_273_5	TM1384	44	166	92	0	5979	6144	41982018	41982185	1.32e-44	411
4093112.combined_unique_272_5	SMc00832	43	189	105	1	3435	3624	35456732	35456922	2.41e-44	409
4093112.combined_unique_272_3	CC0986	42	222	118	8	2903	3126	11801856	11802079	3.24e-44	408
4093112.combined_unique_273_5	HP0572	51	156	74	2	5979	6132	19076971	19077128	1.44e-43	403
4093112.combined_unique_272_5	AGc1189	43	187	105	1	3435	3622	4603381	4603569	2.62e-43	401
4093112.combined_unique_273_5	jhp0519	51	156	73	2	5979	6132	54182341	54182498	2.62e-43	401
4093112.combined_unique_270_0	YLR355c	49	150	75	1	6306	6454	47878732	47878883	2.12e-42	394
4093112.combined_unique_270_2	mlr5134	45	161	87	0	7313	7473	56853211	56853373	9.41e-42	389
4093112.combined_unique_270_2	SMb21286	46	156	83	0	7313	7468	35151454	35151611	5.64e-41	383
4093112.combined_unique_270_2	AGc4202	45	156	85	0	7313	7468	5108315	5108472	1.86e-40	379
4093112.combined_unique_272_5	SSO3163	43	183	102	1	3435	3618	40215811	40215995	1.12e-39	373
4093112.combined_unique_40560_0	mlr6810	53	129	60	0	1420	1548	57059615	57059745	4.97e-39	368
4093112.combined_unique_272_3	ECs5283	39	225	130	6	2903	3121	17760609	17760835	1.64e-38	364
4093112.combined_unique_272_3	uxuR	39	225	130	6	2903	3121	58648124	58648350	1.64e-38	364
4093112.combined_unique_272_3	CC2813	40	211	121	4	2903	3115	12359474	12359686	2.21e-38	363
4093112.combined_unique_272_3	ZuxuR	39	225	130	6	2903	3121	51133340	51133566	5.41e-38	360
4093112.combined_unique_272_3	AGl3126	35	230	142	5	2903	3131	5747084	5747315	1.32e-37	357
4093112.combined_unique_273_2	RSc0195	39	181	107	2	4420	4598	30958874	30959056	4.37e-37	353
4093112.combined_unique_270_2	SMb21011	44	159	84	5	7313	7466	35066376	35066536	4.37e-37	353
4093112.combined_unique_273_6	alr4054	61	103	40	0	6155	6257	52910602	52910706	5.89e-37	352
4093112.combined_unique_273_6	sll0135	52	132	59	2	6155	6288	57674608	57674741	5.89e-37	352
4093112.combined_unique_272_3	STM4507	38	221	131	6	2903	3117	41540606	41540828	6.42e-36	344
4093112.combined_unique_272_3	YPO1279	34	226	144	4	2903	3124	49114451	49114678	1.17e-35	342
4093112.combined_unique_272_5	BH2730	35	183	118	0	3435	3617	7849521	7849705	6.99e-35	336
4093112.combined_unique_273_2	BH2810	32	248	161	5	4420	4670	7871247	7871496	1.27e-34	334
4093112.combined_unique_272_5	Cj1213c	38	184	112	2	3435	3616	14499618	14499803	4.19e-34	330
4093112.combined_unique_272_3	SMb20441	34	231	144	7	2903	3134	34920040	34920272	4.19e-34	330
4093112.combined_unique_272_5	BS_ysfC	33	188	125	0	3435	3622	9987326	9987515	5.65e-34	329
4093112.combined_unique_272_5	DR1731	40	183	105	3	3435	3618	15147375	15147559	3.39e-33	323
4093112.combined_unique_40561_0	Rv2455c_1	48	136	68	1	1558	1694	1196971	1197108	1.51e-32	318
4093112.combined_unique_273_2	AF1664	37	171	100	5	4420	4595	4367021	4367193	2.03e-32	317
4093112.combined_unique_272_5	XF0347	33	184	123	0	3435	3618	45391276	45391461	7.3e-31	305
4093112.combined_unique_272_5	jhp0459	33	182	118	2	3435	3616	54165063	54165246	1.07e-28	291
4093112.combined_unique_40561_0	MT2530_1	47	129	66	1	1558	1687	1302040	1302170	1.54e-28	290
4093112.combined_unique_272_3	STM1541	33	220	129	15	2903	3127	40697234	40697455	6.52e-28	286
4093112.combined_unique_273_2	SSO0929	33	174	115	1	4420	4594	39652867	39653042	1.34e-27	284
4093112.combined_unique_270_2	DRA0177	40	157	83	9	7313	7464	15445695	15445853	5.65e-27	280
4093112.combined_unique_273_2	TVN0092	34	171	106	5	4420	4595	42483364	42483536	5.65e-27	280
4093112.combined_unique_272_5	HP0509	32	182	120	2	3435	3616	19059862	19060045	8.09e-27	279
4093112.combined_unique_273_2	MT0596	33	175	110	5	4420	4599	23322773	23322949	2.37e-26	276
4093112.combined_unique_273_2	Rv0570	33	175	110	5	4420	4599	32655619	32655795	2.37e-26	276
4093112.combined_unique_273_2	Ta1475	32	172	110	4	4420	4595	43314981	43315154	2.37e-26	276
4093112.combined_unique_114275_0	AF1458_1	63	79	29	0	2	80	24715	24795	2.92e-23	256
4093112.combined_unique_114275_0	PAB0190_1	63	79	29	0	2	80	409978	410058	4.16e-23	255
4093112.combined_unique_272_5	RSc2664	31	186	123	4	3435	3616	31687939	31688126	5.92e-23	254
4093112.combined_unique_114275_0	VNG2356G_1	59	79	32	0	2	80	74741	74821	1.2e-22	252
4093112.combined_unique_273_2	MA1665	34	157	96	5	4420	4581	20478200	20478358	1.71e-22	251
4093112.combined_unique_114275_0	MA0096_1	56	79	34	0	2	80	86467	86547	2.43e-22	250
4093112.combined_unique_114275_0	PH1896m_1	62	79	30	0	2	80	400660	400740	6.98e-22	247
4093112.combined_unique_272_6	BH2136	36	142	89	1	3654	3794	7683978	7684121	9.92e-22	246
4093112.combined_unique_273_2	BH2810	34	175	109	4	4420	4596	7871247	7871423	1.64e-20	238
4093112.combined_unique_114275_0	MTH1415_1	55	79	35	0	2	80	240591	240671	9.39e-20	233
4093112.combined_unique_273_6	SPAC16C9.02c	55	79	35	0	6155	6233	36967373	36967453	2.67e-19	230
4093112.combined_unique_273_6	YLR017w	38	137	81	3	6155	6288	47723008	47723146	2.67e-19	230
4093112.combined_unique_40560_0	AGc701	35	126	81	0	1420	1545	5317855	5317982	3.78e-19	229
4093112.combined_unique_270_0	aq_1245	42	126	60	9	6306	6436	53263537	53263664	5.36e-19	228
4093112.combined_unique_273_2	PAE3155	42	117	61	6	4420	4530	29028390	29028508	7.59e-19	227
4093112.combined_unique_114275_0	TVN1490	49	79	40	0	2	80	42886253	42886333	7.59e-19	227
4093112.combined_unique_273_2	VNG1644G	41	107	59	4	4420	4522	44937958	44938066	4.86e-17	215
4093112.combined_unique_114275_0	Ta1501	45	79	43	0	2	80	43322113	43322193	1.53e-15	205
4093112.combined_unique_273_6	APE1885	41	115	64	3	6155	6270	6517345	6517461	2.16e-15	204
4093112.combined_unique_273_6	PH0125	40	99	55	3	6155	6256	29159127	29159227	2.16e-15	204
4093112.combined_unique_273_6	PAB2264	38	99	57	3	6155	6256	28439404	28439504	4.75e-14	195
4093112.combined_unique_270_0	MK0832	39	117	59	9	6306	6427	22160453	22160571	2.63e-13	190
4093112.combined_unique_273_6	SSO2343	34	121	75	3	6155	6276	39999943	40000065	3.7e-13	189
4093112.combined_unique_114275_0	YIR002c_1	50	71	35	0	2	72	568464	568536	7.34e-13	187
4093112.combined_unique_114275_0	SPAC20H4.04	45	77	42	0	2	78	37147421	37147499	2.87e-12	183
4093112.combined_unique_273_2	MTH652	33	121	74	5	4420	4545	24748250	24748372	7.99e-12	180
4093112.combined_unique_273_2	PAE3155	25	296	186	34	4420	4691	29028390	29028687	1.58e-11	178
4093112.combined_unique_272_2	RSc0891	28	136	96	1	2671	2805	31156181	31156318	1.58e-11	178
4093112.combined_unique_114275_0	SPAC9.05	48	70	36	0	2	71	37689448	37689519	3.11e-11	176
4093112.combined_unique_273_2	CAC1047	24	302	194	32	4420	4705	10703437	10703740	1.21e-10	172
4093112.combined_unique_272_2	RSc3171	27	135	97	1	2671	2804	31840025	31840161	1.21e-10	172
4093112.combined_unique_272_2	RSc3247	27	135	97	1	2671	2804	31859785	31859921	1.21e-10	172
4093112.combined_unique_273_2	VNG1644G	35	137	73	13	4420	4559	44937958	44938096	1.21e-10	172
4093112.combined_unique_114275_0	MK1678_1	46	82	40	4	2	79	328767	328850	3.35e-10	169
4093112.combined_unique_273_2	TVN0092	31	172	108	10	4420	4585	42483364	42483537	2.69e-08	156
4093112.combined_unique_273_2	Ta1475	35	146	76	16	4420	4559	43314981	43315128	1.03e-07	152
4093112.combined_unique_273_6	VNG0335a	50	58	29	0	6155	6212	44672801	44672860	1.03e-07	152
4093112.combined_unique_272_2	lin1231	23	160	122	0	2671	2830	54848643	54848804	7.69e-07	146
4093112.combined_unique_48753_0	lin0372	41	70	38	2	229	300	54611614	54611685	0.000815	125
4093112.combined_unique_272_2	SA0058	28	107	75	2	2671	2775	33711752	33711860	0.211	108
4093112.combined_unique_48751_0	SA1095	40	49	29	0	338	386	34012332	34012382	50.5	91
4093112.combined_unique_48753_0	CAC3275	39	48	29	0	229	276	11305265	11305314	69.5	90
4093112.combined_unique_273_2	AF1664	47	54	24	3	4420	4476	4367021	4367076	181	87
4093112.combined_unique_273_2	MT0596	42	52	26	3	4420	4472	23322773	23322826	892	82
4093112.combined_unique_273_2	Rv0570	42	52	26	3	4420	4472	32655619	32655672	892	82
4093112.combined_unique_273_2	SSO0929	46	48	23	2	4420	4469	39652867	39652916	1.23e+03	81
4093112.combined_unique_40562_0	AF1946_3	31	66	28	13	1697	1775	36699	36766	8.22e+03	75
4093112.combined_unique_273_3	BS_yojO	60	23	9	0	5127	5149	9859807	9859831	2.12e+04	72
4093112.combined_unique_272_0	Cj1552c	29	86	51	10	1947	2022	14598212	14598299	2.12e+04	72
4093112.combined_unique_273_2	MA1665	44	45	22	2	4420	4466	20478200	20478246	2.91e+04	71
4093112.combined_unique_40566_1	SMa2199	39	42	24	1	1259	1301	34759105	34759148	1.03e+05	67
4093112.combined_unique_40562_0	MA2045	44	27	15	0	1697	1723	20582168	20582196	1.93e+05	65
4093112.combined_unique_273_4	YPO0970_1	29	55	37	2	5836	5888	2506055	2506111	6.79e+05	61
4093112.combined_unique_48755_0	VNG0005H	70	17	4	1	838	853	44606163	44606181	6.79e+05	61
4093112.combined_unique_48758_0	MJ0654	38	31	19	0	1349	1379	21612852	21612884	9.3e+05	60
4093112.combined_unique_40562_0	YPO3678	66	18	6	0	1697	1714	49777576	49777595	1.27e+06	59
4093112.combined_unique_48753_0	lin0661	25	86	54	9	229	311	54698564	54698651	2.38e+06	57
4093112.combined_unique_40561_0	AGc1266_2	35	59	28	10	1558	1606	3297837	3297897	3.26e+06	56
4093112.combined_unique_40561_0	TM0153	60	15	6	0	1558	1572	41615384	41615400	3.26e+06	56
4093112.combined_unique_48754_0	VCA0805	47	23	12	0	962	984	44523962	44523986	5.45e+07	47
4093112.combined_unique_48753_0	lin0739_1	35	28	18	0	229	256	1550703	1550732	1.39e+08	44
4093112.combined_unique_48753_0	lin1101_1	56	16	7	0	229	244	1560762	1560779	1.39e+08	44
4093112.combined_unique_273_1	AF1664	38	29	15	2	4178	4208	4367021	4367051	1.9e+08	43
4093112.combined_unique_271_6	BMEII0282	62	470	174	2	1740	2211	8863306	8863777	3.34e-194	1565
4093112.combined_unique_271_6	RSc2350	59	472	190	0	1740	2211	31597963	31598436	1.37e-187	1514
4093112.combined_unique_276_6	AGc3836	55	392	175	0	4156	4547	5046472	5046865	2.1e-140	1150
4093112.combined_unique_276_6	SMc01852	55	389	175	0	4156	4544	35700257	35700647	1.31e-135	1113
4093112.combined_unique_271_7	SMc00133	71	286	80	1	2223	2507	35288166	35288453	5.37e-129	1062
4093112.combined_unique_271_7	mlr0552	70	284	82	1	2223	2505	56412956	56413241	1.93e-127	1050
4093112.combined_unique_271_7	BMEI1024	68	286	88	1	2223	2507	8492910	8493197	2.29e-125	1034
4093112.combined_unique_271_7	PA1576	64	284	100	0	2223	2506	26732681	26732966	7.56e-118	976
4093112.combined_unique_271_7	CC1574	62	282	100	3	2223	2507	11987269	11987552	1.21e-108	905
4093112.combined_unique_274_3	mlr3157	56	317	131	5	7560	7879	56667878	56668196	6.38e-106	884
4093112.combined_unique_274_3	SMc04125	54	317	137	5	7560	7879	36149271	36149589	9.37e-105	875
4093112.combined_unique_274_3	AGc207	54	317	138	5	7560	7879	4744725	4745043	3.09e-104	871
4093112.combined_unique_271_6	BH0539	38	469	278	7	1740	2209	7228568	7229038	1.5e-102	858
4093112.combined_unique_271_5	RSc2351	61	252	92	4	1491	1738	31598442	31598695	9.79e-94	790
4093112.combined_unique_271_6	CC3141	38	472	283	7	1740	2208	12455781	12456254	1.7e-90	765
4093112.combined_unique_271_5	mlr6518	61	248	96	0	1491	1738	57017253	57017502	3.1e-90	763
4093112.combined_unique_271_6	YER073w	35	466	293	5	1740	2208	46752354	46752821	1.02e-89	759
4093112.combined_unique_271_7	VCA0007	52	281	134	0	2223	2503	44336149	44336431	2.72e-88	748
4093112.combined_unique_271_6	YMR169c	37	468	283	10	1740	2199	48084390	48084859	2.97e-87	740
4093112.combined_unique_271_6	YMR170c	37	468	281	10	1740	2199	48084897	48085366	1.32e-86	735
4093112.combined_unique_271_6	SPAC9E9.09c	38	457	273	8	1740	2196	37707081	37707539	4.35e-86	731
4093112.combined_unique_271_5	BMEII0283	56	250	105	4	1491	1736	8863843	8864094	8.26e-82	698
4093112.combined_unique_271_5	BMEII0514	50	247	122	0	1491	1737	8931697	8931945	1.38e-75	650
4093112.combined_unique_274_1	BS_ydiE	44	312	159	11	6903	7223	9613284	9613597	4.55e-75	646
4093112.combined_unique_274_1	BH0548	42	326	172	10	6903	7238	7230643	7230970	8.26e-75	644
4093112.combined_unique_274_1	TM0145	40	323	173	14	6903	7239	41613150	41613474	4.95e-74	638
4093112.combined_unique_274_1	CAC0901	37	328	193	8	6903	7238	10658313	10658642	2.61e-71	617
4093112.combined_unique_274_1	RSc2219	39	318	187	5	6903	7225	31560252	31560571	4.18e-69	600
4093112.combined_unique_274_1	slr0807	40	336	182	14	6903	7242	58250441	58250778	2.73e-67	586
4093112.combined_unique_274_1	YPO0646	38	320	182	10	6903	7232	48930483	48930804	4.01e-66	577
4093112.combined_unique_274_1	aq_801	37	322	181	14	6903	7238	53600067	53600390	1.57e-63	557
4093112.combined_unique_274_1	SP0129	40	324	177	12	6903	7238	36272420	36272745	5.17e-63	553
4093112.combined_unique_271_4	PA1757	52	192	92	0	1282	1473	26785448	26785641	3.1e-62	547
4093112.combined_unique_274_1	BMEI0175	39	331	177	21	6903	7232	8257251	8257583	4.18e-62	546
4093112.combined_unique_277_0	DRA0251	49	208	94	8	4860	5075	15470770	15470979	1.02e-61	543
4093112.combined_unique_277_0	RSc1203	49	208	94	8	4860	5075	31250321	31250530	2.51e-61	540
4093112.combined_unique_274_3	TM0105	38	305	168	13	7560	7877	41600697	41601003	2.03e-60	533
4093112.combined_unique_274_3	CAC0705	38	301	160	17	7560	7877	10597231	10597533	1.21e-59	527
4093112.combined_unique_274_3	alr5368	37	297	160	18	7560	7874	53082829	53083127	2.21e-59	525
4093112.combined_unique_277_0	CC0096	47	216	113	1	4860	5076	11520825	11521042	5.88e-58	514
4093112.combined_unique_271_7	L81616	40	280	165	1	2223	2503	19968621	19968902	1.07e-57	512
4093112.combined_unique_274_3	BS_yufQ	37	312	168	22	7560	7879	10039411	10039724	6.41e-57	506
4093112.combined_unique_271_7	BS_ykwC	38	282	172	1	2223	2505	9788285	9788568	1.27e-55	496
4093112.combined_unique_277_0	PA5234	48	206	94	8	4860	5073	27876425	27876632	1.71e-55	495
4093112.combined_unique_271_7	lin1004	38	281	171	1	2223	2504	54789582	54789864	1.21e-52	473
4093112.combined_unique_274_3	SP0848	39	314	161	24	7560	7881	36444420	36444735	5.4e-52	468
4093112.combined_unique_271_7	SSO1560	36	286	181	1	2223	2509	39816079	39816366	2.4e-51	463
4093112.combined_unique_271_7	PAE1145	38	270	165	1	2223	2493	28681304	28681575	4.76e-50	453
4093112.combined_unique_276_4	SMc03983	58	166	65	4	3815	3978	36118268	36118435	2.85e-49	447
4093112.combined_unique_276_4	XF0826	55	160	70	1	3815	3973	45504821	45504982	3.84e-49	446
4093112.combined_unique_276_4	mlr3754	57	164	70	0	3815	3978	56730717	56730882	6.98e-49	444
4093112.combined_unique_277_2	STM4397	45	207	107	5	5281	5490	41504897	41505105	1.27e-48	442
4093112.combined_unique_277_2	ECs5185	46	203	102	5	5281	5486	17725159	17725363	2.3e-48	440
4093112.combined_unique_277_2	fklB	46	203	102	5	5281	5486	53885381	53885585	2.3e-48	440
4093112.combined_unique_270_4	lin1426	53	169	76	2	2	168	54899578	54899748	4.19e-48	438
4093112.combined_unique_270_4	CAC0703	49	170	84	2	2	169	10596350	10596521	1.02e-47	435
4093112.combined_unique_271_5	PA1649	40	245	140	6	1491	1733	26756422	26756668	1.02e-47	435
4093112.combined_unique_276_4	AGl2190	55	166	70	4	3815	3978	5576395	5576562	1.38e-47	434
4093112.combined_unique_274_3	SPy1225	35	314	170	26	7560	7881	39201513	39201828	2.51e-47	432
4093112.combined_unique_271_5	TM0325	40	247	137	8	1491	1735	41670872	41671120	2.51e-47	432
4093112.combined_unique_277_2	ZfklB	45	203	103	5	5281	5486	50684293	50684497	2.51e-47	432
4093112.combined_unique_271_5	lin2278	40	247	143	3	1491	1734	55143425	55143673	3.38e-47	431
4093112.combined_unique_270_4	TM0103	50	170	83	2	2	169	41599844	41600015	8.28e-47	428
4093112.combined_unique_271_7	slr0229	35	280	177	3	2223	2503	58117008	58117289	2.73e-46	424
4093112.combined_unique_270_4	L165279	49	193	96	2	2	192	19721847	19722041	3.68e-46	423
4093112.combined_unique_270_4	alr5362	50	168	84	0	2	169	53081639	53081808	4.96e-46	422
4093112.combined_unique_274_3	TP0323	33	304	179	19	7560	7872	42217911	42218216	4.01e-45	415
4093112.combined_unique_270_4	BS_yufO	51	170	81	2	2	169	10038551	10038722	1.78e-44	410
4093112.combined_unique_270_4	SMb20124	50	166	81	2	2	165	34828085	34828252	5.89e-44	406
4093112.combined_unique_270_4	SP0846	51	170	80	2	2	169	36443555	36443726	1.94e-43	402
4093112.combined_unique_276_5	XF0826	58	134	54	1	3980	4114	45504821	45504956	5.18e-42	391
4093112.combined_unique_271_3	BH0113	34	237	150	4	1025	1261	7117379	7117617	1.27e-41	388
4093112.combined_unique_270_4	SPy1227	49	170	81	4	2	169	39202187	39202358	1.27e-41	388
4093112.combined_unique_271_7	STM3248	32	293	196	1	2223	2516	41173041	41173335	1.27e-41	388
4093112.combined_unique_271_7	RSc2429	36	289	170	11	2223	2508	31622638	31622928	2.31e-41	386
4093112.combined_unique_270_4	mlr3154	45	165	88	2	2	164	56667010	56667176	3.38e-40	377
4093112.combined_unique_270_4	AF0887	45	180	96	2	2	179	4166033	4166214	6.15e-40	375
4093112.combined_unique_271_3	alr1159	36	236	147	2	1025	1260	52493473	52493710	8.29e-40	374
4093112.combined_unique_271_3	lin0273	33	236	150	5	1025	1261	54585787	54586024	8.29e-40	374
4093112.combined_unique_277_2	NMB1567	39	210	125	3	5281	5487	26099339	26099550	1.51e-39	372
4093112.combined_unique_270_4	VNG0901G	45	170	89	4	2	167	44789754	44789925	1.51e-39	372
4093112.combined_unique_277_2	NMA1756	39	210	125	3	5281	5487	25559020	25559231	2.03e-39	371
4093112.combined_unique_270_4	alr5362	42	183	92	9	2	193	53081639	53081823	3.69e-39	369
4093112.combined_unique_276_5	mlr3754	57	132	54	2	3980	4111	56730717	56730850	2.21e-38	363
4093112.combined_unique_271_3	HI0860	38	238	143	3	1025	1261	18645164	18645403	2.98e-38	362
4093112.combined_unique_270_4	SMa2365	46	171	90	2	2	170	34784199	34784371	2.98e-38	362
4093112.combined_unique_271_3	BS_yacO	33	241	155	5	1025	1266	9515868	9516110	4.01e-38	361
4093112.combined_unique_270_4	AF0887	37	196	117	4	2	201	4166033	4166230	7.29e-38	359
4093112.combined_unique_271_3	PA4936	35	236	147	4	1025	1260	27780537	27780774	2.41e-37	355
4093112.combined_unique_270_4	SMa2127	46	170	89	2	2	171	34750827	34750998	2.41e-37	355
4093112.combined_unique_270_4	lin1426	36	199	126	0	2	200	54899578	54899778	4.37e-37	353
4093112.combined_unique_270_4	BS_yufO	29	299	201	10	2	298	10038551	10038851	7.94e-37	351
4093112.combined_unique_270_4	mll4176	40	182	108	0	2	183	55841171	55841354	7.94e-37	351
4093112.combined_unique_271_3	slr0955	35	241	152	3	1025	1264	58286233	58286475	1.07e-36	350
4093112.combined_unique_277_2	ECs4198	41	201	98	17	5281	5476	17423230	17423432	2.62e-36	347
4093112.combined_unique_271_3	PM1953	38	238	143	3	1025	1261	30249342	30249581	2.62e-36	347
4093112.combined_unique_271_3	YPO0381	35	237	150	2	1025	1261	48849056	48849294	2.62e-36	347
4093112.combined_unique_277_2	fkpA	41	201	98	17	5281	5476	53885641	53885843	2.62e-36	347
4093112.combined_unique_277_2	HI0574	43	169	96	0	5281	5449	18558958	18559128	3.53e-36	346
4093112.combined_unique_271_3	RC1009	36	226	129	11	1025	1259	30543441	30543668	4.76e-36	345
4093112.combined_unique_277_2	ZfkpA	41	201	99	17	5281	5476	50684553	50684755	1.17e-35	342
4093112.combined_unique_271_3	XF1985	35	240	152	3	1025	1263	45796233	45796474	2.12e-35	340
4093112.combined_unique_276_5	AGl2190	54	132	57	2	3980	4111	5576395	5576528	5.19e-35	337
4093112.combined_unique_271_5	CC1816	35	237	150	3	1491	1730	12065718	12065956	5.19e-35	337
4093112.combined_unique_277_4	MA3383	61	103	40	0	5615	5717	20943309	20943413	5.19e-35	337
4093112.combined_unique_271_3	AGc3623	37	224	126	10	1025	1256	5005887	5006112	9.42e-35	335
4093112.combined_unique_270_4	PAB0303	42	169	97	1	2	169	28035780	28035950	9.42e-35	335
4093112.combined_unique_270_4	PH1713	41	169	98	1	2	169	29558671	29558841	1.27e-34	334
4093112.combined_unique_274_2	XF1817	29	314	205	16	7250	7551	45753858	45754173	3.11e-34	331
4093112.combined_unique_270_4	mll4176	47	150	78	1	2	150	55841171	55841322	3.11e-34	331
4093112.combined_unique_270_4	TM0103	33	208	138	0	2	209	41599844	41600053	4.19e-34	330
4093112.combined_unique_276_5	SMc03983	52	132	60	2	3980	4111	36118268	36118401	1.86e-33	325
4093112.combined_unique_270_4	CAC0703	28	299	212	2	2	298	10596350	10596650	3.39e-33	323
4093112.combined_unique_270_4	SMb20124	34	199	131	0	2	200	34828085	34828285	2.21e-31	309
4093112.combined_unique_276_7	aq_135	33	274	164	15	4551	4831	53290199	53290474	2.84e-30	301
4093112.combined_unique_270_4	TP0321	36	174	109	2	2	173	42216976	42217151	5.2e-29	293
4093112.combined_unique_270_4	SMa2365	36	197	122	3	2	201	34784199	34784397	7.46e-29	292
4093112.combined_unique_276_4	ECU01g0240	38	147	89	1	3815	3960	15571697	15571845	1.66e-26	277
4093112.combined_unique_274_2	NMB1916	32	164	110	1	7250	7414	26198513	26198678	4.98e-24	261
4093112.combined_unique_276_7	DR1980	30	308	177	33	4551	4857	15215676	15215985	7.09e-24	260
4093112.combined_unique_277_0	MT0157	33	205	121	11	4860	5073	23179480	23179686	1.01e-23	259
4093112.combined_unique_274_3	PAE3118	37	160	87	10	7560	7725	29021385	29021546	1.01e-23	259
4093112.combined_unique_277_0	Rv0149	33	205	121	11	4860	5073	32513656	32513862	1.01e-23	259
4093112.combined_unique_277_4	BH0643	45	103	56	0	5615	5717	7261154	7261258	1.71e-22	251
4093112.combined_unique_276_5	ECU01g0240	40	135	76	3	3980	4117	15571697	15571833	1.52e-18	225
4093112.combined_unique_277_6	SPAC824.07	32	170	95	17	5793	5959	37666263	37666434	1.52e-18	225
4093112.combined_unique_277_0	aq_1362	27	198	121	18	4860	5075	53293760	53293959	5.45e-16	208
4093112.combined_unique_271_9	all5167	44	98	52	2	2656	2751	52228529	52228628	1.09e-15	206
4093112.combined_unique_277_6	SPCC13B11.03c	32	170	95	17	5793	5959	38614820	38614991	1.53e-15	205
4093112.combined_unique_271_9	BS_yacM	44	98	52	2	2656	2751	9515476	9515575	3.7e-13	189
4093112.combined_unique_270_5	BS_yufO	53	63	29	0	418	480	10038551	10038615	5.21e-13	188
4093112.combined_unique_270_5	lin1426	53	63	29	0	418	480	54899578	54899642	5.68e-12	181
4093112.combined_unique_270_5	mlr6802	60	55	22	0	418	472	57057450	57057506	7.99e-12	180
4093112.combined_unique_271_9	slr0951	41	96	54	2	2656	2749	58285265	58285362	1.12e-11	179
4093112.combined_unique_276_7	SMc00410	26	240	159	15	4551	4801	35352129	35352370	1.58e-11	178
4093112.combined_unique_270_5	alr5362	57	57	24	0	418	474	53081639	53081697	1.58e-11	178
4093112.combined_unique_277_6	slr1259	32	113	75	1	5793	5904	58355740	58355854	3.11e-11	176
4093112.combined_unique_271_8	BS_yacM	38	114	59	9	2520	2632	9515476	9515591	4.37e-11	175
4093112.combined_unique_270_5	SP0846	57	57	24	0	418	474	36443555	36443613	8.62e-11	173
4093112.combined_unique_270_5	mll5657	57	52	22	0	418	469	56013400	56013453	1.7e-10	171
4093112.combined_unique_276_7	AGc511	24	241	164	15	4551	4802	5277280	5277522	4.7e-10	168
4093112.combined_unique_270_5	SPy1227	54	57	26	0	418	474	39202187	39202245	4.7e-10	168
4093112.combined_unique_270_5	PH1713	53	66	30	1	418	482	29558671	29558738	5e-09	161
4093112.combined_unique_276_6	BB0727	32	115	76	1	4156	4271	6891796	6891912	9.81e-09	159
4093112.combined_unique_271_9	DR2604	41	87	50	1	2656	2741	15383913	15384001	1.37e-08	158
4093112.combined_unique_277_6	alr3904	27	193	130	9	5793	5984	52889479	52889673	1.92e-08	157
4093112.combined_unique_271_8	BH0107	36	115	62	9	2520	2633	7115669	7115785	7.37e-08	153
4093112.combined_unique_276_6	BU305	28	179	98	24	4156	4358	10310492	10310672	1.03e-07	152
4093112.combined_unique_277_6	SSO2072	25	209	126	28	5793	5981	39935096	39935306	2.92e-06	142
4093112.combined_unique_271_9	MT3688	42	95	51	4	2656	2746	24250159	24250255	4.08e-06	141
4093112.combined_unique_271_9	Rv3582c	42	95	51	4	2656	2746	33588643	33588739	4.08e-06	141
4093112.combined_unique_271_9	Cgl2607	38	95	52	6	2656	2744	14034146	14034242	1.11e-05	138
4093112.combined_unique_271_9	ML0321	43	94	50	3	2656	2746	22485556	22485651	2.99e-05	135
4093112.combined_unique_276_7	CC3604	31	104	68	3	4551	4651	12582002	12582107	4.17e-05	134
4093112.combined_unique_271_8	CAC3184	30	113	67	10	2520	2630	11278196	11278310	8.09e-05	132
4093112.combined_unique_271_8	slr0951	33	117	69	8	2520	2634	58285265	58285383	0.000113	131
4093112.combined_unique_271_8	lin0267	35	115	63	10	2520	2632	54584090	54584206	0.000157	130
4093112.combined_unique_276_6	TP0108	28	116	83	0	4156	4271	42154568	42154685	0.000303	128
4093112.combined_unique_276_7	mll5193	32	93	63	0	4551	4643	55958575	55958669	0.000422	127
4093112.combined_unique_271_9	lin1071	39	78	46	1	2656	2732	54808576	54808655	0.000586	126
4093112.combined_unique_276_6	VC2689	32	99	58	7	4156	4261	44309853	44309953	0.0216	115
4093112.combined_unique_276_7	BMEII0259	24	121	91	0	4551	4671	8856970	8857092	0.0299	114
4093112.combined_unique_276_6	MPN302	38	92	47	7	4156	4254	22998376	22998469	0.0415	113
4093112.combined_unique_276_6	SPBC16H5.02	36	65	40	1	4156	4221	37943298	37943364	0.11	110
4093112.combined_unique_276_1	BH2771	53	28	13	0	3128	3155	7861546	7861575	892	82
4093112.combined_unique_277_9	CC1048	34	41	27	0	6219	6259	11822884	11822926	1.23e+03	81
4093112.combined_unique_276_1	TP0518	25	116	83	4	3128	3239	42285971	42286088	1.68e+03	80
4093112.combined_unique_271_4	VCA0243	41	34	20	0	1282	1315	44403244	44403279	2.31e+03	79
4093112.combined_unique_276_6	BB0727	28	76	54	0	4156	4231	6891796	6891873	1.13e+04	74
4093112.combined_unique_271_2	APE1340	24	83	63	0	878	960	6415082	6415166	2.91e+04	71
4093112.combined_unique_276_1	SPy0265	32	80	43	10	3128	3201	38991301	38991382	1.03e+05	67
4093112.combined_unique_274_0	MA0871	37	35	22	0	6656	6690	20258333	20258369	6.79e+05	61
4093112.combined_unique_275_4	PA2445_2	64	498	168	6	3093	3596	2845401	2845900	2.81e-224	1797
4093112.combined_unique_275_4	DR1809_2	61	508	191	2	3093	3602	944298	944807	3.34e-222	1781
4093112.combined_unique_275_4	YPO0905_2	62	494	184	1	3093	3587	2505560	2506055	7.83e-219	1755
4093112.combined_unique_275_4	STM3053_2	63	489	176	3	3093	3584	2635261	2635751	2.09e-217	1744
4093112.combined_unique_275_4	XF1385_2	60	517	194	8	3093	3601	3006622	3007140	2.09e-217	1744
4093112.combined_unique_275_4	ECs3774_2	61	503	187	4	3093	3597	2463248	2463752	5.11e-217	1741
4093112.combined_unique_275_4	gcvP_2	62	489	178	3	3093	3584	2208930	2209420	3.06e-216	1735
4093112.combined_unique_275_4	ZgcvP_2	62	489	180	3	3093	3584	2331184	2331674	8.17e-215	1724
4093112.combined_unique_275_4	NMA1934_2	61	494	188	1	3093	3587	3078340	3078835	1.48e-214	1722
4093112.combined_unique_275_4	RSc3295_2	62	497	187	1	3093	3590	3147364	3147862	4.9e-214	1718
4093112.combined_unique_275_4	PA5213_2	64	491	172	2	3093	3585	2920749	2921241	5.34e-213	1710
4093112.combined_unique_275_4	AGc2699_2	60	496	185	6	3093	3594	3313783	3314280	1.15e-210	1692
4093112.combined_unique_275_4	SMc02049_2	60	496	184	6	3093	3594	3494684	3495181	3.8e-210	1688
4093112.combined_unique_275_4	slr0293_2	60	500	195	3	3093	3589	1852112	1852613	1.2e-206	1661
4093112.combined_unique_275_4	all4607_2	61	491	191	0	3093	3583	2040514	2041006	2.94e-206	1658
4093112.combined_unique_275_4	mlr0885_2	60	496	182	8	3093	3594	3671645	3672142	9.7e-206	1654
4093112.combined_unique_275_4	Rv1832_2	60	488	190	3	3093	3583	1173706	1174195	7.84e-205	1647
4093112.combined_unique_275_4	MT1880_2	60	488	190	3	3093	3583	1279401	1279890	7.84e-205	1647
4093112.combined_unique_275_4	ML2072_2	60	488	189	3	3093	3583	1382578	1383067	3.49e-204	1642
4093112.combined_unique_275_4	BMEII0561_2	60	486	182	7	3093	3583	3568039	3568526	2.82e-203	1635
4093112.combined_unique_278_13	CC1240	74	396	102	0	5876	6271	11888141	11888538	1.31e-191	1545
4093112.combined_unique_278_13	CC3199	74	396	102	0	5876	6271	12473148	12473545	1.31e-191	1545
4093112.combined_unique_278_13	BMEI0742	73	391	94	5	5876	6271	8414147	8414539	4.32e-191	1541
4093112.combined_unique_278_13	BMEI0755	73	391	94	5	5876	6271	8419380	8419772	4.32e-191	1541
4093112.combined_unique_278_13	NMA0134	73	393	99	2	5876	6270	25153808	25154202	2.82e-189	1527
4093112.combined_unique_278_13	NMA0149	73	393	99	2	5876	6270	25159097	25159491	2.82e-189	1527
4093112.combined_unique_278_13	NMB0124	73	393	99	2	5876	6270	25713959	25714353	2.82e-189	1527
4093112.combined_unique_278_13	NMB0139	73	393	99	2	5876	6270	25719248	25719642	2.82e-189	1527
4093112.combined_unique_278_13	CAC3136	73	397	106	1	5876	6271	11263165	11263563	5.12e-189	1525
4093112.combined_unique_278_13	RSc3021	72	396	109	0	5876	6271	31791779	31792176	1.62e-185	1498
4093112.combined_unique_278_13	RSc3041	72	396	109	0	5876	6271	31801354	31801751	1.62e-185	1498
4093112.combined_unique_278_13	RC1008	71	392	107	2	5876	6269	30543046	30543439	9.72e-185	1492
4093112.combined_unique_278_13	HP1205	70	399	115	3	5876	6271	19273326	19273726	2.38e-184	1489
4093112.combined_unique_278_13	Cj0470	70	399	116	3	5876	6271	14288876	14289276	5.82e-184	1486
4093112.combined_unique_278_13	TM1502	70	400	114	4	5876	6271	42010863	42011264	1.06e-183	1484
4093112.combined_unique_278_13	XF2640	70	395	115	0	5876	6270	45963341	45963737	6.91e-182	1470
4093112.combined_unique_278_13	jhp1128	69	399	118	3	5876	6271	54377292	54377692	1.26e-181	1468
4093112.combined_unique_274_5	mlr3154	61	337	128	1	366	703	56667010	56667348	1.5e-123	1020
4093112.combined_unique_274_7	SMc01105	60	309	123	0	856	1164	35520561	35520871	2.72e-123	1018
4093112.combined_unique_274_7	BMEII0088	61	310	117	1	856	1166	8805025	8805336	2.2e-122	1011
4093112.combined_unique_274_5	AGc202	61	329	121	4	366	698	4736727	4737057	3.99e-122	1009
4093112.combined_unique_274_5	SMc04127	61	339	127	3	366	703	36149973	36150313	3.22e-121	1002
4093112.combined_unique_274_4	AGc205	52	351	166	1	2	351	4741663	4742015	4.73e-120	993
4093112.combined_unique_274_7	AGc654	59	310	126	0	856	1165	5310190	5310501	1.16e-119	990
4093112.combined_unique_274_4	SMc04126	54	342	153	1	2	342	36149595	36149938	1.56e-119	989
4093112.combined_unique_274_7	mll3190	60	309	122	1	856	1165	55727141	55727451	9.36e-119	983
4093112.combined_unique_275_1	vacB	34	630	390	18	1701	2332	58648382	58649013	1.5e-116	966
4093112.combined_unique_275_1	ECs5155	34	630	390	18	1701	2332	17717939	17718570	2.02e-116	965
4093112.combined_unique_275_1	ZvacB	34	630	390	18	1701	2332	51133598	51134229	2.02e-116	965
4093112.combined_unique_275_1	STM4368	35	630	385	18	1701	2332	41497928	41498559	2.72e-116	964
4093112.combined_unique_274_4	mlr3155	53	335	156	1	2	335	56667521	56667857	1.93e-113	942
4093112.combined_unique_275_1	aq_2046	33	691	433	19	1701	2408	53440842	53441534	1.37e-110	920
4093112.combined_unique_278_8	BB0481	62	275	102	2	4978	5250	6811529	6811805	1.5e-109	912
4093112.combined_unique_278_8	BH0137	62	275	103	1	4978	5251	7124096	7124372	9.77e-108	898
4093112.combined_unique_278_8	lin2778	59	275	110	1	4978	5251	55278853	55279129	7.9e-107	891
4093112.combined_unique_275_1	BH3553	33	634	402	14	1701	2340	8064981	8065616	1.06e-106	890
4093112.combined_unique_275_1	BS_yvaJ	33	634	402	14	1701	2340	10076341	10076976	1.93e-106	888
4093112.combined_unique_278_8	BS_rplB	60	275	109	1	4978	5251	9415055	9415331	6.38e-106	884
4093112.combined_unique_275_1	CAC0715	33	618	398	12	1701	2326	10601079	10601698	6.38e-106	884
4093112.combined_unique_275_1	VC2599	34	642	400	20	1701	2340	44284640	44285283	1.16e-105	882
4093112.combined_unique_278_8	TM1497	59	273	109	2	4978	5250	42009938	42010212	2.11e-105	880
4093112.combined_unique_278_8	all4212	59	275	111	1	4978	5251	52079132	52079408	6.12e-103	861
4093112.combined_unique_275_1	L0323	32	643	412	19	1701	2340	19502062	19502706	1.5e-102	858
4093112.combined_unique_278_8	sll1802	57	274	116	1	4978	5250	58029418	58029693	1.63e-101	850
4093112.combined_unique_275_1	XF1987	34	630	392	14	1701	2340	45796589	45797220	2.2e-101	849
4093112.combined_unique_278_8	SP0212	58	274	112	1	4978	5250	36289965	36290240	5.38e-101	846
4093112.combined_unique_278_8	SPy0052	58	274	112	1	4978	5250	38950342	38950617	7.26e-101	845
4093112.combined_unique_275_0	CAC1684	56	289	126	0	1403	1691	10873812	10874102	9.78e-101	844
4093112.combined_unique_275_1	lin2543	33	633	402	13	1701	2338	55218079	55218713	1.78e-100	842
4093112.combined_unique_274_5	TM0103	51	333	158	3	366	701	41599844	41600178	4.35e-100	839
4093112.combined_unique_278_8	CAC3130	58	274	114	1	4978	5250	11262207	11262482	7.9e-100	837
4093112.combined_unique_278_8	DR0314	58	275	114	1	4978	5251	14730780	14731056	7.9e-100	837
4093112.combined_unique_274_7	SPBC1683.06c	50	308	151	1	856	1164	37902663	37902972	1.44e-99	835
4093112.combined_unique_278_8	SA2044	56	275	118	1	4978	5251	34293778	34294054	4.74e-99	831
4093112.combined_unique_275_0	BS_ylaG	55	289	129	0	1403	1691	9791180	9791470	3.83e-98	824
4093112.combined_unique_278_8	L0400	57	273	115	1	4978	5249	19528780	19529054	1.26e-97	820
4093112.combined_unique_274_5	CAC0703	49	329	163	3	366	697	10596350	10596680	1.7e-97	819
4093112.combined_unique_275_0	BH2632	55	289	129	0	1403	1691	7821235	7821525	1.85e-96	811
4093112.combined_unique_275_1	RSc1228	38	529	306	17	1701	2234	31258260	31258790	6.12e-96	807
4093112.combined_unique_275_0	FN0634	53	286	130	2	1403	1686	17974620	17974907	8.98e-95	798
4093112.combined_unique_275_0	SA0959	54	284	128	0	1403	1686	33971870	33972155	2.2e-94	795
4093112.combined_unique_275_0	lin1055	54	290	131	2	1403	1690	54802723	54803014	2.2e-94	795
4093112.combined_unique_278_8	Cj1704c	55	274	120	2	4978	5251	14636392	14636667	2.97e-94	794
4093112.combined_unique_278_8	CT525	55	281	109	14	4978	5248	13145770	13146052	5.39e-94	792
4093112.combined_unique_278_8	CPn0644	56	281	108	14	4978	5248	12832168	12832450	9.79e-94	790
4093112.combined_unique_274_8	AGc200	61	229	89	0	1170	1398	4733907	4734137	2.4e-93	787
4093112.combined_unique_275_1	SPy0503	37	487	289	11	1701	2192	39035649	39036137	3.23e-93	786
4093112.combined_unique_275_0	DR1198	56	283	124	0	1403	1685	14987288	14987572	5.87e-93	784
4093112.combined_unique_278_8	FN1642	56	273	117	2	4978	5250	18258718	18258992	5.87e-93	784
4093112.combined_unique_275_1	PA4937	32	651	409	29	1701	2340	27780786	27781438	5.87e-93	784
4093112.combined_unique_275_0	NMA1370	55	288	126	2	1403	1690	25447392	25447681	1.44e-92	781
4093112.combined_unique_278_8	jhp1236	55	274	120	2	4978	5251	54405368	54405643	1.44e-92	781
4093112.combined_unique_275_0	NMB1199	53	288	133	0	1403	1690	25992556	25992845	1.94e-92	780
4093112.combined_unique_278_8	HP1316	54	274	121	2	4978	5251	19301936	19302211	2.61e-92	779
4093112.combined_unique_275_0	RC0349	51	297	135	8	1403	1691	30392437	30392735	1.7e-90	765
4093112.combined_unique_274_8	SMc02884	62	229	86	0	1170	1398	35966437	35966667	1.02e-89	759
4093112.combined_unique_274_7	PA0143	46	308	166	0	856	1163	26305783	26306092	2.72e-88	748
4093112.combined_unique_275_0	mll4112	52	286	131	3	1403	1687	55834482	55834769	2.72e-88	748
4093112.combined_unique_275_0	RP263	50	293	141	4	1403	1691	30708197	30708491	3.67e-88	747
4093112.combined_unique_274_5	VNG0901G	46	333	173	3	366	701	44789754	44790088	2.97e-87	740
4093112.combined_unique_274_5	BS_yufO	44	335	179	6	366	702	10038551	10038887	5.39e-87	738
4093112.combined_unique_274_8	mlr3148	60	228	88	1	1170	1398	56666526	56666755	9.79e-87	736
4093112.combined_unique_274_5	SP0846	46	329	170	5	366	697	36443555	36443885	1.78e-86	734
4093112.combined_unique_274_5	DR0957	47	333	158	13	366	697	14921149	14921483	3.23e-86	732
4093112.combined_unique_274_5	SMb20124	46	329	170	3	366	697	34828085	34828415	5.87e-86	730
4093112.combined_unique_274_5	L165279	45	329	175	3	366	697	19721847	19722177	2.61e-85	725
4093112.combined_unique_274_7	RSc2548	46	309	165	1	856	1163	31653869	31654179	4.74e-85	723
4093112.combined_unique_274_5	SPy1227	45	329	171	5	366	697	39202187	39202517	2.11e-84	718
4093112.combined_unique_274_5	lin1426	44	335	180	5	366	703	54899578	54899914	6.96e-84	714
4093112.combined_unique_274_5	alr5362	42	320	168	12	366	697	53081639	53081960	8.62e-78	667
4093112.combined_unique_274_5	AF0887	42	331	182	7	366	703	4166033	4166365	1.86e-75	649
4093112.combined_unique_274_7	ybeK	44	303	164	4	856	1160	58724265	58724569	1.21e-66	581
4093112.combined_unique_274_7	ECs0690	44	303	164	4	856	1160	16489268	16489572	2.2e-66	579
4093112.combined_unique_274_7	ZybeK	44	303	164	4	856	1160	51202658	51202962	2.2e-66	579
4093112.combined_unique_278_5	VC2590	52	204	96	1	4568	4772	44283063	44283268	7.28e-66	575
4093112.combined_unique_278_5	HI0783	51	204	97	1	4568	4772	18625784	18625989	1.32e-65	573
4093112.combined_unique_278_5	ECs4179	52	204	96	1	4568	4772	17419552	17419757	2.4e-65	571
4093112.combined_unique_278_5	STM3434	52	204	96	1	4568	4772	41218379	41218584	2.4e-65	571
4093112.combined_unique_278_5	rpsC	52	204	96	1	4568	4772	57623632	57623837	2.4e-65	571
4093112.combined_unique_274_7	DR0403	42	310	171	5	856	1166	14757152	14757463	3.24e-65	570
4093112.combined_unique_278_5	PM1409	51	204	97	1	4568	4772	30079652	30079857	3.24e-65	570
4093112.combined_unique_278_5	YPO0216	51	204	98	1	4568	4772	48805055	48805260	1.07e-64	566
4093112.combined_unique_278_5	ZrpsC	51	204	97	1	4568	4772	51033712	51033917	1.94e-64	564
4093112.combined_unique_274_7	STM0661	42	303	170	4	856	1160	40455257	40455561	2.62e-64	563
4093112.combined_unique_274_5	mll4176	37	328	198	6	366	697	55841171	55841500	2.62e-64	563
4093112.combined_unique_278_5	BU518	51	204	98	1	4568	4772	10370251	10370456	4.75e-64	561
4093112.combined_unique_274_4	TM0104	36	321	189	11	2	333	41600352	41600674	1.16e-63	558
4093112.combined_unique_278_5	CC1254	48	204	103	1	4568	4772	11891794	11891999	9.4e-63	551
4093112.combined_unique_279_4	mll5399	36	294	187	0	7430	7723	55984889	55985184	1.5e-60	534
4093112.combined_unique_278_11	TM1500	50	199	92	4	5567	5769	42010552	42010752	6.68e-60	529
4093112.combined_unique_274_7	SA0234	37	305	184	4	856	1162	33766434	33766740	9.01e-60	528
4093112.combined_unique_274_7	Cgl1329	39	276	161	5	856	1132	13655908	13656185	4.36e-58	515
4093112.combined_unique_278_11	NMA0129	48	203	102	2	5567	5767	25152822	25153026	2.3e-55	494
4093112.combined_unique_278_11	NMB0142	48	203	102	2	5567	5767	25719869	25720073	2.3e-55	494
4093112.combined_unique_279_4	AGl351	34	280	184	0	7430	7709	5817951	5818232	4.18e-55	492
4093112.combined_unique_278_11	BU524	46	203	108	0	5567	5769	10371266	10371470	1.32e-51	465
4093112.combined_unique_274_4	lin1427	32	331	210	10	2	340	54900092	54900424	1.32e-51	465
4093112.combined_unique_278_10	BS_rplD	43	205	115	1	5359	5564	9415543	9415749	1.94e-50	456
4093112.combined_unique_278_11	all4215	43	200	112	1	5567	5767	52079736	52079937	1.94e-50	456
4093112.combined_unique_278_11	YPO0210	46	203	109	0	5567	5769	48804063	48804267	3.53e-50	454
4093112.combined_unique_274_6	mlr3154	62	142	53	0	705	846	56667010	56667153	1.57e-49	449
4093112.combined_unique_278_4	CAC3126	60	135	53	0	4430	4564	11261630	11261766	2.85e-49	447
4093112.combined_unique_278_4	DR0318	63	136	50	0	4430	4565	14731537	14731674	3.84e-49	446
4093112.combined_unique_278_10	L0402	40	206	122	0	5359	5564	19529265	19529472	3.84e-49	446
4093112.combined_unique_278_10	SPy0050	43	197	109	1	5359	5556	38950035	38950233	6.98e-49	444
4093112.combined_unique_278_11	VC2596	45	203	111	0	5567	5769	44284078	44284282	9.41e-49	443
4093112.combined_unique_278_4	BS_rplP	61	137	53	0	4430	4566	9417110	9417248	1.27e-48	442
4093112.combined_unique_278_1	MT0741	71	122	35	0	4147	4268	23367531	23367654	2.3e-48	440
4093112.combined_unique_278_1	Rv0714	71	122	35	0	4147	4268	32700210	32700333	2.3e-48	440
4093112.combined_unique_278_10	lin2780	40	205	120	1	5359	5564	55279226	55279432	2.3e-48	440
4093112.combined_unique_278_11	RSc3019	43	204	114	2	5567	5768	31791453	31791658	3.11e-48	439
4093112.combined_unique_279_1	Cj0298c	34	269	173	3	6502	6773	14243152	14243422	7.6e-48	436
4093112.combined_unique_274_4	SMb20126	33	289	179	11	2	301	34828905	34829195	1.02e-47	435
4093112.combined_unique_278_10	SP0210	42	197	112	1	5359	5556	36289658	36289856	1.02e-47	435
4093112.combined_unique_278_10	BH0135	39	205	122	1	5359	5564	7123791	7123997	3.38e-47	431
4093112.combined_unique_278_1	Cgl0508	67	122	40	0	4147	4268	13416922	13417045	6.14e-47	429
4093112.combined_unique_278_4	TP0196	59	133	54	0	4430	4562	42181431	42181565	6.14e-47	429
4093112.combined_unique_278_4	sll1805	57	135	57	0	4430	4564	58030058	58030194	6.14e-47	429
4093112.combined_unique_274_6	AGc202	65	138	47	0	705	842	4736727	4736866	8.28e-47	428
4093112.combined_unique_274_6	SMc04127	61	142	55	0	705	846	36149973	36150116	8.28e-47	428
4093112.combined_unique_278_1	Cj1697c	68	122	38	0	4147	4268	14635511	14635634	2.03e-46	425
4093112.combined_unique_278_10	SA2046	40	202	118	1	5359	5561	34294148	34294351	3.68e-46	423
4093112.combined_unique_278_1	SPy0061	68	122	39	0	4147	4268	38951340	38951463	3.68e-46	423
4093112.combined_unique_278_4	TM1493	59	137	56	0	4430	4566	42009329	42009467	3.68e-46	423
4093112.combined_unique_278_4	lin2774	59	137	56	0	4430	4566	55278277	55278415	6.69e-46	421
4093112.combined_unique_278_1	SP0219	67	122	40	0	4147	4268	36290964	36291087	1.22e-45	419
4093112.combined_unique_278_4	all4208	58	134	55	0	4430	4563	52078608	52078743	1.64e-45	418
4093112.combined_unique_278_1	BS_rplN	68	122	39	0	4147	4268	9416840	9416963	2.98e-45	416
4093112.combined_unique_278_4	Cj1700c	58	134	56	0	4430	4563	14635780	14635915	2.98e-45	416
4093112.combined_unique_278_1	L0410	68	122	39	0	4147	4268	19530570	19530693	5.41e-45	414
4093112.combined_unique_278_1	SA2037	68	122	39	0	4147	4268	34292923	34293046	5.41e-45	414
4093112.combined_unique_279_1	TM1728	33	253	166	1	6502	6755	42072672	42072926	5.41e-45	414
4093112.combined_unique_278_1	lin2771	66	122	41	0	4147	4268	55278002	55278125	7.29e-45	413
4093112.combined_unique_278_1	BH0144	65	122	42	0	4147	4268	7125100	7125223	1.32e-44	411
4093112.combined_unique_278_1	AGc3539	67	122	40	0	4147	4268	4992081	4992204	2.41e-44	409
4093112.combined_unique_278_4	SA2040	55	134	59	0	4430	4563	34293204	34293339	4.37e-44	407
4093112.combined_unique_278_1	mlr0305	67	122	40	0	4147	4268	56385243	56385366	4.37e-44	407
4093112.combined_unique_278_4	Cgl0503	56	134	58	0	4430	4563	13416290	13416425	7.94e-44	405
4093112.combined_unique_278_1	BMEI0767	66	122	41	0	4147	4268	8421445	8421568	1.07e-43	404
4093112.combined_unique_278_4	BB0485	56	135	59	0	4430	4564	6812315	6812451	1.44e-43	403
4093112.combined_unique_278_1	CC1258	65	122	42	0	4147	4268	11892333	11892456	1.44e-43	403
4093112.combined_unique_278_1	ML1849	70	113	33	0	4147	4259	22757551	22757665	1.44e-43	403
4093112.combined_unique_278_1	HP1309	64	122	43	0	4147	4268	19301065	19301188	1.94e-43	402
4093112.combined_unique_278_4	RSc3012	53	136	63	0	4430	4565	31790258	31790395	4.76e-43	399
4093112.combined_unique_279_1	BMEI1592	33	225	149	0	6502	6726	8653679	8653905	8.64e-43	397
4093112.combined_unique_278_4	CPn0640	55	134	60	0	4430	4563	12831604	12831739	8.64e-43	397
4093112.combined_unique_278_1	CAC3123	63	122	45	0	4147	4268	11261354	11261477	3.85e-42	392
4093112.combined_unique_278_1	RSc3009	65	122	42	0	4147	4268	31789980	31790103	5.18e-42	391
4093112.combined_unique_274_7	SPAC17G8.02	32	308	198	9	856	1162	37018941	37019250	5.18e-42	391
4093112.combined_unique_274_4	VNG0898G	32	287	176	14	2	290	44789346	44789634	6.15e-40	375
4093112.combined_unique_274_4	PAE3119	32	311	187	19	2	323	29021682	29021994	8.29e-40	374
4093112.combined_unique_278_10	BB0479	37	194	121	1	5359	5551	6811215	6811410	2.03e-39	371
4093112.combined_unique_279_1	RSc2630	31	262	178	2	6502	6765	31675938	31676201	3.69e-39	369
4093112.combined_unique_278_12	lin2782	66	102	34	0	5773	5874	55279644	55279747	2.98e-38	362
4093112.combined_unique_278_12	BS_rpsJ	63	102	37	0	5773	5874	9422999	9423102	1.32e-37	357
4093112.combined_unique_278_12	BH0133	63	102	37	0	5773	5874	7123478	7123581	2.41e-37	355
4093112.combined_unique_278_12	CAC3134	62	102	38	0	5773	5874	11263001	11263104	2.41e-37	355
4093112.combined_unique_278_10	PA4262	39	189	112	2	5359	5549	27565805	27565995	1.44e-36	349
4093112.combined_unique_278_10	VC2595	38	190	115	2	5359	5550	44283877	44284068	1.94e-36	348
4093112.combined_unique_278_10	all4214	34	202	132	1	5359	5559	52079525	52079728	1.94e-36	348
4093112.combined_unique_278_12	SA2048	61	102	39	0	5773	5874	34294577	34294680	3.53e-36	346
4093112.combined_unique_278_12	NMA0133	61	102	39	0	5773	5874	25153704	25153807	2.85e-35	339
4093112.combined_unique_278_12	NMB0140	61	102	39	0	5773	5874	25719643	25719746	2.85e-35	339
4093112.combined_unique_278_12	SMc01310	62	102	38	0	5773	5874	35571233	35571336	2.85e-35	339
4093112.combined_unique_278_12	mlr0289	63	102	37	0	5773	5874	56383907	56384010	2.85e-35	339
4093112.combined_unique_278_12	BMEI0756	62	102	38	0	5773	5874	8419772	8419875	3.85e-35	338
4093112.combined_unique_278_12	SPy0047	60	102	40	0	5773	5874	38949723	38949826	3.85e-35	338
4093112.combined_unique_278_12	CC1247	63	102	37	0	5773	5874	11890611	11890714	9.42e-35	335
4093112.combined_unique_278_12	L0387	62	102	38	0	5773	5874	19527417	19527520	1.27e-34	334
4093112.combined_unique_278_12	sll1101	62	102	38	0	5773	5874	57873166	57873269	3.11e-34	331
4093112.combined_unique_278_12	CPn0549	65	98	34	0	5773	5870	12807146	12807245	1.03e-33	327
4093112.combined_unique_278_12	CT436	64	98	35	0	5773	5870	13122443	13122542	1.03e-33	327
4093112.combined_unique_274_8	DR2070	49	123	62	0	1170	1292	15239964	15240088	1.03e-33	327
4093112.combined_unique_278_12	RSc3020	60	100	40	0	5773	5872	31791674	31791775	1.03e-33	327
4093112.combined_unique_278_12	SP0208	58	102	42	0	5773	5874	36289346	36289449	1.03e-33	327
4093112.combined_unique_274_8	BS_yufN	43	200	94	18	1170	1359	10038200	10038401	1.38e-33	326
4093112.combined_unique_278_7	BS_rpsS	64	88	31	0	4889	4976	9423908	9423997	1.86e-33	325
4093112.combined_unique_278_12	all4336	60	102	40	0	5773	5874	52095384	52095487	3.39e-33	323
4093112.combined_unique_274_6	UU015	48	141	69	3	705	842	43328113	43328255	8.29e-33	320
4093112.combined_unique_278_7	CPn0643	73	83	22	0	4889	4971	12832079	12832163	1.51e-32	318
4093112.combined_unique_278_7	CT524	72	83	23	0	4889	4971	13145681	13145765	3.69e-32	315
4093112.combined_unique_278_7	ssl3432	67	88	29	0	4889	4976	58571325	58571414	3.69e-32	315
4093112.combined_unique_274_8	TP0319	39	226	111	22	1170	1387	42216570	42216797	6.7e-32	313
4093112.combined_unique_274_6	AF0887	46	135	72	0	705	839	4166033	4166169	9.03e-32	312
4093112.combined_unique_278_7	BH0138	62	88	33	0	4889	4976	7124373	7124462	9.03e-32	312
4093112.combined_unique_274_8	VNG0794G	36	230	123	21	1170	1386	44765097	44765328	9.03e-32	312
4093112.combined_unique_278_7	MT0732	68	86	27	0	4889	4974	23365195	23365282	1.22e-31	311
4093112.combined_unique_278_7	Rv0705	68	86	27	0	4889	4974	32697887	32697974	1.22e-31	311
4093112.combined_unique_278_7	Cgl0500	65	88	30	0	4889	4976	13415827	13415916	2.21e-31	309
4093112.combined_unique_278_7	ML1859	68	86	27	0	4889	4974	22758472	22758559	2.21e-31	309
4093112.combined_unique_278_7	RP655	64	88	31	0	4889	4976	30826394	30826483	4.02e-31	307
4093112.combined_unique_274_6	TM0103	45	138	75	0	705	842	41599844	41599983	4.02e-31	307
4093112.combined_unique_274_6	VNG0901G	57	102	43	0	705	806	44789754	44789857	4.02e-31	307
4093112.combined_unique_274_6	lin1426	45	137	75	0	705	841	54899578	54899716	4.02e-31	307
4093112.combined_unique_278_7	RC1002	65	88	30	0	4889	4976	30542050	30542139	5.41e-31	306
4093112.combined_unique_278_7	TM1496	66	84	28	0	4889	4972	42009842	42009927	5.41e-31	306
4093112.combined_unique_278_7	DR0315	64	87	31	0	4889	4975	14731056	14731144	1.37e-30	303
4093112.combined_unique_278_7	SA2043	64	88	31	0	4889	4976	34293685	34293774	1.37e-30	303
4093112.combined_unique_274_6	BS_yufO	46	128	69	0	705	832	10038551	10038680	2.84e-30	301
4093112.combined_unique_278_7	HI0781	63	88	32	0	4889	4976	18625581	18625670	5.89e-30	299
4093112.combined_unique_278_7	PM1411	63	88	32	0	4889	4976	30079999	30080088	5.89e-30	299
4093112.combined_unique_274_6	MYPU_6190	45	131	71	0	705	835	25057060	25057192	8.47e-30	298
4093112.combined_unique_274_6	L165279	41	141	83	0	705	845	19721847	19721989	1.07e-28	291
4093112.combined_unique_274_6	SMa2127	46	130	69	1	705	833	34750827	34750958	4.55e-28	287
4093112.combined_unique_274_6	SMa2365	42	142	81	0	705	846	34784199	34784342	9.35e-28	285
4093112.combined_unique_274_8	PH1714	36	202	116	12	1170	1359	29559170	29559373	1.92e-27	283
4093112.combined_unique_274_8	PAB0302	36	202	117	12	1170	1359	28035375	28035578	3.39e-26	275
4093112.combined_unique_274_8	TM0102	32	246	139	26	1170	1389	41599484	41599731	2.03e-25	270
4093112.combined_unique_274_8	APE2592	31	229	140	17	1170	1385	6650893	6651123	1.01e-23	259
4093112.combined_unique_279_4	PM1346	26	296	213	4	7430	7725	30064064	30064361	4.91e-22	248
4093112.combined_unique_278_6	BH0139	45	110	56	3	4775	4887	7124466	7124577	4.04e-21	242
4093112.combined_unique_279_4	YPO3915	25	305	218	7	7430	7737	49850245	49850551	5.73e-21	241
4093112.combined_unique_274_8	lin1425	39	128	71	5	1170	1300	54899220	54899349	1.64e-20	238
4093112.combined_unique_279_3	PH0518	26	241	173	3	7177	7416	29259386	29259628	4.67e-20	235
4093112.combined_unique_279_4	STM4125	26	294	211	4	7430	7723	41425864	41426159	9.39e-20	233
4093112.combined_unique_278_6	CAC3128	43	107	56	3	4775	4884	11262001	11262109	1.52e-18	225
4093112.combined_unique_278_6	FN1640	45	108	55	3	4775	4885	18258514	18258623	3.04e-18	223
4093112.combined_unique_274_4	DR0250_2	43	103	58	0	2	104	920524	920628	1.22e-17	219
4093112.combined_unique_279_0	ECs2511	30	188	115	12	6273	6472	16961083	16961272	3.44e-17	216
4093112.combined_unique_279_0	ZyeaW	30	188	115	12	6273	6472	51288147	51288336	3.44e-17	216
4093112.combined_unique_279_0	yeaW	30	188	115	12	6273	6472	58860694	58860883	3.44e-17	216
4093112.combined_unique_278_6	sll1803	41	106	58	3	4775	4883	58029695	58029802	5.45e-16	208
4093112.combined_unique_278_6	BMEI0762	43	106	56	3	4775	4883	8420792	8420899	1.09e-15	206
4093112.combined_unique_278_2	SP0218	48	86	43	1	4270	4356	36290877	36290964	2.16e-15	204
4093112.combined_unique_279_0	YPO2493	28	188	112	18	6273	6472	49449510	49449699	3.05e-15	203
4093112.combined_unique_278_6	mlr0298	42	106	57	3	4775	4883	56384733	56384840	3.05e-15	203
4093112.combined_unique_278_0	SPy0062	54	71	32	0	4075	4145	38951463	38951535	4.3e-15	202
4093112.combined_unique_278_2	SA2038	49	87	44	0	4270	4356	34293046	34293134	8.54e-15	200
4093112.combined_unique_278_2	SPy0060	45	86	45	1	4270	4356	38951253	38951340	1.2e-14	199
4093112.combined_unique_279_2	mlr3677	31	195	123	10	6833	7023	56725198	56725394	1.2e-14	199
4093112.combined_unique_274_5	mlr3154	26	224	151	11	366	600	56667010	56667235	3.7e-13	189
4093112.combined_unique_274_4	TP0322	49	86	41	2	2	87	42217510	42217597	5.21e-13	188
4093112.combined_unique_274_5	BS_yufO	26	223	150	11	366	599	10038551	10038775	7.34e-13	187
4093112.combined_unique_274_5	L165279	26	234	157	12	366	609	19721847	19722082	1.03e-12	186
4093112.combined_unique_279_0	PA2512	31	132	76	11	6273	6415	27039578	27039711	1.03e-12	186
4093112.combined_unique_274_5	lin1426	27	217	144	11	366	593	54899578	54899796	2.04e-12	184
4093112.combined_unique_274_5	SP0846	25	216	147	11	366	592	36443555	36443772	8.62e-11	173
4093112.combined_unique_279_2	Ta0010m	29	227	146	13	6833	7048	42892919	42893147	8.62e-11	173
4093112.combined_unique_279_2	TVN0058	28	230	152	13	6833	7051	42474094	42474325	1.7e-10	171
4093112.combined_unique_278_2	ssl3437	51	74	36	0	4270	4343	58571492	58571567	6.59e-10	167
4093112.combined_unique_274_8	DR2070	41	95	48	8	1170	1256	15239964	15240060	3.57e-09	162
4093112.combined_unique_274_5	SPy1227	25	216	146	11	366	592	39202187	39202404	3.57e-09	162
4093112.combined_unique_278_2	asl4206	49	71	36	0	4270	4340	53686816	53686888	7e-09	160
4093112.combined_unique_278_9	RC1004	42	91	40	9	5253	5352	30542417	30542509	9.81e-09	159
4093112.combined_unique_278_9	CAC3131	42	89	37	10	5253	5349	11262485	11262575	5.27e-08	154
4093112.combined_unique_278_0	AGc3538	43	68	37	1	4075	4143	4991978	4992047	5.5e-07	147
4093112.combined_unique_275_1	SPy0503	30	47	25	6	1701	1753	39035649	39035697	1.14e+07	52
4093112.combined_unique_10516_0	SPBC32H8.12c	65	347	120	0	3399	3745	38237637	38237985	4.33e-156	1271
4093112.combined_unique_10516_0	YFL039c	64	347	123	0	3399	3745	46837600	46837948	5.84e-156	1270
4093112.combined_unique_10516_0	ECU01g0460	63	347	127	0	3399	3745	15577944	15578292	6.64e-151	1231
4093112.combined_unique_10517_0	PA1843_1	56	316	134	4	3748	4059	2819883	2820200	6.38e-120	992
4093112.combined_unique_10517_0	AGc3907_1	58	312	127	3	3748	4056	3322795	3323108	1.11e-116	967
4093112.combined_unique_10517_0	BMEI1759_1	57	307	126	3	3748	4051	3551336	3551644	2.2e-115	957
4093112.combined_unique_10517_0	RSc0295	57	310	129	4	3748	4053	30989731	30990042	1.77e-114	950
4093112.combined_unique_10517_0	SMc03112_1	57	305	126	3	3748	4049	3511479	3511785	5.86e-114	946
4093112.combined_unique_10517_0	STM4188_1	55	316	138	4	3748	4059	2655056	2655373	1.56e-112	935
4093112.combined_unique_10517_0	VC0390_1	53	315	141	4	3748	4058	2678066	2678382	2.29e-111	926
4093112.combined_unique_10517_0	CAC0578_1	54	313	139	4	3748	4056	998793	999107	5.61e-111	923
4093112.combined_unique_10517_0	ZmetH_1	54	316	141	4	3748	4059	2340826	2341143	1.02e-110	921
4093112.combined_unique_10517_0	ECs4937_1	54	316	141	4	3748	4059	2479371	2479688	1.02e-110	921
4093112.combined_unique_10517_0	metH_1	54	316	141	4	3748	4059	2221576	2221893	1.85e-110	919
4093112.combined_unique_10517_0	YPO3722_1	54	306	136	4	3748	4049	2563129	2563436	1.32e-107	897
4093112.combined_unique_10517_0	DR0966_1	52	306	142	4	3748	4051	930117	930424	5.38e-101	846
4093112.combined_unique_10517_0	CC2138	50	313	150	5	3748	4055	12165201	12165515	7.9e-100	837
4093112.combined_unique_10516_0	YDL029w	42	353	187	16	3399	3735	46333188	46333542	4.74e-92	777
4093112.combined_unique_10516_0	YHR129c	41	334	193	3	3399	3729	47208102	47208437	1.78e-86	734
4093112.combined_unique_10519_1	RSc1600	56	236	101	1	870	1106	31373999	31374236	4.35e-86	731
4093112.combined_unique_10519_1	XF0669	55	238	106	0	870	1107	45467117	45467356	3.67e-81	693
4093112.combined_unique_10519_1	PA5015	56	237	99	3	870	1107	27806334	27806572	9.8e-80	682
4093112.combined_unique_10517_0	BH1630_1	47	290	127	18	3748	4051	1743264	1743555	2.4e-79	679
4093112.combined_unique_10519_1	NMA1554	52	231	105	3	870	1103	25494415	25494647	1.71e-76	657
4093112.combined_unique_10519_1	NMB1341	52	231	105	3	870	1103	26034250	26034482	1.71e-76	657
4093112.combined_unique_10519_1	HI1233	49	240	114	5	870	1110	18760644	18760885	2.11e-70	610
4093112.combined_unique_10519_1	BU205	51	233	104	7	870	1105	10279393	10279627	5.17e-70	607
4093112.combined_unique_10519_1	PM0895	50	237	110	6	870	1108	29925976	29926214	9.39e-70	605
4093112.combined_unique_10517_0	FN0163	41	291	154	12	3748	4050	17827868	17828160	1.27e-69	604
4093112.combined_unique_10519_1	VC2414	47	237	115	6	870	1110	44233849	44234087	4.18e-69	600
4093112.combined_unique_10519_1	ECs0118	49	233	109	7	870	1105	16307883	16308117	4.55e-68	592
4093112.combined_unique_10519_1	ZaceE	49	233	109	7	870	1105	50498454	50498688	4.55e-68	592
4093112.combined_unique_10519_1	aceE	49	233	109	7	870	1105	51525420	51525654	4.55e-68	592
4093112.combined_unique_10519_1	STM0152	49	233	109	7	870	1105	40300769	40301003	2.73e-67	586
4093112.combined_unique_10519_1	YPO3419	48	233	110	7	870	1105	49700244	49700478	3.68e-67	585
4093112.combined_unique_10516_0	YJR065c	36	352	188	33	3399	3723	47482891	47483244	4.96e-60	530
4093112.combined_unique_10516_0	SPAC11H11.06	45	216	115	2	3399	3612	36858030	36858247	4.01e-59	523
4093112.combined_unique_10516_0	SPAC630.03	35	347	191	31	3399	3720	37568558	37568906	4.01e-59	523
4093112.combined_unique_10517_0	ML1307_1	39	287	143	24	3748	4048	1366976	1367264	4.56e-54	484
4093112.combined_unique_10517_0	Rv2124c_1	36	292	154	24	3748	4053	1188301	1188594	9.82e-52	466
4093112.combined_unique_10517_0	MT2183_1	37	285	147	24	3748	4046	1294033	1294319	1.44e-50	457
4093112.combined_unique_10519_1	MT2301	42	232	129	4	870	1101	23830760	23830993	3.53e-50	454
4093112.combined_unique_10519_1	Rv2241	42	232	129	4	870	1101	33164578	33164811	3.53e-50	454
4093112.combined_unique_10512_0	YPO3099_1	41	198	107	6	2139	2342	2554809	2555008	4.76e-50	453
4093112.combined_unique_10519_1	ML1651	41	242	133	8	870	1107	22721413	22721656	2.85e-49	447
4093112.combined_unique_10519_1	DR0257	40	240	133	9	870	1104	14713387	14713628	4.19e-48	438
4093112.combined_unique_10512_0	STM2084_1	40	199	109	6	2139	2343	2605704	2605904	2.73e-46	424
4093112.combined_unique_10518_2	HI0058	55	145	64	0	623	767	18411972	18412118	1.32e-44	411
4093112.combined_unique_10512_0	PA2232_1	38	194	115	3	2139	2335	2828871	2829066	2.31e-41	386
4093112.combined_unique_10512_0	VC0241_1	40	185	102	6	2139	2329	2675001	2675187	1.86e-40	379
4093112.combined_unique_10518_2	VC1875	53	145	68	0	623	767	44083049	44083195	2.51e-40	378
4093112.combined_unique_10518_2	PM0858	52	144	69	0	623	766	29914673	29914818	4.56e-40	376
4093112.combined_unique_10512_0	CAC3058	35	203	117	12	2139	2345	11244830	11245034	1.12e-39	373
4093112.combined_unique_10518_2	ECs1001	52	145	69	0	623	767	16582235	16582381	7.29e-38	359
4093112.combined_unique_10518_2	ZkdsB	52	145	69	0	623	767	50809063	50809209	7.29e-38	359
4093112.combined_unique_10518_2	kdsB	52	145	69	0	623	767	54495070	54495216	7.29e-38	359
4093112.combined_unique_10512_0	ZcpsB_1	36	189	107	10	2139	2329	2322839	2323029	9.83e-38	358
4093112.combined_unique_10512_0	ECs2854_1	36	189	107	10	2139	2329	2430788	2430978	9.83e-38	358
4093112.combined_unique_10512_0	cpsB_1	36	189	107	10	2139	2329	2199318	2199508	1.32e-37	357
4093112.combined_unique_72667_0	mlr6803	67	100	33	0	7555	7654	57057990	57058091	1.79e-37	356
4093112.combined_unique_10512_0	STM2105_1	37	189	106	10	2139	2329	2606185	2606375	2.41e-37	355
4093112.combined_unique_10518_2	STM0988	51	145	70	0	623	767	40550699	40550845	5.89e-37	352
4093112.combined_unique_58513_0	SA1608	67	93	30	0	4377	4469	34176349	34176443	7.94e-37	351
4093112.combined_unique_10512_0	XF0259_1	40	182	94	11	2139	2329	2984595	2984778	1.07e-36	350
4093112.combined_unique_10512_0	BMEII0900_1	35	183	107	8	2139	2329	3577682	3577866	1.44e-36	349
4093112.combined_unique_10512_0	ECs2836_1	37	192	105	13	2139	2329	2430304	2430497	1.94e-36	348
4093112.combined_unique_58513_0	BH3300	66	93	31	0	4377	4469	8004211	8004305	1.94e-36	348
4093112.combined_unique_10518_2	PA2979	51	143	69	1	623	764	27179150	27179294	2.62e-36	347
4093112.combined_unique_10512_0	ZmanC_1	37	191	105	13	2139	2328	2339338	2339530	6.42e-36	344
4093112.combined_unique_92635_0	PA4385	77	88	20	0	7466	7553	27607480	27607569	8.65e-36	343
4093112.combined_unique_92635_0	YPO0351	76	88	21	0	7466	7553	48839856	48839945	1.17e-35	342
4093112.combined_unique_92635_0	ECs5124	73	88	23	0	7466	7553	17707963	17708052	9.42e-35	335
4093112.combined_unique_92635_0	STM4330	73	88	23	0	7466	7553	41487762	41487851	9.42e-35	335
4093112.combined_unique_58513_0	TM1658	64	92	33	0	4377	4468	42055314	42055407	9.42e-35	335
4093112.combined_unique_10518_2	YPO1400	48	145	74	0	623	767	49152191	49152337	9.42e-35	335
4093112.combined_unique_92635_0	groL	73	88	23	0	7466	7553	53954641	53954730	9.42e-35	335
4093112.combined_unique_10512_0	SMb21082_1	33	198	116	12	2139	2344	3453106	3453305	1.27e-34	334
4093112.combined_unique_92635_0	ZmopA	73	88	23	0	7466	7553	50868648	50868737	1.71e-34	333
4093112.combined_unique_58513_0	ECs3818	65	92	32	0	4377	4468	17320942	17321035	2.31e-34	332
4093112.combined_unique_58513_0	STM3090	65	92	32	0	4377	4468	41127512	41127605	2.31e-34	332
4093112.combined_unique_58513_0	ZmetK	65	92	32	0	4377	4468	50853090	50853183	2.31e-34	332
4093112.combined_unique_58513_0	metK	65	92	32	0	4377	4468	55372862	55372955	2.31e-34	332
4093112.combined_unique_92635_0	VC2664	73	88	23	0	7466	7553	44303732	44303821	7.61e-34	328
4093112.combined_unique_72895_0	all4955	58	99	41	0	4477	4575	52187841	52187941	7.61e-34	328
4093112.combined_unique_57966_0	ECs3788	52	112	53	0	6717	6828	17312539	17312652	1.03e-33	327
4093112.combined_unique_57966_0	ZygfD	52	112	53	0	6717	6828	51346419	51346532	1.03e-33	327
4093112.combined_unique_57966_0	argK	52	112	53	0	6717	6828	53656585	53656698	1.03e-33	327
4093112.combined_unique_58513_0	YPO0931	64	92	33	0	4377	4468	49011321	49011414	1.38e-33	326
4093112.combined_unique_58513_0	HI1172	67	91	30	0	4377	4467	18742874	18742966	2.51e-33	324
4093112.combined_unique_58513_0	XF0392	64	91	32	0	4377	4467	45403843	45403935	4.56e-33	322
4093112.combined_unique_58513_0	VC0472	65	89	31	0	4377	4465	43679568	43679658	6.15e-33	321
4093112.combined_unique_92635_0	BU019	71	88	25	0	7466	7553	10222693	10222782	8.29e-33	320
4093112.combined_unique_57966_0	BH2954	55	109	48	0	6717	6825	7909505	7909615	1.51e-32	318
4093112.combined_unique_58513_0	PM1027	65	90	31	0	4377	4466	29968764	29968855	2.03e-32	317
4093112.combined_unique_92635_0	XF0615	72	88	24	0	7466	7553	45455143	45455232	2.03e-32	317
4093112.combined_unique_58513_0	SPBC14F5.05c	59	96	39	0	4377	4472	37872973	37873070	3.69e-32	315
4093112.combined_unique_58513_0	YDR502c	61	98	38	0	4377	4474	46671715	46671814	3.69e-32	315
4093112.combined_unique_92635_0	VCA0820	69	88	27	0	7466	7553	44529105	44529194	4.97e-32	314
4093112.combined_unique_57966_0	Cgl1491	55	109	49	0	6717	6825	13704471	13704581	6.7e-32	313
4093112.combined_unique_92635_0	PM1107	69	88	27	0	7466	7553	29992957	29993046	2.21e-31	309
4093112.combined_unique_92635_0	HI0543	67	88	29	0	7466	7553	18551033	18551122	2.98e-31	308
4093112.combined_unique_92635_0	NMA0473	69	88	27	0	7466	7553	25237460	25237549	2.98e-31	308
4093112.combined_unique_57962_0	AGc2877_1	53	112	52	0	6288	6399	3315217	3315330	7.3e-31	305
4093112.combined_unique_65379_0	BH2894	62	104	35	4	1216	1315	7891117	7891222	7.3e-31	305
4093112.combined_unique_92635_0	NMB1972	68	88	28	0	7466	7553	26211518	26211607	7.3e-31	305
4093112.combined_unique_58513_0	NMA0663	62	94	35	0	4377	4470	25285891	25285986	1.37e-30	303
4093112.combined_unique_58513_0	NMB1799	62	94	35	0	4377	4470	26166571	26166666	1.37e-30	303
4093112.combined_unique_57966_0	CC2483	51	108	51	1	6717	6825	12265953	12266062	1.98e-30	302
4093112.combined_unique_57966_0	DR1060	55	107	46	1	6717	6824	14949117	14949225	5.89e-30	299
4093112.combined_unique_57964_0	AGl248	48	107	55	0	6495	6601	5628656	5628764	1.22e-29	297
4093112.combined_unique_57964_0	SMb20434	47	109	57	0	6495	6603	34918889	34918999	1.22e-29	297
4093112.combined_unique_57962_0	mll1070_1	48	111	57	0	6288	6398	3590273	3590385	2.52e-29	295
4093112.combined_unique_57962_0	TM0860	54	104	47	0	6288	6391	41829479	41829584	2.52e-29	295
4093112.combined_unique_57964_0	mlr7141	48	107	55	0	6495	6601	57100768	57100876	2.52e-29	295
4093112.combined_unique_57962_0	RC0894	55	105	47	0	6288	6392	30519315	30519421	7.46e-29	292
4093112.combined_unique_57962_0	HI0240	54	105	47	1	6288	6391	18463969	18464075	1.07e-28	291
4093112.combined_unique_57962_0	CAC2278	50	104	51	0	6288	6391	11029351	11029456	2.21e-28	289
4093112.combined_unique_57962_0	VC0743	56	105	45	1	6288	6391	43757756	43757862	2.21e-28	289
4093112.combined_unique_87596_0	mlr3538	58	90	37	0	8091	8180	56712203	56712294	3.17e-28	288
4093112.combined_unique_10518_2	RSc2532	45	144	78	1	623	765	31648702	31648847	4.55e-28	287
4093112.combined_unique_81526_0	mll4888	59	86	35	0	4984	5069	55918422	55918509	9.35e-28	285
4093112.combined_unique_10518_2	NMA0875	43	144	82	0	623	766	25339228	25339373	1.34e-27	284
4093112.combined_unique_10518_2	NMB0675	42	144	83	0	623	766	25864095	25864240	3.94e-27	281
4093112.combined_unique_57964_0	mlr8570	47	109	57	0	6495	6603	57282818	57282928	5.65e-27	280
4093112.combined_unique_10518_0	PA2981	41	147	83	3	476	619	27179467	27179615	8.09e-27	279
4093112.combined_unique_58517_0	TP0410	56	100	44	0	4061	4160	42247387	42247488	2.37e-26	276
4093112.combined_unique_57962_0	PA3821	53	102	47	0	6288	6389	27433515	27433618	3.39e-26	275
4093112.combined_unique_57962_0	PM0227	51	105	50	1	6288	6391	29705301	29705407	3.39e-26	275
4093112.combined_unique_92635_0	mlr2394	63	88	32	0	7466	7553	56583260	56583349	3.39e-26	275
4093112.combined_unique_57962_0	VCA0693	48	112	57	1	6288	6398	44493869	44493982	4.85e-26	274
4093112.combined_unique_57962_0	YPO3189	54	105	47	1	6288	6391	49633387	49633493	9.92e-26	272
4093112.combined_unique_81528_0	lin2432	60	84	33	0	4803	4886	55186541	55186626	1.42e-25	271
4093112.combined_unique_57962_0	ECs0459	54	103	46	1	6288	6389	16410069	16410173	2.03e-25	270
4093112.combined_unique_57962_0	ZsecD	54	103	46	1	6288	6389	51048005	51048109	2.03e-25	270
4093112.combined_unique_57962_0	secD	54	103	46	1	6288	6389	57639961	57640065	2.03e-25	270
4093112.combined_unique_65379_0	BS_argF	57	97	41	0	1216	1312	9135463	9135561	4.13e-25	268
4093112.combined_unique_81528_0	TP0112	57	84	36	0	4803	4886	42156377	42156462	4.13e-25	268
4093112.combined_unique_58517_0	VC0743	60	100	40	0	4061	4160	43757756	43757857	4.13e-25	268
4093112.combined_unique_65379_0	MA3310	56	102	40	4	1216	1313	20923506	20923609	5.9e-25	267
4093112.combined_unique_57962_0	slr0774	49	104	53	0	6288	6391	58242060	58242165	8.42e-25	266
4093112.combined_unique_57962_0	all0121	52	103	49	0	6288	6390	51557473	51557577	1.2e-24	265
4093112.combined_unique_65379_0	PAB1502	52	104	45	4	1216	1315	28284480	28284585	1.72e-24	264
4093112.combined_unique_58517_0	AGc2877_1	54	98	45	0	4061	4158	3315217	3315316	2.45e-24	263
4093112.combined_unique_58517_0	FN0699	58	89	37	0	4061	4149	17993582	17993672	2.45e-24	263
4093112.combined_unique_57962_0	STM0407	52	103	48	1	6288	6389	40380739	40380843	2.45e-24	263
4093112.combined_unique_57962_0	BH1236	49	105	53	0	6288	6392	7430296	7430402	4.98e-24	261
4093112.combined_unique_58517_0	HI0240	54	100	46	0	4061	4160	18463969	18464070	4.98e-24	261
4093112.combined_unique_65379_0	PH0726	51	104	46	4	1216	1315	29310046	29310151	7.09e-24	260
4093112.combined_unique_10513_1	MJ0209	64	82	29	0	2610	2691	21507603	21507686	1.01e-23	259
4093112.combined_unique_81524_0	MA3879	55	90	40	0	5173	5262	21071613	21071704	2.05e-23	257
4093112.combined_unique_10518_0	HI0059	43	134	70	5	476	608	18412227	18412362	2.92e-23	256
4093112.combined_unique_10518_2	FN0807	40	144	82	3	623	767	18024465	18024610	5.92e-23	254
4093112.combined_unique_10519_0	RSc1603	57	94	39	1	771	863	31375643	31375738	5.92e-23	254
4093112.combined_unique_72666_0	AF1299	51	98	48	0	7024	7121	4273302	4273401	8.43e-23	253
4093112.combined_unique_65379_0	PA3537	51	104	46	4	1216	1315	27346220	27346325	8.43e-23	253
4093112.combined_unique_58517_0	RSc2715	53	101	46	1	4061	4160	31700899	31701001	1.2e-22	252
4093112.combined_unique_81524_0	FN2030	56	94	41	0	5173	5266	18364110	18364205	2.43e-22	250
4093112.combined_unique_10519_0	RSc1601	51	89	43	0	771	859	31374896	31374986	2.43e-22	250
4093112.combined_unique_87596_0	CC0525	54	90	41	0	8091	8180	11648043	11648134	3.45e-22	249
4093112.combined_unique_10513_1	PAB1906	62	82	31	0	2610	2691	28373861	28373944	3.45e-22	249
4093112.combined_unique_10519_0	RSc1601	55	83	37	0	771	853	31374896	31374980	3.45e-22	249
4093112.combined_unique_58517_0	slr0774	55	87	39	0	4061	4147	58242060	58242148	3.45e-22	249
4093112.combined_unique_87596_0	MA2714_1	54	87	40	0	8091	8177	171831	171919	6.98e-22	247
4093112.combined_unique_65379_0	AF1255	54	101	42	4	1216	1312	4261669	4261771	9.92e-22	246
4093112.combined_unique_72666_0	MA0610	52	98	47	0	7024	7121	20188765	20188864	9.92e-22	246
4093112.combined_unique_10513_1	MK0712	60	82	32	0	2610	2691	22126272	22126355	1.41e-21	245
4093112.combined_unique_65379_0	RSc2554	53	101	43	4	1216	1312	31655642	31655744	2e-21	244
4093112.combined_unique_65379_0	SMc02137	53	101	43	4	1216	1312	35772760	35772862	2e-21	244
4093112.combined_unique_10519_0	XF0869	51	96	44	2	771	868	45517985	45518082	2e-21	244
4093112.combined_unique_58517_0	CPn0564_2	48	92	47	0	4061	4152	3860321	3860414	4.04e-21	242
4093112.combined_unique_65379_0	AGc755	54	101	42	4	1216	1312	5327701	5327803	4.04e-21	242
4093112.combined_unique_43726_0	BH1201	39	132	79	1	4162	4292	7420547	7420680	4.04e-21	242
4093112.combined_unique_58517_0	RC0894	61	83	32	0	4061	4143	30519315	30519399	5.73e-21	241
4093112.combined_unique_65379_0	lin1629	50	99	47	2	1216	1312	54959858	54959958	8.13e-21	240
4093112.combined_unique_65379_0	MTH1446	55	96	39	3	1216	1312	24480284	24480381	1.15e-20	239
4093112.combined_unique_81528_0	SP0281	53	84	39	0	4803	4886	36307641	36307726	1.15e-20	239
4093112.combined_unique_10513_1	SSO2399	62	80	30	0	2610	2689	40013054	40013135	1.15e-20	239
4093112.combined_unique_81528_0	SPy1651	53	84	39	0	4803	4886	39297821	39297906	1.64e-20	238
4093112.combined_unique_65379_0	mlr5647	52	104	45	4	1216	1315	56919685	56919790	1.64e-20	238
4093112.combined_unique_10513_1	PAE3406	61	80	31	0	2610	2689	29075732	29075813	2.32e-20	237
4093112.combined_unique_72666_0	Ta0940	47	95	50	0	7024	7118	43167215	43167311	2.32e-20	237
4093112.combined_unique_58517_0	XF0225	53	101	46	1	4061	4160	45361435	45361537	2.32e-20	237
4093112.combined_unique_22799_0	alr1677	31	167	115	0	5865	6031	52576594	52576762	2.32e-20	237
4093112.combined_unique_57964_0	BH1739	39	107	65	0	6495	6601	7557575	7557683	3.3e-20	236
4093112.combined_unique_65379_0	BMEI1620	51	101	45	4	1216	1312	8660173	8660275	3.3e-20	236
4093112.combined_unique_10513_1	PH1470	58	82	34	0	2610	2691	29499799	29499882	3.3e-20	236
4093112.combined_unique_72666_0	TVN1083	47	95	50	0	7024	7118	42766622	42766718	3.3e-20	236
4093112.combined_unique_10513_0	MJ0969	32	188	116	8	2349	2540	21698202	21698391	4.67e-20	235
4093112.combined_unique_10513_1	MTH435	60	80	32	0	2610	2689	24689265	24689346	9.39e-20	233
4093112.combined_unique_10519_0	NMA1555	51	93	45	0	771	863	25495303	25495397	9.39e-20	233
4093112.combined_unique_10519_0	NMB1342	51	93	45	0	771	863	26035138	26035232	9.39e-20	233
4093112.combined_unique_10518_0	VC1877	39	147	82	6	476	620	44083362	44083510	1.33e-19	232
4093112.combined_unique_72666_0	VNG6351G	47	95	50	0	7024	7118	45237130	45237226	1.89e-19	231
4093112.combined_unique_10519_0	NMB1344_1	54	84	38	0	771	854	3046203	3046288	2.67e-19	230
4093112.combined_unique_10513_0	VNG0251C	30	174	119	2	2349	2524	44656962	44657137	2.67e-19	230
4093112.combined_unique_72666_0	VNG0254G	49	95	48	0	7024	7118	44657495	44657591	2.67e-19	230
4093112.combined_unique_65379_0	VNG6315G	51	96	45	2	1216	1309	45230043	45230140	7.59e-19	227
4093112.combined_unique_10513_1	MA1278	58	81	34	0	2610	2690	20378022	20378104	1.52e-18	225
4093112.combined_unique_22799_0	all3773_2	26	163	119	0	5865	6027	2025665	2025829	2.15e-18	224
4093112.combined_unique_87598_0	SMc01986	56	79	33	1	6943	7022	35736571	35736651	2.15e-18	224
4093112.combined_unique_87598_0	mlr1044	55	78	35	0	6943	7020	56463870	56463949	2.15e-18	224
4093112.combined_unique_72666_0	MTH885	43	98	55	0	7024	7121	24813452	24813551	6.09e-18	221
4093112.combined_unique_10518_0	XF1082	34	154	92	9	476	620	45573533	45573688	6.09e-18	221
4093112.combined_unique_10513_1	VNG0250C	56	80	35	0	2610	2689	44656712	44656793	1.22e-17	219
4093112.combined_unique_10511_2	FN0898_1	32	172	112	3	1946	2116	886875	887048	1.72e-17	218
4093112.combined_unique_10519_0	NMA1555	49	92	45	1	771	863	25495303	25495396	2.43e-17	217
4093112.combined_unique_10519_0	NMB1342	49	92	45	1	771	863	26035138	26035231	2.43e-17	217
4093112.combined_unique_10519_0	HI1232	48	91	45	1	771	862	18760076	18760168	6.87e-17	214
4093112.combined_unique_81528_0	L130687	48	82	39	2	4803	4886	19638808	19638891	9.71e-17	213
4093112.combined_unique_10519_0	PA5016	45	93	49	1	771	864	27807217	27807311	1.37e-16	212
4093112.combined_unique_10518_2	BMEI1904	39	143	86	1	623	764	8739560	8739704	2.73e-16	210
4093112.combined_unique_81524_0	MA3880	49	95	40	8	5173	5259	21072299	21072395	3.86e-16	209
4093112.combined_unique_72895_0	CAC0661	37	100	63	0	4477	4576	10584465	10584566	7.69e-16	207
4093112.combined_unique_10518_0	ECs0998	39	146	82	6	476	619	16581434	16581581	7.69e-16	207
4093112.combined_unique_10518_0	ZycaH	39	146	82	6	476	619	51226825	51226972	7.69e-16	207
4093112.combined_unique_10518_0	lpxK	39	146	82	6	476	619	55347321	55347468	7.69e-16	207
4093112.combined_unique_81524_0	CC1363	44	94	52	0	5173	5266	11922179	11922274	1.09e-15	206
4093112.combined_unique_65379_0	sll0902	47	96	49	1	1216	1312	57837217	57837314	1.53e-15	205
4093112.combined_unique_87592_0	TVN1117	41	91	53	0	7841	7931	42774990	42775082	2.16e-15	204
4093112.combined_unique_81524_0	mlr8418	48	94	48	0	5173	5266	57264645	57264740	4.3e-15	202
4093112.combined_unique_87596_0	RSc0027	43	87	49	0	8091	8177	30904812	30904900	8.54e-15	200
4093112.combined_unique_81524_0	BMEI1185	47	94	49	0	5173	5266	8539006	8539101	1.2e-14	199
4093112.combined_unique_22799_0	alr1677	32	128	86	0	5865	5992	52576594	52576723	1.2e-14	199
4093112.combined_unique_81529_0	BS_relA	40	86	48	3	4707	4791	9406947	9407034	2.39e-14	197
4093112.combined_unique_10519_0	XF0869	46	82	38	4	771	856	45517985	45518068	2.39e-14	197
4093112.combined_unique_81524_0	AGc2169	48	91	47	0	5173	5263	4764132	4764224	3.37e-14	196
4093112.combined_unique_81524_0	TM0174	48	79	41	0	5173	5251	41622716	41622796	3.37e-14	196
4093112.combined_unique_81529_0	SPy1981	38	68	42	0	4707	4774	39374864	39374933	4.75e-14	195
4093112.combined_unique_10519_0	XF0868_1	50	73	36	0	771	843	2995499	2995573	1.33e-13	192
4093112.combined_unique_81524_0	SMc01780	45	94	51	0	5173	5266	35681400	35681495	1.33e-13	192
4093112.combined_unique_81529_0	SA1460	50	58	24	3	4707	4767	34130391	34130450	1.87e-13	191
4093112.combined_unique_10519_0	PA5016	41	90	51	1	771	861	27807217	27807308	2.63e-13	190
4093112.combined_unique_57966_0	PAB2398	37	107	66	1	6717	6824	28469237	28469345	3.7e-13	189
4093112.combined_unique_81529_0	L0213	41	67	39	0	4707	4773	19458016	19458084	5.21e-13	188
4093112.combined_unique_57966_0	PH0274	39	97	50	6	6717	6819	29196755	29196853	5.21e-13	188
4093112.combined_unique_81529_0	SP1645	39	66	40	0	4707	4772	36644404	36644471	7.34e-13	187
4093112.combined_unique_87592_0	APE2202	45	90	48	1	7841	7929	6576286	6576377	1.45e-12	185
4093112.combined_unique_87592_0	MA2862	43	91	51	0	7841	7931	20805619	20805711	1.45e-12	185
4093112.combined_unique_22799_0	alr1677	31	131	90	0	5865	5995	52576594	52576726	1.45e-12	185
4093112.combined_unique_87596_0	PA0390	41	90	53	0	8091	8180	26379693	26379784	2.04e-12	184
4093112.combined_unique_81529_0	Cgl1614	50	61	30	0	4707	4767	13743543	13743605	2.87e-12	183
4093112.combined_unique_57966_0	AF1289	44	75	42	0	6717	6791	4270311	4270387	1.12e-11	179
4093112.combined_unique_10513_0	PAE3407	32	142	85	8	2349	2496	29075988	29076131	2.22e-11	177
4093112.combined_unique_87592_0	PAE3222	44	90	49	1	7841	7929	29044454	29044545	4.37e-11	175
4093112.combined_unique_72667_0	AF0888	37	100	62	1	7555	7653	4166529	4166630	4.7e-10	168
4093112.combined_unique_87592_0	MJ0019	42	90	51	1	7841	7929	21459369	21459460	6.59e-10	167
4093112.combined_unique_81529_0	XF0352	45	62	34	0	4707	4768	45391954	45392017	9.24e-10	166
4093112.combined_unique_10513_1	APE1937	56	60	26	0	2610	2669	6524783	6524844	2.55e-09	163
4093112.combined_unique_57964_0	AGpA704	35	98	60	3	6495	6589	6066080	6066179	3.57e-09	162
4093112.combined_unique_81529_0	ML0491	44	61	34	0	4707	4767	22506670	22506732	3.57e-09	162
4093112.combined_unique_10511_0	CAC2900	50	61	30	0	1798	1858	11198624	11198686	2.69e-08	156
4093112.combined_unique_87596_0	lin0603	38	86	53	0	8091	8176	54682264	54682351	7.37e-08	153
4093112.combined_unique_10513_0	AF1646	26	163	106	11	2349	2518	4363283	4363447	3.94e-07	148
4093112.combined_unique_10516_0	YNL059c	30	126	79	8	3399	3516	48181893	48182020	2.09e-06	143
4093112.combined_unique_72895_0	DR2404	33	98	56	8	4477	4574	15326629	15326728	1.54e-05	137
4093112.combined_unique_87596_0	SPBC56F2.11	34	85	54	1	8091	8176	38370094	38370180	0.000113	131
4093112.combined_unique_87596_0	YNL277w	35	87	55	1	8091	8176	48279757	48279845	0.000157	130
4093112.combined_unique_10518_0	RSc2530	29	98	69	0	476	573	31648289	31648388	0.000422	127
4093112.combined_unique_81522_0	RSp1310	34	98	60	4	5365	5458	32351030	32351129	0.00113	124
4093112.combined_unique_81522_0	RSp1341	34	98	60	4	5365	5458	32359551	32359650	0.00113	124
4093112.combined_unique_22799_0	MA1970	28	102	73	0	5865	5966	20563148	20563251	1.47	102
4093112.combined_unique_10513_0	APE1939	35	69	41	3	2349	2418	6525021	6525091	472	84
4093112.combined_unique_81520_0	VC2436	31	74	51	0	5555	5628	44241620	44241695	472	84
4093112.combined_unique_10518_0	BMEII1028	25	102	65	10	476	573	9075906	9076009	3.18e+03	78
4093112.combined_unique_57967_0	UU591	43	37	21	0	6830	6866	43542275	43542313	2.12e+04	72
4093112.combined_unique_81527_0	YPO0947	32	43	29	0	4889	4931	49015396	49015440	2.12e+04	72
4093112.combined_unique_81527_0	MA2045	56	23	10	0	4889	4911	20582168	20582192	5.47e+04	69
4093112.combined_unique_279_5	TP0879	22	94	66	6	2	95	42403014	42403109	5.47e+04	69
4093112.combined_unique_92636_0	SSO2112	40	43	18	6	7380	7424	39945106	39945150	2.64e+05	64
4093112.combined_unique_81527_0	slr1028	59	22	9	0	4889	4910	58296560	58296583	2.64e+05	64
4093112.combined_unique_10518_0	RSc2530	55	20	9	0	476	495	31648289	31648310	9.3e+05	60
4093112.combined_unique_81527_0	STM0019	53	27	11	1	4889	4916	40255400	40255428	9.3e+05	60
4093112.combined_unique_81527_0	mll6838_1	37	71	27	14	4889	4963	3649413	3649485	1.27e+06	59
4093112.combined_unique_81527_0	TVN0128	70	17	5	0	4889	4905	42494094	42494112	1.27e+06	59
4093112.combined_unique_81527_0	slr0408	40	30	18	0	4889	4918	58159680	58159711	1.27e+06	59
4093112.combined_unique_81527_0	slr0408	76	13	3	0	4889	4901	58159680	58159694	1.74e+06	58
4093112.combined_unique_10519_0	VC2413	35	34	22	0	771	804	44233213	44233248	2.38e+06	57
4093112.combined_unique_10519_0	ECs0119	44	27	15	0	771	797	16308771	16308799	6.11e+06	54
4093112.combined_unique_81527_0	MA2045	57	19	8	0	4889	4907	20582168	20582188	6.11e+06	54
4093112.combined_unique_10519_0	ZaceF	44	27	15	0	771	797	50499342	50499370	6.11e+06	54
4093112.combined_unique_10519_0	aceF	44	27	15	0	771	797	51526308	51526336	6.11e+06	54
4093112.combined_unique_81527_0	slr1028	75	12	3	0	4889	4900	58296560	58296573	1.56e+07	51
4093112.combined_unique_81527_0	slr1028	90	10	1	0	4889	4898	58296560	58296571	2.14e+07	50
4093112.combined_unique_11644_0	PA4937	54	320	140	4	2998	3321	27780786	27781107	1.85e-110	919
4093112.combined_unique_11644_0	VC2599	51	316	139	9	2998	3322	44284640	44284957	6.95e-105	876
4093112.combined_unique_11644_0	HI0861	52	315	136	10	2998	3322	18645411	18645727	2.61e-99	833
4093112.combined_unique_11644_0	vacB	50	316	142	9	2998	3322	58648382	58648699	4.74e-99	831
4093112.combined_unique_11644_0	ECs5155	50	316	142	9	2998	3322	17717939	17718256	8.61e-99	829
4093112.combined_unique_11644_0	ZvacB	50	316	142	9	2998	3322	51133598	51133915	8.61e-99	829
4093112.combined_unique_11644_0	STM4368	48	316	150	9	2998	3322	41497928	41498245	2.5e-96	810
4093112.combined_unique_11644_0	YPO0380	48	316	149	9	2998	3322	48848211	48848528	4.54e-96	808
4093112.combined_unique_11644_0	PM1954	49	316	147	9	2998	3322	30249588	30249905	4.95e-95	800
4093112.combined_unique_11644_0	RSc1228	49	320	147	11	2998	3322	31258260	31258581	9.38e-91	767
4093112.combined_unique_11644_0	XF1987	46	316	156	9	2998	3322	45796589	45796906	1.94e-85	726
4093112.combined_unique_11644_0	BU565	39	318	178	11	2998	3322	10380750	10381069	6.13e-68	591
4093112.combined_unique_11644_0	NMA1371	49	233	115	3	2998	3229	25447996	25448230	1.5e-67	588
4093112.combined_unique_11644_0	BS_yvaJ	38	309	179	8	2998	3314	10076341	10076651	2.73e-67	586
4093112.combined_unique_11644_0	CAC0715	39	309	177	8	2998	3314	10601079	10601389	4.96e-67	584
4093112.combined_unique_11644_0	NMB1200	49	233	114	3	2998	3229	25993160	25993394	6.68e-67	583
4093112.combined_unique_11644_0	TM0722	38	314	176	13	2998	3318	41789008	41789323	5.64e-62	545
4093112.combined_unique_16917_0	PA1013	63	149	55	0	3894	4042	26561031	26561181	2.97e-59	524
4093112.combined_unique_16917_0	YPO3059	60	149	59	0	3894	4042	49600453	49600603	6.98e-56	498
4093112.combined_unique_16917_0	STM2487	60	149	59	0	3894	4042	40957955	40958105	1.27e-55	496
4093112.combined_unique_16917_0	ECs3338	58	149	62	0	3894	4042	17183658	17183808	7.6e-55	490
4093112.combined_unique_16917_0	ZpurC	58	149	62	0	3894	4042	50987427	50987577	7.6e-55	490
4093112.combined_unique_16917_0	purC	58	149	62	0	3894	4042	57565852	57566002	7.6e-55	490
4093112.combined_unique_12345_2	YPO1866	48	207	98	7	7236	7441	49280594	49280802	2.97e-52	470
4093112.combined_unique_12345_2	PA2585	49	203	100	2	7236	7440	27064324	27064528	5.4e-52	468
4093112.combined_unique_12345_2	VC1214	48	204	97	7	7236	7440	43888750	43888955	7.93e-51	459
4093112.combined_unique_12345_2	ECs2651	48	207	99	7	7236	7441	16997000	16997208	6.41e-50	452
4093112.combined_unique_12345_2	ZuvrC	48	207	99	7	7236	7441	51129478	51129686	6.41e-50	452
4093112.combined_unique_12345_2	uvrC	48	207	99	7	7236	7441	58644262	58644470	6.41e-50	452
4093112.combined_unique_11648_0	XF0034	45	224	120	3	582	802	45311667	45311892	8.64e-50	451
4093112.combined_unique_12345_2	PM0857	45	207	105	7	7236	7441	29914061	29914269	1.16e-49	450
4093112.combined_unique_12345_2	XF2311	47	203	101	5	7236	7439	45875571	45875775	1.57e-49	449
4093112.combined_unique_12345_2	STM1946	47	207	100	7	7236	7441	40808604	40808812	2.12e-49	448
4093112.combined_unique_12345_2	HI0057	47	208	100	7	7236	7442	18411362	18411571	6.98e-49	444
4093112.combined_unique_12344_1	AGc654	54	150	69	0	7607	7756	5310190	5310341	7.6e-48	436
4093112.combined_unique_12344_1	SMc01105	54	150	69	0	7607	7756	35520561	35520712	2.51e-47	432
4093112.combined_unique_12345_2	NMA1540	47	205	98	8	7236	7438	25490078	25490284	1.12e-46	427
4093112.combined_unique_12345_2	NMB1326	47	205	99	8	7236	7438	26030100	26030306	3.68e-46	423
4093112.combined_unique_12347_0	MA3880	41	208	108	9	6616	6832	21072299	21072508	9.02e-46	420
4093112.combined_unique_12344_1	mll3190	53	150	70	0	7607	7756	55727141	55727292	1.22e-45	419
4093112.combined_unique_12344_1	BMEII0088	55	150	67	0	7607	7756	8805025	8805176	1.64e-45	418
4093112.combined_unique_12345_2	RSc1071	45	205	104	6	7236	7438	31209349	31209555	1.07e-43	404
4093112.combined_unique_12347_0	PAE1771	45	188	98	4	6616	6799	28786817	28787006	1.94e-43	402
4093112.combined_unique_16917_0	CAC1391	50	149	74	0	3894	4042	10791481	10791631	2.62e-43	401
4093112.combined_unique_22791_1	SMc01013	56	131	57	0	3324	3454	35502499	35502631	3.53e-43	400
4093112.combined_unique_12343_0	BB0046	49	178	87	2	7759	7936	6676149	6676328	8.64e-43	397
4093112.combined_unique_11648_0	mll4751	39	227	132	4	582	806	55901299	55901527	8.64e-43	397
4093112.combined_unique_12347_0	AGc2169	40	214	98	23	6616	6832	4764132	4764347	1.17e-42	396
4093112.combined_unique_12347_0	SMc01780	38	221	107	23	6616	6839	35681400	35681622	1.57e-42	395
4093112.combined_unique_12347_0	CC1363	39	223	105	25	6616	6841	11922179	11922403	3.85e-42	392
4093112.combined_unique_12347_0	BMEI1185	38	221	108	23	6616	6839	8539006	8539228	6.99e-42	390
4093112.combined_unique_12344_1	PA0143	46	151	81	0	7607	7757	26305783	26305935	6.99e-42	390
4093112.combined_unique_22791_1	AGc3198	53	131	61	0	3324	3454	4934697	4934829	1.51e-39	372
4093112.combined_unique_12343_0	NMA0075	41	180	106	0	7759	7938	25140848	25141029	4.97e-39	368
4093112.combined_unique_12343_0	NMB0192	41	180	106	0	7759	7938	25731432	25731613	6.69e-39	367
4093112.combined_unique_12347_0	mlr8418	39	214	102	23	6616	6832	57264645	57264860	6.69e-39	367
4093112.combined_unique_12344_1	SPBC1683.06c	46	151	81	0	7607	7757	37902663	37902815	1.64e-38	364
4093112.combined_unique_12343_0	BS_rnh	46	173	89	2	7759	7933	9411020	9411194	9.83e-38	358
4093112.combined_unique_12347_0	MA3879	40	198	92	19	6616	6832	21071613	21071812	1.79e-37	356
4093112.combined_unique_12343_0	CT029	45	182	95	3	7759	7941	12983883	12984066	2.41e-37	355
4093112.combined_unique_11645_1	BMEII0132	33	242	157	4	2720	2963	8818857	8819100	1.07e-36	350
4093112.combined_unique_16916_0	mlr6974	66	98	33	0	3656	3753	57078771	57078870	3.53e-36	346
4093112.combined_unique_22791_1	BMEI0919	53	129	58	1	3324	3453	8464755	8464885	4.76e-36	345
4093112.combined_unique_12344_0	mlr3185	48	160	83	0	7444	7603	56671374	56671535	6.42e-36	344
4093112.combined_unique_16917_0	AGc3382	45	153	80	4	3894	4042	4965017	4965171	8.65e-36	343
4093112.combined_unique_12343_0	HI1059	42	175	100	0	7759	7933	18709035	18709211	8.65e-36	343
4093112.combined_unique_12343_0	alr4332	42	180	94	8	7759	7934	52945405	52945586	8.65e-36	343
4093112.combined_unique_11648_0	CC0105	37	223	130	8	582	798	11523619	11523843	3.85e-35	338
4093112.combined_unique_16917_0	SMc00495	43	153	83	4	3894	4042	35371646	35371800	3.85e-35	338
4093112.combined_unique_12343_0	BH2475	41	183	105	2	7759	7943	7775746	7775930	5.19e-35	337
4093112.combined_unique_16917_0	mll0069	43	153	82	4	3894	4042	55387183	55387337	5.19e-35	337
4093112.combined_unique_12347_0	FN2030	38	203	105	14	6616	6832	18364110	18364314	9.42e-35	335
4093112.combined_unique_12343_0	RSc1418	40	178	101	4	7759	7934	31322381	31322560	1.27e-34	334
4093112.combined_unique_12344_1	DR0403	43	151	85	0	7607	7757	14757152	14757304	1.71e-34	333
4093112.combined_unique_22791_1	mll0910	50	130	63	1	3324	3454	55482560	55482691	7.61e-34	328
4093112.combined_unique_22791_1	RSc1820	50	126	62	0	3324	3449	31441965	31442092	1.86e-33	325
4093112.combined_unique_16916_0	mlr7293	63	96	35	0	3656	3751	57121542	57121639	6.15e-33	321
4093112.combined_unique_12344_1	STM0661	44	148	81	1	7607	7753	40455257	40455406	8.29e-33	320
4093112.combined_unique_12894_0	all0432	37	204	114	11	6115	6317	51604422	51604627	8.29e-33	320
4093112.combined_unique_12344_1	ECs0690	44	148	81	1	7607	7753	16489268	16489417	1.51e-32	318
4093112.combined_unique_12344_1	ZybeK	44	148	81	1	7607	7753	51202658	51202807	1.51e-32	318
4093112.combined_unique_12344_1	ybeK	44	148	81	1	7607	7753	58724265	58724414	2.03e-32	317
4093112.combined_unique_12343_0	PA3642	39	188	112	1	7759	7947	27379828	27380017	2.74e-32	316
4093112.combined_unique_12344_0	DRA0055	48	157	77	3	7444	7603	15411056	15411214	3.69e-32	315
4093112.combined_unique_12344_1	RSc2548	40	151	90	0	7607	7757	31653869	31654021	9.03e-32	312
4093112.combined_unique_11648_0	SP0701	38	214	124	7	582	790	36411842	36412057	2.98e-31	308
4093112.combined_unique_12347_0	TM0174	35	208	111	18	6616	6831	41622716	41622925	5.41e-31	306
4093112.combined_unique_16916_0	PA4198	60	99	38	1	3656	3753	27547982	27548082	9.83e-31	304
4093112.combined_unique_11649_1	MJ0089	36	198	110	12	360	567	21477246	21477445	2.84e-30	301
4093112.combined_unique_48756_0	MK0847	49	118	60	0	6492	6609	22164496	22164615	5.89e-30	299
4093112.combined_unique_12344_0	SMc01103	40	162	94	2	7444	7603	35519472	35519635	5.89e-30	299
4093112.combined_unique_12894_0	alr3115	34	223	134	11	6115	6336	52765678	52765902	5.89e-30	299
4093112.combined_unique_48756_0	MJ0827	49	121	61	0	6492	6612	21656842	21656964	8.47e-30	298
4093112.combined_unique_87597_0	BS_sms	55	90	40	0	2	91	9439082	9439173	2.21e-28	289
4093112.combined_unique_11649_1	CAC0319	40	180	92	12	360	547	10482536	10482717	6.52e-28	286
4093112.combined_unique_109903_0	BH2149	62	82	31	0	983	1064	7688141	7688224	9.35e-28	285
4093112.combined_unique_22791_1	SA2448	46	128	62	7	3324	3444	34415239	34415368	1.92e-27	283
4093112.combined_unique_22791_1	aq_928	44	117	60	5	3324	3435	53626822	53626940	2.75e-27	282
4093112.combined_unique_87597_0	SPy0236	57	89	38	0	2	90	38984440	38984530	3.94e-27	281
4093112.combined_unique_48756_0	PH0470	46	122	65	0	6492	6613	29247775	29247898	5.65e-27	280
4093112.combined_unique_87597_0	SA0484	55	90	40	0	2	91	33834479	33834570	1.16e-26	278
4093112.combined_unique_11648_0	SA1047	33	226	139	10	582	801	33997745	33997972	1.66e-26	277
4093112.combined_unique_87597_0	alr3823	57	87	37	0	2	88	52879765	52879853	1.66e-26	277
4093112.combined_unique_87597_0	BH0104	57	87	37	0	2	88	7114490	7114578	2.37e-26	276
4093112.combined_unique_87597_0	lin0265	57	89	38	0	2	90	54583274	54583364	2.37e-26	276
4093112.combined_unique_87597_0	L0303	56	89	39	0	2	90	19494403	19494493	3.39e-26	275
4093112.combined_unique_48756_0	PAB1324	45	122	66	0	6492	6613	28246469	28246592	3.39e-26	275
4093112.combined_unique_81864_0	VC2576	60	92	36	0	5747	5838	44281021	44281114	3.39e-26	275
4093112.combined_unique_12344_0	AGc637	40	162	95	2	7444	7603	5306510	5306673	4.85e-26	274
4093112.combined_unique_87597_0	NMA0992	55	90	40	0	2	91	25365858	25365949	4.85e-26	274
4093112.combined_unique_87597_0	NMB0782	55	90	40	0	2	91	25891096	25891187	4.85e-26	274
4093112.combined_unique_87597_0	aq_552	60	86	34	0	2	87	53546773	53546860	4.85e-26	274
4093112.combined_unique_87597_0	HP0223	56	91	40	0	2	92	18974340	18974432	6.94e-26	273
4093112.combined_unique_87597_0	jhp0209	56	91	40	0	2	92	54086054	54086146	6.94e-26	273
4093112.combined_unique_12344_1	ECs3054	39	145	88	0	7607	7751	17101043	17101189	9.92e-26	272
4093112.combined_unique_81864_0	PM1395	58	92	38	0	5747	5838	30077614	30077707	9.92e-26	272
4093112.combined_unique_12344_1	ZyeiK	39	145	88	0	7607	7751	51312841	51312987	9.92e-26	272
4093112.combined_unique_11648_0	FN0426	31	230	144	13	582	808	17910194	17910425	1.42e-25	271
4093112.combined_unique_11648_0	L181692	35	221	128	14	582	790	19765799	19766021	1.42e-25	271
4093112.combined_unique_109903_0	lin1999	58	81	34	0	983	1063	55060877	55060959	1.42e-25	271
4093112.combined_unique_87597_0	mll7835	58	87	36	0	2	88	56234539	56234627	1.42e-25	271
4093112.combined_unique_12344_1	yeiK	39	145	88	0	7607	7751	58898102	58898248	1.42e-25	271
4093112.combined_unique_11648_0	Cj0381c	33	213	134	8	582	788	14265686	14265900	2.03e-25	270
4093112.combined_unique_87597_0	BMEI1486	58	87	36	0	2	88	8624216	8624304	2.89e-25	269
4093112.combined_unique_87597_0	SMc00556	56	87	38	0	2	88	35387874	35387962	2.89e-25	269
4093112.combined_unique_87597_0	slr0448	55	87	39	0	2	88	58170161	58170249	2.89e-25	269
4093112.combined_unique_109903_0	BS_ypwA	54	82	37	0	983	1064	9914901	9914984	4.13e-25	268
4093112.combined_unique_12344_1	SA0234	37	147	92	0	7607	7753	33766434	33766582	8.42e-25	266
4093112.combined_unique_12344_0	Cgl2273	48	137	69	2	7444	7578	13938982	13939120	1.2e-24	265
4093112.combined_unique_87597_0	RSc1372	53	90	42	0	2	91	31306536	31306627	1.2e-24	265
4093112.combined_unique_81864_0	mlr0321	59	94	38	0	5747	5840	56386553	56386648	1.72e-24	264
4093112.combined_unique_48756_0	VNG0321G	43	116	65	0	6492	6607	44669978	44670095	2.45e-24	263
4093112.combined_unique_81864_0	SMc01289	56	94	41	0	5747	5840	35567866	35567961	3.49e-24	262
4093112.combined_unique_87597_0	AGc1991	55	87	39	0	2	88	4732396	4732484	4.98e-24	261
4093112.combined_unique_16916_0	DR0336	54	93	41	1	3656	3747	14736358	14736452	4.98e-24	261
4093112.combined_unique_114796_0	ECs4143	55	77	34	0	6036	6112	17412717	17412795	4.98e-24	261
4093112.combined_unique_81864_0	HI0798	54	92	42	0	5747	5838	18627818	18627911	4.98e-24	261
4093112.combined_unique_114796_0	ZyhdY	55	77	34	0	6036	6112	51378183	51378261	4.98e-24	261
4093112.combined_unique_48756_0	APE2153	43	122	69	0	6492	6613	6565845	6565968	7.09e-24	260
4093112.combined_unique_87597_0	CAC3188	56	87	38	0	2	88	11279286	11279374	7.09e-24	260
4093112.combined_unique_114796_0	yhdY	55	77	34	0	6036	6112	59015269	59015347	1.01e-23	259
4093112.combined_unique_48756_0	SSO2195	42	117	67	0	6492	6608	39965612	39965730	1.44e-23	258
4093112.combined_unique_81864_0	TP0208	52	94	45	0	5747	5840	42183027	42183122	1.44e-23	258
4093112.combined_unique_22790_0	ECU10g0250	43	129	64	7	3456	3587	16125310	16125440	2.05e-23	257
4093112.combined_unique_87597_0	Cj1205c	53	90	42	0	2	91	14497094	14497185	2.92e-23	256
4093112.combined_unique_12344_1	PM1767	37	148	93	0	7607	7754	30190840	30190989	4.16e-23	255
4093112.combined_unique_81864_0	AGc3523	54	94	43	0	5747	5840	4990505	4990600	5.92e-23	254
4093112.combined_unique_81864_0	BMEI0777	56	94	41	0	5747	5840	8422802	8422897	5.92e-23	254
4093112.combined_unique_12344_1	Cgl1329	36	150	95	0	7607	7756	13655908	13656059	5.92e-23	254
4093112.combined_unique_11645_1	mlr6716	31	212	132	10	2720	2935	57044999	57045212	5.92e-23	254
4093112.combined_unique_81868_0	DR1707_2	55	87	39	0	5942	6028	943224	943312	1.2e-22	252
4093112.combined_unique_81868_0	L0270_2	53	91	42	0	5942	6032	1398324	1398416	1.2e-22	252
4093112.combined_unique_81868_0	SP0032_2	54	91	41	0	5942	6032	1457148	1457240	1.2e-22	252
4093112.combined_unique_81864_0	PA4243	51	92	45	0	5747	5838	27562958	27563051	1.2e-22	252
4093112.combined_unique_12344_0	BMEII0089	36	165	102	3	7444	7605	8805357	8805523	1.71e-22	251
4093112.combined_unique_81868_0	SPy0185_2	56	85	37	0	5942	6026	1431190	1431276	2.43e-22	250
4093112.combined_unique_48756_0	AF1420	47	108	57	0	6492	6599	4309238	4309347	4.91e-22	248
4093112.combined_unique_48756_0	MA0916	42	119	69	0	6492	6610	20273672	20273792	4.91e-22	248
4093112.combined_unique_22790_0	SPAC23G3.01	32	174	107	10	3456	3619	37230687	37230862	4.91e-22	248
4093112.combined_unique_12344_0	PM0152	35	161	98	5	7444	7601	29682980	29683142	6.98e-22	247
4093112.combined_unique_22790_0	YOR151c	32	209	127	15	3456	3649	48472472	48472682	6.98e-22	247
4093112.combined_unique_114796_0	VC1360	55	76	34	0	6036	6111	43929856	43929933	2.84e-21	243
4093112.combined_unique_48756_0	MTH692	42	117	67	0	6492	6608	24760843	24760961	1.15e-20	239
4093112.combined_unique_12344_0	BS_rbsK	38	162	95	4	7444	7603	9404334	9404497	2.32e-20	237
4093112.combined_unique_12344_0	all1784	36	165	101	3	7444	7605	51774051	51774217	2.32e-20	237
4093112.combined_unique_109903_0	VNG2616G	46	82	44	0	983	1064	45149957	45150040	3.3e-20	236
4093112.combined_unique_109903_0	FN0061	51	81	38	1	983	1064	17800986	17801068	9.39e-20	233
4093112.combined_unique_12344_0	PA1950	36	163	101	3	7444	7603	26853246	26853410	9.39e-20	233
4093112.combined_unique_81868_0	Cgl1317_2	48	86	44	0	5942	6027	1095066	1095153	1.07e-18	226
4093112.combined_unique_11645_1	AGpA360	28	213	138	12	2720	2938	6001337	6001551	1.07e-18	226
4093112.combined_unique_16915_1	VC1275	32	133	90	0	4317	4449	43904526	43904660	1.07e-18	226
4093112.combined_unique_109901_0	BMEI1625	49	77	39	0	817	893	8661619	8661697	1.52e-18	225
4093112.combined_unique_11649_1	PAE2699	43	124	66	3	360	486	28950177	28950302	1.52e-18	225
4093112.combined_unique_109901_0	SMc02148	49	77	39	0	817	893	35776089	35776167	3.04e-18	223
4093112.combined_unique_12344_0	L86157	34	162	102	4	7444	7603	19979814	19979977	1.22e-17	219
4093112.combined_unique_81868_0	BH3153_2	49	91	46	0	5942	6032	1765392	1765484	1.72e-17	218
4093112.combined_unique_109901_0	PA0141	50	81	40	0	817	897	26305034	26305116	1.72e-17	218
4093112.combined_unique_81868_0	lin1600_2	47	91	48	0	5942	6032	1572041	1572133	3.44e-17	216
4093112.combined_unique_109903_0	YPO2310	54	68	30	1	983	1049	49398864	49398933	4.86e-17	215
4093112.combined_unique_109903_0	VC1414	52	71	33	1	983	1052	43945165	43945237	3.86e-16	209
4093112.combined_unique_114796_0	AGc2908	50	77	36	2	6036	6110	4885219	4885297	5.45e-16	208
4093112.combined_unique_16916_0	MT3174	47	94	47	2	3656	3749	24097730	24097825	1.09e-15	206
4093112.combined_unique_16916_0	Rv3089	47	94	47	2	3656	3749	33425860	33425955	1.09e-15	206
4093112.combined_unique_109903_0	PAE0885	50	69	34	0	983	1051	28633130	28633200	1.53e-15	205
4093112.combined_unique_81868_0	TM1619_2	46	89	48	0	5942	6030	873464	873554	2.16e-15	204
4093112.combined_unique_81864_0	HP1300	41	94	55	0	5747	5840	19299605	19299700	2.16e-15	204
4093112.combined_unique_81864_0	jhp1220	41	94	55	0	5747	5840	54403040	54403135	2.16e-15	204
4093112.combined_unique_109903_0	SSO3105	51	70	34	0	983	1052	40200514	40200585	3.05e-15	203
4093112.combined_unique_114796_0	SMc02120	48	77	38	2	6036	6110	35770454	35770532	3.37e-14	196
4093112.combined_unique_16916_0	VNG0162G	46	97	47	5	3656	3747	44638971	44639069	3.37e-14	196
4093112.combined_unique_114796_0	BMEI1209	48	78	38	2	6036	6111	8547029	8547108	4.75e-14	195
4093112.combined_unique_22791_1	DR2585	35	139	80	9	3324	3453	15378478	15378618	6.69e-14	194
4093112.combined_unique_11644_0	NMA1371	57	64	27	0	2998	3061	25447996	25448061	6.69e-14	194
4093112.combined_unique_109901_0	PA2428	49	81	41	0	817	897	27008765	27008847	6.69e-14	194
4093112.combined_unique_11644_0	NMB1200	57	64	27	0	2998	3061	25993160	25993225	9.43e-14	193
4093112.combined_unique_109903_0	mlr3932	50	71	34	1	983	1052	56745929	56746001	1.33e-13	192
4093112.combined_unique_22790_0	MK0687	38	124	61	11	3456	3588	22117208	22117333	3.7e-13	189
4093112.combined_unique_16916_0	ECs2408	44	96	50	3	3656	3748	16932345	16932442	1.03e-12	186
4093112.combined_unique_16916_0	STM1350	45	96	49	3	3656	3748	40645914	40646011	1.03e-12	186
4093112.combined_unique_16916_0	ZydiD	44	96	50	3	3656	3748	51278736	51278833	1.03e-12	186
4093112.combined_unique_114796_0	mlr8153	42	78	43	2	6036	6111	57225081	57225160	2.04e-12	184
4093112.combined_unique_109901_0	Cgl2657	42	78	45	0	817	894	14048862	14048941	5.68e-12	181
4093112.combined_unique_22791_1	AGl355	36	124	74	5	3324	3442	5825112	5825237	4.37e-11	175
4093112.combined_unique_22790_0	PAE0665	39	115	55	11	3456	3579	28586883	28586999	3.35e-10	169
4093112.combined_unique_11643_0	mll3305	33	104	69	0	1139	1242	55736590	55736695	4.7e-10	168
4093112.combined_unique_16912_0	SPAC17A5.14	30	166	106	8	4463	4630	36998980	36999147	1.37e-08	158
4093112.combined_unique_22790_0	VNG2666G	33	110	65	6	3456	3569	45162999	45163110	1.03e-07	152
4093112.combined_unique_11646_2	PA0001	30	100	62	7	2607	2703	26259881	26259982	1.44e-07	151
4093112.combined_unique_109905_0	XF1338	43	80	42	2	94	175	45634949	45635030	2.82e-07	149
4093112.combined_unique_16912_0	YGL173c	30	166	103	11	4463	4627	46944517	46944684	5.5e-07	147
4093112.combined_unique_109903_0	DR2423	40	69	40	1	983	1050	15332451	15332521	1.5e-06	144
4093112.combined_unique_16918_0	ECs0542	29	135	77	14	5254	5398	16436434	16436570	4.08e-06	141
4093112.combined_unique_16918_0	Z0615	29	135	78	14	5254	5398	50044590	50044726	2.15e-05	136
4093112.combined_unique_11646_2	RSc3442	40	61	35	1	2607	2666	31916944	31917006	0.000113	131
4093112.combined_unique_22790_0	APE1856	29	132	78	12	3456	3595	6510334	6510467	0.000157	130
4093112.combined_unique_22790_0	ECU03g0440	29	123	70	13	3456	3587	15689303	15689427	0.000157	130
4093112.combined_unique_16918_0	ECs0542	33	102	55	10	5254	5359	16436434	16436537	0.000422	127
4093112.combined_unique_11643_0	FN0716	28	113	80	1	1139	1250	17997559	17997673	0.000422	127
4093112.combined_unique_22790_0	PAB0423	48	68	33	2	3456	3521	28060203	28060272	0.000422	127
4093112.combined_unique_16918_0	Z0615	33	102	55	10	5254	5359	50044590	50044693	0.000422	127
4093112.combined_unique_16912_0	YOR048c	47	44	23	0	4463	4506	48425665	48425710	0.000815	125
4093112.combined_unique_16918_0	Z0615	33	120	61	15	5254	5378	50044590	50044711	0.000815	125
4093112.combined_unique_16918_0	ECs0542	33	120	61	15	5254	5378	16436434	16436555	0.00113	124
4093112.combined_unique_22790_0	PH1546	48	68	33	2	3456	3521	29518737	29518806	0.00218	122
4093112.combined_unique_16916_1	SSO2262	36	94	54	5	3756	3850	39982870	39982965	0.00218	122
4093112.combined_unique_16912_0	SPAC26A3.12c	31	84	50	6	4463	4552	37286557	37286642	0.0299	114
4093112.combined_unique_12346_0	BS_yuxL	35	88	53	4	6844	6927	10072548	10072637	0.11	110
4093112.combined_unique_114796_0	BH0171	35	73	41	5	6036	6111	7129824	7129898	0.211	108
4093112.combined_unique_11646_2	CAC0001	31	81	54	1	2607	2688	10396340	10396422	0.211	108
4093112.combined_unique_11646_2	BU012	31	58	37	2	2607	2666	10220991	10221050	0.558	105
4093112.combined_unique_16915_0	AGpA389	27	85	60	1	4216	4301	6008236	6008322	2.03	101
4093112.combined_unique_12894_0	alr3115	55	39	16	1	6115	6154	52765678	52765718	2.03	101
4093112.combined_unique_22790_0	AF1886	43	44	22	2	3456	3501	4426529	4426574	19.3	94
4093112.combined_unique_11641_0	BMEII0148	33	123	70	11	1737	1856	8823483	8823607	36.7	92
4093112.combined_unique_12346_0	BS_yuxL	43	57	27	4	6844	6902	10072548	10072606	69.5	90
4093112.combined_unique_16912_0	SPAC26A3.12c	37	54	34	0	4463	4516	37286557	37286612	181	87
4093112.combined_unique_12894_0	CC3357	33	57	31	5	6115	6176	12513431	12513489	1.68e+03	80
4093112.combined_unique_12346_0	DR0165	47	36	18	1	6844	6878	14690490	14690527	5.99e+03	76
4093112.combined_unique_16912_0	YOR048c	54	32	13	1	4463	4495	48425665	48425698	5.99e+03	76
4093112.combined_unique_11641_0	RSp0881	50	34	14	2	1737	1772	32199157	32199192	8.22e+03	75
4093112.combined_unique_11646_0	TM1463	38	58	34	1	2495	2553	42004035	42004094	8.22e+03	75
4093112.combined_unique_12894_0	VNG2610C	36	36	23	0	6115	6150	45147931	45147968	1.13e+04	74
4093112.combined_unique_12894_0	SSO0689	64	17	6	0	6115	6131	39599280	39599298	1.93e+05	65
4093112.combined_unique_109903_0	Ta0203	45	35	17	2	983	1015	42946761	42946797	3.62e+05	63
4093112.combined_unique_109905_0	YDR022c	41	34	20	0	94	127	46434227	46434262	3.62e+05	63
4093112.combined_unique_11641_0	RSp0881	28	44	29	2	1737	1782	32199157	32199202	6.79e+05	61
4093112.combined_unique_11641_0	BMEII0148	23	113	79	7	1737	1848	8823483	8823597	9.3e+05	60
4093112.combined_unique_12349_0	RSc0796	50	240	118	0	1637	1876	31129088	31129329	3.1e-69	601
4093112.combined_unique_12349_0	PA0446	48	240	124	0	1637	1876	26398011	26398252	2.02e-67	587
4093112.combined_unique_12349_0	BMEII1019	49	240	121	0	1637	1876	9072728	9072969	5.4e-66	576
4093112.combined_unique_12349_0	SMb21182	49	222	111	2	1637	1856	35116403	35116626	1.38e-61	542
4093112.combined_unique_29721_0	APE0807	60	165	64	1	1057	1222	6316242	6316408	1.21e-59	527
4093112.combined_unique_29722_0	SMc00774	58	167	70	0	889	1055	35440917	35441085	5.4e-59	522
4093112.combined_unique_29721_0	MT1224	57	166	71	0	1057	1222	23510960	23511127	3.53e-57	508
4093112.combined_unique_29721_0	Rv1187	57	166	71	0	1057	1222	32844266	32844433	3.53e-57	508
4093112.combined_unique_29722_0	PA1997	53	167	78	0	889	1055	26865492	26865660	4.75e-57	507
4093112.combined_unique_29722_0	BMEI1922	55	167	75	0	889	1055	8745026	8745194	1.27e-55	496
4093112.combined_unique_12349_0	mlr1614	43	226	127	0	1637	1862	56511429	56511656	2.3e-55	494
4093112.combined_unique_12349_0	AGc3858	44	220	122	0	1637	1856	5050399	5050620	3.68e-53	477
4093112.combined_unique_29722_0	mlr6539	53	167	78	0	889	1055	57019407	57019575	4.01e-52	469
4093112.combined_unique_29721_0	SPBC24C6.04	52	168	78	2	1057	1222	38121479	38121648	9.82e-52	466
4093112.combined_unique_29722_0	AGl1446	53	167	78	0	889	1055	5445631	5445799	3.24e-51	462
4093112.combined_unique_29721_0	YHR037w	50	169	81	2	1057	1223	47164816	47164986	4.37e-51	461
4093112.combined_unique_29722_0	VCA0829	49	166	82	1	889	1055	44531344	44531511	7.93e-51	459
4093112.combined_unique_12349_0	BMEI0898	45	215	110	5	1637	1856	8460499	8460715	8.64e-50	451
4093112.combined_unique_39971_0	PM0473	67	121	39	0	8023	8143	29787963	29788085	1.57e-49	449
4093112.combined_unique_12340_0	XF2444	37	240	147	3	478	718	45910744	45910985	1.5e-46	426
4093112.combined_unique_39971_0	VC0429	58	129	54	0	8023	8151	43667086	43667216	7.29e-45	413
4093112.combined_unique_39971_0	SMb20291	56	131	57	0	8023	8153	34875853	34875985	4.37e-44	407
4093112.combined_unique_39971_0	DR1653	55	136	61	0	8023	8158	15123713	15123850	1.57e-42	395
4093112.combined_unique_39976_0	guaA_2	71	95	27	0	7460	7554	2213161	2213257	3.11e-41	385
4093112.combined_unique_39976_0	ZguaA_2	71	95	27	0	7460	7554	2334025	2334121	3.11e-41	385
4093112.combined_unique_39976_0	ECs3369_2	71	95	27	0	7460	7554	2451517	2451613	3.11e-41	385
4093112.combined_unique_39976_0	STM2510_2	71	95	27	0	7460	7554	2622210	2622306	3.11e-41	385
4093112.combined_unique_39976_0	XF2429_2	76	95	22	0	7460	7554	3022679	3022775	1.86e-40	379
4093112.combined_unique_39976_0	YPO2870_2	71	95	27	0	7460	7554	2548641	2548737	2.51e-40	378
4093112.combined_unique_39971_0	AF0636	48	139	71	0	8023	8161	4100444	4100584	4.56e-40	376
4093112.combined_unique_39976_0	VC0768_2	70	95	28	0	7460	7554	2687828	2687924	8.29e-40	374
4093112.combined_unique_39976_0	HI0222_2	69	95	29	0	7460	7554	2935554	2935650	6.69e-39	367
4093112.combined_unique_12340_0	BB0416	40	218	115	11	478	700	6794693	6794912	9.02e-39	366
4093112.combined_unique_39971_0	APE2133	54	134	60	1	8023	8157	6561358	6561493	5.41e-38	360
4093112.combined_unique_39976_0	PM0293_2	67	95	31	0	7460	7554	2954769	2954865	1.32e-37	357
4093112.combined_unique_39976_0	FN1444_2	65	95	33	0	7460	7554	900524	900620	1.94e-36	348
4093112.combined_unique_39976_0	PA3769_2	69	95	29	0	7460	7554	2883560	2883656	3.53e-36	346
4093112.combined_unique_113752_0	PM1505	90	70	7	0	4637	4706	30108571	30108642	4.76e-36	345
4093112.combined_unique_79034_0	slr0426	59	97	39	0	5090	5186	58165992	58166090	6.42e-36	344
4093112.combined_unique_79034_0	alr5287	58	97	40	0	5090	5186	53066418	53066516	8.65e-36	343
4093112.combined_unique_113752_0	ECs0036	92	69	5	0	4637	4705	16280266	16280336	1.17e-35	342
4093112.combined_unique_113752_0	STM0067	92	69	5	0	4637	4705	40271823	40271893	1.17e-35	342
4093112.combined_unique_113752_0	VC2389	92	69	5	0	4637	4705	44224231	44224301	1.17e-35	342
4093112.combined_unique_39971_0	VNG0537C	47	136	72	0	8023	8158	44714040	44714177	1.17e-35	342
4093112.combined_unique_113752_0	ZcarB	92	69	5	0	4637	4705	50567039	50567109	1.17e-35	342
4093112.combined_unique_113752_0	carB	92	69	5	0	4637	4705	53764068	53764138	1.17e-35	342
4093112.combined_unique_29722_0	AF0197	43	155	82	4	889	1047	3988163	3988319	2.12e-35	340
4093112.combined_unique_39971_0	AF0466	47	137	71	1	8023	8160	4057048	4057186	3.85e-35	338
4093112.combined_unique_113752_0	PA4756	92	69	5	0	4637	4705	27726940	27727010	3.85e-35	338
4093112.combined_unique_113752_0	BMEI0522	89	69	7	0	4637	4705	8353388	8353458	5.19e-35	337
4093112.combined_unique_113752_0	NMA0602	89	69	7	0	4637	4705	25267161	25267231	9.42e-35	335
4093112.combined_unique_113752_0	NMB1855	89	69	7	0	4637	4705	26183063	26183133	9.42e-35	335
4093112.combined_unique_12349_0	AF0990	32	233	149	7	1637	1868	4196134	4196368	1.27e-34	334
4093112.combined_unique_39971_0	BH2938	47	136	70	1	8023	8159	7905080	7905217	1.27e-34	334
4093112.combined_unique_113752_0	CC2900	89	69	7	0	4637	4705	12383495	12383565	1.27e-34	334
4093112.combined_unique_113752_0	YPO0482	91	69	6	0	4637	4705	48877061	48877131	2.31e-34	332
4093112.combined_unique_79034_0	all4721	57	97	41	0	5090	5186	52152380	52152478	2.31e-34	332
4093112.combined_unique_39976_0	aq_236_2	66	95	32	0	7460	7554	834993	835089	7.61e-34	328
4093112.combined_unique_113752_0	BU144	85	69	10	0	4637	4705	10259383	10259453	7.61e-34	328
4093112.combined_unique_12340_0	MA0008	35	230	139	8	478	709	20019683	20019914	7.61e-34	328
4093112.combined_unique_39976_0	RSc1431_2	70	85	25	0	7460	7544	3103976	3104062	1.03e-33	327
4093112.combined_unique_12340_0	AF0331	37	205	119	7	478	689	4023634	4023840	1.03e-33	327
4093112.combined_unique_79037_0	BMEI1436	62	94	35	0	4994	5087	8609736	8609831	1.03e-33	327
4093112.combined_unique_113752_0	XF1107	86	69	9	0	4637	4705	45577674	45577744	1.03e-33	327
4093112.combined_unique_113752_0	mlr2517	86	69	9	0	4637	4705	56596425	56596495	1.03e-33	327
4093112.combined_unique_79034_0	PA1674	52	97	46	0	5090	5186	26765273	26765371	1.86e-33	325
4093112.combined_unique_113752_0	AGc3955	86	69	9	0	4637	4705	5067336	5067406	2.51e-33	324
4093112.combined_unique_113752_0	SMc01215	86	69	9	0	4637	4705	35549421	35549491	2.51e-33	324
4093112.combined_unique_79037_0	AGc1470	62	93	35	0	4994	5086	4648011	4648105	3.39e-33	323
4093112.combined_unique_79034_0	PA3438	52	97	46	0	5090	5186	27316524	27316622	4.56e-33	322
4093112.combined_unique_79037_0	mlr7532	61	94	36	0	4994	5087	57148225	57148320	4.56e-33	322
4093112.combined_unique_39976_0	DR1874_2	64	95	34	0	7460	7554	947061	947157	6.15e-33	321
4093112.combined_unique_79034_0	Cj0194	55	96	43	0	5090	5185	14220493	14220590	8.29e-33	320
4093112.combined_unique_39976_0	NMB1920_2	70	85	25	0	7460	7544	3050775	3050861	1.12e-32	319
4093112.combined_unique_39976_0	YMR217w_2	60	95	38	0	7460	7554	609925	610021	2.03e-32	317
4093112.combined_unique_39971_0	PA5544	44	137	76	0	8023	8159	27969662	27969800	2.03e-32	317
4093112.combined_unique_39971_0	VCA0146	45	136	73	1	8023	8159	44377746	44377883	2.74e-32	316
4093112.combined_unique_39976_0	NMA0534_2	69	85	26	0	7460	7544	3064458	3064544	3.69e-32	315
4093112.combined_unique_12340_0	MTH1183	33	226	138	10	478	707	24411158	24411385	9.03e-32	312
4093112.combined_unique_39976_0	CPn0171_2	62	95	36	0	7460	7554	3858154	3858250	1.22e-31	311
4093112.combined_unique_79034_0	YGR267c	54	98	44	1	5090	5186	47106613	47106712	1.22e-31	311
4093112.combined_unique_79037_0	SMc00025	59	93	38	0	4994	5086	35264594	35264688	1.64e-31	310
4093112.combined_unique_39971_0	BMEI0797	43	137	78	0	8023	8159	8428980	8429118	2.21e-31	309
4093112.combined_unique_79037_0	CC1471	61	93	36	0	4994	5086	11952052	11952146	2.21e-31	309
4093112.combined_unique_12340_0	MJ1365	36	212	126	6	478	695	21812725	21812938	4.02e-31	307
4093112.combined_unique_39971_0	BH0602	41	124	73	0	8023	8146	7246549	7246674	7.3e-31	305
4093112.combined_unique_79034_0	SPAC17A5.13	50	97	48	0	5090	5186	36998744	36998842	9.83e-31	304
4093112.combined_unique_79034_0	DR0036	53	93	43	0	5090	5182	14654124	14654218	2.84e-30	301
4093112.combined_unique_39972_0	SSO1532	44	128	70	1	7884	8012	39810660	39810789	2.84e-30	301
4093112.combined_unique_29722_0	SMa0567	64	89	32	0	889	977	34518104	34518194	4.09e-30	300
4093112.combined_unique_39976_0	HP0409_2	61	95	37	0	7460	7554	3214238	3214334	1.22e-29	297
4093112.combined_unique_79037_0	MA0608	61	88	34	0	4994	5081	20187794	20187883	1.22e-29	297
4093112.combined_unique_39976_0	jhp0972_2	60	95	38	0	7460	7554	3250219	3250315	3.62e-29	294
4093112.combined_unique_67788_0	PA3813	77	72	15	1	6529	6599	27431538	27431611	7.46e-29	292
4093112.combined_unique_93414_0	mlr1214	60	88	35	0	4221	4308	56478667	56478756	2.21e-28	289
4093112.combined_unique_67784_0	PA3070	83	65	11	0	6884	6948	27206689	27206755	6.52e-28	286
4093112.combined_unique_79035_0	SA2044	56	89	39	0	5188	5276	34293778	34293868	2.75e-27	282
4093112.combined_unique_97953_0	PA0216	69	82	25	0	6081	6162	26329137	26329220	3.94e-27	281
4093112.combined_unique_79035_0	SP0212	56	89	39	0	5188	5276	36289965	36290055	3.94e-27	281
4093112.combined_unique_79035_0	BS_rplB	57	89	38	0	5188	5276	9415055	9415145	1.16e-26	278
4093112.combined_unique_79035_0	SPy0052	56	89	39	0	5188	5276	38950342	38950432	1.16e-26	278
4093112.combined_unique_79037_0	Ta0886	61	88	34	0	4994	5081	43150734	43150823	1.66e-26	277
4093112.combined_unique_67788_0	PM0319	76	72	16	1	6529	6599	29736662	29736735	3.39e-26	275
4093112.combined_unique_67788_0	RSc1020	75	72	17	1	6529	6599	31194633	31194706	3.39e-26	275
4093112.combined_unique_52879_0	PM0462	51	111	53	1	3902	4011	29784321	29784433	4.85e-26	274
4093112.combined_unique_39971_0	APE2542	54	93	42	0	8023	8115	6640890	6640984	6.94e-26	273
4093112.combined_unique_67788_0	HI0377	75	72	17	1	6529	6599	18503072	18503145	6.94e-26	273
4093112.combined_unique_67788_0	NMB1380	75	72	17	1	6529	6599	26045657	26045730	6.94e-26	273
4093112.combined_unique_79037_0	TVN0976	57	94	40	0	4994	5087	42733113	42733208	6.94e-26	273
4093112.combined_unique_67788_0	YPO2895	75	72	17	1	6529	6599	49558008	49558081	9.92e-26	272
4093112.combined_unique_67781_0	BMEI1137	52	100	48	0	7154	7253	8525581	8525682	1.42e-25	271
4093112.combined_unique_67788_0	ECs3395	75	72	17	1	6529	6599	17202339	17202412	1.42e-25	271
4093112.combined_unique_67788_0	STM2542	75	72	17	1	6529	6599	40978322	40978395	1.42e-25	271
4093112.combined_unique_67788_0	Z3796	75	72	17	1	6529	6599	50369484	50369557	1.42e-25	271
4093112.combined_unique_67788_0	iscU	75	72	17	1	6529	6599	54020783	54020856	1.42e-25	271
4093112.combined_unique_79031_0	PM0226	56	94	41	0	5545	5638	29704976	29705071	2.89e-25	269
4093112.combined_unique_67788_0	BU603	75	72	17	1	6529	6599	10391542	10391615	4.13e-25	268
4093112.combined_unique_79035_0	all4212	54	90	41	0	5188	5277	52079132	52079223	4.13e-25	268
4093112.combined_unique_67788_0	ECU01g0510	72	70	18	1	6529	6597	15579168	15579239	5.9e-25	267
4093112.combined_unique_79035_0	MYPU_5850	62	91	32	2	5188	5276	25047561	25047653	5.9e-25	267
4093112.combined_unique_67788_0	NMA1596	73	72	18	1	6529	6599	25508731	25508804	5.9e-25	267
4093112.combined_unique_79031_0	VC0744	57	90	38	0	5545	5634	43758374	43758465	8.42e-25	266
4093112.combined_unique_79031_0	TM0861	56	91	40	0	5545	5635	41829945	41830037	1.72e-24	264
4093112.combined_unique_79035_0	BH0137	55	89	40	0	5188	5276	7124096	7124186	2.45e-24	263
4093112.combined_unique_67784_0	VCA0175	73	65	17	0	6884	6948	44385182	44385248	2.45e-24	263
4093112.combined_unique_79035_0	L0400	56	89	39	0	5188	5276	19528780	19528870	4.98e-24	261
4093112.combined_unique_67788_0	RC0729	72	72	19	1	6529	6599	30483347	30483420	4.98e-24	261
4093112.combined_unique_79037_0	TM0272	56	96	40	2	4994	5087	41651590	41651687	4.98e-24	261
4093112.combined_unique_67781_0	BU238	52	99	44	2	7154	7254	10290172	10290272	7.09e-24	260
4093112.combined_unique_79035_0	RP656	53	89	41	0	5188	5276	30826487	30826577	7.09e-24	260
4093112.combined_unique_67781_0	ECs0186	52	99	44	2	7154	7254	16332694	16332794	1.01e-23	259
4093112.combined_unique_79035_0	MPN168	59	91	35	2	5188	5276	22960341	22960433	1.01e-23	259
4093112.combined_unique_67781_0	ZdnaE	52	99	44	2	7154	7254	50628238	50628338	1.01e-23	259
4093112.combined_unique_67781_0	dnaE	52	99	44	2	7154	7254	53829970	53830070	1.01e-23	259
4093112.combined_unique_79035_0	RC1003	53	89	41	0	5188	5276	30542143	30542233	2.05e-23	257
4093112.combined_unique_67788_0	RP485	70	72	20	1	6529	6599	30775844	30775917	2.05e-23	257
4093112.combined_unique_67781_0	YPO1059	51	99	45	2	7154	7254	49054101	49054201	2.05e-23	257
4093112.combined_unique_79035_0	Cj1704c	52	91	43	0	5188	5278	14636392	14636484	2.92e-23	256
4093112.combined_unique_67781_0	STM0231	50	99	46	2	7154	7254	40329091	40329191	4.16e-23	255
4093112.combined_unique_79034_0	jhp0863	48	97	50	0	5090	5186	54298917	54299015	5.92e-23	254
4093112.combined_unique_52876_0	BS_guaB_3	54	84	38	0	3784	3867	1610871	1610956	1.2e-22	252
4093112.combined_unique_79035_0	HP1316	52	91	43	0	5188	5278	19301936	19302028	1.2e-22	252
4093112.combined_unique_67788_0	SPAC227.13c	69	69	20	1	6529	6596	37163583	37163653	2.43e-22	250
4093112.combined_unique_79035_0	jhp1236	51	91	44	0	5188	5278	54405368	54405460	2.43e-22	250
4093112.combined_unique_79037_0	RC0783	64	78	28	0	4994	5071	30493643	30493722	3.45e-22	249
4093112.combined_unique_79037_0	lin1981	54	92	42	0	4994	5085	55055164	55055257	3.45e-22	249
4093112.combined_unique_67784_0	BB0176	70	67	20	0	6884	6950	6716976	6717044	4.91e-22	248
4093112.combined_unique_67781_0	PM0034	51	99	45	2	7154	7254	29639786	29639886	4.91e-22	248
4093112.combined_unique_79034_0	BMEI0910	50	93	43	3	5090	5181	8462704	8462798	1.41e-21	245
4093112.combined_unique_79034_0	HP0928	47	97	51	0	5090	5186	19193147	19193245	1.41e-21	245
4093112.combined_unique_79037_0	RP492	60	78	31	0	4994	5071	30777341	30777420	1.41e-21	245
4093112.combined_unique_79031_0	AGc2877_2	47	88	46	0	5545	5632	3315780	3315869	2e-21	244
4093112.combined_unique_67781_0	HI0739	50	99	46	2	7154	7254	18613822	18613922	2e-21	244
4093112.combined_unique_67784_0	PAB1276	67	67	22	0	6884	6950	28232708	28232776	2.84e-21	243
4093112.combined_unique_79031_0	Cj1092c	51	92	45	0	5545	5636	14462825	14462918	5.73e-21	241
4093112.combined_unique_67784_0	PH0329	65	67	23	0	6884	6950	29212224	29212292	5.73e-21	241
4093112.combined_unique_67784_0	PAE2039	69	66	20	0	6884	6949	28832096	28832163	8.13e-21	240
4093112.combined_unique_79034_0	aq_239	62	69	26	0	5090	5158	53481468	53481538	3.3e-20	236
4093112.combined_unique_79034_0	L0175_2	61	71	26	1	5090	5159	1395424	1395496	4.67e-20	235
4093112.combined_unique_79031_0	mll1070_2	48	90	46	0	5545	5634	3590814	3590905	4.67e-20	235
4093112.combined_unique_52876_0	RSc1429_3	50	87	43	0	3784	3870	3103475	3103563	6.62e-20	234
4093112.combined_unique_29722_0	AF0975	35	155	97	3	889	1044	4191359	4191515	6.62e-20	234
4093112.combined_unique_79031_0	HI0239	48	94	48	0	5545	5638	18463643	18463738	9.39e-20	233
4093112.combined_unique_67781_0	VC2245	49	99	47	2	7154	7254	44184605	44184705	1.89e-19	231
4093112.combined_unique_79031_0	BH1237	51	86	40	1	5545	5631	7430734	7430821	2.67e-19	230
4093112.combined_unique_79031_0	CAC2277	44	96	53	0	5545	5640	11029050	11029147	2.67e-19	230
4093112.combined_unique_67788_0	YPL135w	64	70	23	2	6529	6596	48658141	48658212	2.67e-19	230
4093112.combined_unique_79034_0	AGc3211	46	92	46	3	5090	5180	4937405	4937498	3.78e-19	229
4093112.combined_unique_52876_0	L21264_3	54	81	37	0	3784	3864	1416594	1416676	5.36e-19	228
4093112.combined_unique_52876_0	Cj1058c_3	51	82	37	2	3784	3867	3278313	3278396	5.36e-19	228
4093112.combined_unique_52876_0	BMEII0896_3	48	87	45	0	3784	3870	3577391	3577479	5.36e-19	228
4093112.combined_unique_67784_0	MT3253	64	67	24	0	6884	6950	24120324	24120392	5.36e-19	228
4093112.combined_unique_67784_0	Rv3164c	64	67	24	0	6884	6950	33447733	33447801	5.36e-19	228
4093112.combined_unique_67784_0	alr4849	63	71	26	0	6884	6954	53008743	53008815	5.36e-19	228
4093112.combined_unique_67784_0	Ta0920	58	73	30	0	6884	6956	43161921	43161995	7.59e-19	227
4093112.combined_unique_52876_0	mlr8350_3	49	87	44	0	3784	3870	3731200	3731288	1.52e-18	225
4093112.combined_unique_79031_0	SA1463_2	47	94	49	0	5545	5638	1522466	1522561	3.04e-18	223
4093112.combined_unique_67785_0	CC2490	48	90	41	4	6790	6879	12268332	12268423	3.04e-18	223
4093112.combined_unique_67784_0	DR0918	63	66	24	0	6884	6949	14910178	14910245	3.04e-18	223
4093112.combined_unique_52876_0	FN1231_3	47	80	42	0	3784	3863	893292	893373	4.31e-18	222
4093112.combined_unique_52876_0	AGc1108_3	50	79	39	0	3784	3862	3295950	3296030	4.31e-18	222
4093112.combined_unique_67785_0	BMEI1121	53	89	39	2	6790	6876	8521969	8522059	4.31e-18	222
4093112.combined_unique_67784_0	VNG0223G	62	67	25	0	6884	6950	44652216	44652284	8.62e-18	220
4093112.combined_unique_79037_0	MT1159	51	83	40	0	4994	5076	23488500	23488584	1.22e-17	219
4093112.combined_unique_79037_0	Rv1127c	51	83	40	0	4994	5076	32822475	32822559	1.22e-17	219
4093112.combined_unique_67784_0	TVN1065	58	73	30	0	6884	6956	42761772	42761846	1.22e-17	219
4093112.combined_unique_52876_0	CAC2701_3	50	74	37	0	3784	3857	1045333	1045408	1.72e-17	218
4093112.combined_unique_67784_0	MT1526	64	67	24	0	6884	6950	23603788	23603856	4.86e-17	215
4093112.combined_unique_67781_0	PA3640	44	99	52	2	7154	7254	27378182	27378282	4.86e-17	215
4093112.combined_unique_52876_0	SMc00815_3	49	79	40	0	3784	3862	3475361	3475441	6.87e-17	214
4093112.combined_unique_12342_1	STM1845	34	156	95	7	2	154	40783670	40783827	9.71e-17	213
4093112.combined_unique_79037_0	ML0955	48	84	43	0	4994	5077	22594592	22594677	1.37e-16	212
4093112.combined_unique_67784_0	MA3148	58	75	29	2	6884	6956	20883536	20883612	1.94e-16	211
4093112.combined_unique_67781_0	CAC0516	44	96	50	2	7154	7251	10540387	10540484	2.73e-16	210
4093112.combined_unique_67785_0	mlr0071	50	89	42	2	6790	6876	56360057	56360147	2.73e-16	210
4093112.combined_unique_12342_1	ECs2540	33	156	96	7	2	154	16967763	16967920	5.45e-16	208
4093112.combined_unique_12342_1	Zprc	33	156	96	7	2	154	50967931	50968088	5.45e-16	208
4093112.combined_unique_12342_1	prc	33	156	96	7	2	154	57547156	57547313	5.45e-16	208
4093112.combined_unique_12342_1	HI1668	33	173	103	10	2	174	18883432	18883606	1.09e-15	206
4093112.combined_unique_79032_0	PA0372	57	64	27	0	5280	5343	26375224	26375289	1.09e-15	206
4093112.combined_unique_96600_0	RC1316	45	87	47	0	2446	2532	30616102	30616190	1.53e-15	205
4093112.combined_unique_39977_0	AF1952	31	130	88	1	7322	7452	4444475	4444606	2.16e-15	204
4093112.combined_unique_29721_0	MA2860	33	153	92	8	1057	1215	20804988	20805142	2.16e-15	204
4093112.combined_unique_39972_0	MT3720	38	110	66	1	7884	7994	24260430	24260541	2.16e-15	204
4093112.combined_unique_39972_0	Rv3618	38	110	66	1	7884	7994	33599057	33599168	2.16e-15	204
4093112.combined_unique_67781_0	RC1211	42	109	54	9	7154	7253	30585809	30585919	3.05e-15	203
4093112.combined_unique_113755_0	VC0691	46	81	43	0	4478	4558	43743999	43744081	4.3e-15	202
4093112.combined_unique_113755_0	RSc0495	45	83	43	2	4478	4558	31043651	31043735	2.39e-14	197
4093112.combined_unique_67785_0	SMc00496	48	90	41	4	6790	6879	35371901	35371992	3.37e-14	196
4093112.combined_unique_29722_0	APE1346	30	154	104	2	889	1044	6416964	6417119	6.69e-14	194
4093112.combined_unique_113755_0	XF0166	46	81	43	0	4478	4558	45346196	45346278	9.43e-14	193
4093112.combined_unique_39972_0	PA1186	37	116	68	4	7884	7995	26611402	26611519	1.87e-13	191
4093112.combined_unique_93414_0	SMa1473	40	87	52	0	4221	4307	34652746	34652834	5.21e-13	188
4093112.combined_unique_93414_0	mll4500	40	87	52	0	4221	4307	55882709	55882797	5.21e-13	188
4093112.combined_unique_113757_0	AF0957	49	81	41	0	4396	4476	4185424	4185506	1.03e-12	186
4093112.combined_unique_12340_0	VNG0874G	34	137	89	1	478	615	44782493	44782631	1.03e-12	186
4093112.combined_unique_97959_0	NMA0676	41	74	43	0	6248	6321	25289480	25289555	1.45e-12	185
4093112.combined_unique_97959_0	NMB1787	41	74	43	0	6248	6321	26163331	26163406	1.45e-12	185
4093112.combined_unique_97959_0	PA0662	46	78	42	0	6248	6325	26457233	26457312	2.04e-12	184
4093112.combined_unique_79036_0	alr2515	64	51	18	0	4897	4947	52679586	52679638	7.99e-12	180
4093112.combined_unique_12342_1	PM0269	45	81	43	1	2	83	29720917	29720999	2.22e-11	177
4093112.combined_unique_52875_0	SMc03001	38	102	63	0	3438	3539	35981143	35981246	2.22e-11	177
4093112.combined_unique_79036_0	mlr7491	41	91	47	5	4897	4990	57142811	57142903	2.22e-11	177
4093112.combined_unique_79032_0	RSc0387	55	56	25	0	5280	5335	31014183	31014240	1.21e-10	172
4093112.combined_unique_52875_0	AGl2677	39	103	62	0	3438	3540	5658705	5658809	2.39e-10	170
4093112.combined_unique_96601_0	mlr3676	50	63	31	0	2535	2597	56724676	56724740	3.35e-10	169
4093112.combined_unique_52875_0	mll5703	36	100	64	0	3438	3537	56020386	56020487	4.7e-10	168
4093112.combined_unique_79036_0	BMEI1465	39	91	51	3	4897	4990	8618581	8618673	9.24e-10	166
4093112.combined_unique_79036_0	SMc00010	41	91	47	5	4897	4990	35260182	35260274	1.3e-09	165
4093112.combined_unique_12342_1	XF1823	29	169	102	14	2	178	45756117	45756287	1.3e-09	165
4093112.combined_unique_113757_0	MA3793	40	81	48	0	4396	4476	21049538	21049620	2.55e-09	163
4093112.combined_unique_79036_0	RC0553	49	77	36	3	4897	4970	30442138	30442216	2.55e-09	163
4093112.combined_unique_79036_0	RP405	46	77	38	3	4897	4970	30750134	30750212	2.69e-08	156
4093112.combined_unique_113757_0	alr2968	45	71	39	0	4396	4466	52743337	52743409	5.27e-08	154
4093112.combined_unique_97959_0	MK1077	43	77	40	3	6248	6323	22236442	22236520	1.44e-07	151
4093112.combined_unique_113757_0	MTH1481	38	81	50	0	4396	4476	24489404	24489486	2.02e-07	150
4093112.combined_unique_79036_0	CC3406	37	86	43	8	4897	4990	12525740	12525827	2.82e-07	149
4093112.combined_unique_97959_0	alr3537	44	71	36	3	6248	6317	52829992	52830064	5.5e-07	147
4093112.combined_unique_113757_0	alr1407	45	71	39	0	4396	4466	52532017	52532089	7.69e-07	146
4093112.combined_unique_12342_1	CPn0555	40	83	41	6	2	90	12808639	12808723	1.07e-06	145
4093112.combined_unique_29727_0	SSO2653	36	135	75	8	1392	1532	40078706	40078842	1.07e-06	145
4093112.combined_unique_97959_0	Cj0224	46	62	33	0	6248	6309	14225558	14225621	1.5e-06	144
4093112.combined_unique_52871_0	MA3726	34	118	75	2	2969	3086	21030922	21031041	1.5e-06	144
4093112.combined_unique_79036_0	slr1137	52	50	22	1	4897	4947	58325819	58325870	1.5e-06	144
4093112.combined_unique_79036_0	alr2732	58	49	19	1	4897	4946	52711230	52711280	2.09e-06	143
4093112.combined_unique_12342_1	CT441	45	75	32	6	2	82	13123639	13123715	2.92e-06	142
4093112.combined_unique_79036_0	alr0951	54	50	21	1	4897	4947	52461456	52461507	2.92e-06	142
4093112.combined_unique_79032_0	BMEII1037	50	50	25	0	5280	5329	9078473	9078524	1.11e-05	138
4093112.combined_unique_79032_0	all1021	50	50	25	0	5280	5329	51677515	51677566	1.11e-05	138
4093112.combined_unique_97959_0	BH2900	39	70	41	1	6248	6318	7893903	7893974	1.54e-05	137
4093112.combined_unique_79036_0	Cgl2472	54	49	21	1	4897	4946	13994853	13994903	1.54e-05	137
4093112.combined_unique_113757_0	YPO0533	38	84	49	3	4396	4476	48894980	48895065	1.54e-05	137
4093112.combined_unique_79036_0	ML1728	50	53	25	1	4897	4950	22740745	22740799	2.99e-05	135
4093112.combined_unique_79036_0	MT3128	50	53	25	1	4897	4950	24082337	24082391	2.99e-05	135
4093112.combined_unique_79036_0	Rv3043c	50	53	25	1	4897	4950	33411001	33411055	2.99e-05	135
4093112.combined_unique_79032_0	sll0915	49	53	27	0	5280	5332	57839660	57839714	4.17e-05	134
4093112.combined_unique_52873_0	PA1407	41	81	29	13	3205	3296	26679490	26679572	5.81e-05	133
4093112.combined_unique_39971_0	YPO1577	32	99	67	0	8023	8121	49206069	49206169	0.000218	129
4093112.combined_unique_52875_0	YPO4035	34	97	63	1	3438	3533	49888585	49888683	0.000422	127
4093112.combined_unique_97959_0	MJ1096	45	48	26	0	6248	6295	21734021	21734070	0.000586	126
4093112.combined_unique_12340_0	MK0139	25	139	100	4	478	612	21971499	21971639	0.0112	117
4093112.combined_unique_97959_0	PAB0291	41	64	33	3	6248	6314	28032557	28032622	0.0112	117
4093112.combined_unique_96603_0	Ta0779	36	78	41	6	2358	2441	43113629	43113708	0.0216	115
4093112.combined_unique_113754_0	RSp1564_1	38	47	29	0	4560	4606	3201972	3202020	0.0299	114
4093112.combined_unique_29727_0	MJ0374_2	35	70	45	0	1392	1461	281471	281542	0.0415	113
4093112.combined_unique_52875_0	HI1109	34	97	56	7	3438	3533	18723427	18723525	0.0574	112
4093112.combined_unique_113755_0	slr1179	37	67	40	2	4478	4542	58334835	58334903	0.0574	112
4093112.combined_unique_96602_0	aq_2011_2	35	76	45	3	2270	2346	831395	831472	0.0795	111
4093112.combined_unique_97958_0	FN2119	30	86	60	0	6336	6421	18390746	18390833	0.11	110
4093112.combined_unique_96608_0	BH3425	35	74	42	4	2185	2262	8034345	8034420	2.8	100
4093112.combined_unique_113755_0	all4520	36	65	39	2	4478	4540	52130559	52130625	19.3	94
4093112.combined_unique_12340_0	VNG0874G	30	87	57	3	478	567	44782493	44782581	50.5	91
4093112.combined_unique_113754_0	PAE1338	47	21	11	0	4560	4580	28716555	28716577	5.99e+03	76
4093112.combined_unique_96605_0	BH1805	68	16	5	0	2880	2895	7575528	7575545	5.47e+04	69
4093112.combined_unique_12348_1	slr1932	35	35	17	4	1968	2006	58503850	58503886	5.47e+04	69
4093112.combined_unique_97957_0	Cj1584c	60	20	8	0	5819	5838	14607079	14607100	2.64e+05	64
4093112.combined_unique_113754_0	PAE1355	45	20	11	0	4560	4579	28718704	28718725	3.62e+05	63
4093112.combined_unique_39971_0	PM0473	28	50	36	0	8023	8072	29787963	29788014	4.96e+05	62
4093112.combined_unique_52870_0	YJR143c	36	46	29	0	3088	3133	47518406	47518453	6.79e+05	61
4093112.combined_unique_52871_0	SPAC1093.04c	33	39	22	3	2969	3010	36828825	36828865	3.26e+06	56
4093112.combined_unique_96605_0	slr0272	35	31	19	1	2880	2909	58124563	58124595	5.45e+07	47
4093112.combined_unique_13436_0	BU263	55	291	129	0	331	621	10297188	10297480	1.32e-107	897
4093112.combined_unique_13436_0	VC1126	54	291	131	1	331	620	43862475	43862767	1.11e-102	859
4093112.combined_unique_13436_0	RSc2720	55	285	125	1	331	614	31702434	31702720	6.66e-102	853
4093112.combined_unique_13436_0	HI0639	53	290	135	0	331	620	18580768	18581059	1.21e-101	851
4093112.combined_unique_13436_0	PM1851	52	287	135	0	331	617	30219251	30219539	2.2e-101	849
4093112.combined_unique_13436_0	XF1553	52	285	135	0	331	615	45694846	45695132	1.07e-99	836
4093112.combined_unique_13436_0	PA2629	53	288	132	1	331	617	27078617	27078906	1.44e-99	835
4093112.combined_unique_13436_0	NMB0284	53	285	132	1	331	614	25758239	25758525	1.38e-96	812
4093112.combined_unique_13436_0	NMA2203	52	285	133	1	331	614	25675168	25675454	2.5e-96	810
4093112.combined_unique_13434_0	TM1276	66	234	78	1	916	1148	41954295	41954530	1.63e-94	796
4093112.combined_unique_13434_0	PAB0123	65	239	76	6	916	1148	28003985	28004225	5.87e-93	784
4093112.combined_unique_13434_0	PH0022	64	233	83	0	916	1148	29135330	29135564	2.61e-92	779
4093112.combined_unique_13434_0	PH0194	64	239	79	6	916	1148	29176728	29176968	2.11e-91	772
4093112.combined_unique_13434_0	PAB2336	63	233	86	0	916	1148	28453553	28453787	5.16e-91	769
4093112.combined_unique_13434_0	BH1140	61	234	88	1	916	1148	7404953	7405188	4.54e-89	754
4093112.combined_unique_13434_0	PM1763	61	234	89	1	916	1148	30189250	30189485	2.2e-87	741
4093112.combined_unique_13434_0	PH0756	61	234	90	1	916	1148	29316723	29316958	9.79e-87	736
4093112.combined_unique_13434_0	SP1580	59	245	88	12	916	1148	36630083	36630329	3.23e-86	732
4093112.combined_unique_13434_0	Cgl1353	60	235	92	2	916	1148	13663465	13663701	7.91e-86	729
4093112.combined_unique_13434_0	BS_msmX	60	234	91	1	916	1148	9322048	9322283	1.07e-85	728
4093112.combined_unique_13434_0	AGl3567	58	233	96	0	916	1148	5828928	5829162	1.44e-85	727
4093112.combined_unique_13434_0	DR2153	61	234	89	1	916	1148	15260227	15260462	1.44e-85	727
4093112.combined_unique_13434_0	ML1089	60	234	92	1	916	1148	22615910	22616145	2.61e-85	725
4093112.combined_unique_13434_0	SMb20419	59	234	93	1	916	1148	34914147	34914382	1.16e-84	720
4093112.combined_unique_13434_0	SPy1976	57	245	91	12	916	1148	39373614	39373860	1.7e-83	711
4093112.combined_unique_2117_0	PM0680	39	378	221	7	7266	7642	29851701	29852080	1.86e-82	703
4093112.combined_unique_2117_0	ECs4370	36	378	232	7	7266	7642	17475596	17475975	7.27e-80	683
4093112.combined_unique_2117_0	ZprlC	36	378	232	7	7266	7642	50971786	50972165	7.27e-80	683
4093112.combined_unique_2117_0	prlC	36	378	232	7	7266	7642	57550567	57550946	7.27e-80	683
4093112.combined_unique_2117_0	DR1659	38	384	219	17	7266	7642	15126037	15126422	1.07e-78	674
4093112.combined_unique_2117_0	STM3594	35	378	234	7	7266	7642	41266771	41267150	3.52e-78	670
4093112.combined_unique_2117_0	HI0214	37	378	229	7	7266	7642	18456339	18456718	4.75e-78	669
4093112.combined_unique_2117_0	YCL057w	37	391	224	18	7266	7642	46275938	46276330	1.16e-77	666
4093112.combined_unique_2117_0	PA0067	38	347	204	8	7266	7612	26281765	26282113	2.5e-75	648
4093112.combined_unique_13436_0	VNG0415G	46	293	141	14	331	619	44688416	44688710	4.36e-72	623
4093112.combined_unique_13430_0	lin1539	43	288	151	10	1961	2244	54932728	54933017	1.16e-70	612
4093112.combined_unique_13430_0	BH1267	45	278	137	14	1961	2232	7439663	7439942	9.39e-70	605
4093112.combined_unique_13430_0	SA1446	45	275	146	5	1961	2230	34125035	34125311	1.02e-68	597
4093112.combined_unique_13430_0	HI0814	45	265	138	5	1961	2230	18632084	18632350	1.11e-67	589
4093112.combined_unique_13430_0	aq_1293	45	279	139	11	1961	2232	53275920	53276200	9e-67	582
4093112.combined_unique_13430_0	SPy1389	48	243	116	8	1961	2195	39238488	39238732	4.01e-66	577
4093112.combined_unique_13430_0	RC1327	44	275	150	4	1961	2231	30618927	30619203	7.28e-66	575
4093112.combined_unique_13430_0	NMA1788	45	265	136	6	1961	2231	25567855	25568121	3.24e-65	570
4093112.combined_unique_13430_0	PM1287	46	265	135	5	1961	2230	30046900	30047166	7.92e-65	567
4093112.combined_unique_13430_0	NMB1595	45	265	132	8	1961	2231	26107331	26107597	1.44e-64	565
4093112.combined_unique_13430_0	PA0903	43	266	143	5	1961	2231	26531661	26531928	1.44e-64	565
4093112.combined_unique_13430_0	RP856	43	275	151	4	1961	2231	30887635	30887911	4.75e-64	561
4093112.combined_unique_13430_0	SP1383	48	245	119	8	1961	2197	36582613	36582859	6.4e-64	560
4093112.combined_unique_13430_0	TM1396	41	279	156	6	1961	2237	41985409	41985689	5.17e-63	553
4093112.combined_unique_13430_0	SMc00475	43	275	151	4	1961	2231	35364228	35364504	4.18e-62	546
4093112.combined_unique_13430_0	CC2529	43	274	150	4	1961	2230	12275981	12276256	1.11e-60	535
4093112.combined_unique_2117_0	XF0127	32	375	244	8	7266	7642	45334052	45334428	2.21e-59	525
4093112.combined_unique_2116_2	Cgl2078	40	263	145	8	6815	7085	13879069	13879333	5.4e-59	522
4093112.combined_unique_2117_0	NMA0054	32	374	240	10	7266	7641	25133943	25134318	3.53e-57	508
4093112.combined_unique_2117_0	NMB0214	32	374	242	10	7266	7641	25738129	25738504	2.11e-56	502
4093112.combined_unique_13438_0	mlr5329_2	48	178	91	0	2342	2519	3703403	3703582	1.21e-52	473
4093112.combined_unique_25583_0	all1188	49	179	86	3	2868	3047	51696283	51696463	1.71e-48	441
4093112.combined_unique_25583_0	SA1989	43	179	98	2	2868	3046	34281675	34281855	5.89e-44	406
4093112.combined_unique_25583_0	VNG0815G	45	180	94	3	2868	3046	44770245	44770426	1.07e-43	404
4093112.combined_unique_25581_0	TM0010_1	49	141	71	0	3149	3289	843598	843740	2.62e-43	401
4093112.combined_unique_25583_0	BS_yfmJ	48	182	89	5	2868	3046	9673109	9673292	4.76e-43	399
4093112.combined_unique_44993_0	PA5070	61	126	49	0	5322	5447	27825104	27825231	2.85e-42	393
4093112.combined_unique_39978_0	VC0550_1	72	94	26	0	231	324	2680501	2680596	9.41e-42	389
4093112.combined_unique_39978_0	VC0793m_1	70	93	27	0	231	323	2688443	2688537	2.31e-41	386
4093112.combined_unique_13433_0	mlr5350	39	224	133	2	1729	1950	56878687	56878912	3.11e-41	385
4093112.combined_unique_39978_0	SPy1174	70	93	27	0	231	323	39189119	39189213	5.64e-41	383
4093112.combined_unique_44993_0	VC0088	57	123	52	0	5322	5444	43569128	43569252	5.64e-41	383
4093112.combined_unique_25581_0	TM1425_1	48	145	74	0	3149	3293	870271	870417	7.61e-41	382
4093112.combined_unique_25581_0	TM0228	48	140	72	0	3149	3288	41639497	41639638	1.03e-40	381
4093112.combined_unique_13435_1	MTH1499	45	174	94	1	1257	1431	24495197	24495372	2.73e-39	370
4093112.combined_unique_39978_0	TP0056_1	70	91	27	0	231	321	3871446	3871538	7.29e-38	359
4093112.combined_unique_44993_0	STM3975	51	125	61	0	5322	5446	41382635	41382761	1.32e-37	357
4093112.combined_unique_39978_0	MA0674_1	71	92	26	0	231	322	97799	97892	1.79e-37	356
4093112.combined_unique_39978_0	STM0055_1	73	91	24	0	231	321	2572458	2572550	2.41e-37	355
4093112.combined_unique_39978_0	STM3352_1	73	91	24	0	231	321	2641190	2641282	2.41e-37	355
4093112.combined_unique_25581_0	mll5397	43	155	83	5	3149	3298	55984210	55984366	2.41e-37	355
4093112.combined_unique_25581_0	alr0752	50	130	65	0	3149	3278	52440429	52440560	3.24e-37	354
4093112.combined_unique_13433_0	mlr3187	38	221	126	7	1729	1954	56671681	56671903	3.24e-37	354
4093112.combined_unique_25581_0	MTH1549_1	44	141	78	0	3149	3289	243871	244013	4.37e-37	353
4093112.combined_unique_13433_0	PA0202	39	225	127	7	1729	1956	26324877	26325103	4.37e-37	353
4093112.combined_unique_13433_0	PA4342	41	218	107	17	1729	1949	27594709	27594928	5.89e-37	352
4093112.combined_unique_44993_0	ECs4768	51	125	61	0	5322	5446	17601255	17601381	7.94e-37	351
4093112.combined_unique_44993_0	ZtatC	51	125	61	0	5322	5446	51078508	51078634	7.94e-37	351
4093112.combined_unique_44993_0	tatC	51	125	61	0	5322	5446	58592973	58593099	7.94e-37	351
4093112.combined_unique_13435_1	AF2107	43	178	97	3	1257	1431	4487064	4487243	1.07e-36	350
4093112.combined_unique_13435_1	MJ0055	39	174	103	2	1257	1432	21469102	21469277	1.07e-36	350
4093112.combined_unique_39978_0	MJ1231_1	70	90	27	0	231	320	299823	299914	3.53e-36	346
4093112.combined_unique_62663_0	CC0966	61	102	39	0	4893	4994	11791553	11791656	3.53e-36	346
4093112.combined_unique_39978_0	FN1376	68	92	29	0	231	322	18183095	18183188	4.76e-36	345
4093112.combined_unique_25581_0	AGl349	41	141	83	0	3149	3289	5811973	5812115	6.42e-36	344
4093112.combined_unique_25581_0	sll1221	40	153	91	0	3149	3301	57897945	57898099	1.57e-35	341
4093112.combined_unique_44993_0	YPO3776	47	126	66	0	5322	5447	49807569	49807696	2.12e-35	340
4093112.combined_unique_39978_0	SPy1191	65	92	32	0	231	322	39192854	39192947	9.42e-35	335
4093112.combined_unique_39978_0	MTH1107_1	67	90	29	0	231	320	237260	237351	1.27e-34	334
4093112.combined_unique_25581_0	SMc02525	41	141	83	0	3149	3289	35876665	35876807	2.31e-34	332
4093112.combined_unique_13433_0	BMEII0197	37	219	127	7	1729	1954	8838374	8838594	4.19e-34	330
4093112.combined_unique_13438_0	RP373_2	37	189	109	10	2342	2520	3817472	3817662	5.65e-34	329
4093112.combined_unique_39978_0	AF1252m	64	91	32	0	231	321	4260943	4261035	1.03e-33	327
4093112.combined_unique_25581_0	SMa1525	43	145	82	0	3149	3293	34660810	34660956	1.86e-33	325
4093112.combined_unique_25581_0	aq_573	44	140	76	1	3149	3289	53550843	53550984	1.86e-33	325
4093112.combined_unique_13438_0	RC0507_2	37	189	108	10	2342	2520	3831892	3832082	4.56e-33	322
4093112.combined_unique_25581_0	DR1500	43	130	73	0	3149	3278	15078053	15078184	1.51e-32	318
4093112.combined_unique_39978_0	PH0834_1	58	90	37	0	231	320	387101	387192	5.41e-31	306
4093112.combined_unique_13433_0	SPCC550.07	35	224	139	4	1729	1952	38797904	38798129	7.3e-31	305
4093112.combined_unique_13435_1	VNG2125Gm	40	163	83	10	1257	1429	45038413	45038577	7.3e-31	305
4093112.combined_unique_44993_0	XF0562	44	124	69	0	5322	5445	45442270	45442395	7.3e-31	305
4093112.combined_unique_44993_0	NMA0803	43	123	70	0	5322	5444	25321644	25321768	2.84e-30	301
4093112.combined_unique_44993_0	NMB0599	43	123	70	0	5322	5444	25845126	25845250	2.84e-30	301
4093112.combined_unique_13435_0	MJ0303	51	106	51	0	1150	1255	21530571	21530678	5.89e-30	299
4093112.combined_unique_25583_0	CC2016	43	163	88	3	2868	3031	12128664	12128828	8.47e-30	298
4093112.combined_unique_62664_0	Cgl2130	62	81	30	0	4808	4888	13895617	13895699	5.2e-29	293
4093112.combined_unique_39978_0	TM0128	57	87	37	0	231	317	41608364	41608452	1.54e-28	290
4093112.combined_unique_13438_0	VNG1624G_2	38	171	103	2	2342	2510	68969	69141	2.21e-28	289
4093112.combined_unique_62664_0	ML0896	62	81	30	0	4808	4888	22583888	22583970	3.17e-28	288
4093112.combined_unique_62664_0	MT2234	61	81	31	0	4808	4888	23811166	23811248	3.17e-28	288
4093112.combined_unique_62664_0	Rv2178c	61	81	31	0	4808	4888	33145281	33145363	3.17e-28	288
4093112.combined_unique_13435_0	SSO0400	54	105	48	0	1150	1254	39529121	39529227	9.92e-26	272
4093112.combined_unique_62663_0	MT3666	56	92	40	0	4893	4984	24243224	24243317	1.42e-25	271
4093112.combined_unique_62663_0	Rv3561	56	92	40	0	4893	4984	33581518	33581611	1.42e-25	271
4093112.combined_unique_13435_1	SSO0402	35	171	94	14	1257	1431	39529432	39529604	4.13e-25	268
4093112.combined_unique_13435_0	MK0281	49	106	54	0	1150	1255	22012136	22012243	8.42e-25	266
4093112.combined_unique_13435_1	PAE2986	36	165	82	18	1257	1429	28999343	28999509	1.2e-24	265
4093112.combined_unique_62664_0	SMc00155	58	82	34	0	4808	4889	35293927	35294010	1.2e-24	265
4093112.combined_unique_13438_0	XF0977_2	30	174	120	1	2342	2514	2998646	2998821	2.45e-24	263
4093112.combined_unique_13435_0	MA1818	47	106	56	0	1150	1255	20523255	20523362	1.01e-23	259
4093112.combined_unique_62663_0	MT3174	54	93	41	1	4893	4986	24097730	24097824	1.01e-23	259
4093112.combined_unique_62663_0	Rv3089	54	93	41	1	4893	4986	33425860	33425954	1.01e-23	259
4093112.combined_unique_13435_0	MTH1390	48	106	55	0	1150	1255	24466112	24466219	1.44e-23	258
4093112.combined_unique_62664_0	AGc2964	54	82	37	0	4808	4889	4894023	4894106	2.05e-23	257
4093112.combined_unique_39978_0	lin1060	52	97	44	2	231	325	54804198	54804296	5.92e-23	254
4093112.combined_unique_13435_0	AF2128	44	106	59	0	1150	1255	4492451	4492558	1.2e-22	252
4093112.combined_unique_13435_0	APE1366	51	106	50	1	1150	1254	6419969	6420076	1.2e-22	252
4093112.combined_unique_62665_0	mll3403	59	81	33	0	4722	4802	55746713	55746795	2.84e-21	243
4093112.combined_unique_62664_0	CC2300	56	80	35	0	4808	4887	12211700	12211781	5.73e-21	241
4093112.combined_unique_62663_0	mlr1843	50	91	45	0	4893	4983	56528284	56528376	1.15e-20	239
4093112.combined_unique_25582_0	PA4234	45	90	49	0	3053	3142	27560415	27560506	1.64e-20	238
4093112.combined_unique_62664_0	Cj0716	52	80	38	0	4808	4887	14360716	14360797	3.3e-20	236
4093112.combined_unique_62663_0	MT0175	52	93	43	1	4893	4986	23184110	23184204	1.89e-19	231
4093112.combined_unique_25582_0	PM1951	45	93	51	0	3053	3145	30248211	30248305	1.89e-19	231
4093112.combined_unique_62663_0	Rv0166	52	93	43	1	4893	4986	32519449	32519543	1.89e-19	231
4093112.combined_unique_62663_0	CC2400	48	100	52	0	4893	4992	12240313	12240414	5.36e-19	228
4093112.combined_unique_25582_0	HI0249	44	93	52	0	3053	3145	18467237	18467331	5.36e-19	228
4093112.combined_unique_25582_0	YPO0324	44	94	52	0	3053	3146	48831928	48832023	7.59e-19	227
4093112.combined_unique_62663_0	DR0336	42	102	59	0	4893	4994	14736358	14736461	1.52e-18	225
4093112.combined_unique_25582_0	ECs5040	44	94	52	0	3053	3146	17680501	17680596	1.22e-17	219
4093112.combined_unique_25582_0	uvrA	44	94	52	0	3053	3146	58642647	58642742	1.22e-17	219
4093112.combined_unique_62667_0	HI0655	48	99	48	2	4506	4606	18586067	18586167	2.43e-17	217
4093112.combined_unique_25582_0	RSc0420	38	93	57	0	3053	3145	31022568	31022662	6.87e-17	214
4093112.combined_unique_25582_0	STM4254	43	94	53	0	3053	3146	41459378	41459473	6.87e-17	214
4093112.combined_unique_25582_0	ZuvrA	43	94	53	0	3053	3146	51127863	51127958	1.37e-16	212
4093112.combined_unique_62666_0	PAE2297	39	96	58	0	4615	4710	28879608	28879705	1.94e-16	211
4093112.combined_unique_62665_0	SMc02020	48	80	41	0	4722	4801	35739997	35740078	5.45e-16	208
4093112.combined_unique_62663_0	NMA1743	45	90	48	1	4893	4983	25555507	25555598	2.16e-15	204
4093112.combined_unique_62663_0	NMB1555	45	90	48	1	4893	4983	26095873	26095964	2.16e-15	204
4093112.combined_unique_62665_0	SMb20904	40	83	49	0	4722	4804	35037863	35037947	8.54e-15	200
4093112.combined_unique_62667_0	BU493	47	100	50	2	4506	4607	10366143	10366244	2.39e-14	197
4093112.combined_unique_62665_0	AGl2509	40	83	49	0	4722	4804	5632678	5632762	4.75e-14	195
4093112.combined_unique_62667_0	STM3401	43	104	56	2	4506	4611	41212339	41212444	6.69e-14	194
4093112.combined_unique_62665_0	mll3710	41	81	47	0	4722	4802	55784280	55784362	9.43e-14	193
4093112.combined_unique_44993_0	HP1061	36	112	63	6	5322	5439	19229372	19229485	5.21e-13	188
4093112.combined_unique_62665_0	TM0956	44	79	44	0	4722	4800	41857516	41857596	7.34e-13	187
4093112.combined_unique_44993_0	jhp0364	36	112	63	6	5322	5439	54134749	54134862	7.34e-13	187
4093112.combined_unique_44993_0	DR0806	32	125	81	3	5322	5443	14876332	14876458	1.03e-12	186
4093112.combined_unique_39970_0	YMR226c	38	130	75	4	2	133	48112565	48112696	2.04e-12	184
4093112.combined_unique_62667_0	NMA2129	38	101	55	5	4506	4611	25657090	25657192	2.87e-12	183
4093112.combined_unique_62667_0	NMB0358	38	101	55	5	4506	4611	25774903	25775005	2.87e-12	183
4093112.combined_unique_62667_0	YPO0246	37	104	62	2	4506	4611	48810898	48811003	1.12e-11	179
4093112.combined_unique_39970_0	SPAC521.03	35	139	82	8	2	134	37532174	37532314	1.7e-10	171
4093112.combined_unique_13435_1	L0165_1	30	173	105	12	1257	1433	1394883	1395057	6.59e-10	167
4093112.combined_unique_39970_0	FN1433	36	108	68	1	2	108	18201657	18201766	9.24e-10	166
4093112.combined_unique_62666_0	RP687	28	98	70	0	4615	4712	30835374	30835473	9.24e-10	166
4093112.combined_unique_44994_0	lin2955	32	101	67	1	6136	6235	55328191	55328293	5e-09	161
4093112.combined_unique_62666_0	mll1104	33	101	64	3	4615	4714	55509550	55509652	7e-09	160
4093112.combined_unique_39970_0	MA2687	31	128	79	7	2	136	20758256	20758385	1.37e-08	158
4093112.combined_unique_39970_0	MA2686	35	126	72	7	2	134	20758016	20758143	1.92e-08	157
4093112.combined_unique_25582_0	BS_uvrA	34	92	59	1	3053	3143	9486775	9486868	2.02e-07	150
4093112.combined_unique_13435_0	BU459	32	103	67	3	1150	1249	10356216	10356320	2.82e-07	149
4093112.combined_unique_62666_0	BMEI1027	32	101	65	3	4615	4714	8493595	8493697	3.94e-07	148
4093112.combined_unique_39970_0	PA2099	33	117	74	3	2	119	26902790	26902908	5.5e-07	147
4093112.combined_unique_39970_0	ECs0306	37	102	60	3	2	106	16364687	16364790	7.69e-07	146
4093112.combined_unique_39970_0	Z0343	37	102	60	3	2	106	50031528	50031631	7.69e-07	146
4093112.combined_unique_13435_0	CC0888	35	101	63	2	1150	1248	11768273	11768375	1.11e-05	138
4093112.combined_unique_25585_1	FN2030	37	62	39	0	3919	3980	18364110	18364173	0.000815	125
4093112.combined_unique_25585_0	BB0787	27	100	71	1	3817	3917	6909601	6909702	0.00157	123
4093112.combined_unique_2116_2	Cgl2078	37	66	40	1	6815	6881	13879069	13879136	0.0415	113
4093112.combined_unique_62664_0	PA1901	39	67	38	2	4808	4876	26835526	26835594	0.0574	112
4093112.combined_unique_62664_0	PA4212	39	67	38	2	4808	4876	27553478	27553546	0.0574	112
4093112.combined_unique_62667_0	AGl1139	36	64	38	2	4506	4571	5391820	5391885	0.558	105
4093112.combined_unique_62667_0	SA1424	45	56	29	1	4506	4562	34119804	34119861	0.771	104
4093112.combined_unique_2116_1	PA3510	36	63	39	1	6492	6553	27337701	27337765	10.2	96
4093112.combined_unique_2116_2	APE2048	33	74	48	1	6815	6889	6543454	6543529	19.3	94
4093112.combined_unique_62661_0	PA4470	34	47	31	0	5105	5151	27631846	27631894	2.91e+04	71
4093112.combined_unique_25585_1	YDR497c	54	22	10	0	3919	3940	46669387	46669410	4.96e+05	62
4093112.combined_unique_13432_0	CPn0841	29	73	45	6	1438	1508	12896522	12896596	6.79e+05	61
4093112.combined_unique_13432_0	mlr9290	29	100	55	13	1438	1544	57320459	57320560	9.3e+05	60
4093112.combined_unique_62662_0	SSO1574	31	54	28	7	4997	5057	39819589	39819644	2.38e+06	57
4093112.combined_unique_2116_3	YPO1908	51	29	11	2	7193	7223	49288069	49288099	2.38e+06	57
4093112.combined_unique_2116_3	MT3260	33	80	37	16	7193	7256	24122610	24122691	3.26e+06	56
4093112.combined_unique_2116_3	Rv3171c	33	80	37	16	7193	7256	33449947	33450028	3.26e+06	56
4093112.combined_unique_62663_0	MT0283	32	28	19	0	4893	4920	23223093	23223122	2.6e+08	42
4093112.combined_unique_62663_0	Rv0270	32	28	19	0	4893	4920	32557051	32557080	2.6e+08	42
4093112.combined_unique_2113_1	PA4745	51	491	221	15	2807	3294	27723933	27724425	1.02e-145	1191
4093112.combined_unique_2113_1	ECs4050	49	489	226	16	2807	3293	17387254	17387744	6.93e-140	1146
4093112.combined_unique_2113_1	ZnusA	49	489	226	16	2807	3293	50918477	50918967	6.93e-140	1146
4093112.combined_unique_2113_1	nusA	49	489	226	16	2807	3293	57470947	57471437	6.93e-140	1146
4093112.combined_unique_2113_1	RSc1288	47	488	236	15	2807	3293	31279200	31279689	9.34e-140	1145
4093112.combined_unique_2113_1	XF0234	50	493	229	15	2807	3290	45364358	45364852	1.37e-138	1136
4093112.combined_unique_2113_1	STM3287	48	494	229	21	2807	3293	41184409	41184904	3.98e-136	1117
4093112.combined_unique_2118_2	PA1517	65	298	102	2	5324	5619	26713220	26713519	2.6e-134	1103
4093112.combined_unique_2113_1	YPO3497	47	489	231	22	2807	3293	49724634	49725124	5.15e-133	1093
4093112.combined_unique_2113_1	PM0760	47	490	236	17	2807	3293	29883248	29883739	1.37e-131	1082
4093112.combined_unique_2113_1	VC0642	46	489	242	16	2807	3293	43729401	43729891	1.49e-130	1074
4093112.combined_unique_2113_1	BU378	45	490	248	17	2807	3293	10331604	10332095	2.19e-129	1065
4093112.combined_unique_2113_1	HI1283	46	490	241	17	2807	3293	18775060	18775551	2.19e-129	1065
4093112.combined_unique_2113_1	NMA1896	45	494	248	17	2807	3293	25591045	25591540	3.99e-129	1063
4093112.combined_unique_2113_1	NMB1642	45	494	248	17	2807	3293	26119298	26119793	3.99e-129	1063
4093112.combined_unique_2118_2	RSc2120	62	304	103	10	5324	5619	31528908	31529213	7.24e-129	1061
4093112.combined_unique_2118_2	mll5132_1	63	300	109	1	5324	5622	3631817	3632118	4.73e-127	1047
4093112.combined_unique_2118_2	CC2605	62	296	111	0	5324	5619	12300323	12300620	6.37e-127	1046
4093112.combined_unique_2118_2	BMEI1577_1	61	299	113	1	5324	5621	3546113	3546413	3.09e-125	1033
4093112.combined_unique_2118_2	SMb20875	60	298	115	3	5324	5618	35029028	35029327	1.32e-121	1005
4093112.combined_unique_2118_2	SMb21284_1	62	299	111	2	5324	5622	3455870	3456170	6.38e-120	992
4093112.combined_unique_2118_2	AGc4231	59	297	117	2	5324	5618	5114099	5114397	2.29e-118	980
4093112.combined_unique_2113_1	SMc02912	42	464	252	14	2807	3268	35974507	35974972	1.11e-109	913
4093112.combined_unique_2113_1	AGc136	40	464	258	14	2807	3268	4630649	4631114	4.94e-109	908
4093112.combined_unique_2113_1	BMEI1967	41	464	257	14	2807	3268	8759086	8759551	3.23e-107	894
4093112.combined_unique_2113_1	CC0044	41	461	256	11	2807	3262	11504448	11504910	5.86e-107	892
4093112.combined_unique_2113_1	mlr5551	40	463	260	14	2807	3267	56905915	56906379	5.16e-105	877
4093112.combined_unique_2113_1	RC0817	35	490	293	20	2807	3288	30502720	30503211	1.78e-100	842
4093112.combined_unique_18704_0	PA5015	64	228	82	0	7031	7258	27806334	27806563	1.07e-92	782
4093112.combined_unique_2112_2	PA1796	58	274	109	4	2051	2320	26799178	26799453	1.16e-91	774
4093112.combined_unique_2112_2	NMA0354	57	274	113	4	2051	2320	25207753	25208028	1.56e-91	773
4093112.combined_unique_2112_2	VC1942	54	276	122	4	2051	2322	44103765	44104042	3.67e-88	747
4093112.combined_unique_2112_2	HI0609	55	269	117	1	2051	2320	18570728	18570998	4.95e-88	746
4093112.combined_unique_2112_2	YPO2824	55	277	120	4	2051	2323	49536464	49536742	8.99e-88	744
4093112.combined_unique_2112_2	ECs0591	55	274	119	4	2051	2320	16456337	16456612	4e-87	739
4093112.combined_unique_2112_2	ZfolD	55	274	119	4	2051	2320	50697186	50697461	4e-87	739
4093112.combined_unique_2112_2	folD	55	274	119	4	2051	2320	53899639	53899914	4e-87	739
4093112.combined_unique_18704_0	NMB1341	61	230	87	2	7031	7258	26034250	26034481	7.26e-87	737
4093112.combined_unique_2112_2	PM1933	54	278	120	5	2051	2325	30243543	30243822	7.26e-87	737
4093112.combined_unique_18704_0	NMA1554	60	230	88	2	7031	7258	25494415	25494646	9.79e-87	736
4093112.combined_unique_2112_2	STM0542	55	274	119	4	2051	2320	40421760	40422035	9.79e-87	736
4093112.combined_unique_2112_2	RSc1596	57	273	113	3	2051	2320	31373410	31373684	1.44e-85	727
4093112.combined_unique_2112_2	lin1397	53	276	124	3	2051	2323	54890067	54890344	1.02e-82	705
4093112.combined_unique_18704_0	RSc1600	55	230	101	1	7031	7259	31373999	31374230	1.38e-82	704
4093112.combined_unique_2112_2	BH2784	51	275	129	4	2051	2323	7865545	7865821	3.37e-82	701
4093112.combined_unique_2112_2	XF2431	52	276	126	6	2051	2320	45906949	45907226	3.67e-81	693
4093112.combined_unique_2118_2	SPAC19G12.03	44	313	152	21	5324	5617	37080762	37081076	8.99e-81	690
4093112.combined_unique_18704_0	YPO3419	59	229	90	2	7031	7259	49700244	49700474	1.21e-80	689
4093112.combined_unique_18704_0	XF0669	55	232	99	4	7031	7258	45467117	45467350	2.4e-79	679
4093112.combined_unique_2112_2	SA0915	50	275	133	3	2051	2322	33958927	33959203	3.23e-79	678
4093112.combined_unique_2112_2	BS_folD	49	278	138	3	2051	2325	9224516	9224795	1.07e-78	674
4093112.combined_unique_2112_2	BMEII0510	52	284	120	14	2051	2320	8930039	8930324	1.94e-78	672
4093112.combined_unique_2112_2	SPy1502	50	271	129	4	2051	2317	39260694	39260966	2.61e-78	671
4093112.combined_unique_18705_0	FN1120	61	196	75	1	6833	7027	18109681	18109878	6.4e-78	668
4093112.combined_unique_18705_0	BH3302	60	197	77	0	6833	7029	8004730	8004928	1.57e-77	665
4093112.combined_unique_2112_2	CC1217	52	287	122	14	2051	2323	11881281	11881569	1.57e-77	665
4093112.combined_unique_2112_2	mlr6508	53	282	116	14	2051	2318	57016613	57016896	9.39e-77	659
4093112.combined_unique_18700_1	CC2605	58	186	78	0	7874	8059	12300323	12300510	1.71e-76	657
4093112.combined_unique_18704_0	PM0895	57	229	95	2	7031	7259	29925976	29926206	1.02e-75	651
4093112.combined_unique_18704_0	ECs0118	55	229	100	2	7031	7259	16307883	16308113	2.02e-74	641
4093112.combined_unique_18704_0	ZaceE	55	229	100	2	7031	7259	50498454	50498684	2.02e-74	641
4093112.combined_unique_18704_0	aceE	55	229	100	2	7031	7259	51525420	51525650	2.02e-74	641
4093112.combined_unique_18704_0	STM0152	54	229	102	2	7031	7259	40300769	40300999	9e-74	636
4093112.combined_unique_18700_1	PA1517	58	181	73	2	7874	8052	26713220	26713402	3.52e-71	616
4093112.combined_unique_18704_0	DR0257	50	228	114	0	7031	7258	14713387	14713616	8.63e-71	613
4093112.combined_unique_18700_1	RSc2120	54	197	81	9	7874	8061	31528908	31529106	8.63e-71	613
4093112.combined_unique_18700_1	mll5132_1	58	186	76	1	7874	8058	3631817	3632004	2.11e-70	610
4093112.combined_unique_18700_1	BMEI1577_1	59	186	75	1	7874	8058	3546113	3546300	3.84e-70	608
4093112.combined_unique_18700_1	AGc4231	58	187	75	2	7874	8058	5114099	5114287	5.17e-70	607
4093112.combined_unique_18700_1	SMb21284_1	56	186	80	1	7874	8058	3455870	3456057	1.38e-68	596
4093112.combined_unique_18704_0	BU205	52	226	105	2	7031	7256	10279393	10279620	1.38e-68	596
4093112.combined_unique_2112_3	HI0058	50	248	114	8	2329	2568	18411972	18412221	6.13e-68	591
4093112.combined_unique_18700_1	SMb20875	54	188	82	3	7874	8058	35029028	35029217	4.96e-67	584
4093112.combined_unique_18705_0	Cj0932c	55	193	83	2	6833	7023	14416779	14416973	1.64e-66	580
4093112.combined_unique_2112_3	STM0988	49	247	120	4	2329	2571	40550699	40550947	1.64e-66	580
4093112.combined_unique_18705_0	BS_pckA	53	195	91	0	6833	7027	9360723	9360919	2.2e-66	579
4093112.combined_unique_18704_0	HI1233	52	226	104	2	7031	7256	18760644	18760871	2.2e-66	579
4093112.combined_unique_18704_0	Cgl2195	48	229	113	4	7031	7255	13914820	13915050	2.4e-65	571
4093112.combined_unique_2112_3	kdsB	49	247	120	4	2329	2571	54495070	54495318	3.24e-65	570
4093112.combined_unique_2112_3	ECs1001	49	247	120	4	2329	2571	16582235	16582483	4.36e-65	569
4093112.combined_unique_2112_3	ZkdsB	49	247	120	4	2329	2571	50809063	50809311	4.36e-65	569
4093112.combined_unique_18705_0	SA1609	52	194	92	0	6833	7026	34176748	34176943	1.57e-63	557
4093112.combined_unique_2112_3	PM0858	46	256	125	12	2329	2572	29914673	29914930	2.11e-63	556
4093112.combined_unique_18704_0	MT2301	47	229	117	4	7031	7255	23830760	23830990	3.1e-62	547
4093112.combined_unique_18704_0	Rv2241	47	229	117	4	7031	7255	33164578	33164808	3.1e-62	547
4093112.combined_unique_18704_0	ML1651	47	229	116	4	7031	7255	22721413	22721643	1.86e-61	541
4093112.combined_unique_18706_0	CC0944	48	226	111	4	7464	7691	11784583	11784810	4.55e-61	538
4093112.combined_unique_18705_0	AGc56	51	194	93	1	6833	7025	5292122	5292317	1.5e-60	534
4093112.combined_unique_2112_3	YPO1400	47	247	125	4	2329	2571	49152191	49152439	1.5e-60	534
4093112.combined_unique_2112_3	VC1875	46	245	127	4	2329	2569	44083049	44083295	2.73e-60	532
4093112.combined_unique_18706_0	MT0224	49	223	108	4	7464	7688	23203206	23203430	2.21e-59	525
4093112.combined_unique_18706_0	Rv0214	49	223	108	4	7464	7688	32537282	32537506	2.21e-59	525
4093112.combined_unique_18705_0	mlr5096	51	190	92	1	6833	7021	56851844	56852035	1.32e-58	519
4093112.combined_unique_18705_0	PA5192	50	194	93	2	6833	7026	27864381	27864576	1.44e-57	511
4093112.combined_unique_18705_0	SMc02562	48	188	95	1	6833	7019	35881934	35882123	3.84e-56	500
4093112.combined_unique_2112_3	PA2979	46	246	125	7	2329	2567	27179150	27179397	4.56e-54	484
4093112.combined_unique_2112_3	NMB0675	42	245	134	6	2329	2567	25864095	25864341	3.24e-51	462
4093112.combined_unique_2112_3	NMA0875	41	245	137	6	2329	2567	25339228	25339474	1.07e-50	458
4093112.combined_unique_18705_0	ECs4245	46	192	95	6	6833	7026	17436717	17436910	2.62e-50	455
4093112.combined_unique_18705_0	ZpckA	46	192	95	6	6833	7026	50930139	50930332	2.62e-50	455
4093112.combined_unique_18705_0	pckA	46	192	95	6	6833	7026	57486218	57486411	2.62e-50	455
4093112.combined_unique_18705_0	BMEI2037	53	153	71	0	6833	6985	8777010	8777164	1.57e-49	449
4093112.combined_unique_18705_0	VC2738	46	192	95	6	6833	7026	44323984	44324177	3.84e-49	446
4093112.combined_unique_18705_0	YKR097w	46	199	102	4	6833	7027	47674827	47675027	3.11e-48	439
4093112.combined_unique_2115_0	PH0993_1	42	212	109	11	858	1072	393336	393549	7.6e-48	436
4093112.combined_unique_18701_0	BU094	47	177	92	1	7693	7870	10245004	10245182	1.38e-47	434
4093112.combined_unique_2112_5	HI0059	45	213	110	5	2575	2786	18412227	18412441	1.38e-47	434
4093112.combined_unique_2115_0	PAB2364_1	42	212	109	11	858	1072	426409	426622	2.51e-47	432
4093112.combined_unique_18705_0	YPO0138	43	192	100	6	6833	7026	48785703	48785896	4.96e-46	422
4093112.combined_unique_18705_0	PM1542	43	191	100	6	6833	7025	30122361	30122553	6.69e-46	421
4093112.combined_unique_18705_0	HI0809	43	191	101	6	6833	7025	18630433	18630625	1.32e-44	411
4093112.combined_unique_18701_0	VC0473	46	171	90	1	7693	7864	43679954	43680126	2.41e-44	409
4093112.combined_unique_18701_0	VCA0624	46	171	90	1	7693	7864	44473466	44473638	2.41e-44	409
4093112.combined_unique_2118_3	BMEI1577_2	50	158	79	0	5631	5788	3546420	3546579	4.37e-44	407
4093112.combined_unique_18700_1	SPAC19G12.03	44	201	94	17	7874	8057	37080762	37080964	4.37e-44	407
4093112.combined_unique_2118_3	PA1516	47	160	84	0	5631	5790	26713048	26713209	1.44e-43	403
4093112.combined_unique_2112_5	PM0860	43	214	115	6	2575	2786	29914993	29915208	3.53e-43	400
4093112.combined_unique_2118_3	AGc4230	50	155	77	0	5631	5785	5113933	5114089	1.57e-42	395
4093112.combined_unique_2112_3	CT182	40	233	127	9	2329	2564	13034018	13034252	9.41e-42	389
4093112.combined_unique_18701_0	PA0548	45	177	95	1	7693	7870	26427085	26427263	1.27e-41	388
4093112.combined_unique_18706_0	BMEI1632	42	201	110	4	7464	7668	8664506	8664708	1.71e-41	387
4093112.combined_unique_2112_5	VC1877	41	225	123	7	2575	2798	44083362	44083588	2.31e-41	386
4093112.combined_unique_2118_3	SMb20874	46	157	83	1	5631	5788	35028860	35029018	8.29e-40	374
4093112.combined_unique_18701_0	XF1936	43	168	95	0	7693	7860	45781808	45781977	8.29e-40	374
4093112.combined_unique_18706_0	CC0966	37	227	133	8	7464	7688	11791553	11791781	1.12e-39	373
4093112.combined_unique_18701_0	BS_tkt	42	180	102	1	7693	7871	9472386	9472567	2.03e-39	371
4093112.combined_unique_2118_1	SMb20872	59	116	46	1	5207	5321	35028559	35028676	4.97e-39	368
4093112.combined_unique_2112_5	ECs0998	41	217	116	9	2575	2788	16581434	16581652	1.22e-38	365
4093112.combined_unique_2112_5	ZycaH	41	217	116	9	2575	2788	51226825	51227043	1.22e-38	365
4093112.combined_unique_2112_5	lpxK	41	217	116	9	2575	2788	55347321	55347539	1.22e-38	365
4093112.combined_unique_2118_3	SMb21284_2	46	159	85	0	5631	5789	3456172	3456332	2.98e-38	362
4093112.combined_unique_2112_5	XF1082	37	220	127	10	2575	2786	45573533	45573754	7.29e-38	359
4093112.combined_unique_18701_0	NMB1457	41	167	95	2	7693	7861	26069271	26069439	2.41e-37	355
4093112.combined_unique_2118_3	RSc2121	45	157	81	3	5631	5790	31529237	31529395	4.37e-37	353
4093112.combined_unique_2112_3	CPn0235	38	235	135	8	2329	2567	12702462	12702698	5.89e-37	352
4093112.combined_unique_2112_3	BMEI1904	39	233	125	14	2329	2563	8739560	8739794	7.94e-37	351
4093112.combined_unique_2118_1	mlr5133	64	115	38	2	5207	5321	56853086	56853202	2.62e-36	347
4093112.combined_unique_18705_0	DR0977	53	112	52	0	6833	6944	14927264	14927377	3.53e-36	346
4093112.combined_unique_2112_3	mlr5497	37	237	133	13	2329	2568	56895526	56895764	1.17e-35	342
4093112.combined_unique_2118_3	mll5132_2	44	157	87	0	5631	5787	3632122	3632280	1.57e-35	341
4093112.combined_unique_2118_1	PA1518	56	117	50	1	5207	5322	26713529	26713647	1.57e-35	341
4093112.combined_unique_2118_1	RSc2116	56	117	50	1	5207	5322	31527595	31527713	9.42e-35	335
4093112.combined_unique_2118_1	AGc4223	55	118	50	2	5207	5322	5113060	5113179	1.38e-33	326
4093112.combined_unique_2118_1	SMb21285	56	115	47	2	5207	5321	35151330	35151446	1.22e-31	311
4093112.combined_unique_2112_3	RSc2532	43	164	92	1	2329	2491	31648702	31648867	1.64e-31	310
4093112.combined_unique_2118_3	CC2606	40	154	88	3	5631	5787	12300628	12300783	2.21e-31	309
4093112.combined_unique_2118_0	AGc4202	56	107	45	2	5078	5182	5108315	5108423	1.98e-30	302
4093112.combined_unique_2118_1	BMEI1429	54	118	52	2	5207	5322	8608272	8608391	1.98e-30	302
4093112.combined_unique_2115_2	TVN0359	34	223	144	2	1339	1561	42553610	42553834	1.98e-30	302
4093112.combined_unique_2118_3	BH0758	41	151	78	7	5631	5788	7296969	7297121	2.52e-29	295
4093112.combined_unique_2118_0	SMb21286	54	107	47	2	5078	5182	35151454	35151562	4.55e-28	287
4093112.combined_unique_2118_0	mlr5134	54	107	47	2	5078	5182	56853211	56853319	4.55e-28	287
4093112.combined_unique_2112_1	PA1741	49	118	59	1	1928	2044	26782467	26782586	1.34e-27	284
4093112.combined_unique_2110_2	VCA0840	44	138	69	6	3589	3730	44534345	44534484	3.39e-26	275
4093112.combined_unique_2118_0	SMb21011	50	116	51	7	5078	5186	35066376	35066493	6.94e-26	273
4093112.combined_unique_2118_0	BMEI1576	49	110	54	2	5078	5185	8649031	8649142	4.13e-25	268
4093112.combined_unique_2118_1	DR1161	48	113	56	2	5207	5319	14978209	14978323	4.13e-25	268
4093112.combined_unique_2118_1	CC2620	50	115	53	3	5207	5322	12305212	12305328	5.9e-25	267
4093112.combined_unique_2118_3	DR1158	44	109	60	0	5631	5739	14977539	14977649	3.49e-24	262
4093112.combined_unique_2118_4	CAC2654	43	144	76	4	5796	5943	11126469	11126614	1.01e-23	259
4093112.combined_unique_2118_3	BS_yunL_1	36	153	87	7	5631	5790	1708397	1708551	5.92e-23	254
4093112.combined_unique_2115_0	Cgl0868	29	214	141	9	858	1066	13526742	13526957	1.15e-20	239
4093112.combined_unique_2115_0	Ta1162	32	181	106	13	858	1039	43231410	43231592	1.15e-20	239
4093112.combined_unique_2118_1	BH0760	44	117	63	2	5207	5321	7297477	7297595	2.32e-20	237
4093112.combined_unique_2118_0	PA1524	47	108	51	6	5078	5179	26715881	26715990	2.32e-20	237
4093112.combined_unique_2118_0	RSc2095	56	86	34	3	5078	5160	31520315	31520402	9.39e-20	233
4093112.combined_unique_2112_5	SMc00892	31	207	122	18	2575	2769	35469257	35469465	3.44e-17	216
4093112.combined_unique_2115_2	SSO0470	27	265	178	12	1339	1613	39545367	39545633	7.69e-16	207
4093112.combined_unique_2112_5	mlr8270	27	234	154	14	2575	2802	57243131	57243366	3.05e-15	203
4093112.combined_unique_2112_5	AGc1257	30	189	118	13	2575	2756	4615158	4615348	2.39e-14	197
4093112.combined_unique_2115_0	TP0798_1	31	166	101	12	858	1013	3880245	3880412	2.63e-13	190
4093112.combined_unique_2118_1	STM1097	39	109	58	6	5207	5319	40580435	40580545	3.7e-13	189
4093112.combined_unique_2115_2	MJ0495	37	123	76	1	1339	1460	21573102	21573226	2.04e-12	184
4093112.combined_unique_2118_1	ECs2708	40	109	57	6	5207	5319	17010687	17010797	4.04e-12	182
4093112.combined_unique_2110_2	YHR144c	35	142	73	16	3589	3732	47213374	47213517	4.04e-12	182
4093112.combined_unique_2118_1	Z3062	40	109	57	6	5207	5319	50298491	50298601	4.04e-12	182
4093112.combined_unique_2118_1	yedX	40	109	57	6	5207	5319	58873146	58873256	4.04e-12	182
4093112.combined_unique_2118_0	DRA0177	44	88	44	4	5078	5163	15445695	15445784	8.62e-11	173
4093112.combined_unique_2118_0	SMb21558	47	77	28	9	5078	5161	35231357	35231435	8.62e-11	173
4093112.combined_unique_2118_0	SMa2349	40	105	49	10	5078	5190	34781265	34781371	3.35e-10	169
4093112.combined_unique_2118_1	Cj0715	36	114	63	8	5207	5320	14360578	14360693	6.59e-10	167
4093112.combined_unique_2114_2	FN0685	22	472	336	28	218	679	17988730	17989203	1.3e-09	165
4093112.combined_unique_2118_0	SMb20131	43	80	32	10	5078	5163	34830584	34830665	7.37e-08	153
4093112.combined_unique_2118_0	mll2289	41	76	32	9	5078	5160	55649309	55649386	5.5e-07	147
4093112.combined_unique_2110_3	AF1395_1	27	179	115	13	3735	3912	21891	22071	1.07e-06	145
4093112.combined_unique_18707_0	YNL175c	36	84	48	4	7261	7348	48230426	48230511	4.08e-06	141
4093112.combined_unique_2110_2	SPBC2G2.13c	31	140	70	22	3589	3728	38200833	38200974	5.69e-06	140
4093112.combined_unique_18707_0	SPBC887.05c	34	72	47	0	7261	7332	38456736	38456809	1.54e-05	137
4093112.combined_unique_18707_0	SPAC140.02	34	86	53	3	7261	7345	36904049	36904136	8.09e-05	132
4093112.combined_unique_18707_1	TM1601	52	46	22	0	7386	7431	42039164	42039211	0.000303	128
4093112.combined_unique_18700_1	STM3132	38	90	51	4	7874	7961	41139336	41139427	0.0156	116
4093112.combined_unique_2111_1	BS_ywcA	22	138	96	9	4573	4717	10135749	10135888	0.152	109
4093112.combined_unique_2112_1	STM1165	33	70	41	4	1928	2001	40597072	40597143	19.3	94
4093112.combined_unique_2114_1	TP0518	25	116	82	4	2	113	42285971	42286088	892	82
4093112.combined_unique_2110_3	RP731	43	31	16	1	3735	3766	30847984	30848016	2.31e+03	79
4093112.combined_unique_2114_1	BH2771	50	28	14	0	2	29	7861546	7861575	3.18e+03	78
4093112.combined_unique_18707_0	SPBC4F6.14	40	49	28	1	7261	7308	38347368	38347418	3.18e+03	78
4093112.combined_unique_2110_3	RC1111	31	46	30	1	3735	3781	30567253	30567300	5.99e+03	76
4093112.combined_unique_2112_1	NMA1990	29	70	44	4	1928	2001	25618918	25618989	1.13e+04	74
4093112.combined_unique_2112_1	NMB1734	29	70	44	4	1928	2001	26148363	26148434	1.13e+04	74
4093112.combined_unique_2114_1	SPy0265	31	80	44	10	2	75	38991301	38991382	7.5e+04	68
4093112.combined_unique_2112_0	VNG2482G	43	38	18	3	1816	1852	45123033	45123072	1.03e+05	67
4093112.combined_unique_2115_1	YMR210w	57	14	6	0	1088	1101	48103385	48103400	3.55e+08	41
4093112.combined_unique_5466_0	CAC3197	49	490	230	14	6208	6699	11282228	11282719	1.7e-146	1197
4093112.combined_unique_5466_0	BS_lysS	47	490	236	17	6208	6696	9302175	9302666	5.14e-140	1147
4093112.combined_unique_5466_0	BH0098	47	493	237	18	6208	6700	7112063	7112557	2.49e-138	1134
4093112.combined_unique_5466_0	lin0260	45	493	247	17	6208	6699	54581287	54581781	2.6e-134	1103
4093112.combined_unique_5466_0	L0347	47	481	231	18	6208	6686	19512516	19512998	2.1e-133	1096
4093112.combined_unique_5466_0	aq_1202	49	441	207	12	6208	6652	53251794	53252236	2.1e-133	1096
4093112.combined_unique_5466_0	TM1705	45	487	243	18	6208	6696	42066629	42067117	1.7e-132	1089
4093112.combined_unique_5466_0	SA0475	46	482	236	19	6208	6686	33831136	33831619	8.23e-131	1076
4093112.combined_unique_5466_0	HP0182	47	485	236	17	6208	6691	18962086	18962572	8.96e-130	1068
4093112.combined_unique_5466_0	SPy0595	47	481	231	18	6208	6686	39056092	39056574	8.96e-130	1068
4093112.combined_unique_5466_0	all4071	46	489	236	24	6208	6688	52059581	52060071	1.63e-129	1066
4093112.combined_unique_5466_0	MA0760	46	479	240	14	6208	6688	20225400	20225880	3.99e-129	1063
4093112.combined_unique_5466_0	RSc1028	47	491	229	25	6208	6693	31196170	31196662	5.37e-129	1062
4093112.combined_unique_5466_0	SP0713	47	481	233	18	6208	6686	36414064	36414546	9.76e-129	1060
4093112.combined_unique_5466_0	slr1550	44	499	250	23	6208	6699	58419829	58420329	1.32e-128	1059
4093112.combined_unique_5466_0	jhp0170	46	485	239	17	6208	6691	54073296	54073782	3.22e-128	1056
4093112.combined_unique_5466_0	lysS	43	488	252	20	6208	6693	55350138	55350627	3.36e-124	1025
4093112.combined_unique_5464_1	CPn0033_2	49	327	164	2	7242	7566	3855171	3855499	7.57e-97	814
4093112.combined_unique_5464_1	CT340_2	47	327	171	2	7242	7566	3841942	3842270	3.83e-91	770
4093112.combined_unique_5464_1	lin1410	46	324	169	4	7242	7567	54894315	54894640	1.11e-88	751
4093112.combined_unique_5464_1	BS_bfmBAB	44	321	173	4	7242	7564	9147107	9147429	1.16e-84	720
4093112.combined_unique_5464_1	SA1347	45	325	173	4	7242	7568	34099755	34100081	6.96e-84	714
4093112.combined_unique_5464_1	BH2762	44	321	172	4	7242	7564	7858637	7858959	7.58e-83	706
4093112.combined_unique_5464_1	APE1674	45	320	166	6	7242	7565	6475063	6475384	1.86e-82	703
4093112.combined_unique_5464_1	PAE2646	46	290	146	6	7242	7537	28941105	28941396	4.55e-82	700
4093112.combined_unique_19259_0	SPAC17G8.06c	57	227	94	2	2340	2564	37019806	37020034	2.2e-80	687
4093112.combined_unique_19259_0	YJR016c	59	227	90	2	2340	2564	47458296	47458524	4e-80	685
4093112.combined_unique_19259_0	alr2771	59	225	91	1	2340	2563	52717840	52718066	5.87e-79	676
4093112.combined_unique_19259_0	slr0452	57	225	94	1	2340	2563	58171913	58172139	8.62e-78	667
4093112.combined_unique_5464_1	SMb20020_2	43	321	172	7	7242	7569	3427852	3428174	7.59e-76	652
4093112.combined_unique_19259_0	ML2608	56	225	97	0	2340	2564	22881386	22881612	1.86e-75	649
4093112.combined_unique_19259_0	SP2126	55	224	100	0	2340	2563	36771433	36771658	4.55e-75	646
4093112.combined_unique_5464_1	BS_pdhB	41	323	183	4	7242	7568	9361839	9362163	2.73e-74	640
4093112.combined_unique_19259_0	L0077	57	226	96	1	2340	2564	19412392	19412619	2.73e-74	640
4093112.combined_unique_5464_1	SMc03202	41	312	163	18	7242	7543	36037168	36037481	2.97e-73	632
4093112.combined_unique_19259_0	MT0199	55	224	99	0	2340	2563	23192178	23192403	1.32e-72	627
4093112.combined_unique_19259_0	Rv0189c	55	224	99	0	2340	2563	32527523	32527748	1.32e-72	627
4093112.combined_unique_19259_0	RSc2412	54	225	102	1	2340	2563	31617254	31617480	2.4e-72	625
4093112.combined_unique_5464_1	lin1045	43	297	164	3	7242	7541	54799917	54800215	1.57e-70	611
4093112.combined_unique_18703_0	MT0388	56	187	79	2	2	186	23260526	23260714	6.97e-70	606
4093112.combined_unique_18703_0	Rv0373c	56	187	79	2	2	186	32594674	32594862	6.97e-70	606
4093112.combined_unique_19259_0	mll1102	52	224	104	1	2340	2564	55508527	55508752	4.18e-69	600
4093112.combined_unique_19259_0	SSO3107	52	224	102	4	2340	2563	40200982	40201207	1.21e-66	581
4093112.combined_unique_18709_0	slr0096	53	198	92	0	327	524	58096066	58096265	3.52e-64	562
4093112.combined_unique_19259_0	PAE0615	51	225	109	1	2340	2563	28577408	28577634	2.51e-61	540
4093112.combined_unique_18703_0	APE2216	48	192	97	2	2	191	6578670	6578863	3.38e-61	539
4093112.combined_unique_19255_0	AGl788	45	219	119	0	1636	1854	5906586	5906806	8.27e-61	536
4093112.combined_unique_19259_0	TM0551	50	224	107	4	2340	2563	41740198	41740423	1.11e-60	535
4093112.combined_unique_18709_0	alr1635	51	198	96	0	327	524	52570368	52570567	3.68e-60	531
4093112.combined_unique_19259_0	MJ1276	49	223	103	7	2340	2563	21784617	21784841	2.21e-59	525
4093112.combined_unique_19259_0	MTH1449	49	222	102	8	2340	2563	24481292	24481515	2.21e-59	525
4093112.combined_unique_19259_0	aq_837	49	224	109	4	2340	2563	53607083	53607308	2.21e-59	525
4093112.combined_unique_18709_0	sll0834	48	203	105	0	327	529	57823773	57823977	2.97e-59	524
4093112.combined_unique_19259_0	PAB0895	48	223	111	3	2340	2563	28160235	28160459	4.01e-59	523
4093112.combined_unique_19259_0	APE0013	50	223	109	1	2340	2563	6157497	6157721	5.4e-59	522
4093112.combined_unique_19259_0	CAC3170	47	223	110	5	2340	2563	11273047	11273271	7.28e-59	521
4093112.combined_unique_18709_0	all1304	48	204	106	0	327	530	51707610	51707815	2.62e-57	509
4093112.combined_unique_19255_0	SMa1916	44	219	121	0	1636	1854	34721602	34721822	3.53e-57	508
4093112.combined_unique_19255_0	SMc04179	41	224	130	0	1636	1859	36165358	36165583	2.11e-56	502
4093112.combined_unique_18703_0	RSc1468	46	188	96	4	2	185	31335161	31335350	1.5e-53	480
4093112.combined_unique_18709_0	VC0587	43	203	115	0	327	529	43710531	43710735	1.78e-51	464
4093112.combined_unique_19251_0	MA3204	46	190	100	1	995	1185	20897478	20897669	3.24e-51	462
4093112.combined_unique_61313_0	SMc00760	79	108	22	0	4501	4608	35436249	35436358	3.24e-51	462
4093112.combined_unique_61313_0	AGc3441	79	108	22	0	4501	4608	4974209	4974318	1.07e-50	458
4093112.combined_unique_18709_0	MT1748	47	182	95	0	327	508	23675424	23675607	2.62e-50	455
4093112.combined_unique_18709_0	Rv1707	47	182	95	0	327	508	33012483	33012666	2.62e-50	455
4093112.combined_unique_19251_0	AF0004	45	193	104	1	995	1188	3939665	3939859	3.53e-50	454
4093112.combined_unique_61313_0	BMEI0787	76	108	25	0	4501	4608	8425539	8425648	4.76e-50	453
4093112.combined_unique_19255_0	BMEII0620	41	211	123	0	1636	1846	8960699	8960911	6.41e-50	452
4093112.combined_unique_61313_0	RP761	77	109	24	0	4501	4609	30857493	30857603	8.64e-50	451
4093112.combined_unique_61313_0	mlr0030	76	108	25	0	4501	4608	56357348	56357457	8.64e-50	451
4093112.combined_unique_19251_0	PAB0824	44	194	108	0	995	1188	28144427	28144622	2.85e-49	447
4093112.combined_unique_19251_0	MJ0719	44	191	104	2	995	1187	21630549	21630741	5.18e-49	445
4093112.combined_unique_19251_0	MK0091	45	194	106	0	995	1188	21954653	21954848	5.18e-49	445
4093112.combined_unique_19251_0	MTH1695	45	193	104	1	995	1188	24555465	24555659	6.98e-49	444
4093112.combined_unique_19251_0	PH0859	44	194	108	0	995	1188	29343663	29343858	9.41e-49	443
4093112.combined_unique_19251_0	Ta1492	41	194	114	0	995	1188	43319833	43320028	9.41e-49	443
4093112.combined_unique_5464_1	mll4472	48	176	90	1	7242	7418	55878403	55878580	9.41e-49	443
4093112.combined_unique_61313_0	NMA1658	71	109	31	0	4501	4609	25527555	25527665	1.27e-48	442
4093112.combined_unique_61313_0	NMB1445	71	109	31	0	4501	4609	26066267	26066377	1.27e-48	442
4093112.combined_unique_5464_1	AGl2718	46	179	95	1	7242	7421	5666199	5666379	1.71e-48	441
4093112.combined_unique_61313_0	RC1182	75	109	27	0	4501	4609	30580448	30580558	1.71e-48	441
4093112.combined_unique_18703_0	SMc03102	46	179	89	5	2	181	36007259	36007439	1.71e-48	441
4093112.combined_unique_19251_0	TVN1498	40	194	115	0	995	1188	42889809	42890004	1.02e-47	435
4093112.combined_unique_61313_0	RSc0551	76	108	25	0	4501	4608	31061775	31061884	1.86e-47	433
4093112.combined_unique_18703_0	mll1128	46	176	88	5	2	178	55512817	55512994	1.86e-47	433
4093112.combined_unique_61313_0	HP0153	75	108	27	0	4501	4608	18954403	18954512	2.51e-47	432
4093112.combined_unique_61313_0	CC1087	74	108	28	0	4501	4608	11833634	11833743	6.14e-47	429
4093112.combined_unique_61313_0	FN0547	75	109	27	0	4501	4609	17946074	17946184	8.28e-47	428
4093112.combined_unique_61313_0	XF0123	75	108	26	0	4501	4608	45332650	45332759	1.12e-46	427
4093112.combined_unique_61313_0	jhp0141	72	108	30	0	4501	4608	54064793	54064902	4.96e-46	422
4093112.combined_unique_61313_0	HI0600	70	109	32	0	4501	4609	18566999	18567109	6.69e-46	421
4093112.combined_unique_61313_0	PA3617	72	108	30	0	4501	4608	27370962	27371071	9.02e-46	420
4093112.combined_unique_61313_0	PM1817	69	109	33	0	4501	4609	30206239	30206349	4.01e-45	415
4093112.combined_unique_61313_0	YPO3307	71	109	31	0	4501	4609	49665811	49665921	7.29e-45	413
4093112.combined_unique_61313_0	ZrecA	71	109	31	0	4501	4609	50999321	50999431	9.82e-45	412
4093112.combined_unique_61313_0	recA	71	109	31	0	4501	4609	57578273	57578383	1.32e-44	411
4093112.combined_unique_19251_0	APE1119	42	192	108	3	995	1183	6369871	6370064	4.76e-43	399
4093112.combined_unique_19251_0	VNG2612G	41	189	109	1	995	1184	45148535	45148725	4.76e-43	399
4093112.combined_unique_19251_0	ECU11g1580	40	191	113	0	995	1185	16252491	16252683	2.12e-42	394
4093112.combined_unique_18708_1	TM1276	61	121	46	1	558	677	41954295	41954417	1.38e-40	380
4093112.combined_unique_18709_0	BS_yvdB	36	188	119	0	327	514	10089199	10089388	3.38e-40	377
4093112.combined_unique_19251_0	SPBC14F5.06	38	190	116	0	995	1184	37873356	37873547	3.38e-40	377
4093112.combined_unique_19251_0	SSO0287	39	192	115	1	995	1185	39498853	39499046	2.73e-39	370
4093112.combined_unique_18708_1	PH0022	53	129	60	0	558	686	29135330	29135460	4.97e-39	368
4093112.combined_unique_18708_1	PH0194	56	126	49	6	558	677	29176728	29176855	1.32e-37	357
4093112.combined_unique_18708_1	PAB2336	52	120	57	0	558	677	28453553	28453674	2.41e-37	355
4093112.combined_unique_18708_1	PAB0123	55	126	50	6	558	677	28003985	28004112	5.89e-37	352
4093112.combined_unique_18709_0	lin0896	37	206	127	2	327	532	54760732	54760939	1.94e-36	348
4093112.combined_unique_100053_0	SMb21530	81	81	15	0	3027	3107	35219623	35219705	8.65e-36	343
4093112.combined_unique_19250_1	BH0158	86	72	10	0	922	993	7127380	7127453	1.38e-33	326
4093112.combined_unique_19252_1	AGl986	64	90	30	1	1274	1364	5944783	5944874	4.56e-33	322
4093112.combined_unique_19252_1	SMc03162	65	91	31	0	1274	1364	36025705	36025797	1.12e-32	319
4093112.combined_unique_19252_1	mll3362	68	88	28	0	1274	1361	55742083	55742172	3.69e-32	315
4093112.combined_unique_18709_0	PM0948	33	190	123	3	327	513	29943925	29944116	2.98e-31	308
4093112.combined_unique_19250_1	BS_infA	77	72	16	0	922	993	9277734	9277807	1.37e-30	303
4093112.combined_unique_19252_1	CC1631	63	92	33	1	1274	1364	12008126	12008219	1.98e-30	302
4093112.combined_unique_19250_1	Cgl0545	76	72	17	0	922	993	13427065	13427138	8.47e-30	298
4093112.combined_unique_19252_1	BMEI1389	59	91	37	0	1274	1364	8599269	8599361	1.75e-29	296
4093112.combined_unique_19255_0	DR1411	31	217	144	4	1636	1856	15047039	15047257	5.2e-29	293
4093112.combined_unique_19252_1	AGl3161	59	91	37	0	1274	1364	5751810	5751902	7.46e-29	292
4093112.combined_unique_19250_1	SA2026	75	72	18	0	922	993	34291111	34291184	7.46e-29	292
4093112.combined_unique_18703_0	SSO2760	40	148	87	1	2	150	40109163	40109312	2.21e-28	289
4093112.combined_unique_19250_1	lin2759	77	72	16	0	922	993	55276128	55276201	4.55e-28	287
4093112.combined_unique_19250_1	CAC3109	76	72	17	0	922	993	11259392	11259465	1.92e-27	283
4093112.combined_unique_19250_1	ML1962	72	70	19	0	922	991	22776214	22776285	3.94e-27	281
4093112.combined_unique_19250_1	MT3568	72	70	19	0	922	991	24207201	24207272	3.94e-27	281
4093112.combined_unique_19250_1	Rv3462c	72	70	19	0	922	991	33544716	33544787	3.94e-27	281
[truncated: 561,409 more rows]
