# Supplementary material for: MetaPathways v2.5: quantitative functional, taxonomic and usability improvements
Source: Bioinformatics. 2015 Jun 15;31(20):3345–7. doi: 10.1093/bioinformatics/btv361 (PMC4595896; doi:10.1093/bioinformatics/btv361)
Supplement: Supplementary Data [file supp_btv361_04_rpkm_master_table_ORF_count_txt.gz › 03_rpkm_master_table_ORF_count.txt]

pwy_short	pwy_long	4093112	4093113	4093125	4093127	4093128	4093129	4093130	4093131	4093132	4093144	4093145	4093146	4093147	4093148	4093149	4096364	4096365	4096367	4096368	4096369	4096370	4096371	4096373	4096375	4096377	4096378	4096379	4096381	4096382	4096383	4096385	4096386	4096387	4096389	4096390	4096391	4096392	4096394	4096395	4096396	4096398	4096399	4096400	4096401	4096402	4096403	4096404	4096405
LYSDEGII-PWY	lysine degradation III	0	0	0	0	0	0	1	0	0	0	0	0	0	0	0	0	0	0	0	0	0	0	0	0	0	1	0	0	1	0	1	0	0	0	0	0	0	0	0	0	0	0	0	0	0	0	0	0
PWY-6000	gamma-linolenate biosynthesis II (animals)	146	335	277	107	218	247	268	277	231	308	275	212	210	163	157	229	292	117	174	132	245	330	138	287	111	395	94	277	48	264	302	402	294	100	258	54	248	275	192	24	178	302	216	104	304	43	115	407
SUCSYN-PWY	sucrose biosynthesis	101	404	168	121	231	158	239	245	111	290	252	226	213	186	167	166	251	90	136	129	254	253	110	227	105	282	73	196	19	207	268	268	238	90	232	30	210	229	150	18	132	222	175	78	247	22	98	334
PWY-6728	methylaspartate cycle	0	0	0	0	459	355	0	0	0	0	0	0	380	295	202	341	0	0	0	0	0	473	0	500	174	627	0	0	0	0	422	564	488	0	0	0	419	0	0	0	242	0	0	0	0	0	0	590
PWY-2503	benzoate degradation I (aerobic)	1	0	1	0	0	1	2	0	1	0	2	0	0	1	0	0	0	2	0	0	0	1	0	1	1	2	0	1	0	0	0	0	0	1	0	0	0	2	0	0	0	1	2	0	0	0	0	1
PWY-241	C4 photosynthetic carbon assimilation cycle, NADP-ME type	63	156	125	71	140	104	160	161	87	121	130	102	95	70	64	115	155	70	87	103	144	193	69	156	57	191	45	149	17	140	147	145	162	56	145	25	146	130	105	11	70	126	110	42	174	23	63	223
PWY-1121	suberin biosynthesis	1	4	0	0	4	1	0	4	5	0	3	4	3	2	1	5	4	0	0	0	0	4	0	4	0	6	0	5	0	3	2	4	6	2	0	0	2	1	1	0	0	4	3	0	3	0	0	4
PWY-6608	guanosine nucleotides degradation III	51	0	98	58	119	75	91	73	75	59	88	75	0	63	61	82	78	53	36	44	54	98	45	110	40	123	34	97	20	102	91	121	101	38	53	26	94	95	64	16	62	96	77	43	98	19	40	138
PWY-5871	ubiquinol-9 biosynthesis (eukaryotic)	30	53	36	12	38	25	50	58	28	54	32	44	41	37	29	38	59	21	27	25	47	71	28	44	27	74	21	47	5	41	48	76	59	22	45	7	49	54	44	5	26	49	35	19	58	4	31	93
PWY-6567	chondroitin sulfate biosynthesis (late stages)	0	0	0	0	0	0	0	0	0	0	2	1	0	0	0	0	0	0	0	0	0	0	0	0	0	0	0	0	0	0	0	0	0	0	0	0	0	0	0	0	0	0	1	0	0	0	0	0
PUTDEG-PWY	putrescine degradation I	0	0	2	0	1	0	0	0	1	1	0	1	0	2	4	2	1	0	0	0	0	1	0	2	0	3	0	0	0	2	1	1	1	0	0	0	1	0	0	0	1	0	0	1	0	0	1	3
PWY-6890	4-amino-2-methyl-5-diphosphomethylpyrimidine biosynthesis	9	12	15	11	18	13	18	19	8	17	22	24	18	23	27	15	28	6	3	6	13	19	10	19	7	23	6	17	2	16	23	21	21	7	7	2	17	13	17	0	8	28	23	1	23	0	9	25
PWY-5927	(4<i>S</i>)-carveol and (4<i>S</i>)-dihydrocarveol degradation	0	0	0	0	0	0	0	0	0	0	0	0	0	0	0	1	0	0	0	0	0	0	0	0	0	0	0	0	0	0	0	0	0	0	0	0	0	0	0	0	0	0	0	0	0	0	0	0
PWY-5055	nicotinate degradation III	0	0	2	0	1	2	2	1	4	2	2	3	6	8	8	2	5	1	3	5	1	1	1	3	3	5	0	3	0	1	0	5	3	2	0	0	2	0	0	0	1	3	3	4	2	1	0	0
PWY-6157	autoinducer AI-1 biosynthesis	0	0	0	0	0	0	0	0	0	0	0	0	0	0	0	0	0	0	0	0	0	0	0	0	0	0	0	0	0	0	0	0	0	0	0	0	0	0	0	0	0	0	0	0	0	0	0	0
LARABITOLUTIL-PWY	xylitol degradation	0	0	1	0	6	7	5	10	5	0	5	0	0	4	11	0	4	0	9	0	12	0	0	0	0	9	0	4	0	6	3	9	7	0	6	0	5	5	0	0	4	6	5	0	0	0	0	9
GLYOXDEG-PWY	glycolate and glyoxylate degradation II	45	150	109	47	90	94	116	102	81	110	99	70	64	53	32	81	91	46	53	78	101	122	52	114	42	158	31	90	13	90	119	161	135	47	90	12	102	110	68	0	64	95	78	32	100	10	44	164
PWY-6148	tetrahydromethanopterin biosynthesis	15	35	21	7	15	17	28	28	16	29	19	25	16	12	12	24	23	13	8	22	14	40	13	40	22	52	12	40	1	24	36	49	35	16	18	3	31	24	22	2	14	20	17	11	30	4	19	58
PWY-5248	methanogenesis from dimethylamine	0	0	0	0	0	0	0	0	0	0	0	0	0	0	9	0	0	0	0	0	0	0	0	0	0	0	0	0	0	0	0	0	0	0	0	0	0	0	0	0	0	0	0	0	0	0	0	0
P121-PWY	adenine and adenosine salvage I	19	25	19	20	32	20	12	23	24	13	28	21	18	15	14	12	22	8	5	9	12	18	10	19	12	30	4	19	6	22	31	25	22	7	11	2	24	19	18	0	16	22	12	10	20	5	6	38
PWY-6854	ethylene biosynthesis III (microbes)	0	0	0	0	7	0	0	6	0	0	10	10	7	5	6	5	6	0	8	0	0	9	0	0	0	0	0	6	0	0	6	0	7	0	0	0	4	0	4	0	6	0	6	0	7	0	0	5
PWY-6805	cellulose degradation I (cellulosome)	0	0	48	60	118	34	0	0	0	0	0	0	0	24	79	0	0	0	0	0	70	0	0	0	0	0	0	0	0	0	0	0	0	0	0	0	0	0	0	0	0	0	0	0	0	0	0	0
MANNIDEG-PWY	mannitol degradation I	0	4	0	4	3	1	0	1	0	1	0	0	1	0	0	1	3	1	1	0	2	0	0	0	0	0	0	3	2	4	0	0	1	0	5	0	0	0	1	0	1	0	0	0	0	0	0	0
PWY0-321	phenylacetate degradation I (aerobic)	249	436	333	183	412	320	337	390	298	336	335	286	287	203	129	369	386	140	198	188	0	475	145	392	125	564	106	361	49	380	397	473	419	140	296	63	313	337	297	0	221	386	306	146	411	55	121	556
PWY-5403	betaxanthin biosynthesis (via dopamine)	1	0	4	7	9	11	3	9	8	0	0	1	1	0	2	6	2	0	0	1	1	7	2	6	0	10	2	5	0	10	5	9	4	1	0	0	9	2	3	0	2	2	6	1	8	0	2	10
PWY-7053	docosahexanoate biosynthesis I	190	448	331	124	268	290	321	349	284	396	361	292	293	216	185	294	384	140	242	174	352	415	180	381	134	496	125	336	55	321	377	494	402	134	332	59	302	335	236	27	221	381	267	128	380	57	149	510
TRPSYN-PWY	tryptophan biosynthesis	60	258	116	88	177	122	184	156	86	228	206	136	124	103	70	132	190	92	109	118	180	182	99	198	83	281	70	149	25	152	191	220	204	53	160	33	169	161	122	19	101	165	143	69	170	29	81	258
PWY-743	thiocyanate degradation II	0	0	0	0	0	0	0	0	0	0	1	0	0	0	0	0	1	0	0	0	0	0	0	0	0	0	0	0	0	0	0	0	0	0	0	0	0	0	0	0	0	0	0	0	0	0	0	0
P222-PWY	sulfide oxidation I (sulfide-quinone reductase)	0	0	0	0	0	1	0	0	0	0	0	1	0	1	5	0	0	0	0	0	0	0	0	0	0	0	0	0	0	0	0	0	0	0	0	0	0	0	0	0	0	0	0	0	0	0	0	1
PWY-6789	(1,3)-beta-D-xylan degradation	0	0	0	1	1	0	0	0	0	0	0	0	0	0	0	0	0	0	0	0	0	0	0	0	0	0	0	0	0	0	0	0	0	0	0	0	0	0	0	0	0	0	0	0	0	0	0	0
PWY-6986	alginate degradation	0	24	0	22	13	2	0	0	0	16	5	0	0	0	10	0	4	0	0	4	2	0	0	4	0	8	0	0	1	9	0	0	1	0	0	0	21	4	0	0	6	0	0	0	4	0	24	0
PWY-1801	formaldehyde oxidation II (glutathione-dependent)	17	26	26	16	33	24	26	27	28	30	38	24	33	12	10	31	32	12	22	15	29	23	18	25	14	37	16	26	4	38	27	41	24	13	27	1	26	21	22	7	27	29	32	21	29	0	18	32
PWY-5905	hypusine biosynthesis	3	2	6	0	4	2	10	11	2	8	12	7	7	4	3	2	5	2	1	5	1	8	3	0	3	8	5	8	1	2	8	7	7	2	1	0	3	2	3	1	3	7	7	2	7	3	2	14
2PHENDEG-PWY	phenylethylamine degradation I	1	1	3	1	2	0	1	1	2	0	4	0	1	1	1	4	1	0	0	2	0	3	1	1	2	5	0	3	0	0	3	2	5	0	0	0	5	0	1	0	1	0	1	0	2	0	4	5
PWY-6124	inosine-5-phosphate biosynthesis II	32	223	74	59	120	63	83	88	48	105	121	101	56	44	39	76	99	60	66	44	126	112	54	82	47	117	35	87	13	96	90	103	82	40	108	21	92	78	67	10	63	93	85	42	102	19	39	130
TREDEGLOW-PWY	trehalose degradation I (low osmolarity)	0	29	0	0	0	0	0	0	0	0	0	0	0	0	0	0	14	0	0	0	0	0	0	0	0	0	0	0	0	0	0	0	0	0	21	0	0	0	0	0	0	0	0	0	0	0	0	0
PWY-6966	methanol oxidation to formaldehyde I	5	1	3	1	7	2	3	7	9	12	5	11	3	7	4	5	3	0	3	1	3	5	1	4	2	7	2	3	0	5	4	8	3	1	0	0	3	4	4	0	2	11	5	1	3	0	2	6
PWY66-201	nicotine degradation IV	10	16	8	12	16	11	6	15	9	15	33	16	15	8	2	10	22	4	11	2	18	15	5	6	3	13	4	14	4	9	14	17	9	3	12	3	6	6	11	2	6	19	16	3	12	4	5	19
PWY0-1297	purine deoxyribonucleosides degradation	171	359	231	181	309	225	226	258	185	234	310	217	210	165	112	231	278	133	119	134	238	304	131	272	139	358	97	259	68	295	238	308	281	120	190	61	236	234	194	30	170	286	228	112	299	61	101	356
PWY-1861	formaldehyde assimilation II (RuMP Cycle)	0	0	149	85	186	0	139	149	142	147	171	164	155	153	109	131	151	0	78	0	175	190	69	180	70	226	0	170	0	158	0	205	147	0	112	0	139	0	0	0	106	196	134	55	170	0	0	198
PWY-6837	fatty acid beta-oxidation V (unsaturated, odd number, di-isomerase-dependent)	1	6	1	1	3	0	1	2	3	5	1	3	1	0	0	1	2	0	1	0	1	2	0	2	0	1	1	3	1	0	1	3	1	1	3	0	0	2	0	0	1	0	2	0	2	1	0	3
PWY-2464	maackiain biosynthesis	0	0	0	0	0	2	0	0	1	0	0	0	0	0	0	0	0	0	0	0	0	0	1	1	0	0	0	0	0	0	1	0	0	0	0	0	1	0	0	0	0	0	0	0	1	0	0	0
PWY-6482	diphthamide biosynthesis	0	0	1	0	0	0	0	0	0	1	0	4	2	1	4	0	0	0	0	0	0	2	0	0	0	0	0	2	0	0	2	0	0	0	0	0	0	1	0	0	0	0	0	0	0	0	0	0
PWY-5338	galactosylcyclitol biosynthesis	0	0	0	0	0	0	0	0	0	0	0	0	0	1	0	0	0	0	0	0	0	0	0	0	0	0	0	0	0	0	0	0	1	0	0	0	2	0	0	0	0	0	0	0	0	0	0	0
PWY490-3	nitrate reduction VI (assimilatory)	194	494	325	163	257	312	308	332	281	376	383	318	272	218	220	319	355	196	218	184	328	352	141	365	151	535	122	323	0	279	293	433	356	128	255	59	296	297	228	51	211	369	313	138	375	64	139	461
PWY-5	canavanine biosynthesis	17	105	61	26	67	50	59	82	40	73	77	65	31	31	22	43	61	42	36	41	67	92	41	73	41	98	29	65	3	58	85	89	72	31	71	10	78	65	65	2	50	68	46	26	85	13	41	116
PWY-3721	choline degradation II	0	0	1	0	0	0	0	0	0	0	0	0	0	0	0	0	0	0	0	0	0	0	0	0	0	0	0	0	0	0	1	0	0	0	0	0	0	0	0	0	0	0	0	0	0	0	0	0
PWY-5331	taurine biosynthesis	0	2	0	0	1	0	1	0	0	4	0	0	0	0	0	0	0	0	0	2	1	0	0	2	1	0	0	0	0	1	0	2	0	1	2	0	3	2	0	0	1	0	0	0	0	0	2	0
PWY-5176	coumarin biosynthesis (via 2-coumarate)	18	31	20	7	26	18	17	19	20	8	19	19	15	10	20	25	19	9	8	17	25	29	3	24	10	29	5	18	2	16	18	21	22	10	20	4	34	17	11	2	22	21	15	10	15	2	21	26
VALDEG-PWY	valine degradation I	243	464	318	158	367	322	337	379	296	372	330	280	298	196	102	356	336	139	225	182	364	470	146	407	128	513	109	362	39	320	380	464	441	141	303	46	304	348	296	25	219	374	275	133	410	35	127	544
ALACAT2-PWY	alanine degradation II (to D-lactate)	16	62	40	22	34	27	17	29	31	51	69	94	93	75	66	29	99	14	0	19	27	27	15	45	12	51	12	33	0	23	29	34	36	11	30	8	33	34	21	0	22	50	37	8	28	0	0	40
PWY-6164	3-dehydroquinate biosynthesis I	23	90	46	29	65	31	37	55	31	75	56	38	35	44	38	38	59	40	33	29	71	65	43	62	24	105	17	56	9	55	63	72	66	20	69	10	50	53	42	6	34	65	43	28	71	10	27	93
PWY-84	resveratrol biosynthesis	0	0	0	0	0	0	0	0	0	0	1	0	0	0	1	0	0	0	0	0	0	0	0	0	0	0	0	0	0	0	0	0	0	0	0	0	0	0	0	0	0	0	0	0	0	0	0	0
PWY-5427	naphthalene degradation	0	44	0	0	0	0	0	0	0	41	0	27	0	0	0	0	0	0	0	0	0	0	0	0	0	0	0	0	0	0	0	0	0	0	0	0	0	0	0	0	0	0	0	0	0	0	0	19
PWY-6588	pyruvate fermentation to acetone	55	0	74	44	87	50	42	78	72	84	127	99	109	0	0	93	125	0	0	0	0	92	0	94	0	123	0	0	0	81	73	108	110	11	0	0	63	76	62	0	48	106	0	0	94	0	0	136
UDPNACETYLGALSYN-PWY	UDP-<i>N</i>-acetyl-D-glucosamine biosynthesis II	0	73	0	0	0	0	0	0	0	49	0	0	56	0	0	0	0	0	24	0	0	0	0	0	0	0	0	0	0	0	0	0	0	0	0	0	0	0	0	0	0	0	0	0	0	0	0	0
PWY-5082	methionine degradation III	77	192	103	36	103	101	108	106	101	118	108	71	96	50	47	114	107	41	80	64	107	114	45	152	36	160	30	113	13	105	100	159	162	51	89	13	85	103	88	5	60	125	74	35	116	13	38	154
PWY-181	photorespiration	54	108	54	52	88	63	63	63	61	96	115	105	116	74	77	60	124	41	50	33	98	75	31	81	29	124	21	95	25	72	75	79	57	34	83	20	51	53	53	10	46	118	85	36	84	15	19	100
ANARESP1-PWY	respiration (anaerobic)	189	531	345	213	412	285	344	366	278	419	375	301	325	247	179	277	360	188	249	212	410	421	163	389	151	506	133	387	68	338	360	406	384	141	392	70	339	327	285	38	219	371	304	141	374	62	174	526
PWY-5298	lysine degradation VI	5	1	11	0	7	2	6	9	5	8	12	8	6	10	0	2	3	0	0	1	0	13	0	0	3	10	0	11	0	2	4	5	2	0	2	0	2	8	12	0	4	7	5	0	9	1	0	14
PWY-6345	K-252 biosynthesis	0	0	0	0	0	0	0	0	0	0	0	0	0	0	0	0	0	0	0	0	0	0	0	0	0	0	0	0	0	0	0	0	1	0	0	0	0	0	0	0	0	0	0	0	0	0	0	0
PWY-6282	palmitoleate biosynthesis I	67	160	86	45	108	67	86	111	87	129	136	121	130	88	51	90	153	35	90	50	147	127	53	132	40	140	45	93	15	97	107	127	144	47	106	11	82	96	75	8	70	130	76	43	113	20	45	149
PWY-6476	cytidylyl molybdenum cofactor biosynthesis	0	0	0	0	0	0	0	0	0	0	0	0	0	0	4	0	0	1	0	0	0	0	0	0	0	0	0	0	0	0	0	0	0	0	0	0	0	0	0	0	1	0	0	0	0	0	0	0
PWY-5749	itaconate degradation	0	0	0	0	0	0	0	0	0	0	0	0	0	0	0	0	0	0	0	0	0	0	0	0	0	0	0	0	0	0	0	0	0	0	0	0	0	0	0	0	3	0	0	0	0	0	0	0
PWY-1263	taurine degradation I	3	6	7	8	14	6	5	6	5	8	10	8	4	2	5	7	11	6	0	0	0	9	5	3	2	8	6	11	9	15	1	5	1	4	0	4	3	2	1	6	5	5	4	1	3	2	5	4
P108-PWY	pyruvate fermentation to propionate I	70	81	85	71	121	75	58	99	90	102	94	89	100	82	73	87	119	36	40	35	60	107	27	124	37	155	0	94	0	100	97	115	119	0	53	0	84	76	72	0	44	110	79	29	86	0	36	110
PWY-3261	UDP-L-rhamnose biosynthesis	0	0	0	0	0	0	0	0	0	3	0	1	0	0	1	0	1	0	0	0	1	0	0	0	0	0	0	0	0	0	0	0	0	0	0	0	0	0	0	0	0	0	0	0	0	0	0	0
PWY-5154	arginine biosynthesis III	129	520	253	160	339	246	281	0	202	372	319	243	187	154	108	220	295	155	185	182	350	353	0	326	130	436	0	296	39	259	315	378	338	0	315	0	0	297	228	0	203	271	219	0	333	0	0	446
PWY-6742	methane oxidation to methanol II	0	0	3	4	1	1	0	1	0	0	4	4	4	3	0	2	4	0	0	0	0	0	0	2	0	2	0	3	0	2	0	2	2	0	0	0	0	0	0	0	0	2	0	0	0	0	0	0
PROPIONMET-PWY	methylmalonyl pathway	22	37	23	27	52	20	16	33	25	38	31	44	39	37	43	29	51	11	22	13	28	31	10	39	12	53	6	30	0	32	22	37	34	9	31	5	18	27	22	0	12	30	23	8	28	2	10	38
P122-PWY	heterolactic fermentation	411	1249	614	385	739	586	699	719	504	908	893	665	636	518	446	622	831	347	457	357	810	826	315	769	309	1022	226	712	106	683	696	888	768	284	708	123	610	649	525	64	441	776	611	258	795	104	265	1013
PWY-6504	anthranilate degradation IV (aerobic)	0	0	0	0	0	0	0	0	0	0	0	0	0	0	0	0	0	0	0	0	0	0	0	0	0	0	0	0	0	0	0	1	0	0	0	0	0	0	0	0	0	0	0	0	0	0	0	0
PWY-6334	L-dopa degradation	0	0	0	0	0	0	0	0	0	0	1	0	0	0	0	0	0	0	0	0	0	0	0	0	0	0	0	0	0	0	0	0	0	0	0	0	0	0	0	0	0	0	0	0	0	0	0	0
PWY-5787	oligomeric urushiol biosynthesis	1	1	1	0	1	1	0	1	2	1	1	0	1	1	3	0	3	0	0	0	0	2	0	1	1	4	0	1	0	4	1	0	1	0	0	0	1	1	0	0	0	1	1	0	1	0	1	1
RIBITOLUTIL-PWY	ribitol degradation	0	0	0	0	0	0	0	0	0	0	0	0	0	0	0	0	0	0	0	0	0	0	0	0	0	0	0	0	0	0	0	0	0	0	0	0	0	0	0	0	0	0	11	0	0	0	0	0
PWY-6075	ergosterol biosynthesis	6	15	4	1	2	3	1	7	3	10	10	4	3	4	0	1	5	0	2	4	6	8	2	4	0	9	1	2	0	2	5	7	6	2	4	0	4	3	5	0	0	7	6	2	2	0	3	6
PWY-6117	spermine and spermidine degradation I	0	0	1	0	1	0	1	0	2	0	0	1	3	2	2	2	3	1	0	0	0	0	1	1	1	1	0	0	0	0	1	0	3	0	0	0	0	0	1	0	0	1	0	0	2	0	0	0
PWY-5818	validamycin A biosynthesis	0	0	0	0	0	0	0	0	0	0	0	0	1	0	0	0	0	0	0	0	0	0	0	0	0	0	0	0	0	0	0	0	0	0	0	0	0	0	0	0	0	0	0	0	0	0	0	0
PWY-5521	L-ascorbate biosynthesis V	4	9	10	7	8	1	2	4	3	1	2	2	1	1	1	8	4	2	0	0	12	5	0	9	1	10	0	5	0	5	6	12	5	2	0	2	5	8	9	0	3	5	6	2	13	1	0	6
PWY-6537	4-aminobutyrate degradation II	17	0	26	0	0	33	22	20	31	28	0	18	16	0	0	26	0	15	0	19	20	32	16	39	16	42	9	25	0	22	25	30	34	0	0	0	36	25	24	0	15	32	26	11	0	0	0	33
PWY-5964	guanylyl molybdenum cofactor biosynthesis	8	29	18	12	21	19	31	31	12	32	26	25	24	21	14	23	25	19	12	14	17	34	15	29	14	40	12	29	3	28	27	30	27	8	13	5	25	23	22	5	18	27	27	13	34	4	17	41
PWY-6333	acetaldehyde biosynthesis I	102	275	149	60	145	147	170	149	143	214	188	123	156	97	87	158	162	74	105	100	168	180	77	223	65	253	48	165	16	142	149	248	250	77	127	25	149	152	130	10	102	183	126	55	165	18	61	237
CYSTEINE-DEG-PWY	L-cysteine degradation I	0	0	0	0	0	0	1	0	0	0	0	0	0	0	0	0	0	0	0	0	0	0	0	0	1	0	0	0	0	0	0	2	0	1	0	0	0	0	0	0	0	0	0	0	0	0	0	0
PWY4FS-3	phosphatidylcholine biosynthesis III	0	0	0	2	7	0	0	0	0	0	6	0	0	2	0	2	2	0	0	0	0	0	0	5	0	4	2	2	0	5	2	2	2	0	2	1	6	3	0	0	0	3	0	0	3	0	0	2
PWY-6951	docosahexanoate biosynthesis II	190	446	331	121	267	290	321	349	284	392	360	291	293	216	185	294	384	140	242	174	352	414	180	381	134	496	125	336	55	318	377	494	402	134	332	59	302	335	236	27	221	381	267	128	379	57	149	510
PWY-6388	(S,S)-butanediol degradation	0	0	0	0	0	0	0	0	0	0	0	0	0	0	0	0	0	0	0	1	0	0	0	0	0	0	0	0	0	0	0	1	0	0	0	0	0	0	0	0	0	1	0	0	0	0	0	0
PWY-7032	alkane biosynthesis I	0	3	0	1	0	1	2	3	1	1	0	0	0	0	0	0	0	0	0	0	4	1	1	2	0	1	0	1	0	2	1	3	0	0	0	0	0	3	1	0	1	1	1	0	2	0	0	2
P201-PWY	nitroglycerin degradation	0	1	0	0	0	0	0	0	0	2	1	0	1	0	0	0	0	0	0	0	1	0	0	1	0	0	0	1	0	0	0	0	0	0	1	0	0	0	0	0	0	0	0	0	0	0	0	0
PWY-5915	phycoerythrobilin biosynthesis	0	4	0	0	1	0	0	0	0	3	0	0	0	0	0	0	0	0	0	0	1	0	0	0	0	1	0	0	0	0	0	0	0	0	0	0	0	0	0	0	0	0	1	0	2	0	0	0
PWY0-181	salvage pathways of pyrimidine deoxyribonucleotides	14	36	22	25	24	16	13	15	13	25	20	22	22	10	10	15	26	8	9	7	11	26	9	22	8	25	11	21	6	25	16	23	17	10	20	4	22	14	15	5	18	25	18	8	21	5	10	25
PWY-5832	CDP-paratose biosynthesis	0	0	0	0	0	0	0	0	0	0	0	0	0	0	0	0	0	0	0	0	0	0	0	0	0	0	0	0	0	0	0	0	0	0	0	0	0	0	0	0	0	0	0	0	0	0	0	0
PWY0-1507	biotin biosynthesis from 7-keto-8-aminopelargonate	38	56	52	45	96	53	61	66	54	64	71	67	61	52	38	59	78	26	20	37	38	85	23	76	27	94	17	93	16	87	65	79	85	22	44	10	63	65	44	2	38	76	57	20	63	7	26	93
PWY0-1317	L-lactaldehyde degradation (aerobic)	161	358	210	135	231	198	204	236	166	231	263	206	176	140	82	209	253	134	134	104	259	282	99	230	114	313	0	224	0	253	216	270	231	95	196	53	197	217	172	30	139	263	219	100	268	0	0	320
PWY-3161	indole-3-acetate biosynthesis III (bacteria)	0	0	0	0	0	0	0	0	0	0	0	0	0	0	0	0	0	0	0	0	0	0	0	0	0	0	0	0	0	0	0	0	0	0	0	0	0	0	0	0	0	0	0	0	0	0	0	0
PWY-7010	2-propylphenol degradation	0	0	0	0	0	1	0	0	0	0	0	0	0	0	0	1	0	0	0	0	0	0	0	0	0	1	0	0	0	0	0	0	1	0	0	0	0	0	0	0	0	0	0	0	0	0	0	0
CITRULBIO-PWY	citrulline biosynthesis	184	534	307	193	301	285	288	336	266	426	425	393	402	330	294	280	419	218	220	175	381	375	154	363	161	524	126	347	63	297	358	444	355	131	329	64	338	316	260	54	230	405	308	152	400	64	167	465
PWY-5122	geranyl diphosphate biosynthesis	5	19	14	11	25	13	11	17	16	16	16	9	10	12	11	8	13	14	7	3	21	17	6	15	5	20	6	17	4	18	16	16	16	6	14	1	12	11	11	1	6	17	13	3	9	3	6	14
PWY-6458	benzoyl-CoA biosynthesis	7	15	8	6	16	8	2	6	7	12	16	12	0	11	11	5	10	3	7	6	12	12	3	6	4	15	2	7	2	10	5	7	8	1	14	1	12	5	8	2	7	11	9	3	5	1	7	5
PWY1-2	alanine degradation IV	9	33	10	20	34	9	16	17	9	18	7	7	4	12	16	14	9	3	6	8	11	15	5	11	7	24	4	20	2	26	25	20	13	4	16	0	18	14	9	1	7	10	6	7	8	0	6	28
PWY0-1319	CDP-diacylglycerol biosynthesis II	68	244	135	103	194	127	162	152	109	184	203	150	136	96	103	132	203	90	89	87	150	174	81	143	67	229	63	168	36	165	163	213	165	72	154	31	171	151	108	18	106	171	148	74	166	34	98	220
PWY-6704	L-ascorbate degradation IV	1	1	0	0	0	0	0	1	0	0	0	0	0	0	0	1	0	0	1	0	2	2	0	1	0	0	0	0	0	0	0	0	0	0	0	0	0	0	1	0	1	0	0	0	0	0	0	1
PWY-5148	acyl-CoA hydrolysis	10	46	17	16	44	15	13	21	18	23	26	25	24	9	7	17	27	6	14	8	39	25	4	17	6	18	4	17	5	24	10	17	10	6	25	1	14	19	14	1	16	19	14	12	26	2	12	22
PWY-5169	cyanurate degradation	0	0	0	0	0	0	0	82	0	0	63	0	0	0	0	77	0	0	0	0	0	110	0	89	0	121	0	0	3	0	0	0	103	0	0	0	93	0	0	0	0	0	0	0	0	0	0	0
PWY-6963	ammonia assimilation cycle I	180	420	303	142	225	299	295	311	265	337	325	257	214	154	124	295	298	178	205	169	307	334	136	319	141	485	117	294	49	255	268	399	327	118	230	58	272	281	206	49	196	310	271	132	358	60	125	414
PWY-6131	glycerol degradation II	3	6	2	3	3	4	3	2	4	3	5	1	4	5	8	4	1	0	3	4	8	9	1	5	1	4	1	4	1	3	3	7	4	1	2	0	1	1	2	0	6	5	4	0	3	1	2	1
PWY-5189	tetrapyrrole biosynthesis II	30	248	81	0	0	59	0	88	48	135	83	58	43	34	0	0	82	63	77	53	138	103	50	77	0	137	29	80	0	0	0	114	84	31	130	0	91	0	70	0	46	0	0	38	0	0	34	144
PWY-101	photosynthesis light reactions	25	172	53	15	35	40	62	50	36	95	51	28	26	16	7	26	32	28	67	25	80	59	23	56	23	66	16	51	4	34	49	70	50	17	70	4	50	50	40	3	42	37	37	18	44	5	17	83
PWY-6316	aromatic polyketides biosynthesis	2	1	0	0	1	1	1	1	1	1	0	0	1	1	0	1	1	0	0	1	0	2	1	1	1	2	1	1	0	1	0	2	1	2	0	0	2	1	0	0	0	1	2	1	1	0	1	1
PWY-31	canavanine degradation	14	32	14	11	24	7	7	17	9	14	12	7	7	6	8	12	9	2	9	3	22	12	3	9	8	7	3	9	5	19	16	11	17	1	21	2	14	12	12	2	13	11	9	3	12	2	10	14
PWY-5074	mevalonate degradation	15	66	22	37	68	18	18	19	36	35	41	37	30	22	35	22	45	6	23	12	44	21	10	28	9	33	6	21	6	38	15	23	17	7	41	7	19	17	18	2	16	24	21	11	17	0	12	27
PWY-6952	glycerophosphodiester degradation	52	170	86	69	109	93	92	97	63	140	136	96	74	63	55	116	133	66	70	67	113	123	49	100	45	167	45	102	28	100	108	138	109	47	117	27	94	113	71	22	76	130	94	51	130	27	63	139
GLUTAMATE-DEG1-PWY	glutamate degradation I	0	0	0	0	0	0	0	0	0	0	0	0	0	0	0	0	0	0	0	0	0	0	0	0	0	0	0	0	0	0	0	0	0	0	0	0	0	0	0	0	0	0	0	0	0	11	0	0
SHIKIMATEDEG-PWY	shikimate degradation I	17	53	20	9	18	18	32	39	18	33	22	17	15	5	7	25	25	11	9	24	25	27	15	25	15	42	8	29	3	21	35	47	34	10	21	7	29	34	25	2	21	33	21	9	29	2	9	57
PWY0-1433	tetrahydromonapterin biosynthesis	5	8	6	12	14	7	6	5	5	9	16	12	8	9	8	6	13	6	1	2	5	8	3	6	6	10	4	10	6	10	8	7	5	3	4	4	5	4	7	3	5	13	11	4	8	3	7	7
AMMOXID-PWY	ammonia oxidation I (aerobic)	0	5	0	1	2	0	1	0	0	7	7	20	39	43	26	0	10	2	2	1	3	0	3	3	0	1	2	2	0	1	0	2	3	2	7	0	0	0	0	0	2	1	0	0	0	0	1	1
PWY-5794	malonate degradation I (biotin-independent)	4	0	8	2	8	8	6	7	8	0	4	8	5	8	4	2	6	1	0	3	1	6	1	5	1	8	2	9	1	7	3	4	3	0	0	0	6	4	3	0	5	6	8	0	4	0	2	2
PWY-5353	arachidonate biosynthesis	0	0	0	0	0	0	0	0	0	0	0	0	0	0	0	0	0	0	0	0	0	0	0	0	0	0	0	0	0	0	0	0	0	0	0	0	0	0	0	0	0	0	0	0	0	0	0	0
PWY-5884	wax esters biosynthesis I	0	0	0	0	0	0	0	0	0	0	0	0	0	0	0	0	1	0	0	0	0	0	0	0	0	0	0	0	0	0	0	0	0	0	0	0	0	0	0	0	0	0	0	0	0	0	0	1
PWY-6572	chondroitin sulfate and dermatan sulfate degradation I (bacterial)	1	1	0	1	2	0	0	0	0	0	0	0	0	4	9	0	0	0	1	0	2	0	0	0	0	1	0	0	0	0	1	0	0	0	0	0	0	0	0	0	0	0	0	0	0	0	0	0
PWY-6430	thymine degradation	17	9	22	12	22	32	13	24	38	33	38	21	30	29	30	30	21	12	5	9	4	38	8	33	8	36	9	19	1	23	26	42	39	11	7	3	29	21	24	4	10	37	28	11	23	9	7	32
ARGININE-SYN4-PWY	arginine biosynthesis IV	25	131	72	34	83	57	65	97	55	88	94	85	46	44	32	56	86	47	40	51	70	101	48	96	47	115	33	69	0	66	101	106	92	37	77	12	89	81	76	6	57	83	58	31	96	17	48	137
DARABITOLUTIL-PWY	D-arabitol degradation	0	0	0	0	0	0	0	0	0	0	0	0	0	0	0	0	0	0	7	0	0	0	0	0	0	0	0	0	0	0	0	8	0	0	0	0	0	0	0	0	0	0	0	0	0	0	0	0
PANTO-PWY	phosphopantothenate biosynthesis I	29	132	52	22	57	43	39	69	38	114	96	56	45	42	21	46	71	37	64	41	98	74	33	83	26	100	28	64	6	58	65	91	74	26	89	8	62	54	57	4	39	58	44	25	84	9	28	104
GALLATE-DEGRADATION-II-PWY	gallate degradation I	0	0	0	0	0	0	1	0	0	0	0	0	0	0	0	0	0	0	0	0	0	0	0	2	0	0	0	0	0	0	0	0	0	0	0	0	0	0	0	0	0	0	0	0	0	0	0	0
PWY-5890	menaquinol-10 biosynthesis	7	10	9	2	5	6	7	9	9	10	11	12	22	12	3	6	11	3	4	4	11	10	3	4	3	9	3	7	1	7	7	8	8	4	6	4	11	6	10	2	4	5	5	4	4	1	2	11
PWY-5337	stachyose biosynthesis	0	0	0	0	0	0	0	0	0	0	0	0	0	0	0	0	0	0	0	0	0	0	0	0	0	0	0	0	0	0	0	0	0	0	0	0	0	0	0	0	0	0	0	0	0	0	0	0
PWY-6079	anthranilate degradation I (aerobic)	0	4	0	0	0	0	0	0	0	2	2	1	1	0	0	0	2	0	0	0	3	0	0	0	0	0	0	0	0	0	0	0	0	0	2	0	0	0	0	0	0	0	0	0	0	0	0	0
PWY-6518	glycocholate metabolism (bacteria)	6	9	3	1	10	3	2	11	5	11	12	5	8	6	9	5	17	0	2	2	9	7	4	9	3	11	1	2	0	11	13	12	5	2	6	0	9	7	6	0	1	6	5	1	9	0	2	21
PWY-7075	phenylethyl acetate biosynthesis	0	0	0	0	0	0	0	0	0	0	0	0	0	0	2	0	0	0	0	0	0	0	0	0	0	0	0	0	0	0	0	0	0	0	0	0	0	0	0	0	0	0	0	0	0	0	0	0
PWY-5129	sphingolipid biosynthesis (plants)	0	0	0	0	0	0	0	0	0	0	0	0	0	0	0	2	0	1	0	0	0	0	1	0	0	0	2	1	0	1	0	0	0	0	0	0	0	0	0	0	0	2	0	0	0	0	1	0
PWY-6154	autoinducer AI-2 biosynthesis II (<i>Vibrio</i>)	0	0	0	0	0	0	0	0	0	0	1	2	2	2	2	0	3	0	0	0	0	0	0	0	0	2	0	0	0	0	0	1	0	0	0	0	1	0	0	0	1	2	0	0	0	0	0	0
PWY-3982	uracil degradation II (reductive)	17	9	22	12	22	32	13	24	39	33	39	21	31	29	30	30	22	12	5	9	5	38	8	34	8	36	9	19	1	23	26	42	39	11	7	3	29	21	24	4	10	38	28	11	23	9	7	32
XYLCAT-PWY	xylose degradation I	29	60	43	26	41	40	24	45	54	33	45	32	31	21	22	46	41	20	24	23	56	41	12	51	18	72	14	45	8	45	27	65	43	14	30	2	41	30	33	2	21	43	39	14	45	3	12	50
PWY-5329	L-cysteine degradation III	2	7	4	3	5	3	1	5	4	7	5	4	9	5	3	4	6	2	1	1	6	7	2	7	4	5	0	3	1	4	3	6	10	0	4	0	5	5	3	1	2	4	3	1	7	1	1	8
PWY-5829	geraniol and geranial biosynthesis	0	0	0	0	0	0	0	0	0	0	0	0	0	0	0	0	0	0	0	0	0	0	0	0	0	0	0	0	0	0	0	0	0	0	0	0	0	0	0	0	0	0	0	0	0	0	0	0
SALVPURINE2-PWY	xanthine and xanthosine salvage	13	17	19	15	30	14	10	15	15	9	19	18	17	13	15	11	19	5	1	8	7	12	8	12	6	15	4	16	3	18	18	18	18	6	8	2	16	12	12	0	13	15	9	6	14	1	4	24
PWY0-163	salvage pathways of pyrimidine ribonucleotides	59	86	97	59	134	85	117	117	66	90	101	89	78	67	98	96	94	54	40	60	53	145	58	118	57	151	43	129	33	121	114	133	117	56	57	29	90	98	76	20	69	127	111	55	167	30	49	158
PWY-6678	geraniol and nerol degradation	0	0	0	0	0	0	0	0	0	0	0	0	0	0	0	0	0	0	0	0	0	0	0	0	0	0	0	0	0	0	0	0	0	0	0	0	0	1	0	0	0	0	0	0	0	0	0	0
PWY0-1353	succinate to cytochrome <i>bd</i> oxidase electron transfer	0	160	94	44	78	0	0	98	74	122	98	76	57	52	36	0	92	0	0	71	0	98	0	115	0	161	0	0	0	89	0	0	0	0	103	0	112	87	0	0	69	97	79	0	0	0	54	0
PWY66-21	ethanol degradation II	260	630	345	189	358	351	366	390	307	452	455	316	311	212	158	376	413	213	239	209	401	469	182	448	184	574	133	385	65	399	376	524	482	179	321	79	346	364	308	44	243	454	331	160	433	74	149	561
PWY-5970	fatty acids biosynthesis (yeast)	4	0	1	1	2	0	1	3	0	1	1	0	1	1	0	0	0	0	0	0	0	1	0	4	0	2	0	1	0	1	2	3	1	0	1	0	0	0	1	0	1	2	1	1	1	0	0	1
GLUAMCAT-PWY	<i>N</i>-acetylglucosamine degradation I	9	30	22	0	27	14	17	22	15	0	22	14	11	10	9	20	13	12	14	6	37	19	6	15	8	27	5	13	2	12	14	17	8	8	0	2	24	15	15	1	12	20	18	13	19	2	4	22
PWY-7044	5-nitroanthranilate degradation	0	0	0	0	0	0	0	0	0	0	0	0	0	0	0	0	0	0	0	0	0	0	0	0	0	0	0	0	0	0	0	0	0	0	0	0	0	0	0	0	0	0	0	0	0	0	0	0
PWY-6872	retinoate biosynthesis I	1	0	0	0	0	0	0	0	0	0	0	0	0	0	0	0	0	0	0	0	0	0	0	0	0	0	0	0	0	0	0	0	0	0	0	0	0	0	0	0	0	0	0	0	0	0	0	0
PWY1G-0	mycothiol biosynthesis	0	0	4	0	0	0	0	0	0	0	0	3	8	6	5	6	6	0	0	0	0	6	0	7	0	5	0	5	0	4	2	0	3	0	0	0	0	1	5	0	0	3	0	0	8	0	0	9
PWY-1422	vitamin E biosynthesis	0	15	0	0	0	0	0	0	0	0	0	0	7	0	0	17	0	0	0	0	0	9	0	0	0	0	0	0	0	0	0	0	0	0	0	0	0	0	0	0	0	0	0	0	0	0	0	0
PWY-5261	methanogenesis from tetramethylammonium	0	0	0	0	0	0	0	0	0	0	0	0	0	0	4	0	0	0	0	0	0	0	0	0	0	0	0	0	0	0	0	0	0	0	0	0	0	0	0	0	0	0	0	0	0	0	0	0
BETSYN-PWY	glycine betaine biosynthesis I (Gram-negative bacteria)	72	162	112	58	112	112	114	118	90	120	127	88	84	53	23	108	107	48	76	52	88	151	61	145	43	171	44	134	24	123	142	169	165	43	95	19	109	102	88	7	88	122	100	38	130	22	34	176
PWY-6683	sulfate reduction III (assimilatory)	0	48	0	25	57	0	0	0	0	52	63	66	73	72	47	34	89	0	0	13	0	0	4	48	0	52	4	0	10	42	0	45	45	9	18	0	0	0	26	0	0	0	0	0	38	0	11	0
PWY-7091	linustatin bioactivation	18	31	20	7	26	18	17	19	20	8	19	19	15	10	20	25	19	9	8	17	25	29	3	24	10	29	5	18	2	16	18	21	22	10	20	4	34	17	11	2	22	21	15	10	15	2	21	26
PWY-5059	pinobanksin biosynthesis	0	2	0	0	1	0	0	0	0	0	1	0	0	0	0	0	0	0	1	0	0	0	0	0	0	0	0	0	0	0	0	0	0	0	1	0	0	0	0	0	0	0	0	0	0	0	0	0
RHAMCAT-PWY	L-rhamnose degradation I	0	2	0	0	0	0	0	0	0	0	0	0	0	0	3	0	0	0	0	0	12	0	0	0	0	0	0	0	0	0	0	0	0	0	0	0	3	0	0	0	0	0	0	0	0	0	0	0
PWY-695	abscisic acid biosynthesis	2	0	2	0	0	2	0	1	0	1	0	0	0	0	0	4	1	0	0	0	0	2	0	2	0	0	0	0	0	2	1	0	1	0	0	0	0	1	0	0	0	0	1	0	2	1	0	1
ENTNER-DOUDOROFF-PWY	Entner-Doudoroff pathway I	3	31	2	7	23	3	3	3	2	24	20	8	7	8	5	2	15	3	3	0	12	3	0	3	2	5	0	6	0	11	3	3	4	1	8	0	7	3	5	0	4	9	3	1	4	0	4	2
PWY-6032	cardenolide biosynthesis	4	11	4	1	7	2	3	11	4	14	11	6	10	5	8	0	13	0	4	1	8	6	4	7	1	10	0	1	0	5	12	8	3	1	7	0	5	4	4	0	1	3	5	2	7	0	2	18
12DICHLORETHDEG-PWY	1,2-dichloroethane degradation	42	80	52	25	70	50	36	49	58	63	73	64	74	50	34	54	63	27	46	16	67	59	13	46	13	67	9	44	0	41	51	75	67	13	72	7	49	57	44	7	36	71	49	21	62	5	20	70
PWY-6444	benzoate biosynthesis II (CoA-independent, non-beta-oxidative)	0	0	0	0	0	0	0	0	0	0	0	0	0	0	0	0	0	0	0	0	0	0	0	0	1	0	0	0	0	0	0	0	0	0	0	0	0	0	0	0	1	0	0	0	0	0	0	0
PWY-6466	pyridoxal 5-phosphate biosynthesis II	0	0	0	0	1	0	0	0	0	0	0	0	0	0	0	0	0	0	0	0	0	0	0	0	0	0	0	0	0	0	0	0	0	0	0	0	0	0	0	0	0	1	0	0	0	0	0	0
HISTSYN-PWY	histidine biosynthesis	112	404	222	108	193	196	288	278	145	326	275	230	211	164	134	196	313	137	155	160	219	292	126	273	133	389	89	237	33	232	303	340	300	116	239	56	255	283	182	28	144	282	171	99	276	36	102	392
P181-PWY	nicotine degradation I	0	0	27	0	0	0	23	21	0	0	0	0	0	0	0	0	0	0	0	0	0	33	17	41	0	0	0	26	0	0	0	0	0	0	20	0	0	0	0	0	16	0	27	0	22	0	0	34
PWY-6326	camptothecin biosynthesis	0	1	5	0	10	0	0	0	0	0	1	0	2	0	3	7	0	0	0	2	2	8	0	7	0	0	0	0	0	11	0	10	0	0	1	0	0	0	0	0	0	0	0	0	0	0	0	11
PWY-6737	starch degradation V	25	120	46	46	82	58	61	55	45	97	74	38	43	44	69	45	47	28	37	39	72	61	30	84	29	84	23	46	5	72	65	74	73	23	46	4	69	77	37	3	38	61	43	15	59	5	45	84
PWY0-1544	proline to cytochrome <i>bo</i> oxidase electron transfer	0	0	34	0	44	37	15	21	0	0	0	0	29	12	0	22	0	0	7	12	25	36	16	39	0	38	0	0	0	49	0	0	34	0	0	0	27	0	0	0	17	41	20	0	0	0	20	36
GLYCLEAV-PWY	glycine cleavage	94	189	144	65	103	158	161	164	110	162	137	99	104	80	67	124	129	78	79	105	149	181	83	170	65	219	63	172	0	118	163	233	159	70	117	30	173	157	137	20	101	167	99	60	172	24	71	261
PWY-6752	<i>o</i>-diquinones biosynthesis	2	5	3	1	2	2	2	6	1	6	5	5	2	2	2	3	4	1	1	2	3	5	2	2	0	7	0	8	0	1	2	4	1	2	4	1	5	4	3	0	3	2	3	3	6	0	1	4
NAGLIPASYN-PWY	lipid IV<sub>A</sub> biosynthesis	85	316	153	109	240	150	232	198	125	252	213	189	164	116	99	162	201	99	118	126	220	257	129	222	110	314	90	200	29	209	219	309	235	93	203	33	226	219	146	21	123	225	166	91	262	20	101	336
GALACTCAT-PWY	D-galactonate degradation	5	11	14	7	9	11	13	20	7	13	17	19	46	22	1	10	14	2	7	4	7	11	4	7	3	20	3	13	3	11	9	20	8	3	8	0	7	9	9	0	7	6	4	5	8	0	4	10
PWY-7039	phosphatidate metabolism, as a signaling molecule	3	20	8	16	29	6	5	10	8	11	15	8	10	8	18	10	13	2	4	4	3	11	4	13	2	14	1	9	7	14	6	11	10	4	6	2	9	9	9	0	9	12	6	5	8	2	6	14
GLYOXYLATE-BYPASS	glyoxylate cycle	94	286	166	92	188	154	187	178	152	221	178	153	139	87	49	154	181	84	141	116	231	226	85	217	70	258	67	176	22	181	197	269	222	79	216	26	179	189	143	12	105	180	129	64	181	28	88	273
ORN-AMINOPENTANOATE-CAT-PWY	ornithine degradation I (proline biosynthesis)	2	10	6	11	10	16	4	4	8	16	14	9	10	11	9	17	15	5	3	3	6	13	3	12	3	19	4	12	4	18	12	15	13	4	5	1	11	7	5	1	4	9	5	4	10	1	6	18
GLYCGREAT-PWY	glycine degradation (creatine biosynthesis)	0	2	3	0	0	0	3	0	0	0	0	0	0	1	0	0	1	0	1	0	3	2	0	2	4	0	0	2	0	1	1	2	1	0	0	0	1	1	1	0	0	1	3	0	0	0	0	3
PWY-6892	thiazole biosynthesis I (E. coli)	43	131	85	57	114	69	85	88	61	102	81	59	54	62	40	66	99	31	51	43	83	104	36	80	41	130	22	95	19	87	78	104	89	26	72	13	84	68	61	12	49	74	67	31	80	14	29	116
PWY0-662	PRPP biosynthesis I	10	8	6	7	11	5	5	9	8	18	15	17	6	4	11	5	9	1	6	1	9	6	1	7	1	9	3	6	2	5	10	9	4	2	7	4	6	7	7	2	4	15	12	2	7	2	2	11
PWY-5534	propylene degradation	2	1	0	0	0	4	0	3	1	1	2	0	1	0	0	1	3	0	1	0	1	6	0	0	1	1	0	2	0	2	2	6	5	0	0	0	1	2	3	0	2	3	2	0	1	0	1	2
NONMEVIPP-PWY	methylerythritol phosphate pathway	72	240	143	99	189	150	207	206	117	198	185	160	151	107	84	130	205	104	90	126	157	238	115	224	98	279	82	216	25	201	224	265	222	92	169	32	211	197	137	15	105	198	144	61	224	25	94	323
PWY-5490	paraoxon degradation	1	4	1	0	2	3	3	7	2	4	5	0	5	4	2	5	4	0	1	0	1	4	2	2	1	9	1	1	0	3	5	7	4	2	4	1	2	2	2	0	1	2	5	0	3	0	1	5
GLUCONEO-PWY	gluconeogenesis I	180	547	291	201	388	273	349	386	231	427	397	339	296	243	239	289	398	164	229	207	378	415	165	369	154	468	114	326	37	335	380	427	367	145	394	59	338	324	261	29	207	375	280	125	395	46	152	530
PWY-6351	D-<i>myo</i>-inositol (1,4,5)-trisphosphate biosynthesis	26	8	30	15	28	30	39	38	28	0	17	23	29	22	27	26	14	9	1	13	1	0	13	30	13	50	9	36	6	28	22	35	29	14	5	3	27	0	13	2	20	42	33	26	41	4	11	33
PWY0-862	<i>cis</i>-dodecenoyl biosynthesis	81	234	133	62	141	94	112	137	109	166	165	157	161	110	70	124	183	52	119	74	206	166	74	169	60	187	64	126	21	138	139	167	195	66	139	12	124	116	99	8	95	176	106	62	150	26	62	198
PWY0-901	selenocysteine biosynthesis I (bacteria)	17	53	24	28	36	27	26	36	31	44	41	27	21	28	28	27	37	15	19	27	41	37	20	47	22	61	19	37	10	37	37	46	36	13	24	10	38	45	31	8	25	36	34	19	45	13	20	52
CHOLINE-BETAINE-ANA-PWY	choline degradation I	72	162	112	58	112	112	114	118	90	120	127	88	84	53	23	108	107	48	76	52	88	151	61	145	43	171	44	134	24	123	142	169	165	43	95	19	109	102	88	7	88	122	100	38	130	22	34	176
PWY-2161	folate polyglutamylation	27	115	64	46	88	47	67	67	50	102	105	85	81	55	41	49	88	33	48	40	89	75	30	69	23	102	25	80	28	70	66	78	81	27	79	19	66	49	49	11	40	94	59	32	71	17	26	85
PWY-5654	2-amino-3-carboxymuconate semialdehyde degradation to 2-oxopentenoate	30	27	55	39	82	61	29	42	55	33	33	20	20	14	6	58	18	23	8	34	16	49	19	65	24	81	14	56	9	68	41	62	65	23	16	11	53	44	39	4	33	53	32	16	53	5	11	50
PWY-5515	L-arabinose degradation II	0	1	1	0	1	3	1	1	1	0	2	0	0	0	1	0	1	0	0	0	0	0	0	0	0	2	0	1	0	1	1	2	1	0	1	0	1	1	0	0	1	2	1	0	0	0	0	1
PWY-6759	hydrogen production III	0	0	0	0	0	0	0	0	0	0	0	0	0	0	0	0	0	0	0	0	0	0	0	0	0	0	0	0	7	0	0	0	0	0	0	0	0	0	0	0	0	0	0	0	0	0	0	0
PWY-862	fructan degradation	0	0	0	0	0	0	0	0	1	0	0	0	0	0	1	0	0	0	0	0	0	0	0	0	0	0	0	0	0	0	0	0	0	0	0	0	0	0	0	0	0	0	0	0	0	0	0	0
PWY-6611	adenine and adenosine salvage V	0	0	0	0	0	36	0	0	0	0	0	0	0	0	0	0	0	0	0	33	0	0	0	48	0	59	0	0	0	0	0	0	0	0	0	10	51	45	0	0	36	0	0	0	0	0	24	0
PWY-6228	3-chlorobenzoate degradation III (via gentisate)	0	1	0	0	0	0	0	0	1	0	0	1	1	1	2	3	3	0	0	0	0	2	0	2	0	4	0	0	0	0	2	2	2	0	0	0	0	0	1	0	0	3	1	0	1	0	0	2
PWY0-1299	arginine dependent acid resistance	10	12	6	4	11	3	5	6	7	15	10	11	11	6	7	0	15	0	7	3	9	3	0	8	0	6	0	5	0	0	7	8	12	0	7	0	10	10	7	0	7	8	2	0	3	0	12	9
PWY-6027	capsiconiate biosynthesis	0	0	0	0	0	0	0	0	0	0	0	0	0	0	0	0	0	0	0	0	0	0	0	0	0	0	0	0	0	0	0	0	0	0	0	0	0	0	0	0	0	0	0	0	0	0	0	0
PWY-6790	L-arabinan degradation	0	5	1	1	1	1	0	1	1	1	1	0	1	0	2	1	0	0	2	0	5	0	0	0	0	0	0	1	0	1	1	1	0	0	3	0	0	0	0	0	2	0	0	0	1	0	0	0
PWY-5381	pyridine nucleotide cycling (plants)	103	277	137	65	150	130	155	172	131	208	140	113	134	120	96	136	162	65	121	84	190	184	65	185	66	234	42	146	21	155	164	215	181	55	156	27	119	161	123	13	98	160	123	59	177	25	54	240
PWY-6147	6-hydroxymethyl-dihydropterin diphosphate biosynthesis I	36	196	49	43	92	55	88	67	38	135	108	95	54	42	28	44	89	49	59	42	110	92	41	82	47	109	27	79	15	60	85	89	90	25	91	17	74	72	54	7	43	78	67	31	92	10	36	125
DARABCATK12-PWY	D-arabinose degradation I	3	1	2	1	3	3	1	3	3	1	0	1	1	2	6	3	0	0	1	1	1	3	0	7	1	4	1	1	0	2	3	5	6	1	1	0	2	2	2	0	1	3	2	2	4	1	1	3
P124-PWY	Bifidobacterium shunt	0	0	0	0	0	0	0	0	0	0	461	0	327	319	255	0	403	0	0	0	0	0	0	0	0	556	0	0	0	0	0	0	0	0	0	0	0	0	0	0	0	0	0	0	0	0	0	0
PWY0-461	lysine degradation I	3	8	5	7	12	9	0	8	13	10	5	7	7	6	14	10	13	7	2	6	6	9	6	9	5	0	5	11	0	8	0	13	10	5	3	3	14	7	5	1	5	14	9	7	8	0	3	0
PWY-361	phenylpropanoid biosynthesis	0	3	2	3	2	2	0	2	0	2	0	2	0	1	0	3	2	0	1	0	2	0	0	0	0	4	0	5	0	2	0	0	3	0	2	0	2	0	0	0	0	1	2	0	0	0	0	2
PWY-3	putrescine degradation V	0	0	0	0	0	0	0	0	0	0	0	0	0	0	2	0	0	0	0	0	0	0	0	0	0	0	0	0	0	0	0	1	0	0	0	0	0	0	0	0	0	0	0	0	0	0	0	0
PWY-5450	benzene degradation	0	0	0	0	0	0	1	0	0	0	0	0	0	0	1	0	0	0	0	0	0	0	0	0	0	1	0	0	0	0	0	0	2	0	0	0	0	0	0	0	0	0	0	0	0	0	0	0
P261-PWY	coenzyme M biosynthesis I	0	15	10	15	28	24	31	29	11	19	28	24	0	0	4	18	33	6	9	18	12	38	0	27	9	26	7	26	2	32	31	20	30	0	17	0	22	27	15	0	9	14	10	5	36	0	5	35
PWY-5744	glyoxylate assimilation	29	100	44	36	78	45	51	59	46	89	60	58	49	46	41	44	63	28	45	50	63	60	33	74	26	88	18	48	8	57	67	75	72	27	66	11	61	60	43	0	33	72	41	15	51	4	25	87
PWY-5691	urate degradation to allantoin	4	7	32	4	25	25	39	13	9	6	10	20	7	2	2	8	13	5	3	14	3	39	31	21	7	58	6	5	1	42	39	22	22	26	5	13	15	8	6	2	5	9	14	6	10	3	26	51
PWY-6132	lanosterol biosynthesis	0	0	0	0	0	0	0	0	0	3	0	0	0	0	0	0	0	0	0	0	0	0	0	0	0	0	0	0	0	0	0	0	0	0	3	0	0	0	0	0	0	0	0	0	0	0	0	0
PROSYN-PWY	proline biosynthesis I	36	109	73	35	82	69	88	92	51	102	66	59	52	35	40	64	85	57	51	53	85	98	41	100	50	122	29	100	11	59	105	117	96	38	81	17	91	79	58	15	49	93	76	34	107	14	47	140
PWY-4281	proline biosynthesis IV	0	0	0	0	0	0	0	0	0	0	0	0	0	0	0	0	0	0	0	0	0	0	0	0	0	0	0	0	0	0	0	0	0	0	0	0	0	0	0	0	0	0	0	0	0	0	0	0
FERMENTATION-PWY	mixed acid fermentation	412	1114	635	371	744	584	659	667	526	794	770	581	605	456	360	600	733	364	465	383	791	813	305	788	294	1002	240	699	119	679	665	857	817	301	673	129	625	622	525	71	419	757	575	258	750	126	290	965
PWY-6107	chlorosalicylate degradation	9	26	27	9	15	24	39	33	11	33	18	19	11	7	0	26	20	8	11	21	23	39	23	32	13	44	16	25	3	26	35	44	31	15	23	6	34	31	25	3	16	29	22	24	37	6	20	56
PWY-6163	chorismate biosynthesis from 3-dehydroquinate	60	276	121	84	169	162	200	197	106	194	177	132	102	78	63	113	179	86	85	140	176	211	109	195	95	240	67	176	23	185	184	196	199	60	149	20	199	159	127	11	101	166	125	86	209	32	78	263
PWY-6241	thyroid hormone biosynthesis	0	0	0	0	0	0	0	0	0	0	1	0	0	1	0	0	0	0	0	0	0	0	0	0	0	0	0	0	0	0	0	0	0	0	0	0	0	0	0	0	0	0	0	0	0	0	0	0
P601-PWY	(+)-camphor degradation	0	0	0	0	0	0	0	1	0	0	0	0	0	0	0	0	0	0	0	0	0	0	0	1	0	0	0	0	0	0	0	1	0	0	0	0	0	1	0	0	0	0	0	0	0	0	0	0
PWY-5834	CDP-tyvelose biosynthesis	1	0	0	0	0	2	0	1	0	1	1	1	1	0	2	1	3	0	0	0	0	1	0	2	0	0	0	0	0	0	0	0	1	0	1	0	0	0	0	0	0	0	1	0	1	0	0	1
PWY-6109	mangrove triterpenoid biosynthesis	0	0	0	0	0	0	0	0	0	0	0	0	0	0	0	0	0	0	0	0	0	0	0	0	0	0	0	0	0	0	0	0	0	0	0	0	0	0	0	0	0	0	0	0	0	0	0	0
PWY6666-2	dopamine degradation	29	48	44	17	25	32	27	44	33	45	47	43	32	20	18	31	48	22	23	17	36	43	16	40	13	55	9	34	7	37	37	47	36	6	34	7	34	38	33	3	28	50	46	12	34	2	19	56
PWY1G-126	mycothiol oxidation	1	0	0	0	0	1	0	0	0	0	0	5	2	4	2	2	1	0	0	0	0	4	0	4	0	2	0	0	0	1	2	1	1	0	0	0	0	1	0	0	0	2	2	0	2	0	0	3
PWY-6044	methanesulfonate degradation	2	25	2	3	5	1	2	2	2	10	7	3	5	3	0	4	11	0	5	0	21	3	0	4	1	3	0	2	0	0	2	5	3	0	9	0	0	1	4	0	1	4	1	0	3	0	0	6
PWY-6801	volatile esters biosynthesis (during fruit ripening)	0	0	0	0	0	0	0	0	0	0	0	0	0	0	2	0	0	0	0	0	0	0	0	0	0	0	0	0	0	0	0	0	0	0	0	0	0	0	0	0	0	0	0	0	0	0	0	0
PWY-6964	ammonia assimilation cycle II	178	422	303	138	226	299	295	307	267	339	327	264	224	161	135	299	301	181	205	169	308	335	137	328	141	489	116	293	49	253	269	402	329	118	231	57	276	279	206	46	204	319	274	131	355	60	128	423
CYANCAT-PWY	cyanate degradation	0	33	0	0	27	0	0	0	0	22	23	30	39	31	0	0	29	0	0	0	0	0	0	0	0	0	0	0	0	0	0	0	6	0	0	0	0	0	0	0	0	13	0	0	0	0	0	0
SALVADEHYPOX-PWY	adenosine nucleotides degradation II	63	96	126	82	148	94	128	106	88	76	122	92	103	81	77	107	100	63	38	67	65	129	64	140	58	163	48	127	29	126	119	154	140	51	68	31	123	126	89	16	83	122	106	57	131	23	53	186
PWY-5667	CDP-diacylglycerol biosynthesis I	68	244	135	103	194	127	162	152	109	184	203	150	136	97	104	132	203	90	89	87	150	174	81	143	67	229	63	168	36	165	163	213	165	72	154	31	171	151	108	18	106	171	148	74	166	34	98	220
PWY-6813	glucuronoarabinoxylan degradation	0	0	0	0	0	0	0	0	0	0	0	0	0	0	0	0	0	0	0	0	0	1	0	1	0	0	0	0	0	0	0	0	1	0	0	0	0	0	0	0	0	0	0	0	0	0	0	0
PWY-5344	homocysteine biosynthesis	68	95	114	75	103	152	164	131	116	73	78	56	51	45	25	113	66	64	41	94	71	150	83	177	61	198	48	107	23	130	125	172	190	47	45	25	154	133	104	18	84	117	107	58	164	32	55	171
PWY-6603	dicranin biosynthesis	21	120	52	54	92	37	33	36	44	70	61	63	43	30	10	32	62	14	49	17	71	43	18	44	16	50	14	44	5	46	37	47	37	17	60	6	42	24	31	5	30	60	33	20	40	6	11	49
PWY-5437	threonine degradation I	22	79	33	25	38	30	52	37	26	53	57	49	34	26	20	29	46	21	17	32	42	46	24	53	17	58	14	28	7	37	41	51	53	19	47	6	31	41	24	5	23	43	32	13	44	4	19	72
PWY-6313	serotonin degradation	106	240	147	53	128	133	135	150	134	163	155	115	128	70	65	145	155	0	103	81	143	157	61	192	49	215	0	147	0	142	137	206	198	0	122	0	119	141	121	0	88	176	122	0	150	0	57	210
PWY0-1334	NADH to cytochrome <i>bd</i> oxidase electron transfer	0	318	271	135	273	0	0	284	203	323	288	253	205	169	159	0	246	0	0	201	0	343	0	316	0	428	0	0	0	304	0	0	0	0	209	0	334	282	0	0	186	318	251	0	0	0	140	0
PWY-5367	petroselinate biosynthesis	63	143	77	38	87	65	74	102	74	106	121	118	126	91	0	79	135	31	82	0	135	106	50	114	30	124	38	80	13	81	101	112	134	44	94	0	73	89	67	6	62	111	68	0	97	19	0	127
PWY-7117	C4 photosynthetic carbon assimilation cycle, PEPCK type	137	286	272	127	252	253	329	336	204	265	267	211	189	152	135	240	263	134	126	211	221	384	164	330	129	419	101	313	30	260	305	345	342	137	218	56	314	272	221	30	168	299	243	122	325	53	125	431
PWY-6943	testosterone and androsterone degradation to androstendione	5	16	4	0	9	2	3	12	5	11	12	6	8	5	7	0	15	0	2	1	9	5	3	7	2	10	0	2	0	6	13	8	4	1	6	0	5	5	5	0	2	3	4	2	9	0	2	20
PWY-6021	nitrilotriacetate degradation	0	1	0	0	0	0	0	0	0	3	0	1	0	1	0	0	3	0	0	0	3	0	0	4	0	0	0	0	0	0	0	1	2	0	2	0	0	1	0	0	0	0	0	0	0	0	0	0
PWY-6848	rutin degradation	4	6	8	6	14	7	7	7	4	9	10	5	4	3	1	6	13	3	0	4	1	6	3	9	3	9	3	10	4	6	7	4	9	5	1	2	4	6	4	2	8	8	8	2	7	5	3	8
PWY0-1312	acetate formation from acetyl-CoA I	19	60	28	16	41	38	40	40	23	46	43	36	19	17	20	25	44	22	24	26	45	47	17	40	11	55	11	32	3	37	47	56	35	17	27	4	28	36	30	2	29	38	32	10	44	4	11	51
PWY-5136	fatty acid beta-oxidation II (peroxisome)	0	0	0	0	0	0	0	0	0	667	0	0	0	0	0	0	0	0	0	0	0	0	0	0	0	0	0	0	0	0	0	0	0	0	0	0	0	0	0	0	0	0	0	0	0	0	0	0
GALDEG-PWY	galactose degradation II	0	0	0	0	0	0	0	0	0	0	0	0	0	0	2	0	0	0	0	0	0	0	0	0	0	0	0	0	0	0	0	0	0	0	0	0	0	0	0	0	0	0	0	0	0	0	0	0
PWY-5751	phenylethanol biosynthesis	79	193	110	44	114	112	112	116	111	0	112	72	98	51	50	123	110	41	0	67	108	123	48	159	38	175	32	121	13	115	107	170	170	52	0	13	99	105	92	5	63	127	81	36	126	13	44	168
PWY-5686	uridine-5-phosphate biosynthesis	145	470	248	167	338	228	270	295	177	372	317	239	223	159	132	217	282	136	185	166	374	329	141	284	124	403	98	283	45	278	308	369	292	115	273	49	278	283	224	26	185	283	234	135	309	51	116	410
PWY-6196	serine racemization	0	0	0	0	0	0	0	0	0	0	0	0	0	2	0	0	0	0	0	0	0	0	0	0	0	0	0	0	0	0	0	0	0	0	0	0	0	0	0	0	0	0	0	0	0	0	0	0
DTDPRHAMSYN-PWY	dTDP-L-rhamnose biosynthesis I	15	109	39	40	107	45	77	73	28	80	89	143	122	132	104	25	134	19	28	46	66	87	27	68	34	91	13	64	7	64	102	80	72	16	62	1	59	54	49	1	35	54	36	18	82	5	15	116
PWY0-981	taurine degradation IV	38	41	37	19	43	40	37	45	47	49	29	21	44	15	3	43	40	21	33	12	43	49	15	46	13	59	15	39	9	30	35	51	43	16	31	10	29	41	42	6	30	43	36	16	43	8	11	54
PWY-6342	noradrenaline and adrenaline degradation	105	242	147	52	128	133	135	150	130	165	157	114	126	68	64	144	155	0	104	81	143	157	61	188	49	212	0	147	0	142	136	202	194	0	125	0	119	140	121	0	87	173	119	0	148	0	57	209
PWY-5087	glutamate degradation VI (to pyruvate)	0	0	0	0	0	0	0	0	0	0	0	0	0	0	8	0	0	0	0	0	0	0	0	0	0	0	0	0	0	0	0	0	0	0	0	0	0	0	1	0	0	0	0	0	0	0	0	0
CRNFORCAT-PWY	creatinine degradation I	243	559	417	163	260	439	526	497	325	341	392	293	171	111	62	383	392	209	191	267	263	525	244	468	234	588	176	451	64	390	517	632	525	194	309	88	420	443	351	41	297	465	355	177	483	78	189	742
PWY-6281	selenocysteine biosynthesis II (archaea and eukaryotes)	16	46	0	0	32	26	25	28	27	0	35	25	16	20	24	24	25	15	0	27	0	33	20	42	22	56	0	33	0	33	34	38	32	12	22	9	35	42	29	8	22	27	32	18	39	13	20	43
PWY-6502	oxidized GTP and dGTP detoxification	0	3	0	0	1	0	0	1	0	2	3	2	1	2	1	1	0	0	0	1	1	0	0	1	1	2	0	0	1	1	0	2	1	0	0	0	1	0	0	0	0	1	1	0	0	0	0	0
PWY-5651	tryptophan degradation to 2-amino-3-carboxymuconate semialdehyde	58	94	104	111	181	98	62	106	93	83	76	56	49	49	22	96	56	44	24	79	49	86	49	130	53	155	36	138	30	132	79	126	116	52	60	24	100	71	64	10	59	118	73	51	87	25	37	95
PWY-5973	<i>cis</i>-vaccenate biosynthesis	65	145	77	37	89	65	75	103	75	109	123	123	133	94	57	79	140	31	83	48	141	108	51	117	31	125	38	80	13	82	104	114	136	44	97	0	74	90	69	6	65	116	68	35	98	19	48	128
PWY66-373	sucrose degradation V (mammalian)	24	73	39	25	64	47	51	51	33	66	50	64	49	26	28	53	53	27	26	36	57	69	30	70	31	84	33	46	4	49	67	82	70	27	38	8	57	59	40	6	31	66	40	21	69	7	34	85
PWY-6535	4-aminobutyrate degradation I	0	0	0	0	0	0	22	0	0	0	0	0	0	0	0	0	0	0	0	0	0	0	0	0	0	0	0	0	0	0	0	0	0	0	0	0	0	25	0	0	0	0	0	0	0	0	0	0
PWY0-42	2-methylcitrate cycle I	49	150	96	37	75	76	84	82	59	91	88	75	59	45	17	69	80	31	93	48	145	120	40	80	40	125	34	89	21	72	87	103	96	36	118	10	80	83	69	4	51	84	65	18	87	10	46	112
PWY-7097	vanillin and vanillate degradation I	3	3	1	0	1	0	1	2	3	0	2	0	0	1	0	1	1	0	0	0	0	1	0	1	1	1	0	0	0	2	0	1	1	1	1	0	1	1	1	0	4	3	1	1	0	0	0	1
PWY-6807	xyloglucan degradation II (exoglucanase)	4	0	0	20	0	16	9	13	15	20	17	6	0	0	38	12	0	0	10	0	0	12	0	16	7	0	0	0	4	0	18	8	7	11	14	3	0	20	11	0	0	0	12	5	18	4	0	22
PWY-5101	isoleucine biosynthesis II	0	0	0	0	0	0	0	0	0	0	0	0	0	0	0	141	0	0	0	0	0	0	76	0	0	0	62	0	0	0	0	0	194	0	165	0	0	160	0	0	0	184	0	0	180	0	0	0
PWY-5084	2-oxoglutarate decarboxylation to succinyl-CoA	66	246	130	85	166	111	113	110	92	195	142	116	120	90	66	86	127	65	89	69	207	124	54	121	56	176	47	133	20	129	101	156	128	49	141	24	117	101	79	13	78	136	100	49	113	20	52	171
PWY-4202	arsenate detoxification I (glutaredoxin)	0	0	0	0	0	0	0	0	0	0	44	42	42	30	30	0	53	0	0	0	0	0	0	0	0	53	0	0	0	0	0	0	0	0	0	0	0	0	0	0	0	43	25	0	0	0	0	0
PWY-6700	queuosine biosynthesis	11	31	15	7	16	9	11	17	15	30	23	20	21	20	23	15	19	6	10	4	21	18	5	20	7	29	3	13	2	10	14	18	15	4	20	2	10	17	13	0	9	15	15	3	10	0	6	21
PWY-6386	UDP-<i>N</i>-acetylmuramoyl-pentapeptide biosynthesis II (lysine-containing)	91	342	167	123	274	144	205	216	116	260	227	174	149	137	148	145	224	128	171	133	284	227	120	237	105	286	87	233	40	230	222	271	216	110	267	44	192	208	142	17	123	230	177	105	248	30	126	324
PWY-5531	chlorophyllide <i>a</i> biosynthesis II	0	0	0	0	0	0	0	0	0	0	0	0	0	0	0	0	0	66	0	47	0	0	41	0	39	0	23	0	12	0	0	0	0	32	0	16	0	0	0	4	0	0	0	0	0	8	37	0
PWY1G-170	formaldehyde oxidation III (mycothiol-dependent)	1	0	0	0	0	0	0	2	1	0	1	0	0	0	0	2	0	0	0	0	0	1	0	1	0	5	0	0	0	1	0	2	0	0	0	0	0	0	0	0	0	1	0	0	2	0	0	1
PWY-6713	L-rhamnose degradation II	158	332	208	134	227	206	199	239	171	229	257	210	184	134	78	209	241	130	122	105	233	283	101	236	115	317	83	224	49	251	216	273	232	95	177	0	195	211	170	30	141	265	208	103	261	56	85	320
PWY-6919	neopentalenoketolactone and pentalenate biosynthesis	0	0	0	0	0	0	0	0	0	0	0	0	0	0	0	0	0	0	0	0	0	0	0	0	0	0	0	0	0	0	0	0	0	0	0	0	0	0	0	0	0	0	0	0	0	0	0	0
PWY-3385	choline biosynthesis I	1	0	1	1	3	3	2	1	3	0	1	0	0	1	1	1	0	2	0	0	0	0	1	4	0	3	1	0	0	2	1	1	1	0	0	0	2	2	1	0	0	1	2	1	2	0	1	1
PWY-6100	L-carnitine biosynthesis	0	17	0	23	31	0	0	0	0	21	21	0	0	0	0	0	17	26	9	0	16	0	0	0	0	0	0	0	0	52	0	0	52	0	13	0	0	0	0	0	0	0	0	0	55	0	0	0
PWY-2242	ammonia oxidation III	0	5	0	1	2	0	1	0	0	0	0	0	0	0	0	0	0	0	2	1	3	0	3	3	0	1	2	2	0	1	0	0	3	2	7	0	0	0	0	0	2	0	0	0	0	0	1	1
PWY-6927	chlorophyll <i>a</i> degradation II	1	0	0	0	1	2	0	1	1	1	0	1	0	0	0	1	0	1	0	0	0	2	0	1	0	1	1	1	0	2	2	1	2	0	0	0	0	1	3	1	1	1	0	1	1	1	0	3
PWY-5172	acetyl-CoA biosynthesis III (from citrate)	7	0	8	1	3	5	10	12	10	6	16	17	15	10	15	6	21	0	0	0	0	7	0	14	6	8	0	8	0	11	12	12	23	2	0	0	9	13	10	1	11	18	11	1	8	0	0	17
PWY-5194	siroheme biosynthesis	9	8	15	21	23	8	9	15	10	12	17	17	17	21	10	10	18	6	2	4	5	14	6	10	3	18	3	20	4	19	11	13	9	4	5	3	10	9	10	1	8	16	14	2	9	4	4	11
PWY-5882	epoxypseudoisoeugenol-2-methylbutyrate biosynthesis	0	0	0	0	0	0	0	0	0	0	0	0	0	0	2	0	0	0	0	0	0	0	0	0	0	0	0	0	0	0	0	0	0	0	0	0	0	0	0	0	0	0	0	0	0	0	0	0
PWY-6269	adenosylcobalamin salvage from cobinamide II	0	0	0	0	0	0	0	0	0	0	0	0	0	37	32	0	0	0	0	0	0	0	0	0	0	0	0	0	0	0	0	0	0	0	0	0	0	0	0	0	0	47	0	0	0	0	0	0
PWY-6744	hydrogen production I	12	2	37	16	22	12	29	18	14	2	8	5	9	12	38	18	8	19	0	21	0	30	12	44	16	35	11	42	7	31	32	38	35	16	4	5	30	23	15	6	17	23	19	8	35	5	22	48
PWY-761	rhizobactin 1021 biosynthesis	0	0	0	0	3	1	0	2	0	0	0	2	0	0	0	0	1	0	0	0	0	0	0	0	0	3	0	1	0	1	0	0	0	0	0	0	0	0	0	0	0	0	0	0	0	0	0	0
PWY-6573	chondroitin sulfate degradation (metazoa)	71	88	95	71	169	60	41	63	84	61	84	52	49	35	46	68	78	27	40	27	156	93	22	92	25	127	18	108	19	96	75	104	96	28	70	11	70	70	72	12	56	99	63	34	91	8	20	118
PWY-6646	fluoroacetate degradation	1	2	2	1	1	1	1	1	1	5	3	2	3	0	0	0	2	0	2	3	4	1	1	2	0	2	0	2	1	1	1	3	3	0	3	0	0	0	2	0	2	0	1	1	3	0	1	2
FUCCAT-PWY	fucose degradation	4	3	2	1	3	2	3	4	2	2	0	3	2	1	1	3	0	0	1	1	4	3	0	7	1	3	1	2	0	2	4	6	5	1	0	0	2	2	2	0	1	4	2	2	5	2	1	5
PWY-6965	methylamine degradation II	0	1	0	0	0	1	0	0	0	1	0	0	1	2	0	0	4	1	2	0	1	0	0	0	0	0	0	0	0	0	0	2	0	0	0	1	0	1	1	0	0	0	0	1	0	1	0	1
PWY-5022	4-aminobutyrate degradation V	205	375	250	137	376	236	164	291	244	275	307	269	295	194	177	289	386	102	190	104	303	312	104	330	80	430	80	263	32	264	259	367	342	95	279	42	217	253	268	31	187	352	223	119	275	42	109	390
PWY-7098	vanillin and vanillate degradation II	2	0	3	0	1	0	2	2	3	1	1	0	2	0	0	1	1	0	0	0	0	2	1	1	1	2	0	1	0	1	0	0	2	0	0	0	0	1	1	0	1	1	2	2	1	0	0	5
PWY-5143	fatty acid activation	171	362	322	125	247	290	302	317	266	340	325	256	242	177	170	267	355	140	189	153	281	369	156	322	139	451	107	315	62	299	344	460	344	113	276	61	291	319	226	32	206	340	248	122	349	54	128	452
PWY-5665	vanilla biosynthesis	0	2	0	0	0	1	0	2	0	3	4	1	0	1	0	0	1	0	1	0	3	3	0	0	0	3	0	0	0	0	0	1	1	0	1	0	0	0	0	0	0	0	0	0	1	0	0	0
PWY-6681	neurosporaxanthin biosynthesis	129	291	161	117	200	165	169	189	137	186	205	154	136	108	64	179	203	107	98	89	200	233	86	197	100	263	69	185	40	206	172	226	198	85	150	45	166	167	135	26	114	204	161	84	218	51	74	264
FAO-PWY	fatty acid beta-oxidation I	587	1098	855	394	942	796	773	939	750	883	883	716	741	515	411	863	1000	364	561	401	850	1100	369	959	324	1366	269	881	124	864	955	1227	1022	327	809	149	762	849	741	76	569	1003	713	357	984	132	317	1315
KDO-LIPASYN-PWY	(KDO)<sub>2</sub>-lipid A biosynthesis I	23	76	38	24	59	37	50	57	27	72	55	48	39	24	17	36	55	33	35	28	61	58	26	62	27	63	19	58	8	53	65	73	61	23	52	5	55	60	47	2	27	55	45	22	67	9	24	86
P561-PWY	stachydrine degradation	11	6	8	1	7	9	10	7	9	10	19	11	16	6	7	12	10	2	1	4	3	20	3	9	5	13	4	13	1	15	19	11	12	4	3	2	10	12	20	1	11	16	7	7	17	2	2	19
COBALSYN-PWY	adenosylcobalamin salvage from cobinamide I	20	27	0	16	30	0	29	0	0	35	55	35	52	37	30	31	50	12	10	0	16	0	15	31	11	32	10	29	7	35	0	36	0	13	16	7	0	26	0	2	20	44	25	14	33	8	17	35
PWY-5041	<i>S</i>-adenosyl-L-methionine cycle II	69	122	137	64	97	170	168	150	116	97	96	62	60	52	32	118	66	58	36	115	50	173	91	209	66	204	53	136	24	132	140	191	209	66	44	30	154	118	106	20	80	140	101	55	160	33	55	194
PWY-6802	salidroside biosynthesis	77	0	103	36	103	101	109	106	102	0	108	72	96	50	50	0	108	41	0	65	0	114	45	152	36	161	30	113	13	0	0	160	162	51	0	13	85	104	89	5	61	126	75	35	0	13	38	0
HISDEG-PWY	histidine degradation I	0	41	42	0	100	33	0	46	28	49	48	0	46	40	49	0	43	0	0	13	27	47	0	33	0	49	0	50	9	67	46	38	26	0	14	0	38	0	0	0	24	53	0	20	53	0	0	0
PWY-6004	glycine betaine biosynthesis V (from glycine)	1	0	1	1	1	0	0	1	0	0	0	0	0	0	0	0	0	0	0	1	0	0	0	2	0	0	0	0	0	0	1	0	2	0	0	0	0	0	0	0	0	0	0	0	2	0	0	0
P341-PWY	glycolysis V (Pyrococcus)	0	0	0	0	0	0	0	0	0	262	0	0	0	0	158	0	0	0	0	0	0	0	0	0	0	0	0	0	0	0	0	0	0	0	0	0	0	0	0	0	0	0	0	0	0	0	0	0
GLUTORN-PWY	ornithine biosynthesis	84	320	167	97	222	169	197	183	133	247	185	152	116	90	57	142	192	98	106	118	200	227	91	214	88	290	58	197	23	167	209	244	232	79	182	32	197	201	137	10	125	173	138	71	207	18	75	283
P2-PWY	2-(5-phosphoribosyl)-3-dephospho-CoA biosynthesis I (citrate lyase)	0	0	0	0	0	0	0	0	1	0	0	0	0	0	1	1	0	0	0	0	0	0	0	0	0	1	0	0	0	0	0	0	0	0	0	0	1	0	0	0	0	1	1	0	0	0	0	0
GLUCARDEG-PWY	<i>D</i>-glucarate degradation I	8	22	8	9	6	21	0	19	13	17	0	12	21	16	11	16	18	0	0	5	18	15	8	19	0	32	0	0	0	0	14	17	23	0	0	0	6	17	21	0	7	24	13	0	17	0	0	25
PWY66-375	leukotriene biosynthesis	41	75	41	20	18	37	30	54	48	52	54	30	49	30	12	46	43	17	40	25	65	70	18	72	15	73	18	30	7	37	53	70	76	15	46	8	46	63	51	8	40	53	43	13	59	5	16	80
PWY-5849	menaquinol-6 biosynthesis	8	15	11	3	9	10	8	13	15	17	18	17	30	25	12	11	20	7	7	6	20	17	3	11	5	18	4	12	2	9	14	14	15	6	10	3	16	13	13	1	9	12	9	5	9	2	5	17
PYRIDNUCSAL-PWY	NAD salvage pathway I	81	231	100	47	117	109	126	147	109	180	101	80	97	86	67	104	128	44	95	74	155	156	56	145	50	195	33	109	12	124	137	177	151	47	130	20	102	128	103	8	80	117	89	51	141	22	41	199
PWY-6415	ascorbate biosynthesis VII	0	0	0	0	0	0	0	0	0	23	0	0	68	0	0	0	0	0	0	0	0	0	0	0	0	0	0	0	0	0	0	0	28	0	0	0	0	0	0	0	0	0	0	0	0	0	0	0
PWY-5384	sucrose degradation IV	0	193	0	0	113	73	0	0	51	137	0	94	84	86	95	82	111	0	0	69	125	0	0	108	0	151	0	94	0	99	128	130	0	0	118	0	96	120	0	0	67	103	0	0	123	0	58	0
PWY-6826	phosphatidylcholine biosynthesis VI	0	5	2	0	1	3	2	3	1	2	1	0	0	0	1	3	1	1	2	1	3	2	1	1	2	3	0	1	0	2	1	2	1	1	1	0	3	1	1	0	1	2	0	1	1	0	3	2
PWY-5945	zeaxanthin, antheraxanthin and violaxanthin interconversion	0	0	0	0	0	0	0	0	0	1	0	0	0	0	0	0	0	0	0	0	0	0	0	0	0	0	0	0	0	0	0	0	0	0	0	0	0	0	0	0	0	0	0	0	0	0	0	0
PWY-6373	acrylate degradation	0	0	1	2	1	0	2	1	1	0	0	0	0	1	0	1	2	1	1	0	3	1	1	1	0	2	0	1	0	2	1	0	1	0	0	0	0	0	0	0	1	0	1	0	1	0	2	1
PWY-4722	creatinine degradation II	245	537	394	164	265	415	484	476	320	343	381	284	186	116	56	357	382	193	189	250	256	503	224	449	206	558	163	418	64	371	483	589	494	174	293	0	388	415	343	41	292	456	328	167	468	0	174	702
PWY-7106	erythromycin D biosynthesis	0	0	0	0	0	0	0	0	0	1	0	0	0	0	0	0	0	0	0	0	0	0	0	0	0	0	0	0	0	0	0	0	0	0	0	0	0	0	0	0	0	0	0	0	0	0	0	0
PWY-5852	demethylmenaquinol-8 biosynthesis I	1	7	1	1	3	1	1	2	1	3	2	1	4	3	5	3	2	1	2	0	4	1	0	2	1	3	0	2	0	2	1	1	2	0	4	0	3	2	1	0	1	2	2	1	2	0	0	2
PWY-6193	3-chlorocatechol degradation II (<i>ortho</i>)	15	14	11	11	19	26	6	18	14	25	23	20	38	21	12	23	21	4	4	4	13	14	7	29	4	33	2	12	2	24	16	27	32	11	9	1	19	17	9	2	6	22	13	4	20	3	6	30
PWY-5944	zeaxanthin biosynthesis	0	13	0	1	4	0	0	1	0	9	3	2	2	0	0	0	2	1	4	0	10	0	0	0	0	0	0	0	0	1	0	0	0	0	5	0	0	0	0	0	0	1	1	0	0	0	0	0
PWY-6620	guanine and guanosine salvage I	23	0	37	34	70	27	18	25	21	22	45	31	0	26	32	25	46	9	3	10	19	30	11	29	11	37	7	33	10	38	27	28	30	8	18	4	23	25	28	0	22	34	22	11	34	5	7	41
P541-PWY	glycine betaine biosynthesis IV (from glycine)	0	0	0	0	0	0	0	0	0	0	0	0	0	0	0	0	0	0	0	0	0	0	0	2	0	0	0	0	0	0	0	0	0	0	0	0	0	0	0	0	0	0	0	0	0	0	0	0
PWYQT-4427	sulfolipid biosynthesis	0	0	0	0	0	0	0	0	0	0	0	0	1	0	0	0	0	0	0	0	0	0	0	0	0	0	0	0	0	0	0	0	0	0	0	0	0	0	0	0	0	0	0	0	0	0	0	0
PWY0-1329	succinate to cytochrome <i>bo</i> oxidase electron transfer	0	0	92	0	73	99	102	97	0	0	0	0	52	47	0	86	0	0	97	70	147	97	60	114	0	158	0	0	0	87	0	0	103	0	0	0	109	0	0	0	66	93	78	0	0	0	50	121
PWY-6634	2,3-dihydroxypropane-1-sulfonate degradation	0	0	0	0	0	0	0	0	0	0	0	1	0	0	0	0	0	0	0	0	0	0	0	0	0	0	0	0	0	0	0	0	0	0	0	0	0	0	0	0	0	0	0	0	0	0	0	0
PWY3O-4106	NAD salvage pathway III	7	53	13	34	54	2	6	7	7	28	20	10	7	6	16	6	17	2	13	0	36	6	2	4	5	9	0	21	5	22	7	11	7	2	36	0	4	9	6	1	7	9	10	5	13	0	0	8
PWY-5103	isoleucine biosynthesis III	0	0	0	0	167	130	0	0	0	0	0	0	179	139	71	141	0	0	0	0	0	219	0	191	72	250	0	0	0	0	189	214	194	0	0	0	177	0	0	0	109	0	0	0	0	0	0	264
PWY-6638	sulfolactate degradation III	71	141	143	0	118	135	174	174	102	156	145	100	86	72	0	125	107	62	44	114	81	182	92	165	78	221	56	153	13	118	149	191	181	74	82	31	162	145	116	20	92	161	136	82	153	31	55	212
PWY-6268	adenosylcobalamin salvage from cobalamin	15	25	23	17	29	22	20	16	20	22	33	22	28	22	22	28	30	6	6	9	12	21	10	22	9	24	7	23	5	29	14	30	22	10	14	4	20	20	19	1	15	31	17	12	23	5	11	28
PWY-5277	thiosulfate disproportionation I (thiol-dependent)	0	0	0	0	0	0	0	0	0	0	0	0	1	2	2	0	0	0	0	0	0	0	0	0	0	0	0	0	0	0	0	0	0	0	0	0	0	0	0	0	0	0	0	0	0	0	0	0
ARGSPECAT-PWY	spermine biosynthesis	11	0	19	4	9	19	35	27	19	12	19	22	21	10	5	12	22	0	0	0	11	27	0	24	10	28	0	22	0	13	34	27	18	10	0	0	17	25	15	0	19	20	18	8	27	0	11	36
PWY-6670	citronellol degradation	0	0	0	0	0	0	0	0	0	0	0	0	0	0	0	0	0	0	0	0	0	0	0	0	0	0	0	0	0	0	0	0	0	0	0	0	0	0	0	0	0	0	0	0	0	0	0	0
PWY-6343	ferulate degradation	0	0	0	0	0	0	0	0	0	0	0	0	0	2	1	0	0	0	0	0	0	0	0	4	0	0	0	0	0	0	2	0	0	0	0	0	0	1	1	0	0	0	0	0	0	0	0	0
ALANINE-VALINESYN-PWY	alanine biosynthesis I	54	196	95	93	176	72	94	95	83	137	133	113	114	81	69	81	128	43	70	45	150	126	34	112	40	139	27	121	19	124	96	118	105	36	115	14	95	95	80	7	65	105	86	27	102	12	41	151
PWY-5923	limonene degradation I (D-limonene)	0	0	0	0	0	0	0	0	0	0	0	0	0	0	0	0	0	0	0	0	0	0	0	0	0	0	0	0	0	0	0	0	0	0	0	0	0	0	0	0	0	0	0	0	0	0	0	0
PWY-721	3-methylquinoline degradation	0	0	0	0	0	0	0	0	0	0	0	0	0	0	0	0	0	0	0	0	0	0	0	0	0	0	0	0	0	0	0	0	0	0	0	0	0	0	0	0	0	0	0	0	0	0	0	0
PWY-5536	acetate formation from acetyl-CoA III (succinate)	0	0	0	0	0	0	0	0	0	0	0	0	0	0	1	0	0	0	0	0	0	0	0	0	0	0	0	0	0	0	0	0	0	0	0	0	0	0	0	0	0	0	0	0	0	0	0	0
PYRIDNUCSYN-PWY	NAD biosynthesis I (from aspartate)	54	266	110	68	160	95	160	138	76	184	132	112	89	77	57	98	155	61	103	73	154	151	73	145	82	180	42	131	21	145	150	158	135	50	147	20	119	139	108	5	80	140	87	49	145	18	51	224
MALTOSECAT-PWY	maltose degradation	0	25	3	4	23	0	2	1	0	12	8	6	0	0	6	0	8	0	4	0	7	1	0	0	0	0	0	4	0	4	1	0	0	0	9	0	0	1	2	0	1	1	3	0	3	0	0	3
ARABCAT-PWY	L-arabinose degradation I	1	0	1	0	0	2	0	0	0	0	0	0	0	0	7	0	0	0	0	0	0	0	0	1	0	0	0	0	0	1	0	3	2	0	0	0	0	0	0	0	0	0	0	0	0	0	0	0
ANAPHENOXI-PWY	phenylalanine degradation II (anaerobic)	0	0	0	0	0	0	0	0	0	0	0	0	0	0	0	5	0	0	0	0	0	2	0	0	0	0	0	0	0	0	2	0	4	0	0	0	0	2	0	0	0	3	0	0	0	0	0	5
PWY-5808	hyperforin and adhyperforin biosynthesis	0	0	1	1	7	2	0	1	3	1	3	3	3	5	1	0	2	0	0	0	3	1	1	0	0	2	0	0	0	3	2	3	2	0	0	1	1	3	3	1	0	3	3	0	0	0	2	2
PWY0-1338	polymyxin resistance	0	5	1	0	1	2	5	1	0	4	2	4	3	6	7	1	3	0	0	0	2	6	1	1	0	1	0	1	0	2	0	2	1	0	1	0	1	1	1	0	1	3	1	0	4	1	0	0
MALATE-ASPARTATE-SHUTTLE-PWY	aspartate degradation II	101	152	173	0	154	156	0	210	142	182	158	124	121	93	0	150	145	0	53	115	101	219	96	213	79	263	61	0	0	152	181	229	213	83	91	0	185	168	141	0	102	191	157	90	176	35	69	241
PWY0-1275	lipoate biosynthesis and incorporation II	0	0	0	0	0	2	0	5	0	0	8	7	9	9	4	0	4	0	0	0	4	0	3	3	0	6	0	0	0	0	0	0	0	0	0	0	0	0	0	0	0	0	6	0	4	0	0	7
PWY-5656	mannosylglycerate biosynthesis I	0	1	0	0	0	0	0	0	0	0	0	2	2	2	2	0	1	0	0	0	0	0	0	0	0	0	0	0	0	0	0	0	0	0	0	0	0	0	0	0	0	1	0	0	0	0	1	0
LACTOSEUTIL-PWY	lactose degradation II	4	21	20	20	36	16	9	13	15	20	17	6	10	5	37	12	10	9	10	9	15	12	7	16	7	19	10	20	4	20	18	8	7	11	14	3	21	20	11	0	13	20	12	5	18	4	15	22
PWY0-1182	trehalose degradation II (trehalase)	0	0	0	0	37	15	0	0	0	0	24	13	21	15	12	17	18	0	0	0	0	0	0	19	0	0	0	0	4	21	0	17	0	0	0	0	20	0	0	0	16	0	14	0	0	0	13	0
PWY-6566	chondroitin and dermatan biosynthesis	0	0	0	0	0	0	0	0	0	0	2	0	0	0	0	0	0	0	0	0	0	0	0	0	0	0	0	0	0	0	0	0	0	0	0	0	0	0	0	0	0	0	1	0	0	0	0	0
COA-PWY	coenzyme A biosynthesis	17	81	45	47	80	34	58	65	28	87	74	54	40	31	43	44	71	35	31	31	66	81	35	62	34	93	22	59	21	76	64	83	57	28	65	18	60	67	48	7	45	79	55	34	80	11	30	93
MGLDLCTANA-PWY	methylglyoxal degradation VI	185	405	258	148	253	253	269	292	212	316	303	234	200	153	85	255	280	151	176	132	303	364	124	299	126	405	94	273	52	296	275	352	282	117	236	58	254	259	206	31	168	314	241	115	317	57	105	419
PWY-5629	isopenicillin N biosynthesis	0	0	1	0	2	0	0	2	1	3	1	1	2	1	0	0	3	0	0	3	0	1	2	3	1	3	3	0	0	4	0	2	2	2	0	0	3	1	1	0	2	3	0	0	1	0	4	1
VALSYN-PWY	valine biosynthesis	97	296	150	114	189	137	164	190	136	260	224	165	185	145	74	146	181	70	133	97	236	226	77	198	72	264	62	169	15	152	194	221	200	72	186	22	183	167	126	15	115	187	136	78	185	23	71	278
PWY-6134	tyrosine biosynthesis IV	4	17	12	13	18	3	9	9	3	5	12	10	9	3	9	2	8	2	1	4	5	9	0	5	5	3	0	17	4	9	6	9	5	2	7	3	4	3	5	1	6	6	5	0	7	0	3	7
PWY-6435	4-hydroxybenzoate biosynthesis V	242	447	329	172	388	316	332	387	293	339	342	294	282	199	116	364	378	143	203	183	305	463	140	386	124	561	105	353	52	359	394	467	409	138	300	62	309	329	287	28	217	384	294	140	404	52	121	547
PWY-6401	hispidol biosynthesis	8	6	10	3	6	19	22	17	12	3	5	7	8	7	3	14	7	2	0	8	0	16	7	18	2	17	4	9	1	14	16	21	20	4	2	1	19	11	13	1	10	18	7	5	10	1	7	21
PWY-5895	menaquinol-13 biosynthesis	7	10	9	2	5	6	7	9	9	10	11	12	22	12	3	6	11	3	4	4	11	10	3	4	3	9	3	7	0	7	7	8	8	4	6	4	11	6	10	2	4	5	5	4	4	1	2	11
PWY-5076	leucine degradation III	111	296	159	82	187	147	174	167	155	207	185	134	159	102	77	168	175	67	123	100	188	199	74	226	61	246	50	190	20	172	173	235	234	78	148	21	153	167	137	9	97	190	127	52	183	20	59	250
PWY-7014	paromamine biosynthesis I	0	0	0	0	0	0	0	0	0	0	0	0	0	0	1	0	0	0	0	0	0	0	0	0	0	0	0	0	0	0	0	0	0	0	1	0	0	0	0	0	0	0	0	0	0	0	0	0
PWY-5669	phosphatidylethanolamine biosynthesis I	28	134	52	35	81	54	66	60	32	97	74	58	39	33	29	46	68	37	46	57	85	64	40	67	32	94	22	66	10	74	69	78	91	24	70	8	57	69	51	5	40	55	37	25	76	10	32	103
PWY-6944	androstenedione degradation	243	531	450	203	409	392	438	448	362	427	426	343	317	268	235	383	463	187	240	229	360	528	209	448	184	663	145	469	81	459	493	634	453	171	370	95	415	411	318	36	275	475	371	164	478	76	165	652
LCYSDEG-PWY	L-cysteine degradation II	4	5	3	6	4	3	3	3	5	4	11	1	6	2	7	4	4	3	1	5	2	6	4	5	2	3	5	5	3	4	6	3	4	3	0	3	5	1	3	4	2	6	8	3	7	3	4	6
PWY-5486	pyruvate fermentation to ethanol II	102	275	149	60	145	147	170	149	143	214	188	123	156	97	87	158	162	74	105	100	168	180	77	223	65	253	48	165	16	142	149	248	250	77	127	0	149	152	130	10	102	183	126	55	165	0	61	237
PWY-1822	indole-3-acetate activation I	0	0	0	0	0	0	0	0	0	0	0	0	0	0	0	0	0	0	0	0	0	0	0	0	0	0	0	0	0	0	0	0	0	0	0	0	0	0	0	0	0	0	0	0	0	0	0	0
PWY-5995	linoleate biosynthesis I (plants)	146	333	277	104	217	247	268	277	231	304	274	211	210	163	157	229	292	117	174	132	245	329	138	287	111	395	94	277	48	261	302	402	294	100	258	54	248	275	192	24	178	302	216	104	303	43	115	407
PWY-2942	lysine biosynthesis III	0	0	0	0	0	0	0	0	0	0	0	0	0	0	94	0	0	0	0	0	0	0	0	0	0	0	0	0	0	0	0	0	0	0	0	0	0	0	0	0	0	0	0	0	0	0	0	0
PWY-5397	crocetin biosynthesis	2	0	4	0	4	5	4	5	6	1	3	4	5	5	3	5	4	1	2	5	0	1	1	3	2	7	2	6	0	2	1	8	4	3	0	2	3	1	1	0	4	7	3	0	5	0	1	5
ARGDEG-V-PWY	arginine degradation X (arginine monooxygenase pathway)	57	51	46	16	40	53	34	70	66	52	33	20	38	39	20	56	46	17	34	25	55	73	11	80	10	95	10	42	3	41	62	85	83	16	35	7	39	58	56	4	44	57	44	17	62	6	20	80
HOMOSER-METSYN-PWY	methionine biosynthesis I	114	198	207	104	171	228	238	226	157	154	184	123	137	92	65	180	159	87	53	154	72	235	120	288	96	302	72	207	36	198	206	296	285	89	82	44	232	188	169	30	140	210	184	95	254	45	89	315
PWY-6160	3-dehydroquinate biosynthesis II (archaea)	0	0	0	0	0	0	0	0	0	0	0	0	0	0	0	0	0	0	0	0	0	0	0	1	0	0	0	1	0	1	0	0	0	0	1	0	0	0	0	0	0	0	0	0	0	0	0	0
PWY-6557	glycoaminoglycan-protein linkage region biosynthesis	1	0	0	0	0	0	0	0	0	0	0	0	0	0	0	0	0	1	0	0	0	0	0	0	0	0	0	0	0	0	0	0	0	0	0	0	0	0	0	0	0	0	0	0	0	0	0	0
PWY-5982	sulfoacetaldehyde degradation II	0	0	0	0	0	0	0	0	0	0	0	0	0	0	1	0	0	0	0	0	0	0	0	0	0	0	0	0	0	0	0	0	0	0	0	0	0	0	0	0	0	0	0	0	0	0	0	0
PWY-622	starch biosynthesis	44	226	86	71	143	78	124	107	54	162	125	97	88	91	109	87	122	44	69	67	145	116	56	110	52	157	35	107	12	112	134	132	111	43	138	14	101	124	75	0	71	104	91	45	134	13	56	158
P483-PWY	phosphonoacetate degradation	6	12	5	6	14	12	4	7	12	10	9	9	6	9	3	12	5	4	5	4	10	4	6	10	5	17	5	8	0	11	5	11	10	4	3	3	8	5	4	2	4	16	7	10	7	2	6	8
PWY1A0-6325	actinorhodin biosynthesis	2	10	3	8	11	3	2	0	3	8	3	5	7	9	7	5	6	0	5	3	4	2	2	6	0	7	2	8	0	4	4	2	5	0	11	0	0	0	1	0	1	6	1	0	4	1	1	2
PWY-5936	xyloglucan biosynthesis	0	1	0	0	0	1	0	0	1	0	0	1	1	0	0	0	0	0	0	0	1	0	1	0	0	1	0	0	0	0	0	1	0	0	0	0	1	0	0	0	1	1	0	2	0	0	0	0
LIPASYN-PWY	phospholipases	0	0	0	0	4	0	0	0	5	0	6	0	0	0	3	0	0	0	0	0	0	0	0	4	0	7	0	0	0	0	0	0	0	0	0	0	5	0	0	0	4	10	0	0	0	0	4	6
PWY-6287	neurosporene biosynthesis	0	44	0	0	0	0	0	0	0	47	22	19	16	0	0	0	20	0	0	0	38	0	0	0	0	0	0	0	0	0	0	0	0	0	0	0	0	0	0	0	0	0	0	0	0	0	0	0
PWY-6780	hydrogen production VI	41	20	64	26	48	41	55	54	43	35	38	31	51	37	61	71	34	37	22	39	26	90	29	104	28	105	17	75	9	61	71	107	106	33	24	14	68	61	48	9	38	68	50	20	96	9	31	106
PWY-1264	taurine degradation II	2	1	1	0	0	0	0	1	0	1	0	1	0	0	0	1	0	0	0	0	0	1	0	1	0	0	0	0	0	0	2	0	0	0	0	0	0	1	2	0	1	0	0	0	0	0	0	2
CHLOROPHYLL-SYN	chlorophyllide <i>a</i> biosynthesis I	45	317	77	64	127	61	95	94	67	208	155	129	111	69	63	63	157	66	136	47	199	114	41	123	39	151	23	111	12	92	104	133	103	32	185	16	93	99	74	4	56	127	78	29	118	8	37	142
PWY-6619	adenine and adenosine salvage VI	9	54	24	0	12	34	44	29	13	42	16	19	9	6	2	16	19	12	8	21	19	48	16	33	22	47	8	28	1	19	44	52	30	12	23	2	36	31	21	2	20	21	17	8	32	2	12	66
PWY-301	cyclohexane-1-carboxylate degradation (anaerobic)	0	0	0	0	0	0	0	0	1	3	0	1	5	6	0	0	1	0	0	0	0	0	0	1	0	0	0	2	0	0	0	0	0	0	0	0	0	0	0	0	0	1	0	0	0	0	0	2
LEU-DEG2-PWY	leucine degradation I	49	171	80	78	139	59	84	79	88	126	128	98	102	76	53	74	120	31	72	50	127	102	34	99	0	120	24	97	0	105	89	99	95	33	96	0	93	81	71	0	55	93	79	23	87	0	35	126
PWY-5697	allantoin degradation to ureidoglycolate I (urea producing)	22	32	48	25	35	54	51	43	28	42	37	25	23	17	5	51	22	17	9	43	12	50	35	73	31	74	22	54	12	53	48	83	69	27	11	16	69	41	36	3	30	53	43	23	53	16	29	56
PWY-5002	tetrahydroxyxanthone biosynthesis (from 3-hydroxybenzoate)	0	0	0	0	0	0	0	0	0	0	0	0	0	0	0	0	0	0	0	0	0	0	0	0	0	0	0	0	0	0	0	0	0	0	0	0	0	0	0	0	0	0	0	0	0	0	0	0
PWY3O-19	ubiquinol-6 biosynthesis (eukaryotic)	30	52	36	12	38	25	49	58	28	54	32	44	41	37	29	38	59	21	27	25	45	71	28	44	27	74	21	47	5	41	48	75	59	22	45	7	49	53	43	5	26	49	34	19	58	4	31	92
PWY-5138	unsaturated, even numbered fatty acid beta-oxidation	140	254	158	79	228	169	167	222	157	196	160	150	179	108	58	201	198	69	135	84	194	258	69	228	50	277	55	167	19	157	198	247	253	70	180	20	142	193	158	13	115	198	134	81	231	19	73	310
PWY-6486	D-galacturonate degradation II	0	0	0	0	0	0	0	0	0	0	0	0	0	0	0	0	0	0	0	0	0	0	0	0	0	0	0	0	0	0	0	0	0	0	0	0	0	0	0	0	0	0	0	0	0	0	0	0
PWY-5067	glycogen biosynthesis II (from UDP-D-Glucose)	6	64	24	25	43	17	30	31	12	35	33	37	39	37	55	18	51	10	24	0	38	27	10	30	10	37	0	29	6	30	33	24	29	0	37	3	34	27	19	0	15	19	19	17	34	0	0	40
PWY0-1479	tRNA processing pathway I	82	229	127	91	165	103	126	147	90	189	171	144	134	107	103	110	154	81	74	82	127	163	74	173	82	214	54	172	25	161	160	199	144	48	127	22	135	136	124	13	92	175	132	58	170	16	74	225
ILEUDEG-PWY	isoleucine degradation I	210	453	262	149	348	248	257	334	255	350	306	254	287	187	105	320	335	115	234	130	362	407	105	335	90	433	79	285	30	271	325	394	379	99	307	30	257	302	246	20	186	317	215	108	357	27	97	498
PWY-1641	methane oxidation to methanol I	1	0	3	4	1	3	0	1	0	0	4	4	4	3	0	5	4	0	0	2	0	0	0	6	0	6	0	3	0	4	0	4	3	0	0	0	0	0	0	0	0	2	1	0	0	0	0	0
PWY-4101	sorbitol degradation I	0	3	1	4	7	7	2	2	4	5	7	3	6	2	3	0	5	1	3	1	4	5	2	3	2	2	1	5	0	5	5	8	6	0	3	1	4	4	2	0	0	1	0	2	3	0	2	10
PWY-6512	hydrogen oxidation III (anaerobic, NADP)	12	2	37	16	22	12	29	18	14	2	8	5	9	12	37	18	8	19	0	21	0	30	12	44	16	35	11	42	7	31	32	38	35	16	4	5	30	23	15	6	17	23	19	8	35	5	22	48
PWY-5499	vitamin B<sub>6</sub> degradation	5	10	0	2	1	4	3	7	4	10	10	12	13	8	7	3	8	0	6	2	11	6	1	6	1	12	1	4	1	5	5	6	9	2	3	0	3	4	4	1	6	7	5	2	4	2	1	6
PWY-5789	3-hydroxypropionate/4-hydroxybutyrate cycle	320	660	432	262	561	410	428	528	407	514	471	420	421	312	225	494	540	202	320	251	464	613	192	551	180	770	133	469	66	478	535	646	585	175	442	81	437	462	388	32	287	530	385	170	533	61	162	774
PWY-6515	phloridzin biosynthesis	0	1	0	0	0	0	0	0	0	0	0	0	0	0	0	0	0	0	0	0	0	0	0	0	0	0	0	0	0	0	0	0	0	0	0	0	0	0	0	0	0	0	0	0	0	0	0	0
PWY-6120	tyrosine biosynthesis III	14	41	24	9	24	14	36	29	14	36	24	24	21	11	3	26	30	13	22	19	35	39	21	26	15	43	17	26	2	23	38	57	44	13	27	0	37	39	25	0	18	36	19	19	38	7	14	52
PWY-282	cuticular wax biosynthesis	2	20	5	13	12	0	2	2	1	9	5	6	2	2	6	0	6	2	7	1	14	2	0	1	1	4	0	3	0	6	1	3	3	1	11	0	3	5	4	0	2	2	1	1	6	0	0	7
PWY-5097	lysine biosynthesis VI	95	0	0	0	0	0	0	200	0	0	218	158	0	0	117	174	217	0	0	0	0	257	0	243	0	319	0	228	0	0	211	291	229	0	239	0	0	203	152	0	0	221	0	0	228	0	0	319
PWY-2463	medicarpin biosynthesis	0	0	0	0	0	2	0	0	1	0	0	0	0	0	0	0	0	0	0	0	0	0	1	1	0	0	0	0	0	0	1	0	0	0	0	0	1	0	0	0	0	0	0	0	1	0	0	0
PWY-6894	thiamin diphosphate biosynthesis I (E. coli)	18	98	50	30	61	41	67	66	29	79	60	59	40	39	22	39	73	25	33	41	57	72	39	78	31	95	17	60	10	64	70	79	73	20	64	4	63	65	41	1	35	53	37	30	69	4	28	121
PWY-6232	chrysoeriol biosynthesis	4	1	2	1	1	2	3	3	4	0	0	0	0	0	0	1	0	2	0	2	0	4	2	3	4	3	0	3	0	2	3	4	3	2	0	2	3	4	3	0	3	3	4	2	4	2	1	4
PWY-7076	3,5-dimethoxytoluene biosynthesis	0	0	0	0	0	0	0	0	0	0	1	0	0	0	0	0	0	0	0	0	0	0	0	0	0	0	0	0	0	0	0	0	0	0	1	0	0	0	0	0	0	0	0	0	0	0	0	0
PWY-701	methionine degradation II	2	6	5	0	0	1	1	3	0	5	8	6	7	6	4	1	7	0	0	0	0	4	0	2	0	2	1	1	0	0	0	1	1	0	1	0	1	0	0	0	0	3	1	2	4	0	0	1
P21-PWY	pentose phosphate pathway (partial)	35	94	67	34	79	74	64	67	76	75	83	72	60	81	53	65	60	25	35	55	79	100	40	82	32	118	32	86	3	77	76	102	68	25	56	11	80	72	53	4	50	79	67	26	87	8	26	99
PWY-6679	jadomycin biosynthesis	0	91	0	0	0	0	47	60	0	88	57	0	0	0	38	39	0	0	0	0	58	58	0	0	0	83	0	0	0	0	64	69	65	0	0	0	57	0	44	0	0	63	0	0	50	0	0	87
P303-PWY	ammonia oxidation II (anaerobic)	0	3	0	0	0	0	1	0	0	5	29	42	85	89	61	6	34	11	0	2	1	0	1	0	1	0	2	0	0	0	0	7	0	2	0	0	2	0	3	0	0	24	0	1	0	0	4	14
PWY-6465	omega-hydroxylation of caprate and laurate	0	0	0	0	0	0	0	0	0	0	0	0	0	0	0	0	0	0	0	0	0	0	0	0	0	0	0	0	0	0	0	0	0	0	0	0	0	0	0	0	0	0	0	0	0	0	0	0
PWY-6907	thiamin diphosphate biosynthesis III (Staphylococcus)	4	28	27	8	16	23	32	30	15	25	30	25	25	21	16	20	37	13	0	25	11	35	18	34	14	44	9	28	5	22	36	42	33	14	12	5	33	31	15	4	10	22	17	16	35	6	14	64
PWY-1781	beta-alanine degradation II	40	50	69	27	52	58	52	59	50	40	46	36	33	26	0	61	39	18	24	39	45	60	30	70	28	88	23	72	11	55	55	80	76	24	32	0	58	39	41	0	29	67	40	16	70	7	26	72
PWY-699	brassinosteroid biosynthesis I	4	7	3	0	10	1	2	11	4	8	10	5	8	5	8	0	13	0	1	1	4	4	3	7	1	9	0	1	0	5	12	8	3	1	5	0	4	4	4	0	1	2	3	1	7	0	2	17
GLYSYN-ALA-PWY	glycine biosynthesis III	3	3	3	2	3	3	0	3	2	4	5	3	3	4	5	1	2	0	0	2	2	1	3	7	1	3	1	3	0	2	2	3	3	1	0	3	2	2	0	1	1	7	4	2	7	3	2	3
PWY-6074	zymosterol biosynthesis	0	0	0	0	0	0	0	0	0	0	0	0	0	0	0	0	0	0	0	0	0	0	0	0	0	0	0	0	0	0	0	0	0	0	0	0	0	0	0	0	0	0	0	0	0	0	0	0
PWY-6046	dimethylsulfoniopropionate degradation I (cleavage)	0	0	0	0	0	0	0	0	0	0	0	0	0	0	0	0	0	0	0	0	0	0	0	0	0	0	0	0	0	0	0	0	0	0	0	0	0	0	0	0	0	0	0	0	0	0	0	0
PWY-881	trehalose biosynthesis II	0	1	0	1	0	0	0	0	0	0	0	0	1	0	0	0	0	0	0	0	0	0	0	2	0	2	0	0	0	0	0	1	1	0	0	0	0	0	0	0	0	0	0	0	0	0	0	0
PWY-4984	urea cycle	59	214	118	60	127	100	113	156	85	156	164	117	85	72	54	98	121	69	79	82	153	159	75	140	67	185	57	116	19	123	161	176	146	54	143	25	143	133	122	10	105	127	98	58	161	24	74	208
PWY-4341	glutamate biosynthesis V	74	214	119	60	88	106	123	122	129	191	172	144	134	98	96	120	161	102	116	68	162	141	53	133	58	207	49	130	17	99	120	163	134	51	126	27	123	121	94	23	93	164	138	72	145	30	62	172
PWY0-1355	formate to trimethylamine <i>N</i>-oxide electron transfer	0	0	0	0	0	0	0	0	0	0	8	4	0	3	0	0	0	0	0	0	0	0	0	0	0	0	0	0	0	0	0	0	0	0	0	0	0	0	0	0	0	0	8	0	0	0	0	0
PWY-6599	guanine and guanosine salvage II	0	18	22	0	41	13	10	11	0	17	26	17	23	14	22	0	31	5	2	0	14	20	3	17	5	23	0	19	7	0	11	11	0	2	11	2	7	14	0	0	11	20	14	5	0	4	0	18
PWY-7046	4-coumarate degradation (anaerobic)	140	241	162	72	203	171	168	218	163	193	164	155	187	114	62	202	200	74	130	83	0	257	68	226	53	287	53	163	16	159	203	248	256	72	176	20	144	192	160	0	118	203	133	83	229	18	64	313
PWY-6158	creatine-phosphate biosynthesis	0	0	0	0	0	0	0	0	0	0	4	0	0	0	0	0	0	0	0	0	0	0	0	0	0	0	0	0	0	0	0	0	0	0	0	0	0	0	0	0	0	0	0	0	0	0	0	0
PWY-5509	adenosylcobalamin biosynthesis from cobyrinate <i>a,c</i>-diamide I	20	32	28	0	0	29	29	24	29	35	57	35	58	44	37	31	52	17	10	12	0	28	13	39	12	36	12	31	6	38	21	36	30	14	18	7	28	27	26	0	22	49	29	14	35	8	20	38
PWY-6038	citrate degradation	19	25	27	10	27	26	28	31	20	16	15	16	16	9	9	27	24	5	12	17	39	37	16	36	15	43	9	42	5	27	31	40	37	6	17	6	28	26	22	4	20	27	17	11	30	5	6	51
PWY-5677	succinate fermentation to butyrate	193	343	225	118	346	212	155	268	224	246	262	219	246	162	154	272	309	96	192	84	290	301	81	286	73	405	66	247	21	239	242	340	311	81	265	33	199	227	249	0	171	310	195	106	260	30	87	374
PWY-5317	hyoscyamine and scopolamine biosynthesis	0	0	0	0	0	0	0	0	0	0	0	0	0	0	0	0	0	0	0	0	0	0	0	1	0	1	0	0	0	0	0	0	0	0	0	0	0	0	0	0	0	0	0	0	0	0	0	0
PWY-6855	chitin degradation I (archaea)	11	32	0	18	25	0	0	0	0	18	19	8	9	10	6	15	12	0	14	0	33	18	0	0	0	24	0	12	0	11	13	14	0	0	21	0	0	14	15	0	12	19	19	0	15	0	3	0
PWY0-1261	1,6-anhydro-<i>N</i>-acetylmuramic acid recycling	20	99	41	24	70	30	61	61	23	81	53	39	28	32	22	43	53	15	29	30	66	70	24	50	22	73	16	55	5	54	73	63	54	21	67	7	45	47	38	2	29	46	43	21	52	6	24	81
PWY-5045	pinosylvin metabolism	0	0	0	0	0	0	0	0	0	0	1	0	0	0	1	0	0	0	0	0	0	0	0	0	0	0	0	0	0	0	0	0	0	0	0	0	0	0	0	0	0	0	0	0	0	0	0	0
PWY-1501	mandelate degradation I	0	0	0	0	0	0	0	0	0	0	0	0	63	0	0	0	0	0	29	0	0	0	0	0	0	0	0	0	0	18	0	38	0	0	0	0	14	0	0	0	0	0	0	0	0	0	0	0
PWY-5350	thiosulfate disproportionation III (rhodanese)	29	66	43	12	40	44	45	39	34	65	47	39	28	18	8	36	48	11	26	34	38	52	28	54	21	63	21	38	3	36	53	64	65	20	38	6	47	54	31	2	31	47	25	15	41	9	20	62
PWY-6815	porphyran degradation	0	1	0	0	1	0	0	0	0	0	0	1	0	0	1	0	1	0	0	0	2	0	0	2	0	1	0	0	0	1	0	0	0	0	0	0	0	0	0	0	0	1	0	0	0	0	0	0
PWY-6330	acetaldehyde biosynthesis II	6	21	17	10	22	5	8	9	14	35	20	25	34	34	25	7	18	6	9	5	28	12	6	16	6	21	3	17	2	15	8	21	21	5	13	0	12	13	8	1	12	13	15	4	7	0	4	16
PWY-6550	carbazole degradation	0	1	0	0	1	0	1	0	0	0	0	0	0	0	0	0	0	0	0	0	0	0	0	0	0	0	0	0	0	1	0	0	1	0	0	0	0	0	0	0	0	0	0	0	0	0	0	0
PWY4FS-4	phosphatidylcholine biosynthesis IV	0	0	0	2	7	0	0	0	0	0	6	0	0	2	0	2	0	0	0	0	0	0	0	5	0	4	2	0	0	5	2	2	2	0	0	0	6	3	0	0	0	3	0	0	3	0	0	2
PWY-6050	dimethyl sulfoxide degradation	3	14	3	2	3	1	3	2	0	7	8	4	12	12	18	4	6	2	6	0	7	2	0	1	2	2	0	9	2	3	3	0	1	0	8	1	1	2	1	0	4	4	6	1	3	0	0	3
PWY-5674	nitrate reduction IV (dissimilatory)	9	10	17	49	65	5	8	9	4	13	73	63	78	69	105	14	44	15	1	4	4	9	0	21	4	39	2	26	0	37	9	19	8	3	2	1	14	8	8	0	7	47	42	3	12	0	12	28
PWY-4601	arsenate reduction (respiratory)	0	0	0	0	0	0	0	0	0	0	10	11	21	18	11	0	13	1	0	0	0	0	0	4	0	2	0	3	0	0	0	2	0	0	0	0	0	0	0	0	0	9	9	0	0	0	0	3
PWY-5530	sorbitol biosynthesis II	16	45	23	0	0	20	21	0	21	40	27	0	0	0	13	0	0	0	0	0	54	0	0	34	0	39	0	0	0	21	0	48	42	0	0	0	0	0	0	0	12	31	0	0	0	0	14	0
HYDROXYPRODEG-PWY	4-hydroxyproline degradation I	0	1	0	0	0	0	0	1	0	1	0	0	0	1	0	0	0	0	1	0	0	0	1	1	0	0	0	1	0	0	0	0	0	0	1	0	0	0	0	0	0	0	0	0	0	1	1	0
PWY-5279	sulfite oxidation II	0	0	0	0	0	0	0	0	0	0	0	0	0	0	0	0	0	0	0	0	0	0	0	0	0	0	0	0	0	0	0	0	0	0	0	0	0	0	0	4	0	0	0	0	0	0	0	0
PWY-6606	guanosine nucleotides degradation II	0	67	83	0	90	61	83	59	0	54	69	61	68	51	51	0	63	49	35	0	49	88	37	98	34	109	0	83	17	0	75	104	0	32	46	24	78	84	0	16	51	82	69	37	0	18	0	115
ARGSYNBSUB-PWY	arginine biosynthesis II (acetyl cycle)	95	421	202	121	258	201	242	260	158	334	297	228	168	140	94	189	253	140	155	167	295	314	140	278	124	383	95	238	35	218	286	343	286	110	269	52	264	266	206	16	181	234	187	103	310	35	117	399
PWY0-44	D-allose degradation	0	0	0	0	0	0	0	0	0	0	0	0	0	0	0	0	0	0	0	0	0	0	0	0	0	0	0	0	0	0	0	0	0	0	0	0	0	0	0	0	0	0	0	0	0	0	0	0
PWY-7040	violacein biosynthesis	0	0	0	0	0	0	0	0	0	0	0	0	0	0	0	0	0	0	0	0	0	0	0	0	0	0	0	0	0	0	0	0	1	0	0	0	0	0	0	0	0	0	0	0	0	0	0	0
PWY-1001	cellulose biosynthesis	0	4	0	1	3	0	0	0	0	2	3	1	0	1	2	0	0	0	5	3	1	0	0	5	0	3	0	1	0	1	0	0	0	0	2	0	6	2	0	0	6	1	0	0	1	0	6	0
PWY-5517	L-arabinose degradation III	1	2	0	0	0	1	1	4	1	6	2	5	2	0	1	2	2	0	1	0	2	1	0	2	1	5	0	3	0	1	2	3	3	0	1	0	0	4	0	0	0	1	0	1	3	0	0	7
PWY-2501	fatty acid alpha-oxidation I	24	37	38	15	22	25	24	37	25	36	37	38	25	16	14	22	32	21	21	14	32	38	14	29	10	44	9	28	7	36	31	38	29	6	25	7	25	36	31	3	24	45	39	12	28	2	10	49
PWY-5386	methylglyoxal degradation I	42	94	77	36	64	73	80	80	68	92	85	94	81	74	68	81	88	49	50	55	87	89	43	77	41	123	31	82	10	76	84	109	91	43	78	18	81	71	57	9	60	93	73	49	84	14	45	119
PWY-6115	avenacin biosynthesis	0	0	0	0	0	0	0	0	0	0	0	0	0	0	0	0	0	0	0	0	0	0	0	0	0	0	0	0	0	0	0	0	0	0	0	0	0	0	0	0	0	0	0	0	0	0	0	0
PWY-5389	methylthiopropionate biosynthesis	1	1	0	0	1	1	0	1	1	0	0	0	0	0	0	0	0	0	0	0	0	1	0	0	0	1	0	0	0	0	1	0	0	0	0	0	1	0	0	0	1	0	1	0	2	0	1	1
ASPARTATE-DEG1-PWY	aspartate degradation I	0	0	0	48	0	0	155	0	0	0	0	0	0	0	59	0	0	55	0	0	0	0	0	0	0	0	0	147	13	0	0	0	0	0	0	30	0	0	0	20	0	0	0	0	0	0	0	0
PWY-6787	flavonoid biosynthesis (in equisetum)	7	31	17	0	33	8	6	9	9	15	11	0	5	3	0	9	10	0	12	1	0	15	3	4	2	8	2	17	0	10	0	14	5	2	15	0	10	12	0	0	0	9	12	4	10	0	4	17
PWY-7104	dTDP-L-megosamine biosynthesis	0	0	0	0	0	0	0	0	0	0	0	0	0	0	0	0	0	0	0	0	0	0	0	0	0	0	0	0	0	0	0	0	0	0	0	1	0	0	0	1	0	0	0	0	0	0	0	0
PWY-6640	salicylate degradation IV	5	1	1	0	0	3	3	4	2	6	7	5	9	9	2	1	8	0	0	0	0	1	1	3	1	3	0	4	0	1	0	3	4	0	0	1	2	3	3	0	2	3	5	1	5	0	0	3
GLUCOSE1PMETAB-PWY	glucose and glucose-1-phosphate degradation	81	198	96	45	98	120	97	127	104	145	112	66	81	50	30	129	85	55	72	75	149	117	59	147	53	173	43	96	7	111	122	189	160	57	104	8	114	112	89	8	61	117	84	30	122	14	53	181
LACTOSECAT-PWY	lactose and galactose degradation I	2	9	3	3	4	5	7	4	2	4	6	8	7	7	5	6	7	2	1	2	1	9	5	8	2	3	1	8	1	5	8	7	10	3	1	0	7	6	2	0	1	3	1	6	8	0	2	6
PWY-5907	homospermidine biosynthesis	0	0	0	0	1	0	0	0	0	0	0	0	0	0	0	0	0	0	0	0	0	0	0	0	0	0	0	0	0	0	0	0	0	0	0	0	0	0	0	0	0	0	0	0	0	0	0	0
PWY-6829	tRNA methylation (yeast)	0	0	0	0	0	0	0	0	0	0	2	2	1	1	1	2	1	0	0	0	0	0	0	1	0	1	0	0	0	0	2	0	0	0	0	0	0	1	0	0	0	1	1	0	1	0	0	1
PWY-5783	octaprenyl diphosphate biosynthesis	11	37	17	7	17	15	31	29	13	27	29	17	13	10	5	27	31	18	13	25	26	32	14	27	16	40	10	15	2	14	32	40	29	9	17	3	25	27	17	2	18	29	24	13	36	9	18	43
PWY-5690	TCA cycle II (eukaryotic)	169	537	297	191	386	273	287	292	239	427	332	275	262	191	127	245	312	180	279	172	460	337	146	342	126	459	109	322	46	335	297	406	334	129	355	65	314	274	220	34	180	325	265	139	315	68	148	403
PWY-6754	<i>S</i>-methyl-5-thioadenosine degradation I	2	24	0	0	0	0	3	6	0	15	8	6	3	4	2	0	9	0	7	0	16	4	0	0	0	0	0	0	0	0	0	0	0	0	12	0	0	0	0	0	4	7	4	0	3	0	3	2
PWY-6457	<i>trans</i>-cinnamoyl-CoA biosynthesis	0	0	0	0	0	0	0	1	0	0	0	0	0	0	0	1	0	0	0	0	0	0	0	0	1	1	0	0	0	0	0	0	0	0	0	0	0	0	0	0	1	2	0	0	0	0	0	0
PWY-7028	UDP-<i>N,N</i>-diacetylbacillosamine biosynthesis	0	0	0	0	0	0	0	0	0	0	0	0	0	0	0	0	0	0	0	0	0	0	0	0	0	0	0	0	0	0	0	0	0	0	0	0	0	0	0	0	0	0	0	0	0	0	0	1
PWY-6139	CMP-<i>N</i>-acetylneuraminate biosynthesis II (bacteria)	6	38	16	9	28	54	91	54	19	17	81	117	134	168	131	22	138	8	2	39	16	103	23	49	19	48	5	33	1	44	63	46	67	4	17	0	58	40	18	0	19	28	27	10	86	4	8	96
PWY-6672	<i>cis</i>-genanyl-CoA degradation	0	0	0	0	13	0	0	0	0	0	0	0	0	0	0	0	0	0	15	0	0	0	0	0	0	0	0	0	0	0	0	0	0	0	0	0	0	0	0	0	0	0	0	0	0	0	0	0
LIPAS-PWY	triacylglycerol degradation	12	9	16	10	18	13	14	13	18	11	15	13	10	11	8	16	11	7	3	11	8	17	9	16	9	27	8	12	4	16	16	22	14	11	2	5	14	10	12	1	8	18	14	10	19	3	8	16
P164-PWY	purine nucleotides degradation III (anaerobic)	155	269	285	145	247	252	309	293	253	239	249	174	173	124	111	273	205	139	82	170	104	323	169	299	153	435	106	294	51	272	302	353	282	138	123	68	320	278	216	48	173	296	232	151	309	68	115	414
GLYCOGENSYNTH-PWY	glycogen biosynthesis I (from ADP-D-Glucose)	0	38	14	20	42	7	7	6	8	31	10	9	12	13	30	8	16	6	12	2	26	7	2	11	0	13	0	17	4	18	9	7	8	0	21	2	11	10	10	0	9	10	0	7	12	2	6	10
PWY0-1295	pyrimidine ribonucleosides degradation I	9	22	23	19	44	16	10	14	10	11	14	10	12	8	21	12	14	6	6	5	8	20	9	12	8	23	5	24	11	31	13	22	15	5	12	4	13	14	13	2	15	19	13	8	18	6	11	18
PWY-5756	saponin biosynthesis II	0	0	0	0	0	0	0	0	0	0	1	1	0	0	0	0	0	0	0	0	0	0	0	0	0	0	0	0	0	0	0	0	0	0	0	0	0	0	0	0	0	1	2	0	0	0	0	0
PWY-5859	eugenol and isoeugenol biosynthesis	0	0	0	0	0	0	0	0	0	0	0	0	0	0	2	0	0	0	0	0	0	0	0	0	0	0	0	0	0	0	0	0	0	0	0	0	0	0	0	0	0	0	0	0	0	0	0	0
PWY-5806	all-<i>trans</i>-decaprenyl diphosphate biosynthesis	0	0	0	0	0	0	0	0	0	0	0	0	1	0	0	0	0	0	0	0	0	0	0	0	0	0	0	0	0	0	0	0	0	0	0	0	0	0	0	0	0	0	0	0	0	0	0	0
PWY-7049	eicosapentaenoate biosynthesis II (metazoa)	0	0	0	0	0	0	0	0	0	0	0	0	0	0	0	0	0	0	0	0	0	0	0	0	0	0	0	0	0	0	0	0	0	0	0	0	0	0	0	0	0	0	0	0	0	0	0	0
PWY3O-4108	tyrosine degradation III	77	201	103	36	103	103	0	108	0	130	113	0	97	52	0	118	0	41	85	0	116	115	47	154	36	163	31	113	13	106	101	0	165	51	97	13	89	0	0	5	0	0	0	36	117	13	38	158
P241-PWY	coenzyme B biosynthesis	0	0	0	0	0	0	0	0	0	0	0	0	0	0	0	0	0	0	0	0	0	0	0	0	0	0	0	0	0	0	0	0	0	1	0	0	0	0	0	0	0	0	0	2	0	0	0	0
PWY-5078	isoleucine degradation II	111	294	159	81	186	147	174	168	154	207	184	130	154	96	70	168	173	66	123	100	188	198	72	225	61	242	49	187	20	172	173	234	231	77	148	21	153	167	136	9	97	189	126	51	183	20	59	249
PWY-1722	formaldehyde oxidation V (tetrahydrofolate pathway)	9	21	20	7	21	12	27	25	21	20	23	22	26	13	18	17	23	6	7	15	15	24	14	22	7	36	9	25	0	15	18	28	38	8	15	3	29	20	11	4	12	23	21	13	26	4	9	31
PWY-1881	formate oxidation to CO<sub>2</sub>	129	230	218	113	168	200	228	236	192	198	197	128	119	96	68	217	157	106	67	129	77	240	127	219	128	325	76	225	39	206	236	255	189	105	89	48	229	206	170	33	128	234	176	110	235	49	82	308
TREHALOSESYN-PWY	trehalose biosynthesis III	0	1	0	1	0	0	0	0	0	0	0	0	1	0	0	0	0	0	0	0	0	0	0	2	0	2	0	0	0	0	0	1	1	0	0	0	0	0	0	0	0	0	0	0	0	0	0	0
PWY-4441	DIMBOA-glucoside activation	17	27	16	7	24	18	17	19	19	8	17	18	15	8	17	21	17	9	8	16	21	26	3	24	10	29	5	16	2	16	17	21	21	10	18	4	34	16	11	2	21	17	13	10	14	2	21	24
PWY-6262	demethylmenaquinol-8 biosynthesis II	0	2	0	4	7	0	0	0	0	4	0	2	2	2	5	0	1	0	3	0	3	0	0	0	0	1	0	1	0	2	0	0	0	0	1	0	0	0	0	0	0	0	0	0	0	0	0	0
ASPARAGINE-BIOSYNTHESIS	asparagine biosynthesis I	17	42	27	25	46	31	31	24	23	37	41	98	131	129	108	28	63	13	11	11	25	36	14	45	14	58	10	30	5	30	26	47	35	13	24	4	32	27	20	1	13	44	30	13	34	7	16	43
PWY-5873	ubiquinol-7 biosynthesis (eukaryotic)	30	52	36	12	38	25	49	58	28	54	32	44	41	37	29	38	59	21	27	25	45	71	28	44	27	74	21	47	5	41	48	75	59	22	45	7	49	53	43	5	26	49	34	19	58	4	31	92
PWY66-378	androgen biosynthesis	9	40	17	10	40	12	11	19	11	24	23	28	30	34	39	6	33	3	10	8	25	14	5	19	4	24	2	15	3	18	20	33	17	5	19	1	15	12	11	0	4	8	14	7	21	0	4	38
PWY-5162	2-oxopentenoate degradation	134	322	171	118	213	173	174	196	150	207	238	168	155	135	81	186	220	113	114	88	210	249	0	203	101	278	0	197	0	221	179	237	201	0	163	0	170	174	142	0	120	216	177	85	228	51	75	268
PWY-6461	peptidoglycan cross-bridge biosynthesis II (E. faecium)	10	15	10	15	34	20	14	13	14	11	16	43	74	69	62	18	32	8	5	4	12	22	8	28	8	34	5	16	5	23	11	32	19	7	10	3	18	13	10	1	6	26	20	8	20	5	10	26
PWY-6839	2-aminoethylphosphonate biosynthesis	6	0	10	6	4	16	15	15	13	3	0	0	19	16	9	14	0	0	0	12	6	18	0	23	2	0	3	11	0	9	12	22	25	5	4	0	17	17	11	2	0	4	15	6	0	1	5	23
PWY-6002	lotaustralin degradation	18	31	20	7	26	18	17	19	20	8	19	19	15	10	20	25	19	9	8	17	25	29	3	24	10	29	5	18	2	16	18	21	22	10	20	4	34	17	11	2	22	21	15	10	15	2	21	26
PWY-6936	seleno-amino acid biosynthesis	56	178	87	52	118	79	108	104	59	113	107	79	65	55	29	80	80	52	50	65	73	109	42	94	45	126	34	87	14	70	103	121	98	42	105	17	80	94	76	14	60	95	78	47	115	19	41	161
TYRSYN	tyrosine biosynthesis I	17	60	36	23	33	35	47	56	22	67	44	39	33	37	19	47	48	28	32	37	50	62	34	51	27	95	26	54	4	39	70	70	56	21	38	10	50	69	36	6	41	59	45	25	62	13	25	86
PWY-7037	undecaprenyl-diphosphate-linked di- and trisaccharide biosynthesis	0	0	0	0	0	0	0	0	0	0	0	0	0	0	0	0	0	0	0	0	0	0	0	0	0	0	0	0	0	0	0	0	0	0	0	0	0	0	0	0	0	0	0	0	0	0	0	0
GALACTARDEG-PWY	D-galactarate degradation I	20	67	32	16	22	46	34	45	26	59	57	43	41	28	21	38	46	18	30	25	52	57	25	62	14	68	16	41	5	30	47	51	58	24	31	12	29	30	41	4	20	51	34	11	42	8	23	64
IDNCAT-PWY	L-idonate degradation	3	9	5	2	13	7	8	8	6	9	4	5	7	6	6	8	5	4	4	5	9	9	0	11	2	8	0	6	0	9	4	4	8	0	3	1	5	4	2	0	4	5	3	2	12	1	4	8
TOLUENE-DEG-4-OH-PWY	toluene degradation to protocatechuate (<I>via</I> <i>p</I>-cresol)	2	0	2	0	1	1	0	2	2	9	2	1	0	0	0	2	1	0	0	0	0	1	0	0	0	1	0	0	0	0	2	0	2	0	0	0	0	2	4	0	1	0	2	0	0	0	0	3
PWY-6184	methylsalicylate degradation	6	26	17	4	8	16	36	28	8	31	14	17	4	4	0	20	17	8	11	18	23	34	18	28	11	36	16	19	3	21	33	40	24	12	22	6	27	27	21	2	11	25	19	20	33	6	18	48
PWY66-367	ketogenesis	60	168	78	66	134	55	45	86	83	114	119	91	97	68	68	104	123	25	81	26	125	109	16	98	18	130	10	67	9	99	76	119	97	15	96	8	70	78	73	0	61	100	49	17	88	0	20	150
PWY-6210	2-aminophenol degradation	0	16	0	0	44	0	0	0	0	19	22	0	0	0	0	0	0	0	0	0	0	30	0	37	0	44	0	0	0	42	0	34	0	0	0	0	0	0	0	0	0	0	14	0	0	0	0	29
PWY-6961	L-ascorbate degradation II (bacterial, aerobic)	1	0	1	1	1	2	4	4	0	3	14	14	7	4	7	0	20	0	0	1	2	3	0	1	0	1	0	2	0	1	1	3	2	0	0	0	1	0	2	0	0	3	0	0	1	0	0	5
PWY-6617	adenosine nucleotides degradation III	0	7	2	0	0	1	0	2	0	3	1	0	0	0	1	1	1	2	1	0	4	0	0	0	2	2	0	0	0	0	0	2	0	1	5	0	1	1	0	0	1	0	0	1	4	0	0	1
PWY-6946	cholesterol degradation to androstenedione II (cholesterol dehydrogenase)	257	547	470	213	440	407	442	460	382	445	462	370	340	294	270	401	496	192	249	243	371	548	219	462	192	698	150	485	83	478	507	652	468	177	386	98	435	423	332	38	284	506	394	171	491	0	176	662
PWY-4983	citrulline-nitric oxide cycle	0	0	0	0	0	0	0	0	0	44	0	0	20	22	22	0	39	0	0	0	0	0	0	0	0	54	0	0	0	0	0	0	0	0	0	0	0	0	0	0	0	0	0	0	0	0	0	0
PWY-7072	hopanoid biosynthesis (bacteria)	0	0	1	1	2	0	3	2	4	0	5	3	1	1	1	2	7	0	0	1	4	3	2	4	0	0	0	3	0	0	3	10	10	1	0	0	0	7	0	0	0	3	3	0	4	0	1	7
PWY-6322	phosphinothricin tripeptide biosynthesis	10	4	12	7	6	16	16	21	13	6	16	14	26	22	10	16	17	2	2	13	10	23	6	29	3	17	4	15	1	11	13	28	29	7	11	0	19	18	14	2	4	8	19	7	20	1	7	24
PWY-3461	tyrosine biosynthesis II	0	17	0	0	0	0	0	0	0	0	0	0	0	0	0	0	0	0	0	0	0	0	0	0	0	0	0	0	0	0	0	0	0	0	0	0	0	0	0	0	0	0	0	0	0	0	0	0
PWY-6054	dimethylsulfoniopropionate biosynthesis I (Wollastonia)	24	37	38	15	22	25	24	37	25	36	37	38	25	16	14	22	32	21	21	14	32	38	14	29	10	43	9	28	7	36	31	38	29	6	24	7	25	36	30	3	24	45	39	12	28	2	10	48
PWY-6649	glycolate and glyoxylate degradation III	0	0	0	0	0	0	0	0	0	0	0	0	0	0	21	0	0	0	0	0	0	0	0	0	0	34	0	0	0	0	0	0	0	0	0	0	0	0	0	0	0	0	21	0	0	0	0	0
PWY-6891	thiazole biosynthesis II (Bacillus)	49	133	95	57	115	74	90	94	76	107	93	72	64	72	42	75	111	31	51	46	85	109	36	92	42	143	23	102	19	92	85	117	101	26	73	13	89	78	70	12	57	81	72	32	89	14	31	128
SUCUTIL-PWY	sucrose degradation I	0	3	0	0	0	0	0	0	0	3	0	0	10	0	0	0	0	0	0	0	0	0	0	0	0	7	0	0	0	0	0	0	1	0	0	0	0	3	0	0	0	0	0	0	0	0	0	0
PWY0-1315	L-lactaldehyde degradation (anaerobic)	0	5	0	0	0	0	0	0	0	5	3	2	1	0	0	0	0	0	0	0	1	0	0	0	0	0	0	0	0	0	0	0	0	0	2	0	0	0	0	0	0	0	0	0	0	0	0	0
PWY3DJ-35471	L-ascorbate biosynthesis VI	24	94	57	0	48	48	64	69	38	72	79	118	131	142	99	57	118	29	35	35	73	84	33	78	26	100	21	68	6	64	77	92	90	28	55	0	61	72	59	3	36	72	68	30	88	9	29	121
PWY-5142	acyl-ACP thioesterase pathway	0	0	0	1	0	0	0	0	0	1	0	0	0	0	0	0	0	0	0	0	0	0	0	0	0	0	0	0	0	0	0	0	0	0	0	0	0	0	0	0	0	0	0	0	0	0	0	0
PWY-5939	(<i>R</i>)-acetoin biosynthesis II	0	93	61	39	64	0	0	0	0	112	78	65	89	73	34	0	76	0	0	0	0	0	0	0	0	108	0	63	5	55	83	92	91	0	0	0	0	0	0	0	0	75	0	0	0	0	0	0
PWY-5870	ubiquinol-8 biosynthesis (eukaryotic)	76	163	99	54	121	89	124	140	82	131	107	125	108	88	66	94	148	79	69	66	124	158	74	123	65	189	53	124	23	124	136	187	145	53	106	25	131	112	95	13	76	131	91	53	135	20	84	196
PWY-5028	histidine degradation II	42	54	61	57	114	47	56	67	43	68	59	48	55	50	52	48	55	15	22	16	34	63	17	60	19	68	7	69	14	92	55	60	46	23	23	0	52	37	50	2	42	74	65	27	70	3	8	64
PWY-6077	anthranilate degradation II (aerobic)	3	0	2	0	2	0	2	4	4	2	3	2	7	5	1	4	8	0	0	0	1	4	0	4	1	3	0	3	0	3	6	5	5	0	0	0	2	4	2	0	7	2	1	2	5	0	0	5
PWY-5497	purine nucleotides degradation IV (anaerobic)	201	383	359	200	337	319	385	368	312	344	400	304	283	219	195	339	346	180	128	206	189	408	196	387	179	552	123	377	71	364	390	447	366	165	178	84	378	345	278	58	227	422	323	177	407	82	134	531
PWY-6756	<i>S</i>-methyl-5-thioadenosine degradation II	5	23	2	2	4	8	12	9	11	20	13	8	10	12	7	8	15	4	2	11	10	12	4	14	5	16	0	8	2	9	10	21	17	6	12	3	11	11	6	0	7	15	8	2	9	2	2	17
PWY-5951	(<i>R,R</i>)-butanediol biosynthesis	0	0	0	0	0	0	0	0	0	0	0	0	0	0	0	0	0	0	0	0	0	0	0	0	0	0	0	0	0	0	0	0	0	0	0	0	0	0	0	0	0	0	0	0	0	0	0	0
PWY-6745	phytochelatins biosynthesis	0	0	0	0	0	0	0	0	0	0	0	0	0	1	1	0	0	0	0	0	0	0	0	0	0	0	0	0	0	0	0	0	0	0	0	0	0	0	0	0	0	0	0	0	0	0	0	0
OXIDATIVEPENT-PWY	pentose phosphate pathway (oxidative branch)	15	109	30	27	53	27	45	34	29	72	101	90	76	70	63	32	107	14	19	12	37	46	9	35	21	63	12	43	10	37	32	48	36	7	27	6	35	36	26	0	33	56	40	15	40	0	23	51
PWY-5963	thio-molybdenum cofactor biosynthesis	9	4	18	9	14	15	10	15	8	7	8	6	8	1	1	10	5	4	2	4	2	14	6	8	7	16	2	15	7	11	15	10	5	4	3	1	10	7	12	1	6	12	13	4	11	2	2	10
PWY-6273	phosphatidylethanolamine biosynthesis III	0	0	0	0	0	0	0	0	0	1	0	0	0	0	0	0	0	0	0	0	0	0	0	0	0	0	0	0	0	0	0	0	0	0	0	0	0	0	0	0	0	0	0	0	0	0	0	0
PWY-6174	mevalonate pathway II (archaea)	0	0	0	0	0	0	0	0	0	0	0	0	0	0	50	0	0	0	0	0	0	0	0	0	0	0	0	0	0	0	0	0	0	0	0	0	0	0	0	0	0	0	0	0	0	0	0	0
PWY-5526	bacteriochlorophyll <i>a</i> biosynthesis	0	3	0	0	0	0	0	0	0	1	0	0	0	0	0	0	0	0	0	0	2	0	0	0	0	0	0	0	0	0	0	0	0	0	1	0	0	0	0	0	0	0	0	0	0	0	0	0
PWY5F9-12	biphenyl degradation	4	21	6	0	8	12	10	13	3	10	9	6	4	0	0	4	6	7	5	6	13	13	2	21	5	8	0	10	0	3	11	13	14	2	9	0	6	7	12	0	6	12	3	3	13	0	0	19
PWY-6530	perchlorate reduction	3	0	1	1	2	4	1	3	1	2	9	9	8	2	1	1	10	0	0	0	1	4	0	1	1	3	0	2	0	3	5	3	9	0	0	0	1	5	2	0	2	5	3	0	4	0	0	5
PWY-5960	aflatoxins B<sub>2</sub> and G<sub>2</sub> biosynthesis	0	0	0	0	0	0	0	0	0	0	0	0	0	0	1	0	0	0	0	0	0	0	0	0	0	0	0	0	0	0	0	0	0	0	0	0	0	0	0	0	0	0	0	0	0	0	0	0
PWY-3781	aerobic respiration (cytochrome c)	294	831	544	323	603	529	621	596	425	748	700	575	497	406	330	517	608	336	387	377	658	693	327	649	310	876	217	662	109	613	621	846	643	265	509	100	623	562	451	71	380	663	527	278	660	114	260	890
PWY-1341	phenylacetate degradation II (anaerobic)	0	0	0	0	0	0	0	0	0	0	0	0	0	0	21	0	0	0	0	0	0	0	0	0	0	0	0	0	0	0	0	0	7	0	0	0	0	0	0	0	0	0	0	0	0	0	0	0
PWY-5133	cohumulone biosynthesis	0	0	1	1	7	2	0	1	3	1	3	3	3	5	1	0	2	0	0	0	3	1	1	0	0	2	0	0	0	3	2	3	2	0	0	1	1	3	3	1	0	3	3	0	0	0	2	2
P1-PWY	purine and pyrimidine metabolism	102	320	152	146	278	127	147	182	118	251	243	184	168	139	157	159	247	93	97	107	178	238	112	216	97	284	78	183	41	218	229	253	226	79	179	33	189	185	130	18	134	209	141	88	226	35	94	309
PWY-5710	capsaicin biosynthesis	7	5	10	3	12	8	6	15	7	7	5	6	5	5	5	11	7	7	2	0	8	13	3	8	5	12	6	6	3	12	11	12	16	6	8	3	8	9	5	2	9	8	9	3	10	5	2	16
PWY-922	mevalonate pathway I	53	192	76	60	134	53	42	87	74	118	108	73	79	62	54	94	108	28	94	17	143	103	16	85	21	117	11	76	16	80	76	110	92	11	117	0	68	74	64	0	56	92	51	22	91	0	0	139
PWY-5670	epoxysqualene biosynthesis	2	0	5	2	1	0	2	4	0	9	3	4	5	4	0	1	1	1	0	0	0	1	0	1	0	2	0	2	0	2	3	0	3	1	0	1	0	0	0	0	0	2	1	1	2	0	0	4
AST-PWY	arginine degradation II (AST pathway)	127	313	165	124	218	166	168	189	138	201	209	159	138	114	63	187	208	108	112	92	209	237	86	204	98	271	70	193	45	215	172	225	195	85	160	44	178	166	135	27	126	214	166	84	225	50	88	258
THRDLCTCAT-PWY	threonine degradation III (to methylglyoxal)	0	0	41	0	0	0	0	0	0	0	0	0	0	0	0	0	0	0	0	0	0	0	0	0	0	0	0	0	0	0	0	0	60	0	0	0	0	0	0	0	0	0	0	0	0	0	0	0
P42-PWY	incomplete reductive TCA cycle	108	135	142	87	137	145	122	173	139	153	189	157	150	148	127	140	198	62	65	67	128	164	57	196	58	260	41	165	0	152	150	192	182	54	101	0	159	133	107	0	84	187	137	68	175	0	55	195
PWY-6804	diacylglycerol biosynthesis (PUFA enrichment in oilseed)	2	0	1	1	0	1	1	0	2	0	0	0	0	0	0	1	0	0	0	1	0	1	1	1	1	1	1	1	1	0	0	1	0	1	0	1	1	1	1	1	1	1	1	1	1	1	1	2
PWY-6643	coenzyme M biosynthesis II	76	134	145	50	116	150	182	183	107	150	146	112	102	85	66	126	129	58	41	120	77	207	97	186	79	224	60	164	13	129	164	193	199	75	75	0	168	155	122	20	93	162	137	83	167	0	57	220
PWY-6902	chitin degradation II	44	82	68	59	115	34	34	45	43	79	61	45	38	33	21	36	51	33	49	15	66	60	13	30	22	67	15	84	17	63	36	55	32	19	55	10	50	30	34	11	41	58	48	25	54	9	18	54
PWY-5844	menaquinol-9 biosynthesis	7	10	9	2	5	6	7	9	9	10	11	13	22	12	3	6	11	3	4	4	10	11	3	4	3	9	3	7	0	7	7	8	8	4	6	3	11	6	10	1	4	5	5	4	4	1	2	10
PWY0-1021	alanine biosynthesis III	32	57	49	38	75	38	33	50	42	57	51	40	36	43	18	38	67	17	27	21	36	49	15	45	24	81	12	50	16	53	44	53	52	10	37	7	45	35	41	8	27	42	46	21	44	10	11	48
NONOXIPENT-PWY	pentose phosphate pathway (non-oxidative branch)	53	144	99	53	117	98	92	94	110	110	128	104	95	114	72	84	98	43	48	71	114	130	56	115	46	163	46	116	11	114	99	137	99	40	73	16	102	107	82	12	67	128	95	35	114	14	43	135
PWY-5482	pyruvate fermentation to acetate II	40	123	73	43	81	85	97	106	66	102	99	74	48	40	33	61	90	52	43	65	76	105	49	88	35	123	30	98	10	71	104	118	65	32	61	19	78	87	76	6	64	80	76	38	96	12	34	139
PWY-5917	phycocyanobilin biosynthesis	0	1	0	0	1	0	0	0	0	3	0	0	0	0	0	0	0	0	0	0	0	0	0	0	0	1	0	0	0	0	0	0	0	0	0	0	0	0	0	0	0	0	1	0	2	0	0	0
PWY3O-440	acetoin biosynthesis III	0	21	0	10	22	0	0	0	14	0	20	25	34	34	25	0	18	6	0	0	0	12	6	16	0	21	3	17	0	0	0	21	21	5	0	0	0	0	8	0	0	13	15	4	0	0	0	16
PWY-1187	glucosinolate biosynthesis from homomethionine	0	0	1	0	0	1	0	0	0	0	0	0	0	0	0	0	0	0	0	0	0	0	0	0	0	0	0	0	0	0	0	0	0	0	0	0	0	0	0	0	0	0	0	0	0	0	0	0
PWY-4121	glutathionylspermidine biosynthesis	0	0	0	0	1	0	0	0	1	1	0	0	1	0	2	0	0	0	0	0	1	0	0	0	0	0	0	0	0	1	0	1	0	0	0	0	0	0	0	0	0	1	0	0	0	0	1	0
PWY-6507	5-dehydro-4-deoxy-D-glucuronate degradation	4	12	4	0	9	5	0	7	5	13	0	7	7	7	0	5	11	0	3	0	4	7	0	4	0	7	0	0	0	5	5	3	5	0	3	0	9	4	6	0	0	6	0	0	9	0	0	3
PWY-4181	glutathione amide metabolism	0	2	0	2	2	1	0	0	0	0	2	5	4	3	5	1	2	2	3	0	1	1	0	1	0	2	0	3	0	2	1	0	0	0	3	0	1	0	0	0	1	1	1	0	0	0	0	1
PWY-5340	sulfate activation for sulfonation	22	69	24	11	34	32	30	46	27	34	27	41	51	53	32	28	38	10	20	11	48	35	12	30	11	45	6	24	2	29	31	41	41	12	23	4	32	31	25	1	21	31	25	6	37	5	9	50
PWY-5831	CDP-abequose biosynthesis	0	0	0	0	0	1	0	0	0	0	0	0	1	2	2	0	0	0	0	0	1	1	0	0	0	0	0	0	0	0	0	0	0	0	0	0	1	0	0	0	0	0	0	0	0	0	0	1
PWY-6405	Rapoport-Luebering glycolytic shunt	9	16	13	6	15	18	17	19	11	16	18	7	7	6	5	15	11	12	4	15	7	15	18	22	13	24	8	14	1	14	16	21	16	9	12	4	16	16	15	0	10	18	11	9	27	1	10	31
PWY1F-FLAVSYN	flavonoid biosynthesis	3	2	0	0	3	2	1	2	3	1	1	0	3	1	0	3	3	0	1	1	0	3	1	1	1	5	1	3	0	2	0	4	3	2	1	0	3	1	0	0	0	1	3	1	2	0	1	2
PWY-6221	2-chlorobenzoate degradation	0	0	0	0	0	0	0	1	0	0	0	0	0	0	0	0	0	0	0	0	0	0	0	0	0	0	0	0	0	0	0	0	0	0	0	0	0	0	0	0	0	0	0	0	0	0	0	0
PWY-6085	2,4-dichlorophenoxyacetate degradation	0	0	0	0	0	0	0	0	0	1	0	0	0	0	0	0	0	0	0	0	0	0	0	0	0	0	0	0	0	0	0	0	0	0	0	0	0	0	0	0	0	0	0	0	0	0	0	0
ECASYN-PWY	enterobacterial common antigen biosynthesis	11	76	20	27	84	20	54	49	22	56	64	97	66	83	64	10	109	11	0	32	46	75	19	38	24	62	8	36	3	49	66	66	49	9	33	1	40	34	35	1	23	34	25	14	68	5	10	83
PWY-481	ethylbenzene degradation (anaerobic)	7	15	8	6	16	8	2	6	7	12	16	12	10	11	11	5	10	3	7	6	12	12	3	6	4	15	2	7	2	10	5	7	8	1	14	1	12	5	8	2	7	11	9	3	5	1	7	5
PWY-5352	thiosulfate disproportionation II (non thiol-dependent)	0	0	0	0	0	0	0	0	0	0	0	0	1	2	2	0	0	0	0	0	0	0	0	0	0	0	0	0	0	0	0	0	0	0	0	0	0	0	0	0	0	0	0	0	0	0	0	0
PWY-6718	sulfoacetaldehyde degradation III	0	0	0	0	0	0	0	0	0	0	0	0	0	0	0	0	0	0	0	0	0	0	0	0	0	0	0	0	0	0	0	0	0	0	0	0	0	0	0	0	0	0	0	0	0	0	0	0
SPHINGOLIPID-SYN-PWY	sphingolipid metabolism	0	2	0	1	0	0	0	1	1	10	3	0	0	0	0	0	0	0	0	0	0	0	0	0	0	0	1	0	0	0	0	2	0	0	1	0	0	0	0	0	0	1	0	1	1	0	0	0
PWY-6398	melatonin degradation I	0	2	0	0	0	1	0	2	0	3	5	2	0	3	0	0	1	0	1	0	3	3	0	0	0	6	0	0	0	0	0	5	5	0	1	0	0	0	0	0	0	0	0	0	3	0	0	0
GLUTATHIONESYN-PWY	glutathione biosynthesis	55	173	90	51	107	94	107	97	91	147	153	93	78	70	39	108	115	72	89	78	106	110	70	115	57	161	55	102	22	110	100	152	120	60	125	36	103	96	78	22	73	118	99	62	106	27	69	143
PWY-6896	thiamin salvage I	15	73	30	24	48	23	38	40	18	63	41	37	21	25	13	24	44	17	29	19	49	40	23	49	17	59	10	39	7	44	35	41	44	9	52	1	36	36	28	0	25	37	27	17	41	2	17	64
PWY-6279	myxol-2 fucoside biosynthesis	0	13	0	1	4	0	0	1	0	9	3	2	2	0	0	0	2	1	4	0	10	0	0	0	0	0	0	0	0	1	0	0	0	0	5	0	0	0	0	0	0	1	1	0	0	0	0	0
PWY-6724	starch degradation II	4	4	2	4	5	9	1	2	4	13	8	6	10	8	12	4	5	0	0	6	2	2	4	9	1	12	4	2	0	5	6	8	10	3	0	0	10	6	2	0	2	6	1	3	2	1	3	5
PWY-6948	sitosterol degradation to androstenedione	105	214	182	106	212	153	172	178	140	141	178	152	120	121	97	164	190	73	75	104	126	214	74	170	77	289	53	199	35	212	199	241	169	72	128	42	179	143	135	14	104	189	167	63	183	0	58	250
PWY-6733	sporopollenin precursor biosynthesis	5	0	2	1	2	0	2	4	0	3	1	0	2	2	0	0	0	0	0	0	0	2	0	5	0	3	0	2	0	2	6	4	3	0	2	0	0	0	2	0	2	5	3	1	2	0	0	1
PWY-5274	sulfide oxidation II (sulfide dehydrogenase)	0	0	0	0	0	1	0	0	0	0	3	3	4	9	6	0	7	2	1	0	2	0	0	2	0	4	0	4	0	0	0	0	0	0	1	0	0	0	0	0	0	4	2	0	0	0	0	3
TOLUENE-DEG-CATECHOL-PWY	toluene degradation to benzoate	0	0	0	0	0	0	0	0	0	0	0	0	0	0	0	0	7	0	0	0	0	0	0	0	0	0	0	0	0	0	0	0	0	0	0	0	0	0	0	0	0	0	0	0	0	0	0	0
FESULFOX-PWY	sulfur oxidation II (Fe<sup>+3</sup>-dependent)	7	7	5	3	14	7	6	4	6	10	3	2	2	1	0	7	3	3	2	4	8	8	2	10	4	7	2	7	1	7	8	7	10	2	10	2	5	3	7	4	6	6	5	3	9	2	5	11
PWY-5364	sulfur reduction II (via polysulfide)	5	0	7	3	12	8	6	10	5	1	18	16	19	33	51	7	14	5	1	4	2	8	1	12	5	15	2	11	0	6	9	8	6	1	1	4	5	6	7	1	4	24	17	7	8	4	1	9
PWY-6519	7-keto-8-aminopelargonate biosynthesis I	71	172	93	73	149	72	91	118	95	145	151	139	140	104	66	98	171	43	97	54	156	134	54	145	47	157	46	108	19	117	114	142	156	51	113	13	90	101	82	10	75	150	88	49	124	21	51	162
PWY-5269	cardiolipin biosynthesis II	29	86	28	11	28	31	54	58	29	65	77	54	49	38	29	36	67	18	29	31	58	63	33	60	25	76	23	40	5	45	59	67	60	20	49	8	50	46	46	5	39	66	43	19	52	4	25	82
PWY-6167	flavin biosynthesis II (archaea)	33	188	67	34	85	53	70	60	44	126	112	76	66	55	26	56	98	41	59	37	121	106	39	65	42	113	17	73	0	69	98	107	88	31	100	11	80	70	53	0	42	85	57	24	86	8	39	115
PWY-5652	2-amino-3-carboxymuconate semialdehyde degradation to glutaryl-CoA	23	18	38	29	56	41	22	29	40	25	25	15	15	10	4	42	15	18	7	24	13	36	15	45	19	58	11	42	7	44	28	45	49	16	10	9	39	35	30	3	24	38	25	10	42	4	7	32
PWY-5030	histidine degradation III	35	49	53	49	120	38	57	57	35	60	56	50	57	53	67	43	55	15	14	20	36	58	16	41	17	62	6	60	0	77	51	56	38	21	16	4	46	39	41	0	33	66	62	25	70	4	5	59
PWY-5481	pyruvate fermentation to lactate	38	107	66	21	42	66	86	73	53	97	75	48	47	28	12	60	66	28	74	30	107	97	27	73	18	104	14	69	4	62	75	93	65	25	88	7	63	67	47	3	34	70	54	19	80	4	21	129
PWY-4381	fatty acid biosynthesis initiation I	57	195	126	76	159	115	118	137	111	161	131	123	112	112	83	110	126	53	80	93	142	153	77	149	62	203	48	124	18	134	144	174	153	68	115	18	135	125	100	3	83	155	101	42	127	11	60	201
GLYSYN-PWY	glycine biosynthesis I	12	51	25	23	34	18	20	20	16	47	55	45	41	22	21	22	47	14	20	10	35	25	9	26	8	30	6	24	13	26	26	19	19	9	27	8	20	12	17	5	16	44	28	11	24	8	6	34
PWY-6987	lipoate biosynthesis and incorporation III (Bacillus)	7	32	20	12	31	10	18	19	5	27	23	17	15	12	6	15	20	7	16	6	21	18	8	10	8	20	5	16	7	21	20	23	13	6	20	1	22	11	5	3	6	15	11	9	14	2	4	29
ARGDEG-III-PWY	arginine degradation IV (arginine decarboxylase/agmatine deiminase pathway)	22	22	12	11	32	20	21	31	18	18	17	17	18	8	19	12	24	4	17	10	19	23	6	21	3	23	6	15	3	20	18	26	22	6	21	1	27	22	18	2	20	24	17	9	17	3	23	37
PWY-5940	streptomycin biosynthesis	31	129	56	33	54	64	73	62	48	84	63	44	53	41	36	49	55	34	43	47	79	66	34	76	33	94	24	55	6	62	76	88	82	32	45	3	68	73	44	5	37	60	47	24	74	8	39	100
PWY-6587	pyruvate fermentation to ethanol III	238	0	312	174	331	319	344	341	290	380	437	295	305	226	166	345	391	182	0	0	353	415	157	426	164	527	0	359	57	354	327	473	454	158	0	72	314	327	273	36	209	416	302	138	404	70	130	508
PWY0-1241	ADP-L-<i>glycero</i>-beta-D-<i>manno</i>-heptose biosynthesis	22	82	48	32	49	26	45	52	30	49	85	123	97	90	104	29	97	16	33	17	34	64	12	45	16	78	5	54	0	49	54	63	51	9	34	3	39	40	42	0	37	61	44	17	62	2	13	88
PWY-5532	adenosine nucleotides degradation IV	0	0	0	0	0	0	0	0	0	0	0	0	0	0	0	0	0	0	0	0	0	0	0	0	0	0	0	0	0	0	0	0	0	0	0	0	0	0	0	0	0	0	0	0	0	0	0	0
PWY-5107	phytol salvage pathway	0	0	0	0	0	0	0	0	0	1	1	1	1	1	0	0	0	0	0	0	0	1	0	0	0	0	0	0	0	0	1	0	0	0	0	0	0	0	1	0	0	0	1	0	0	0	0	1
PWY-5833	CDP-3,6-dideoxyhexose biosynthesis	0	14	6	0	4	9	12	10	2	6	4	10	16	27	14	3	12	1	0	7	7	18	6	9	2	12	0	4	0	7	9	14	15	2	1	0	7	8	0	0	2	6	2	4	13	0	0	19
METHIONINE-DEG1-PWY	methionine degradation I (to homocysteine)	13	48	22	16	24	11	16	21	6	23	19	18	17	16	14	5	8	6	12	10	25	19	0	14	3	22	7	23	6	15	15	11	13	7	19	0	9	0	13	3	6	25	12	6	15	4	3	15
PWY-5703	urea degradation I	36	102	97	21	68	93	99	86	56	75	67	35	20	12	8	82	43	53	41	75	69	118	60	102	51	131	61	101	3	79	104	123	120	63	65	16	105	91	51	4	58	64	65	46	107	21	48	134
PWY-5668	cardiolipin biosynthesis I	0	0	0	0	28	0	0	58	29	65	0	54	49	38	29	0	67	0	0	31	0	0	0	60	0	76	0	0	0	0	0	67	60	0	0	0	0	0	0	0	39	0	0	0	0	0	0	82
PWY-7033	alkane biosynthesis II	0	0	0	0	0	0	0	0	0	0	0	0	0	0	0	0	0	0	0	0	0	0	0	0	0	0	0	0	0	0	0	0	0	0	0	0	0	0	0	0	0	0	0	0	0	0	0	0
PWY-5839	menaquinol-7 biosynthesis	7	10	9	2	5	6	7	9	9	10	11	12	22	12	3	6	11	3	4	4	11	10	3	4	3	9	3	7	0	7	7	8	8	4	6	4	11	6	10	2	4	5	5	4	4	1	2	11
FORMASS-PWY	formaldehyde oxidation IV (thiol-independent)	0	0	1	0	0	0	0	2	0	4	1	3	3	0	0	0	0	0	0	0	0	0	0	1	0	2	0	2	0	0	1	1	0	0	0	0	0	1	1	0	1	0	1	0	3	0	0	0
PWY-5493	reductive monocarboxylic acid cycle	13	0	18	9	10	10	14	12	21	6	45	38	41	46	54	14	38	2	0	0	4	10	1	22	6	29	0	19	2	18	12	20	29	1	0	3	11	19	14	1	6	35	25	4	24	2	1	28
PWY-5392	reductive TCA cycle II	134	286	229	135	256	208	202	239	202	271	259	228	230	211	172	194	254	112	159	114	258	264	92	274	93	367	76	258	38	241	232	288	265	86	207	46	242	212	167	23	121	266	207	104	260	46	93	314
PWY-6840	homoglutathione biosynthesis	36	110	51	29	59	60	63	59	56	88	85	53	53	42	22	70	71	45	58	48	59	62	38	75	34	100	35	64	15	65	64	96	73	36	76	22	53	53	42	13	40	73	64	42	59	16	39	97
PWY-5941	glycogen degradation II	22	92	40	34	57	55	53	51	38	82	64	30	37	33	51	37	41	26	34	41	57	51	33	66	29	76	20	41	4	64	65	67	68	24	39	4	57	62	31	3	29	50	36	15	55	6	34	77
PWY-7052	cyanophycin metabolism	4	4	4	7	16	7	4	4	7	3	11	9	6	7	6	8	10	3	0	11	0	4	9	13	5	7	6	7	1	12	5	10	15	6	0	2	13	5	5	1	4	14	8	3	3	2	11	3
PWY-6116	mannosylfructose biosynthesis	0	0	0	0	0	0	0	0	0	1	0	0	0	0	0	0	0	0	2	0	0	0	0	0	0	0	0	0	0	0	0	0	0	0	0	0	0	0	0	0	0	0	0	0	0	0	0	0
TEICHOICACID-PWY	teichoic acid (poly-glycerol) biosynthesis	10	77	25	28	41	44	93	46	22	18	50	61	60	46	45	23	81	9	5	34	17	87	26	56	17	47	5	43	6	50	49	43	57	7	16	1	56	49	25	0	21	24	30	18	83	4	14	86
PWY-5046	2-oxoisovalerate decarboxylation to isobutanoyl-CoA	54	117	84	57	105	88	82	83	62	108	86	65	70	65	49	66	71	36	38	49	87	105	44	89	37	122	32	107	15	105	82	117	83	41	65	18	81	77	65	0	58	94	67	35	78	12	37	122
PWY-6711	archaeosine biosynthesis	2	2	2	1	3	2	7	3	3	1	5	5	1	1	0	3	1	2	0	1	0	3	0	1	0	4	0	7	0	3	2	6	1	0	0	0	2	2	4	0	2	6	3	0	4	0	0	3
PWY-7054	<i>N</i>-acetylglutaminylglutamine amide biosynthesis	64	150	91	53	94	98	77	103	74	109	115	91	80	41	21	99	109	57	60	73	94	148	56	134	65	156	36	110	35	113	105	142	126	43	91	15	105	90	89	15	73	112	91	42	118	24	50	149
HOMOSER-THRESYN-PWY	threonine biosynthesis from homoserine	46	142	106	40	99	93	105	120	69	114	112	79	58	44	38	106	95	79	74	66	108	119	66	116	76	181	39	92	12	98	125	142	99	56	118	21	118	106	89	8	65	116	102	66	135	23	54	164
PWY-6689	tRNA splicing	0	0	1	0	0	0	1	0	0	0	0	0	1	1	0	1	0	0	0	0	0	2	1	0	0	1	0	0	0	0	0	0	0	0	0	0	1	0	0	0	0	1	1	0	1	0	0	1
PWY-6938	NADH repair	1	0	0	0	0	0	1	0	0	1	0	0	2	1	3	1	1	1	0	1	0	1	1	0	0	1	0	3	0	0	2	1	3	0	0	0	1	0	0	0	0	0	0	0	1	0	1	3
P184-PWY	protocatechuate degradation I (<I>meta</I>-cleavage pathway)	13	0	14	0	0	22	11	25	10	31	11	11	0	12	0	14	15	0	0	0	0	23	0	15	0	0	0	0	0	0	12	22	12	0	0	0	0	10	0	0	12	0	0	0	12	0	0	21
PWY-5155	beta-alanine biosynthesis III	0	0	0	0	0	1	1	0	1	0	0	0	0	0	0	0	1	0	0	1	2	0	0	0	0	1	0	0	0	0	0	0	0	0	0	0	0	0	0	0	0	0	0	0	0	0	0	0
HEME-BIOSYNTHESIS-II	heme biosynthesis from uroporphyrinogen-III I	56	362	100	73	145	88	153	136	89	227	196	165	128	84	69	89	201	77	155	63	230	181	53	157	63	224	30	154	18	126	150	173	136	43	216	18	135	141	109	6	83	166	111	40	163	9	46	235
PWY-5083	NAD/NADH phosphorylation and dephosphorylation	176	442	322	182	347	301	404	357	252	420	359	319	273	212	207	331	337	185	200	241	332	407	203	381	215	522	137	406	81	382	378	517	395	182	283	68	395	359	273	52	232	399	313	172	411	75	171	559
2OXOBUTYRATECAT-PWY	2-oxobutanoate degradation II	0	2	2	3	3	5	1	4	6	4	5	3	2	2	4	8	1	2	0	5	0	4	1	14	2	7	1	1	1	6	3	3	7	3	1	0	1	3	5	0	1	5	5	0	4	1	1	5
PWY-2723	trehalose degradation V	0	41	0	0	34	0	0	0	0	0	0	0	0	14	12	0	0	0	0	0	0	0	0	0	0	0	0	0	0	0	0	0	0	0	0	0	0	0	0	0	0	0	0	0	0	0	0	0
PWY-6317	galactose degradation I (Leloir pathway)	19	86	21	27	68	32	41	47	26	68	73	77	90	89	92	33	71	22	31	20	60	65	17	33	23	70	10	39	0	47	44	44	37	11	42	4	41	53	31	4	25	50	34	13	51	5	25	80
PWY-7115	C4 photosynthetic carbon assimilation cycle, NAD-ME type	132	277	265	113	245	241	315	335	197	258	256	199	188	143	118	236	260	124	117	206	213	376	158	324	125	405	100	299	29	253	297	333	337	130	211	55	302	268	218	0	161	283	241	122	316	53	120	421
P3-PWY	gallate degradation III (anaerobic)	336	622	398	0	570	399	346	507	385	467	452	391	432	274	212	477	536	0	335	183	511	587	160	540	0	705	125	426	0	420	468	623	583	0	455	0	342	440	426	0	302	526	341	192	517	0	0	708
SOPHOROSYLOXYDOCOSANOATE-DEG-PWY	sophorosyloxydocosanoate degradation	3	1	3	1	3	5	2	7	4	1	6	3	1	8	1	4	5	1	0	2	6	6	0	4	3	10	3	1	1	4	3	4	3	1	1	0	2	5	2	0	1	5	2	2	5	0	1	3
P221-PWY	octane oxidation	334	698	528	257	472	483	502	558	428	573	577	454	418	314	248	471	599	269	311	259	514	651	255	557	253	0	189	533	0	544	559	732	574	207	457	0	484	526	399	0	345	602	453	222	608	0	212	766
PWY-7035	(<i>Z</i>)-9-tricosene biosynthesis	147	333	278	104	217	249	269	278	235	306	274	211	211	164	157	230	292	117	179	132	247	330	138	288	111	396	94	278	48	262	306	403	296	100	259	54	249	276	193	24	179	305	218	104	304	43	115	407
CENTFERM-PWY	pyruvate fermentation to butanoate	463	844	598	317	767	552	512	709	556	613	672	556	601	422	311	687	759	247	434	259	659	810	227	732	204	1022	0	641	71	640	680	878	795	220	600	94	531	601	572	0	412	757	518	254	725	0	206	1010
PWY-5519	D-arabinose degradation III	0	0	0	0	0	0	0	0	0	0	0	0	0	0	0	0	0	0	0	0	0	0	0	9	0	0	1	0	0	0	0	0	0	0	0	0	0	0	0	0	0	0	0	0	0	0	0	0
PWY0-1300	2-<I>O</I>-alpha-mannosyl-D-glycerate degradation	0	3	5	0	2	0	0	0	0	8	0	0	0	0	9	0	0	0	0	0	0	0	0	0	0	10	0	0	0	0	7	4	0	0	0	0	0	0	4	0	0	0	0	0	0	0	0	5
LYSINE-AMINOAD-PWY	lysine biosynthesis IV	3	7	8	9	14	11	6	10	12	6	13	8	6	11	0	13	14	2	4	4	5	8	2	10	6	10	0	13	10	18	5	12	8	0	2	3	12	6	4	0	3	18	10	0	9	0	0	4
PWY-6898	thiamin salvage III	1	2	2	2	1	1	1	1	1	5	4	1	1	3	5	1	4	1	0	1	3	2	1	2	0	2	1	2	1	1	1	2	1	2	1	1	1	1	1	1	0	2	4	2	2	2	1	2
PWY0-43	conversion of succinate to propionate	16	23	16	0	45	13	7	24	16	24	22	29	20	18	31	14	33	0	10	9	17	23	5	26	0	33	6	23	0	22	14	19	20	5	17	2	9	18	15	0	8	16	15	5	20	0	7	27
GLUCUROCAT-PWY	beta-D-glucuronide and D-glucuronate degradation	5	51	15	11	21	18	12	22	19	16	30	20	37	23	13	16	29	1	12	1	51	23	4	10	3	30	1	14	2	20	12	28	9	3	13	2	16	11	14	1	12	13	8	5	22	1	6	16
PWY-6475	<i>trans</i>-lycopene biosynthesis II (plants)	0	189	0	0	0	0	0	0	0	141	0	0	0	0	0	0	0	0	0	0	0	0	0	0	0	0	0	0	0	0	0	0	0	0	0	0	0	0	0	0	0	0	0	0	0	0	0	0
PWY-5747	2-methylcitrate cycle II	49	148	96	37	75	76	83	82	59	91	88	75	59	45	17	69	81	31	93	48	145	119	40	80	40	125	34	89	21	72	87	103	96	36	117	10	79	83	69	4	51	84	65	18	87	10	46	111
PWY-5830	CDP-ascarylose biosynthesis	0	0	0	0	0	0	0	0	0	0	0	0	0	0	0	0	0	0	0	0	0	0	0	0	0	0	0	0	0	0	0	0	1	0	0	0	0	0	0	0	0	0	0	0	0	0	0	0
ADENOSYLHOMOCYSCAT-PWY	methionine salvage II (mammalia)	50	0	67	0	58	0	0	93	73	0	51	35	0	0	0	0	0	0	0	70	0	0	0	0	0	122	0	74	0	0	0	106	0	0	0	0	109	0	0	0	0	74	64	0	0	0	0	0
PWY-5109	2-methylbutyrate biosynthesis	176	351	206	104	265	202	191	272	202	261	230	195	229	141	82	266	269	90	191	94	281	323	78	262	65	351	60	211	23	204	252	319	310	73	248	22	189	238	198	16	149	253	163	92	290	20	76	403
TRPKYNCAT-PWY	tryptophan degradation IV (via indole-3-lactate)	0	7	0	0	0	2	1	2	1	7	5	3	1	2	1	3	4	0	4	0	8	1	2	2	0	2	1	0	0	0	0	2	3	0	6	0	4	1	0	0	1	1	0	1	0	0	0	3
PWY-7112	4-hydroxy-2-nonenal detoxification	81	248	131	101	206	138	108	144	132	217	176	157	169	135	76	121	182	62	93	72	178	125	61	175	40	203	44	143	21	150	129	179	184	71	161	24	137	122	100	17	98	160	115	63	125	18	73	161
PWY-6324	rebeccamycin biosynthesis	1	18	2	0	0	0	2	0	0	0	2	0	1	0	0	0	1	2	1	0	0	1	0	2	4	2	1	1	0	0	5	1	0	0	0	0	0	1	2	0	1	3	1	0	1	0	0	3
PWY-6549	glutamine biosynthesis III	269	769	507	241	474	470	550	527	403	583	552	461	425	315	240	463	530	305	386	329	603	622	251	564	236	778	202	516	79	483	492	642	581	211	511	97	505	488	371	68	335	525	452	215	616	100	235	782
PWY-2661	trehalose biosynthesis V	3	19	6	9	12	3	6	2	6	9	4	1	3	6	18	4	4	2	4	0	6	10	0	14	0	8	1	4	1	6	2	7	1	0	7	0	10	8	5	0	5	5	5	0	1	0	6	5
PWY-5768	pyruvate fermentation to acetate VIII	141	330	182	126	223	175	177	203	155	233	246	186	178	152	90	190	227	119	117	0	237	251	91	215	107	289	0	210	44	226	189	249	218	0	174	0	181	184	148	0	126	229	185	91	234	0	0	277
PWY-5947	lutein biosynthesis	0	1	0	0	0	0	0	0	0	0	1	0	0	0	0	0	0	0	2	0	0	0	0	0	0	0	0	0	0	0	0	0	0	0	0	0	0	0	0	0	0	0	0	0	0	0	0	0
PWY-5177	glutaryl-CoA degradation	269	517	366	197	429	342	357	443	331	380	0	315	328	226	148	416	430	158	253	187	375	517	151	442	0	617	110	390	53	394	0	533	472	141	347	0	344	370	323	31	0	426	313	149	457	0	124	638
PWY-6510	methanol oxidation to formaldehyde II	4	4	1	1	7	3	3	7	8	11	6	11	3	7	5	5	3	0	3	1	2	4	1	5	1	7	1	3	0	3	3	6	3	1	0	0	5	3	4	0	3	10	5	0	5	0	2	6
PWY-5810	usnate biosynthesis	1	43	2	6	3	3	0	0	2	24	16	11	4	2	3	2	12	11	32	0	41	0	0	1	0	2	0	4	2	4	0	4	2	0	40	0	0	0	1	0	0	6	1	0	1	0	0	2
PWY-7090	UDP-2,3-diacetamido-2,3-dideoxy-alpha-D-mannuronate biosynthesis	0	2	0	0	0	0	0	0	0	0	0	0	0	0	0	0	0	0	0	0	0	0	0	0	0	0	0	0	0	1	0	0	0	0	1	0	0	0	0	0	0	0	0	0	0	0	0	0
PWY-1622	formaldehyde assimilation I (serine pathway)	111	313	223	123	226	181	206	257	175	269	258	180	180	120	101	194	243	125	149	132	242	267	103	259	91	313	73	213	34	207	249	262	230	105	250	44	213	201	181	23	137	258	195	96	267	40	98	344
PWY-3841	folate transformations II	0	0	0	0	0	0	0	0	0	0	0	0	0	0	0	0	0	0	0	0	0	0	173	0	0	0	0	0	0	0	0	0	0	0	0	0	0	0	0	0	0	0	0	0	0	0	0	0
PWY-5283	lysine degradation V	0	0	0	0	0	0	0	0	0	0	0	0	0	0	0	0	0	0	0	0	0	0	0	0	0	0	0	0	0	0	0	0	0	0	0	0	0	0	0	0	0	0	0	0	0	0	0	0
PWY-2221	Entner-Doudoroff pathway III (semi-phosphorylative)	99	295	145	91	176	134	114	170	130	259	211	166	156	122	96	158	175	90	116	85	209	163	78	190	63	237	66	147	28	152	154	195	182	64	180	21	141	156	149	19	102	195	147	56	187	16	75	238
PWY-6763	salicortin biosynthesis	16	59	31	13	28	26	37	36	30	29	24	19	10	11	9	24	30	16	17	21	28	38	13	36	12	50	13	26	2	27	40	52	34	13	29	5	25	31	29	5	20	31	22	10	41	3	15	45
PWY-6915	pentalenolactone biosynthesis	0	0	0	0	0	0	0	0	0	0	0	0	0	0	0	0	0	0	0	0	0	0	0	0	0	0	0	0	0	0	0	0	0	0	0	0	0	0	0	0	0	0	0	0	0	0	0	0
PWY-5726	deethylsimazine degradation	5	2	6	1	7	6	3	8	7	8	11	6	4	4	5	3	9	3	2	0	0	8	0	9	1	9	0	5	0	2	3	8	10	1	2	0	4	10	5	0	5	5	5	0	4	0	0	5
PWY-6932	selenate reduction	9	26	7	9	22	13	6	21	13	19	17	30	28	31	24	15	25	2	9	3	26	15	1	14	2	19	1	11	2	17	11	18	17	3	8	1	12	12	12	0	13	20	13	3	18	3	3	18
PWY-3821	galactose degradation III	26	119	57	34	84	56	86	94	39	87	116	161	182	208	173	51	160	35	44	36	84	119	33	72	39	127	14	81	9	86	94	90	81	25	62	9	74	89	60	3	48	81	76	30	104	9	38	148
PWY-5314	lysine degradation VIII	0	0	0	0	1	0	0	0	0	0	0	0	0	0	1	0	0	0	0	0	0	0	0	0	0	0	0	0	0	0	0	0	0	0	0	0	0	0	0	0	0	0	0	0	0	0	0	0
PWY-6098	diploterol and cycloartenol biosynthesis	4	0	1	1	2	4	3	2	4	2	5	3	1	1	1	2	7	0	0	1	4	3	2	4	0	7	0	3	0	0	3	10	10	1	0	0	3	7	5	0	0	3	3	0	4	0	1	7
PWY-6580	L-1-phosphatidyl-inositol biosynthesis (Mycobacteria)	0	0	0	0	0	0	0	0	0	0	6	0	0	0	0	0	0	0	0	0	0	0	0	0	0	0	0	0	0	0	0	0	0	0	0	0	0	0	0	0	0	0	0	0	0	0	0	0
PWY-5672	ginsenoside biosynthesis	0	0	0	0	0	0	0	0	0	0	0	0	0	0	0	0	0	0	0	0	0	0	0	0	0	0	0	0	0	0	0	0	0	0	0	0	0	0	0	0	0	0	0	0	0	0	0	0
PWY-5989	stearate biosynthesis II (bacteria and plants)	71	182	92	50	115	72	92	115	93	137	144	133	140	98	61	91	162	41	98	52	163	128	55	133	40	146	46	97	18	103	113	133	147	49	116	12	88	101	79	9	73	138	82	47	115	22	51	154
P163-PWY	lysine fermentation to acetate and butyrate	247	0	300	172	451	283	218	367	281	362	383	307	336	230	237	365	433	135	0	0	419	410	108	387	93	531	0	330	32	333	339	470	416	104	353	37	261	303	312	0	234	408	257	0	362	0	110	510
PWY-6223	gentisate degradation	0	0	0	0	0	0	0	0	0	0	0	0	0	0	0	0	0	0	0	0	0	0	0	0	0	0	0	0	0	0	1	0	0	0	0	0	0	0	0	0	0	0	0	0	0	0	0	0
PWY-5419	catechol degradation to 2-oxopent-4-enoate II	0	3	0	2	3	0	0	0	0	0	0	1	3	0	0	1	0	0	0	0	0	0	0	0	0	2	0	0	0	0	0	2	2	0	0	0	0	0	0	0	0	0	0	0	0	0	0	3
SORBDEG-PWY	sorbitol degradation II	0	0	0	0	0	0	0	0	0	0	0	0	0	1	0	0	0	0	0	0	1	0	0	0	0	0	0	0	0	0	0	0	0	0	0	0	0	0	0	0	0	0	0	0	0	0	0	0
PWY-6673	caffeoylglucarate biosynthesis	1	0	0	0	0	1	0	0	0	0	0	0	0	0	0	0	0	0	0	0	0	0	0	0	0	0	0	0	0	0	0	0	0	0	0	0	0	0	0	0	0	0	0	0	0	0	0	0
PWY66-241	bupropion degradation	0	2	0	0	0	1	0	2	0	3	4	1	0	1	0	0	1	0	1	0	3	3	0	0	0	3	0	0	0	0	0	1	1	0	1	0	0	0	0	0	0	0	0	0	1	0	0	0
PWY-3661	glycine betaine degradation	295	0	514	0	343	0	0	548	397	0	429	352	0	0	0	0	0	0	0	335	0	0	0	0	0	679	0	521	0	0	0	652	0	0	0	0	484	0	0	0	0	532	401	0	0	0	0	0
PWY-5921	L-glutamine biosynthesis II (tRNA-dependent)	30	95	42	18	41	41	43	64	53	67	45	42	41	28	29	39	41	40	35	39	61	66	31	58	28	74	19	51	4	50	59	63	52	32	49	11	49	54	41	8	31	62	50	19	55	10	24	67
PWY-6529	chlorate reduction	3	0	1	1	2	4	1	3	1	2	9	9	8	2	1	1	10	0	0	0	1	4	0	1	1	3	0	2	0	3	5	3	9	0	0	0	1	5	2	1	2	5	3	0	4	0	0	5
PWY-5508	adenosylcobalamin biosynthesis from cobyrinate <i>a,c</i>-diamide II	21	34	31	0	0	31	30	26	31	41	61	37	61	46	38	32	56	18	10	13	0	29	15	41	13	38	14	33	6	39	24	38	32	17	20	8	30	29	26	0	23	52	32	16	37	9	21	39
PWY-6731	starch degradation III	0	93	0	0	0	0	0	0	0	76	0	0	26	0	0	0	0	0	34	0	0	0	0	0	0	0	0	0	0	0	0	0	0	0	0	0	0	0	0	0	0	42	0	0	0	0	31	0
PWY-3221	dTDP-L-rhamnose biosynthesis II	0	0	0	0	0	0	0	0	0	0	0	0	0	0	0	0	0	0	0	0	0	0	0	0	0	0	0	0	0	0	0	0	0	0	0	1	0	0	0	1	0	0	0	0	0	0	0	0
PCEDEG-PWY	tetrachloroethene degradation	0	0	0	0	0	0	0	0	0	0	0	0	0	0	2	0	0	0	0	0	0	0	0	1	0	0	0	0	0	0	0	0	0	0	0	0	0	0	0	0	0	0	0	0	0	0	0	0
PWY-6695	oxalate degradation II	12	7	10	4	6	11	7	17	13	19	4	4	13	9	1	22	7	4	10	2	10	27	3	31	4	22	3	11	0	11	14	15	27	6	3	3	7	10	11	1	7	15	7	2	16	4	6	19
PYRIDOXSYN-PWY	pyridoxal 5-phosphate biosynthesis I	60	262	129	86	191	116	157	165	93	199	151	119	113	82	79	107	152	70	91	87	189	190	75	159	76	212	47	173	23	151	142	191	141	56	138	25	123	132	115	20	98	149	106	48	162	22	69	231
PWY-7013	L-1,2-propanediol degradation	0	0	0	0	0	0	0	0	0	0	0	0	0	0	0	0	0	0	0	0	0	0	0	0	0	0	0	0	0	0	0	0	0	0	0	0	0	0	0	0	0	0	0	0	0	0	0	0
PWY-6642	(<i>R</i>)-cysteate degradation	0	0	0	0	0	0	0	0	0	0	0	0	0	0	0	0	0	0	0	0	0	0	0	0	0	0	0	0	13	0	0	0	0	0	0	0	0	0	0	20	0	0	0	0	0	0	0	0
PWY-5891	menaquinol-11 biosynthesis	7	10	9	2	5	6	7	9	9	10	11	12	22	12	3	6	11	3	4	4	11	10	3	4	3	9	3	7	1	7	7	8	8	4	6	4	11	6	10	2	4	5	5	4	4	1	2	11
PWY-5135	xanthohumol biosynthesis	3	0	0	0	0	2	1	2	3	1	0	0	3	1	0	3	2	0	0	1	0	3	1	1	1	5	1	3	0	2	0	4	3	2	0	0	3	1	0	0	0	1	3	1	2	0	1	2
PWY-3722	glycine betaine biosynthesis II (Gram-positive bacteria)	70	152	107	57	111	109	112	116	89	116	126	87	82	52	23	106	103	48	73	51	82	146	61	134	43	165	43	131	24	119	141	166	159	43	91	19	106	101	86	6	86	119	97	38	127	21	34	175
ALKANEMONOX-PWY	two-component alkanesulfonate monooxygenase	13	28	0	12	37	0	0	16	11	33	18	17	15	0	0	9	31	0	5	0	21	14	0	15	0	24	0	19	0	0	13	20	14	0	21	0	0	0	15	0	0	0	0	0	12	0	0	20
PWY-5805	nonaprenyl diphosphate biosynthesis I	0	1	0	0	0	0	0	0	0	1	0	0	0	0	0	0	0	0	0	0	0	0	0	0	1	0	0	0	0	0	0	0	0	0	0	0	0	0	0	0	0	0	0	0	0	0	0	0
P141-PWY	atrazine degradation I (aerobic)	1	1	0	0	2	2	1	1	1	1	0	2	2	1	3	3	4	2	1	1	2	1	0	5	0	3	1	0	0	3	3	1	4	0	1	0	1	4	4	0	0	2	0	1	3	0	0	2
PWY-401	glycolipid biosynthesis	0	1	0	0	0	0	0	0	0	4	0	0	0	0	3	0	0	0	0	0	2	0	0	0	0	0	0	0	0	0	0	0	0	0	0	0	0	0	0	0	0	0	0	0	0	0	0	0
PWY-6799	fatty acid biosynthesis (plant mitochondria)	0	51	36	17	36	0	0	0	0	42	36	0	0	46	26	0	0	0	15	0	43	0	0	0	0	0	0	0	5	0	0	0	0	0	30	0	0	0	0	1	0	0	0	0	0	0	0	0
PWY0-661	PRPP biosynthesis II	0	0	0	0	0	0	0	0	0	0	0	0	0	0	0	0	0	0	0	0	0	0	0	0	0	0	0	0	0	0	0	0	0	0	0	0	0	0	0	0	0	0	0	0	0	0	0	0
PWY-6893	thiamin diphosphate biosynthesis II (Bacillus)	17	98	50	29	61	41	66	65	28	79	59	57	39	39	22	39	71	25	33	41	56	71	39	78	30	95	17	60	9	63	69	77	73	20	63	3	62	65	41	0	34	53	36	30	68	4	28	121
PWY-6967	methylamine degradation I	0	0	0	0	0	0	0	0	0	2	1	0	0	0	0	0	2	0	0	0	0	0	0	0	0	0	0	0	0	0	0	0	0	0	0	0	0	0	0	0	0	0	0	0	0	0	0	0
PWY-5382	hydrogen oxidation II (aerobic, NAD)	12	2	37	16	22	12	29	18	15	2	8	5	9	12	37	18	8	19	0	21	0	30	12	45	16	35	11	42	7	31	32	38	35	17	4	5	30	23	15	6	17	23	19	8	36	5	22	48
PWY-5928	(4<i>R</i>)-carvone biosynthesis	0	0	0	0	0	0	0	0	0	0	0	0	0	0	0	0	0	0	0	0	0	0	0	0	0	1	0	0	0	0	0	0	0	0	0	0	0	0	0	0	0	0	0	0	0	0	0	0
PWY-6609	adenine and adenosine salvage III	37	50	69	62	108	48	56	59	37	42	82	50	60	45	53	51	72	19	8	34	32	66	32	63	30	81	22	66	19	69	59	63	71	22	35	11	54	57	58	0	46	62	53	26	72	9	24	94
PWY-5750	itaconate biosynthesis	34	121	42	21	62	44	53	49	34	90	69	70	58	40	23	41	73	32	74	29	121	67	30	53	20	69	26	57	0	59	48	72	62	19	121	0	54	43	48	0	34	61	43	23	53	0	30	82
PWY-5704	urea degradation II	14	11	25	12	23	19	26	29	33	18	40	33	31	21	8	25	43	10	0	12	4	24	11	39	11	31	9	32	8	27	19	24	41	12	0	5	17	26	26	3	12	50	26	6	30	5	14	34
PWY-3121	linamarin degradation	18	31	20	7	26	18	17	19	20	8	19	19	15	10	20	25	19	9	8	17	25	29	3	24	10	29	5	18	2	16	18	21	22	10	20	4	34	17	11	2	22	21	15	10	15	2	21	26
PWY-4981	proline biosynthesis II (from arginine)	26	105	64	27	59	59	95	78	48	89	65	62	39	31	37	59	61	41	36	49	63	90	44	96	44	103	27	73	4	61	108	107	89	35	60	11	84	83	62	8	46	81	60	29	90	8	40	130
TRNA-CHARGING-PWY	tRNA charging	416	1554	807	537	1014	789	1070	1017	610	1293	1060	795	605	517	486	747	916	532	634	612	1106	1155	580	1022	535	1378	383	1009	136	922	1110	1332	1035	444	965	174	984	936	780	92	593	952	799	477	1108	152	468	1569
PWY-6125	guanosine nucleotides <i>de novo</i> biosynthesis	225	1312	400	200	374	376	493	429	304	604	501	581	337	263	141	338	410	236	484	282	705	592	233	461	289	575	155	413	73	428	509	528	486	184	532	75	442	461	384	55	297	447	380	172	451	71	163	719
CARNMET-PWY	carnitine degradation I	11	10	18	7	24	16	11	23	16	18	21	16	25	7	8	20	26	7	3	4	12	24	3	30	8	29	4	15	3	18	17	24	28	8	9	3	10	13	22	1	12	22	15	5	18	3	3	23
GLUT-REDOX-PWY	glutathione redox reactions II	6	16	6	2	5	6	2	9	6	17	14	5	14	8	2	4	19	5	7	2	14	8	0	12	0	12	2	7	3	5	3	10	8	0	8	0	3	6	2	1	2	14	8	1	8	0	9	12
PWY-5207	coenzyme B/coenzyme M regeneration	9	0	18	11	11	17	10	15	14	0	20	11	18	32	67	12	14	6	0	13	0	11	9	19	8	24	5	21	7	19	11	15	20	8	0	8	8	9	10	5	11	22	14	7	13	7	6	15
PWY-1081	homogalacturonan degradation	0	0	0	0	0	0	0	0	0	0	0	0	0	1	3	0	0	0	0	0	1	0	0	3	0	1	0	0	0	0	0	1	3	0	0	0	0	0	0	0	0	1	0	0	0	0	0	0
PWY-6675	sulfur oxidation IV (intracellular sulfur)	10	19	10	14	23	15	2	11	16	26	37	33	41	40	23	17	53	5	4	6	9	10	0	30	5	28	2	21	5	20	7	21	23	5	4	2	13	13	11	2	6	31	21	3	18	0	6	22
PWY-5826	hypoglycin biosynthesis	44	99	42	28	31	31	33	59	46	63	59	37	50	29	18	48	50	21	46	27	80	69	20	75	17	78	18	30	9	36	56	69	82	16	63	9	46	61	49	10	41	56	49	14	64	6	18	81
PWY-5280	lysine degradation IV	0	0	0	0	0	0	0	0	0	0	0	0	0	0	0	0	0	0	0	0	0	0	0	0	0	0	0	0	1	0	0	0	0	0	0	0	0	0	0	0	0	0	0	0	0	0	0	0
TRYPDEG-PWY	tryptophan degradation II (via pyruvate)	0	0	0	0	0	0	0	0	0	0	0	0	0	0	1	0	0	0	0	0	0	0	0	0	0	0	0	0	0	0	0	0	0	0	0	0	0	0	0	0	0	0	0	0	0	0	0	0
PWY-6	GDP-L-fucose biosynthesis II (from L-fucose)	0	0	1	0	0	0	0	2	1	0	0	0	0	0	0	0	1	0	0	0	0	0	0	1	0	0	0	0	0	0	0	0	0	0	0	0	0	0	0	0	0	0	0	0	0	0	0	0
ETHYL-PWY	ethylene biosynthesis I (plants)	0	0	0	0	0	7	0	0	0	0	0	0	0	0	0	5	0	0	0	0	0	8	0	8	0	11	0	0	0	0	0	6	11	0	0	0	0	0	0	0	0	13	0	0	0	0	0	0
ARG-PRO-PWY	arginine degradation VI (arginase 2 pathway)	35	102	51	33	72	44	70	61	41	71	44	41	33	24	34	52	44	26	38	34	70	67	29	75	32	65	20	63	8	58	74	75	73	25	62	10	64	60	42	9	39	61	51	24	63	9	36	96
PWY-6133	(S)-reticuline biosynthesis II	0	5	0	0	0	0	0	0	0	0	5	0	0	2	0	0	0	1	1	0	0	0	0	0	0	0	0	0	0	0	0	0	0	0	4	1	0	0	0	0	0	0	0	0	0	0	0	0
PWY-6861	the visual cycle I (vertebrates)	0	0	0	0	0	0	0	0	0	0	0	1	0	0	0	0	0	0	0	0	0	0	0	0	0	0	0	0	0	0	0	0	0	0	0	0	0	0	0	0	0	0	0	0	0	0	0	0
CITRULLINE-DEG-PWY	citrulline degradation	11	36	30	7	13	25	33	36	16	33	38	32	18	15	3	22	26	18	7	18	15	36	20	34	21	51	12	23	2	23	51	44	37	12	20	4	36	40	35	1	23	34	22	9	42	1	16	52
PWY-5209	methyl-coenzyme M oxidation to CO<sub>2</sub>	6	10	15	4	0	8	14	7	8	0	9	12	12	0	9	5	14	0	6	3	14	15	0	10	6	11	0	17	0	0	10	15	12	0	4	0	0	8	8	0	6	11	11	0	10	0	0	12
PWY0-1298	pyrimidine deoxyribonucleosides degradation	154	335	195	153	254	201	188	217	162	213	267	189	181	139	85	203	248	124	115	105	225	269	106	234	117	313	84	226	60	261	199	267	233	106	171	0	199	198	161	30	145	256	197	95	256	58	86	290
PWY-6057	dimethyl sulfide degradation III (oxidation)	1	0	3	1	1	1	1	0	0	0	2	1	1	1	2	0	1	0	0	0	0	1	1	0	1	1	1	4	0	1	1	0	0	0	0	0	1	1	1	0	1	2	4	2	1	0	1	1
ARGDEG-IV-PWY	arginine degradation VIII (arginine oxidase pathway)	0	0	0	0	3	0	0	7	0	0	0	0	0	0	0	0	0	0	0	0	0	0	0	12	0	15	0	0	0	9	0	17	17	0	0	0	0	0	0	0	0	0	0	0	0	0	0	0
PWY-6945	cholesterol degradation to androstenedione I (cholesterol oxidase)	252	0	457	204	411	397	434	452	375	0	450	348	320	265	240	395	476	189	0	236	0	540	218	450	189	684	148	471	0	466	499	627	454	173	0	97	425	415	325	38	281	501	385	166	478	82	174	642
PWY-3861	mannitol degradation II	0	80	0	0	39	20	0	0	0	51	36	0	17	16	19	0	31	0	12	0	38	0	0	0	0	57	0	0	0	0	0	70	0	0	47	0	0	0	0	3	0	0	0	8	0	0	0	0
PWY-5835	geranyl acetate biosynthesis	0	0	0	0	0	0	0	0	0	0	0	0	0	0	2	0	0	0	0	0	0	0	0	0	0	0	0	0	0	0	0	0	0	0	0	0	0	0	0	0	0	0	0	0	0	0	0	0
PWY0-1477	ethanolamine utilization	0	0	0	0	0	0	0	0	0	0	0	1	0	2	5	0	0	0	0	0	0	0	0	0	0	0	0	0	0	0	0	0	0	0	0	0	3	1	0	0	2	0	0	0	0	0	0	0
PWY-6791	xyloglucan degradation I (endoglucanase)	4	22	21	20	40	16	9	13	15	20	17	6	11	6	38	12	11	10	10	10	16	12	8	16	7	20	11	21	4	23	18	8	7	11	14	3	22	20	11	0	14	22	12	5	18	4	16	22
3-HYDROXYPHENYLACETATE-DEGRADATION-PWY	4-hydroxyphenylacetate degradation	32	0	33	19	32	37	23	32	46	57	39	34	41	26	0	38	36	0	22	25	0	55	21	74	18	50	12	41	0	41	34	55	81	15	0	0	45	32	39	0	27	52	29	12	37	0	20	62
PWY-5740	GDP-L-colitose biosynthesis	0	0	3	1	0	0	0	0	1	0	0	0	0	0	0	0	0	0	0	0	0	0	0	0	0	0	0	0	1	0	0	0	0	0	0	0	0	0	0	0	0	0	0	0	0	0	0	0
PWY0-541	cyclopropane fatty acid (CFA) biosynthesis	17	101	42	4	19	39	61	54	26	102	81	44	26	19	3	30	67	39	41	44	48	49	31	49	32	68	25	53	0	37	65	77	65	35	59	11	64	48	31	3	38	51	40	19	61	7	31	83
PWY-5985	trehalose biosynthesis VII	0	1	0	0	2	0	0	0	0	0	0	0	0	1	1	0	0	0	0	0	0	0	0	0	0	0	0	0	0	0	0	0	0	0	0	0	0	0	0	0	0	0	0	0	0	0	0	0
PWY-5883	ephedrine biosynthesis	0	0	0	0	0	0	0	0	0	0	0	0	0	0	0	0	0	0	0	0	0	0	0	0	1	0	0	0	0	0	0	0	0	0	0	0	0	0	0	0	1	0	0	0	0	0	0	0
PWY-6523	intra-aerobic nitrite reduction	4	3	8	33	50	2	1	4	2	4	27	24	32	25	34	6	18	10	0	2	1	2	1	6	1	15	2	14	0	21	1	6	0	2	0	0	2	4	3	0	3	18	23	1	5	0	4	13
PWY-5366	palmitoleate biosynthesis II	1	1	1	0	0	0	1	0	0	3	1	1	1	0	0	0	3	0	2	0	1	1	0	1	0	0	0	0	0	0	0	0	0	0	0	0	0	0	0	0	1	1	0	0	0	0	0	1
CYSTSYN-PWY	cysteine biosynthesis I	25	95	36	26	67	43	58	47	28	62	64	45	40	33	20	41	46	28	32	37	49	59	24	51	21	62	15	46	8	35	63	54	61	19	60	4	38	50	36	5	21	42	36	16	60	7	20	84
PWY-5168	ferulate and sinapate biosynthesis	10	43	16	5	12	7	8	7	8	14	10	8	9	1	1	11	9	6	20	2	22	8	4	4	3	11	6	8	0	7	6	13	5	2	12	1	10	9	11	5	11	13	12	7	5	1	11	9
PWY-5120	geranylgeranyldiphosphate biosynthesis	6	18	10	1	8	4	6	10	10	22	11	6	2	2	0	9	7	10	7	11	16	15	12	17	2	18	7	13	0	5	14	18	14	7	20	3	19	14	11	0	4	11	14	4	18	0	5	23
PWY-6989	(-)-camphor degradation	0	0	0	0	0	0	0	1	0	0	0	0	0	0	0	0	0	0	0	0	0	0	0	1	0	0	0	0	0	0	0	1	0	0	0	0	0	1	0	0	0	0	0	0	0	0	0	0
PWY-7031	undecaprenyl diphosphate-linked heptasaccharide biosynthesis	0	0	0	0	0	0	0	0	0	0	0	0	0	0	0	0	0	0	0	0	0	0	0	0	0	0	0	0	0	0	0	0	0	0	0	0	0	0	0	0	0	0	0	0	0	0	0	0
P282-PWY	nitrite oxidation	9	0	1	0	1	2	1	6	2	3	11	7	5	5	1	5	10	0	0	0	0	7	0	4	0	5	0	3	0	2	5	3	5	0	0	0	0	3	3	0	2	5	3	0	6	0	0	6
PWY-6153	autoinducer AI-2 biosynthesis I	0	0	0	0	0	0	0	0	0	0	0	0	0	2	2	0	0	0	0	0	0	0	0	0	0	0	0	0	0	0	0	0	0	0	0	0	0	0	0	0	0	0	0	0	0	0	0	0
PPGPPMET-PWY	ppGpp biosynthesis	24	75	43	30	53	40	39	60	29	67	67	62	46	40	29	52	76	34	24	39	49	57	27	61	31	74	20	53	11	54	52	63	59	26	34	14	52	52	41	12	36	58	45	26	65	8	33	84
PYRUVOX-PWY	pyruvate oxidation pathway	21	46	43	21	32	44	53	58	41	51	53	36	24	17	11	35	43	27	15	39	24	57	31	45	24	65	19	60	7	32	54	60	29	14	24	15	47	46	41	4	32	39	42	26	48	8	21	87
ILEUSYN-PWY	isoleucine biosynthesis I (from threonine)	104	298	149	102	179	132	162	194	135	258	227	175	189	144	76	150	183	71	134	101	235	227	81	200	76	263	65	164	17	147	198	222	205	75	184	24	183	166	128	18	114	194	138	76	192	24	72	276
PWY0-1313	acetate conversion to acetyl-CoA	6	30	10	8	12	14	11	19	13	40	24	19	20	15	17	20	28	11	14	11	20	24	12	13	14	31	8	16	2	25	24	31	27	14	22	2	15	18	16	6	15	23	11	11	20	3	9	31
PWY-6536	4-aminobutyrate degradation III	14	26	25	12	27	30	21	19	29	27	16	17	15	15	22	25	20	14	10	18	19	28	15	34	13	41	8	24	5	18	23	27	33	9	18	10	35	24	23	3	14	29	24	10	21	8	12	32
GLUTAMATE-SYN2-PWY	glutamate biosynthesis II	8	23	10	8	14	7	5	13	11	14	16	19	15	12	9	12	22	4	4	8	2	9	5	20	5	16	4	3	0	6	14	14	20	5	5	2	8	15	11	4	6	15	12	5	10	4	7	19
PWY-7011	2-isopropylphenol degradation	0	1	0	0	0	0	0	0	0	1	1	1	0	0	0	0	1	0	0	0	0	0	0	0	0	0	0	0	0	0	0	0	0	0	0	0	0	0	0	0	0	0	0	0	0	0	0	0
CATECHOL-ORTHO-CLEAVAGE-PWY	catechol degradation to beta-ketoadipate	13	12	14	25	29	10	10	19	23	17	13	11	6	11	8	13	14	7	0	0	8	14	5	11	0	24	0	18	0	17	15	21	14	5	0	0	12	16	14	0	8	15	12	3	12	4	6	13
PWY-5436	threonine degradation IV	137	355	177	134	229	173	175	198	148	235	263	189	176	134	75	188	245	119	128	89	240	253	87	207	101	277	70	210	51	226	186	233	205	0	184	46	170	175	147	28	122	233	182	88	233	52	73	277
PWY-3602	carnitine degradation II	1	0	1	0	0	0	0	0	0	1	1	0	0	0	0	2	2	1	0	0	0	1	0	0	1	0	0	1	0	1	1	1	1	0	0	0	0	2	1	0	1	2	3	0	1	0	0	1
PARATHION-DEGRADATION-PWY	parathion degradation	1	4	1	0	2	3	4	8	2	4	5	0	5	4	2	5	4	0	1	0	1	4	2	3	1	9	1	1	0	3	5	9	6	2	4	1	2	2	2	0	1	2	5	0	3	0	1	6
PWY-5996	oleate biosynthesis II (animals)	29	148	59	55	93	42	36	40	51	83	70	76	48	35	12	36	68	16	56	20	86	52	19	51	17	60	14	48	5	50	42	54	42	19	70	7	46	32	43	5	34	69	36	23	45	6	12	58
PWY-5054	sorbitol biosynthesis I	0	0	0	0	0	0	0	0	0	0	0	0	0	63	0	0	0	0	0	0	0	0	0	0	0	0	0	0	0	0	0	0	0	0	0	0	0	0	0	0	0	0	0	0	0	0	0	0
MENAQUINONESYN-PWY	menaquinol-8 biosynthesis	10	25	13	3	12	11	9	16	16	23	22	21	37	29	20	12	24	8	9	6	22	20	3	15	5	21	4	15	2	9	15	17	16	6	15	3	18	18	14	1	11	16	11	7	11	2	6	23
PWY-6389	(<i>S</i>)-acetoin biosynthesis	0	88	0	0	0	0	0	0	0	0	0	0	0	0	0	0	0	0	53	0	0	0	0	0	0	0	0	0	0	0	0	0	0	0	0	0	0	0	0	0	0	0	0	0	0	0	0	0
PWY-7118	chitin degradation to ethanol	182	466	309	145	291	277	330	309	269	375	320	223	241	157	118	282	288	142	196	205	305	374	147	409	127	467	97	317	34	296	326	475	441	148	249	43	296	316	246	20	188	323	230	109	320	39	134	464
DENITRIFICATION-PWY	nitrate reduction I (denitrification)	13	0	24	52	80	8	0	13	6	18	109	114	136	136	156	0	77	23	0	0	0	13	0	41	0	59	0	41	2	45	12	28	0	0	0	0	0	11	0	0	10	74	76	0	17	0	0	50
PWY-6714	L-rhamnose degradation III	3	7	7	4	6	0	0	12	10	7	0	18	23	8	1	0	9	2	4	2	6	0	3	0	0	0	3	10	1	8	0	11	9	2	6	0	4	0	0	1	5	12	6	4	0	3	2	15
PWY-5250	methanogenesis from trimethylamine	44	38	67	65	78	44	38	44	49	32	45	47	47	44	85	71	68	24	5	24	16	73	22	60	24	93	17	83	36	90	53	57	58	20	18	12	37	53	51	13	44	68	51	25	62	16	23	86
P162-PWY	glutamate degradation V (via hydroxyglutarate)	196	364	235	133	362	216	154	278	231	268	311	281	307	215	191	278	385	96	189	92	289	303	92	312	0	421	74	252	32	257	247	353	325	89	267	0	206	239	257	33	0	344	214	112	264	0	104	378
PWYG-321	mycolate biosynthesis	90	229	137	68	156	101	109	159	118	157	175	166	172	123	94	127	190	54	124	76	206	176	74	176	49	198	59	128	20	142	155	172	201	71	148	15	121	134	112	10	101	182	108	59	151	27	68	199
PWY-5943	beta-carotene biosynthesis	0	0	1	0	0	0	0	0	0	1	0	1	1	0	0	0	1	0	2	0	4	0	0	0	0	0	0	0	0	0	0	0	0	0	3	0	0	0	0	0	0	0	0	0	0	0	0	0
PWY-5533	acetone degradation II (to acetoacetate)	0	0	1	0	0	0	0	0	1	4	0	0	0	0	1	0	1	0	0	0	0	0	0	0	0	0	0	0	0	0	0	0	1	0	0	0	0	0	0	0	0	0	0	0	0	0	0	0
PWY-6423	hemoglobin degradation	3	0	2	0	0	1	1	1	2	4	1	0	3	1	2	1	1	1	2	0	3	2	0	4	0	2	0	1	0	0	3	3	3	0	4	1	3	1	2	0	1	0	0	1	0	0	0	3
P101-PWY	ectoine biosynthesis	0	0	0	0	0	0	0	0	0	0	0	0	0	0	0	0	0	0	0	0	0	0	0	0	0	0	0	0	0	0	0	0	0	0	0	0	0	0	0	0	0	40	0	0	45	0	0	0
PWY-6748	nitrate reduction VII (denitrification)	13	0	24	52	80	8	0	13	6	18	109	114	136	136	153	0	77	23	0	0	0	13	0	41	0	59	0	41	2	45	12	28	0	0	0	0	0	11	0	0	10	74	76	0	17	0	0	50
PWY0-1356	formate to dimethyl sulfoxide electron transfer	0	0	0	0	0	0	0	0	0	0	19	9	0	14	0	0	0	0	0	0	0	0	0	0	0	0	0	0	0	9	0	0	0	0	0	0	0	0	0	0	0	0	7	0	0	0	0	0
PWY-6690	cinnamate and 3-hydroxycinnamate degradation to 2-oxopent-4-enoate	1	2	1	0	1	0	0	1	0	0	0	0	0	0	0	1	0	0	0	0	0	1	0	3	1	0	0	0	0	0	0	1	2	0	1	0	3	0	1	0	1	1	2	0	2	0	0	2
PWY-7022	paromamine biosynthesis II	0	0	0	0	0	0	0	0	0	0	0	0	0	0	1	0	0	0	0	0	0	0	0	0	0	0	0	0	0	0	0	0	0	0	1	0	0	0	0	0	0	0	0	0	0	0	0	0
ALANINE-SYN2-PWY	alanine biosynthesis II	0	1	7	1	1	7	2	4	4	3	5	9	4	2	0	5	4	0	0	0	1	6	1	3	0	4	0	7	0	3	3	4	0	0	1	0	2	3	2	0	2	3	3	0	2	0	0	3
MANNCAT-PWY	D-mannose degradation	9	70	19	10	38	19	40	35	18	46	34	30	16	14	18	24	30	10	10	28	28	37	29	40	17	55	21	22	1	34	46	69	47	20	43	2	33	32	22	1	16	29	26	7	40	4	16	64
ASPARAGINE-DEG1-PWY	asparagine degradation I	8	27	20	14	35	16	12	14	16	22	17	10	9	11	17	26	16	2	6	13	9	17	13	33	4	26	8	15	3	31	13	32	30	11	9	1	26	11	14	1	11	14	12	8	21	1	13	17
PWY-6178	2,4,6-trichlorophenol degradation	0	3	0	0	0	0	0	0	0	0	0	0	0	0	0	0	0	0	1	0	3	0	0	1	0	0	0	1	0	0	0	0	0	0	4	0	0	0	0	0	0	0	0	0	0	0	0	0
PWY-3181	tryptophan degradation VI (via tryptamine)	0	0	0	0	0	0	0	0	0	0	0	0	0	0	0	0	0	0	0	0	0	0	0	0	0	0	0	0	0	0	0	0	0	0	0	0	0	0	0	0	0	0	0	0	0	0	0	0
PWY-6082	alginate biosynthesis II	0	0	0	0	26	0	0	0	0	0	0	0	0	0	0	0	0	0	0	0	0	0	0	0	0	0	0	0	0	0	0	0	0	0	0	0	0	0	0	0	0	0	0	0	0	0	0	0
PWY-2941	lysine biosynthesis II	0	0	0	0	271	0	0	0	160	0	0	0	0	0	0	0	0	0	0	0	0	0	0	0	0	0	0	228	0	213	0	0	0	0	0	0	0	0	0	0	0	0	0	0	0	0	0	0
4-HYDROXYMANDELATE-DEGRADATION-PWY	4-hydroxymandelate degradation	0	0	0	0	0	0	0	0	0	0	0	0	64	0	0	0	0	0	32	0	0	0	0	0	0	0	0	0	0	20	0	39	0	0	0	0	16	0	0	0	0	0	0	0	0	0	0	0
GLUTAMINEFUM-PWY	glutamine degradation II	74	251	119	61	87	105	121	124	128	198	174	146	129	102	98	117	170	105	124	70	176	138	52	130	58	207	49	137	17	101	121	163	131	52	143	26	118	117	95	24	87	162	138	71	144	30	57	170
PWY0-501	lipoate biosynthesis and incorporation I	12	37	25	10	23	15	17	19	11	39	29	27	26	23	11	17	28	11	15	10	23	20	7	12	7	18	10	20	14	27	19	25	16	6	24	2	19	13	11	4	13	22	15	8	23	3	6	24
LYSINE-DEG1-PWY	lysine degradation II	15	66	28	29	70	22	44	32	29	42	27	15	11	9	17	37	19	13	25	24	46	40	17	32	16	69	9	29	8	52	43	60	45	11	51	4	34	37	32	0	27	26	19	9	40	3	15	56
PWY-4203	volatile benzenoid biosynthesis I (ester formation)	0	0	0	0	0	0	0	0	0	0	0	0	0	0	2	0	0	0	0	0	0	0	0	0	0	0	0	0	0	0	0	0	0	0	0	0	0	0	0	0	0	0	0	0	0	0	0	0
TRESYN-PWY	trehalose biosynthesis I	0	1	0	1	1	1	0	0	2	6	0	0	3	1	2	0	0	0	0	0	0	0	0	4	0	4	0	0	0	1	0	1	3	0	0	0	0	0	0	0	0	0	0	0	0	0	0	0
PWY-6708	ubiquinol-8 biosynthesis (prokaryotic)	75	191	101	69	142	87	134	145	85	156	121	136	118	102	74	98	157	81	76	65	133	164	69	131	68	192	51	137	24	148	140	187	158	51	114	22	134	122	97	14	80	141	100	54	141	19	84	206
PWY-5766	glutamate degradation X	8	23	10	8	14	7	5	13	11	14	16	19	15	12	9	12	22	4	4	8	2	9	5	20	5	16	4	3	0	6	14	14	20	5	5	2	8	15	11	4	6	15	12	5	10	4	7	19
PWY-7096	triclosan resistance	0	39	0	13	28	0	0	0	19	31	23	15	0	0	5	0	27	10	16	4	28	0	0	0	0	22	0	0	0	0	0	21	0	0	22	3	0	0	0	3	0	27	0	12	0	0	3	27
PWY-6644	fluoroacetate and fluorothreonine biosynthesis	166	341	216	145	250	205	200	241	174	228	260	209	177	138	87	211	249	132	119	111	233	283	106	238	116	319	84	228	51	261	222	279	239	99	178	54	207	214	176	0	147	267	210	104	263	54	87	328
ANAGLYCOLYSIS-PWY	glycolysis III (glucokinase)	148	511	234	187	340	200	252	308	164	376	323	275	252	217	212	240	310	138	173	142	338	312	138	300	138	393	107	282	42	259	300	341	283	108	334	47	246	271	209	31	182	308	242	112	316	34	115	399
CENTBENZCOA-PWY	benzoyl-CoA degradation II (anaerobic)	0	0	0	0	0	0	0	0	0	0	14	19	31	35	21	0	20	0	0	0	0	0	0	0	0	0	0	0	0	0	0	0	0	0	0	0	0	0	0	0	0	10	3	0	0	0	0	0
DHGLUCONATE-PYR-CAT-PWY	glucose degradation (oxidative)	59	97	59	0	47	79	37	70	74	81	62	43	49	31	7	97	51	29	43	40	90	59	33	96	24	110	29	54	3	60	60	131	109	36	56	0	72	52	59	5	29	84	48	16	68	9	25	110
PWY-5742	arginine degradation IX (arginine:pyruvate transaminase pathway)	4	0	8	0	0	10	6	0	9	0	0	0	0	0	0	0	0	0	0	0	0	14	0	13	0	0	0	9	0	0	13	0	17	0	0	0	7	6	0	0	6	0	0	0	0	0	0	13
PWY-5316	nicotine biosynthesis	0	0	35	0	0	0	0	46	0	0	0	0	0	0	0	0	0	0	0	0	0	57	21	60	0	60	0	40	0	0	0	52	0	0	51	0	0	0	0	0	0	55	31	0	47	0	0	0
PWY-6215	4-chlorobenzoate degradation	0	26	0	0	0	0	0	0	0	0	0	0	0	11	5	0	0	0	13	0	18	0	0	0	0	0	0	0	0	0	0	0	0	0	14	0	0	0	0	0	0	12	0	0	8	0	0	0
HEMESYN2-PWY	heme biosynthesis from uroporphyrinogen-III II	54	318	107	72	136	97	157	136	102	221	191	164	121	94	77	94	191	71	137	65	208	186	56	161	65	228	31	154	22	130	153	184	138	45	189	20	140	142	113	8	89	162	117	42	164	11	52	239
PWY-6993	nicotine degradation II	14	29	18	7	18	26	32	20	24	29	24	23	27	15	10	27	23	17	16	23	19	42	19	32	17	46	14	24	5	25	24	36	35	9	16	7	33	23	18	3	18	30	25	12	28	6	12	40
PWY-4081	glutathione redox reactions I	12	56	16	6	18	16	12	24	16	46	31	22	23	16	4	11	42	13	23	9	50	25	8	29	8	35	9	22	0	21	18	29	22	8	34	4	20	23	13	0	12	28	17	7	23	0	22	37
PWY-723	alkylnitronates degradation	40	96	55	71	124	32	34	47	37	67	74	55	72	55	67	44	82	27	41	15	70	51	16	36	12	70	12	62	10	67	40	52	26	10	50	7	37	41	44	8	38	60	53	14	54	11	26	74
P621-PWY	nylon-6 oligomer degradation	10	21	10	8	15	7	5	12	9	11	11	14	15	4	7	15	22	8	5	4	11	8	2	7	2	14	3	14	1	8	9	11	12	2	12	1	9	8	9	0	4	12	6	4	7	0	1	18
PWY-66	GDP-L-fucose biosynthesis I (from GDP-D-mannose)	1	35	0	0	0	4	16	11	0	19	20	48	18	28	21	5	19	1	7	9	11	12	3	0	1	11	1	6	0	9	14	16	13	2	20	1	13	15	4	0	9	10	4	3	15	1	3	16
PWY-6654	phosphopantothenate biosynthesis III	25	82	57	12	31	47	52	67	39	85	78	48	33	24	12	48	56	31	45	37	65	63	34	77	29	93	22	56	4	41	63	85	68	26	55	6	63	46	53	6	43	59	43	35	68	6	32	101
PWY-5147	oleate biosynthesis I (plants)	0	0	0	0	0	0	0	0	0	1	0	0	0	0	0	1	0	0	0	0	0	0	0	2	0	0	0	0	0	1	0	0	0	0	0	0	1	0	0	0	0	1	0	0	0	0	0	0
PWY-5770	phenazine-1-carboxylate biosynthesis	0	0	0	0	0	0	0	0	0	0	0	0	0	0	0	0	0	0	0	0	0	0	0	0	0	0	0	0	0	0	0	0	0	0	0	1	0	0	0	0	0	0	0	0	0	0	0	0
PWY-6576	dermatan sulfate degradation (metazoa)	63	103	85	66	136	39	38	53	61	57	66	44	39	28	40	49	60	0	42	0	142	79	0	47	0	83	0	108	18	71	54	71	52	24	79	0	53	50	64	0	48	77	61	27	89	8	19	86
PWY-6610	adenine and adenosine salvage IV	26	31	51	35	59	39	51	46	28	32	49	27	32	23	48	38	50	20	10	29	24	57	30	56	26	76	16	49	16	49	60	54	48	17	21	5	37	45	39	2	31	49	38	18	63	11	20	74
PWY-6261	thyroid hormone metabolism II (via conjugation and/or degradation)	1	0	0	1	0	0	0	0	4	0	1	1	2	2	1	1	0	1	0	0	0	0	0	4	0	3	0	0	0	0	1	4	4	0	0	0	0	1	0	0	1	3	3	0	2	0	0	1
PWY1F-823	leucopelargonidin and leucocyanidin biosynthesis	0	3	1	0	2	1	0	0	1	2	1	0	1	1	0	0	2	2	0	0	3	0	0	2	0	2	0	0	0	2	0	1	1	0	1	1	0	0	0	1	0	0	0	1	0	0	0	0
TRIGLSYN-PWY	triacylglycerol biosynthesis	0	90	63	41	91	51	86	66	50	63	73	64	54	40	50	54	70	38	35	37	58	74	0	65	38	97	0	80	0	77	71	95	0	0	48	18	90	65	58	0	48	67	68	37	71	0	0	101
LEUSYN-PWY	leucine biosynthesis	85	240	125	90	180	132	141	146	148	182	165	135	117	105	61	132	133	75	102	85	158	192	65	163	65	200	45	151	17	145	163	182	163	53	121	22	152	138	127	15	80	183	139	57	159	16	50	253
PHOSPHONOTASE-PWY	2-aminoethylphosphonate degradation I	139	312	174	127	217	182	179	206	161	201	238	171	162	138	77	196	222	115	113	97	212	250	97	214	103	293	78	208	45	222	184	257	220	95	163	48	178	184	150	32	126	242	180	95	234	58	82	274
PWY-735	jasmonic acid biosynthesis	245	475	341	184	421	323	343	398	306	352	342	295	294	200	123	370	383	145	217	187	339	483	143	394	127	564	107	361	52	374	399	475	411	142	318	61	318	342	300	27	227	395	302	147	422	53	128	555
PWY0-823	arginine degradation III (arginine decarboxylase/agmatinase pathway)	50	64	71	27	62	59	76	85	52	65	66	56	48	28	15	0	75	0	20	44	26	87	0	72	0	91	0	80	0	0	76	88	90	0	24	0	81	83	65	0	61	68	57	0	85	0	37	97
PWY-6478	GDP-D-<i>glycero</i>-alpha-D-<i>manno</i>-heptose biosynthesis	0	0	0	0	0	7	0	0	0	0	0	0	0	23	0	0	0	0	0	0	0	0	0	0	0	0	0	0	1	0	10	17	0	0	0	0	0	0	0	0	0	0	0	0	0	0	0	21
PWY-5659	GDP-mannose biosynthesis	39	201	75	51	131	67	130	107	52	140	132	142	132	120	128	93	155	43	45	72	113	125	66	121	51	188	46	98	11	107	136	164	115	53	148	14	107	115	70	6	58	117	102	45	133	15	47	173
PWY-1269	CMP-KDO biosynthesis I	25	118	55	48	90	70	90	82	44	99	92	76	80	75	52	46	68	41	32	57	76	90	43	68	33	93	30	96	16	87	95	100	71	33	73	19	81	74	49	6	48	76	60	40	92	12	38	131
PROUT-PWY	proline degradation	29	56	48	54	52	46	29	33	31	30	50	39	37	16	17	32	44	21	13	18	31	54	18	50	18	54	20	58	18	57	36	43	40	21	26	10	36	34	29	15	19	57	38	16	47	8	20	48
PWY-5514	UDP-<i>N</i>-acetyl-D-galactosamine biosynthesis II	45	201	93	73	128	66	111	114	61	117	127	99	103	96	90	87	125	43	57	48	133	123	45	101	45	164	35	112	17	96	116	135	88	41	146	17	108	109	71	7	74	114	105	52	117	16	39	147
PWY-6758	hydrogen production II	12	2	37	16	22	12	29	18	15	2	8	5	9	12	37	18	8	19	0	21	0	30	12	45	16	35	11	42	7	31	32	38	35	17	4	5	30	23	15	6	17	23	19	8	36	5	22	48
PWY-5687	pyrimidine ribonucleotides interconversion	27	82	48	28	61	33	60	56	39	78	76	51	52	38	37	35	60	16	22	29	55	67	25	57	27	68	25	59	9	53	63	72	52	22	45	7	44	66	43	5	33	56	45	25	53	8	22	95
PWY-6771	rhamnogalacturonan type I degradation II (bacteria)	0	0	0	1	0	0	0	0	0	0	0	0	0	0	0	0	0	0	0	0	0	0	0	0	0	0	0	0	0	0	0	0	0	0	0	0	0	0	0	0	0	0	0	0	0	0	0	0
PWY-43	putrescine biosynthesis II	22	22	12	11	32	20	21	31	18	18	17	17	18	8	19	12	24	4	17	10	19	23	6	21	3	23	6	15	3	20	18	26	22	6	21	1	27	22	18	2	20	24	17	9	17	3	23	37
PWY-6118	glycerol-3-phosphate shuttle	34	130	64	56	89	66	69	72	52	118	112	74	63	49	45	77	116	47	51	43	80	90	31	54	28	122	26	78	21	71	78	99	73	33	91	14	66	80	50	13	51	92	66	33	93	16	43	107
PWY-4261	glycerol degradation I	32	131	60	62	89	70	62	70	55	117	112	71	63	49	52	79	113	44	52	42	90	79	36	62	30	124	31	78	19	69	70	94	71	29	88	15	64	69	40	14	48	95	72	38	94	17	42	96
PWY-5372	carbon tetrachloride degradation II	0	0	0	0	0	0	0	0	0	0	0	0	0	0	0	0	0	0	0	0	0	0	0	0	0	0	0	0	0	0	0	0	0	0	0	0	0	0	0	0	0	0	0	0	0	0	0	0
PWY-6028	acetoin degradation	0	255	133	0	127	143	0	0	131	180	171	99	127	67	65	152	151	0	0	0	141	170	0	210	0	233	0	0	0	0	143	234	232	0	117	0	0	140	0	0	0	172	0	0	0	0	0	0
GLYCINE-SYN2-PWY	glycine biosynthesis II	6	6	3	2	6	12	3	7	6	7	8	11	11	6	5	4	9	7	4	5	7	7	5	4	2	15	1	6	0	4	4	7	3	4	8	1	3	4	5	0	4	12	7	1	3	0	2	11
PWY-6797	6-hydroxymethyl-dihydropterin diphosphate biosynthesis II (archaea)	25	119	35	35	71	39	58	52	24	97	75	63	38	26	26	34	74	37	40	33	81	66	33	63	29	81	23	61	0	47	65	67	59	19	58	13	54	55	35	0	31	57	43	24	68	8	31	89
PWY-6048	methylthiopropionate degradation I (cleavage)	1	1	0	0	0	1	0	0	1	1	1	0	0	0	6	0	0	0	0	0	1	1	0	0	0	0	0	0	0	0	0	0	1	0	1	0	0	0	0	0	0	0	0	1	0	0	0	0
PWY0-301	L-ascorbate degradation I (bacterial, anaerobic)	0	0	0	0	0	0	0	0	0	0	0	0	0	0	0	0	0	0	0	0	0	0	0	0	0	0	0	0	0	0	0	0	0	0	0	0	0	0	0	0	0	0	0	0	0	0	0	0
NAD-BIOSYNTHESIS-III	NAD biosynthesis III	0	0	0	0	0	0	0	0	0	0	0	0	0	0	10	0	0	0	0	0	0	0	0	0	0	0	0	0	0	0	0	0	0	0	0	0	0	0	0	0	0	0	0	0	0	0	0	0
PWY-3941	beta-alanine biosynthesis II	0	8	0	8	18	4	3	0	4	0	8	6	9	6	0	7	7	2	4	6	6	0	6	8	4	8	0	0	5	14	0	8	7	5	6	0	6	5	0	0	3	11	5	2	9	0	5	3
PWY-6703	preQ<sub>0</sub> biosynthesis	19	117	24	23	41	29	51	37	25	63	63	54	21	23	7	18	38	22	33	18	58	46	15	37	26	49	9	33	6	29	45	39	55	9	56	11	36	34	30	4	19	36	33	14	43	5	11	67
PWY-5326	sulfite oxidation IV	7	7	5	3	14	7	6	4	6	11	3	2	3	1	0	7	3	3	2	4	8	8	2	10	4	7	2	7	1	7	8	7	10	2	10	2	5	3	7	4	6	6	5	3	9	2	5	11
PWY-4521	arsenite oxidation (respiratory)	0	0	0	0	0	0	0	0	0	0	10	11	21	18	11	0	13	1	0	0	0	0	0	4	0	2	0	3	0	0	0	2	0	0	0	0	0	0	0	0	0	9	9	0	0	0	0	3
PWY-4781	phytate degradation II	1	0	0	0	0	0	0	0	0	1	1	0	0	0	1	1	1	1	1	0	1	0	1	3	0	2	1	0	2	1	1	1	2	0	0	0	0	0	1	0	1	0	0	0	1	0	2	0
PWY-6627	salinosporamide A biosynthesis	40	109	48	30	63	39	51	64	40	80	92	69	62	37	19	48	67	22	45	41	84	72	36	60	31	99	33	52	8	50	71	88	72	30	65	10	58	63	47	8	49	76	47	30	65	11	28	120
SERSYN-PWY	serine biosynthesis	45	93	70	49	102	50	44	70	56	88	71	73	103	69	66	50	89	28	37	34	77	59	32	61	22	109	14	68	15	78	66	83	68	23	52	9	48	49	51	12	40	77	58	18	58	8	23	85
PWY-6842	glutathione-mediated detoxification II	81	248	131	101	206	138	108	144	133	217	176	157	169	135	76	121	182	62	93	73	178	125	61	176	40	203	44	143	21	152	129	179	185	71	161	24	137	122	100	17	98	160	115	63	125	18	73	161
PROTOCATECHUATE-ORTHO-CLEAVAGE-PWY	protocatechuate degradation II (ortho-cleavage pathway)	24	41	26	31	47	25	9	27	29	44	30	23	26	18	14	29	37	8	16	10	27	28	10	34	7	44	9	29	4	29	25	35	35	8	22	7	20	29	27	4	17	39	26	8	25	6	8	28
PWY490-4	asparagine biosynthesis III (tRNA-dependent)	32	96	54	22	62	45	61	72	44	78	54	57	42	33	39	44	70	40	29	45	78	69	30	65	41	87	22	63	7	59	78	74	57	34	56	12	52	55	43	8	35	63	56	23	65	9	33	89
NPGLUCAT-PWY	Entner-Doudoroff pathway II (non-phosphorylative)	96	210	134	81	138	116	99	141	124	187	194	168	171	139	93	138	169	66	90	64	176	138	61	175	50	217	58	146	28	140	133	174	176	54	132	18	113	143	124	19	81	194	149	42	162	16	60	210
PWY-5451	acetone degradation I (to methylglyoxal)	0	3	0	0	0	2	0	3	0	6	9	6	0	1	0	0	5	0	1	0	3	12	0	0	0	14	0	0	0	0	0	8	9	0	2	0	0	0	0	0	0	0	0	0	6	0	0	0
PWY-1281	sulfoacetaldehyde degradation I	53	145	115	36	73	123	130	139	84	109	102	73	51	40	27	96	89	42	55	77	87	136	60	132	42	174	33	117	5	102	131	174	130	48	66	14	110	131	95	3	80	107	87	28	138	14	37	204
PWY-6019	pseudouridine degradation	11	17	13	8	14	4	2	14	8	13	23	16	7	7	8	11	21	16	7	10	18	16	12	15	4	25	10	15	4	16	19	21	15	6	12	5	15	13	11	3	6	17	13	8	13	4	4	12
PWY-6481	L-dopachrome biosynthesis	2	5	3	1	2	2	2	6	1	6	5	5	2	2	2	3	4	1	1	2	3	5	2	2	0	7	0	8	0	1	2	4	1	2	4	1	5	4	3	0	3	2	3	3	6	0	1	4
PWY-6520	nonaprenyl diphosphate biosynthesis II	0	1	0	0	0	0	0	0	0	0	0	0	0	0	0	0	0	0	0	0	0	0	0	0	1	0	0	0	0	0	0	0	0	0	0	0	0	0	0	0	0	0	0	0	0	0	0	0
PWY4FS-2	phosphatidylcholine biosynthesis II	3	0	2	2	4	4	4	1	5	0	2	0	0	1	1	2	0	2	0	0	0	0	2	7	0	6	2	0	1	2	2	3	4	0	0	0	3	4	4	1	0	2	4	2	4	0	2	3
PWY-6527	stachyose degradation	20	97	34	30	62	39	64	68	26	70	86	105	118	109	123	38	107	25	44	28	70	88	21	49	30	92	10	53	8	56	73	60	55	17	58	3	60	70	42	3	30	54	40	21	69	7	29	108
PWY-2582	brassinosteroid biosynthesis II	4	7	3	0	10	1	2	11	4	8	10	5	8	5	8	0	13	0	1	1	4	4	3	7	1	9	0	1	0	5	12	8	3	1	5	0	4	4	4	0	1	2	3	1	7	0	2	17
PWY-6123	inosine-5-phosphate biosynthesis I	23	136	48	36	0	0	46	55	35	49	65	60	0	32	33	55	54	32	41	24	0	66	31	0	32	74	0	53	0	62	51	61	51	0	55	15	56	41	0	0	0	58	48	27	0	0	25	72
PWY-5892	menaquinol-12 biosynthesis	7	10	9	2	5	6	7	9	9	10	11	12	22	12	3	6	11	3	4	4	11	10	3	4	3	9	3	7	0	7	7	8	8	4	6	4	11	6	10	2	4	5	5	4	4	1	2	11
PWY-5983	trehalose biosynthesis VI	0	1	0	0	2	0	0	0	0	0	0	0	0	1	1	0	0	0	0	0	0	0	0	0	0	0	0	0	0	0	0	0	0	0	0	0	0	0	0	0	0	0	0	0	0	0	0	0
PWY-6328	lysine degradation X	0	0	0	0	0	0	8	0	0	0	0	0	0	0	0	0	0	0	0	0	0	0	0	0	0	9	0	0	1	0	9	0	0	0	0	0	0	0	0	0	0	0	0	0	0	0	0	16
PWY-6613	tetrahydrofolate salvage from 5,10-methenyltetrahydrofolate	13	51	18	16	51	14	29	25	12	39	31	40	29	19	23	24	32	9	11	18	34	37	13	29	13	49	4	26	3	33	24	42	26	13	34	5	25	21	16	4	17	39	20	12	35	0	13	51
PWY-2361	3-oxoadipate degradation	1	2	0	0	0	0	1	0	2	4	6	4	5	3	10	0	4	0	1	2	4	1	0	3	0	2	0	0	0	0	1	0	2	0	4	0	0	0	0	0	0	0	0	0	3	0	0	1
PWY-882	ascorbate biosynthesis I (L-galactose pathway)	0	0	33	0	65	32	62	50	0	0	0	74	0	0	0	41	77	0	0	0	44	0	0	0	0	0	0	39	0	0	0	0	0	30	0	0	51	0	0	0	0	0	50	0	0	0	0	90
PWY-6682	dehydrophos biosynthesis	0	0	0	0	0	16	0	0	13	0	0	0	0	0	0	0	0	0	0	0	0	0	0	0	0	0	0	0	0	0	0	0	0	0	0	0	0	0	0	2	0	0	0	0	0	1	0	0
PWY-5782	2-keto-L-gulonate biosynthesis	4	9	10	7	8	1	2	4	3	1	2	2	1	1	1	8	4	2	0	0	12	5	0	9	1	10	0	5	0	5	6	12	5	2	0	2	5	8	9	0	3	5	6	2	13	1	0	6
PWY-5739	GDP-alpha-D-perosamine biosynthesis	0	0	0	0	0	0	0	0	0	0	0	22	0	0	15	0	0	0	0	0	8	6	0	8	0	10	0	0	0	8	0	0	10	0	0	0	8	0	0	0	4	2	0	0	0	0	0	0
PWY-283	benzoate degradation II (aerobic and anaerobic)	1	0	2	0	0	1	0	3	0	1	3	3	2	4	5	1	2	2	1	1	1	0	0	1	1	3	2	1	0	1	0	3	3	0	2	0	0	2	2	0	0	1	1	1	2	0	0	0
PWY-6545	pyrimidine deoxyribonucleotides <i>de novo</i> biosynthesis II	194	1342	314	0	318	296	422	370	272	569	434	535	316	238	165	274	373	199	454	217	670	479	185	363	249	491	124	323	0	350	433	432	392	140	484	67	381	392	321	0	245	395	329	129	366	53	134	618
PWY-5159	4-hydroxyproline degradation II	9	23	9	14	36	5	5	15	10	13	17	19	12	8	3	8	19	6	9	1	23	7	0	10	5	12	0	15	2	11	10	8	11	0	6	0	6	12	4	1	6	12	8	5	12	0	0	17
PWY-5086	chlorophyll <i>a</i> biosynthesis I	0	1	0	0	0	0	0	0	0	2	0	0	0	0	0	0	0	0	0	0	0	0	0	0	0	0	0	0	0	0	0	0	0	0	0	0	0	0	0	0	0	0	0	0	0	0	0	0
PWY-5698	allantoin degradation to ureidoglycolate II (ammonia producing)	7	16	6	6	8	11	5	5	10	9	12	9	14	9	10	11	6	3	7	7	10	10	6	15	3	15	2	9	2	7	6	25	17	4	1	2	10	12	9	2	6	12	8	4	13	2	6	12
PWY-7089	taxiphyllin bioactivation	18	31	20	7	26	18	17	19	20	8	19	19	15	10	20	25	19	9	8	17	25	29	3	24	10	29	5	18	2	16	18	21	22	10	20	4	34	17	11	2	22	21	15	10	15	2	21	26
PWY-581	indole-3-acetate biosynthesis II	62	51	56	28	60	71	39	98	82	57	35	25	51	45	36	72	55	17	34	25	59	87	17	91	16	114	12	57	8	63	68	92	89	15	34	9	49	67	60	5	46	66	58	24	75	9	11	87
PWY-6349	CDP-archaeol biosynthesis	0	1	1	4	10	3	0	1	6	1	4	5	3	5	4	2	4	0	0	0	4	3	1	1	1	3	2	2	0	5	4	4	3	0	2	1	2	4	3	1	1	5	4	0	1	1	2	5
PWY-5318	calystegine biosynthesis	0	0	0	0	0	0	0	0	0	0	0	0	0	0	0	0	0	0	0	0	0	0	0	0	0	1	0	0	0	0	0	0	0	0	0	0	0	0	0	0	0	0	0	0	0	0	0	0
PWY-6999	theophylline degradation	16	0	43	0	49	40	54	35	37	20	28	26	28	20	18	40	26	0	7	0	0	55	27	55	18	68	21	44	0	47	46	65	54	24	19	0	60	51	0	0	0	38	34	29	45	16	21	0
PWY-621	sucrose degradation III	46	222	89	58	116	84	144	129	55	152	143	123	116	110	113	92	148	43	69	78	138	135	63	126	60	177	41	108	12	112	154	147	127	50	135	14	115	137	79	7	71	111	96	51	147	13	59	182
PWY-4621	arsenate detoxification II (glutaredoxin)	13	50	20	23	47	16	17	14	15	22	0	0	0	0	0	20	0	15	10	10	19	21	6	22	11	0	3	29	8	24	26	36	17	6	28	8	19	19	15	3	20	0	0	10	23	4	5	37
PWY-6906	chitin derivatives degradation	10	44	26	20	32	0	19	25	16	27	28	20	13	11	10	21	18	0	20	0	53	20	0	0	9	28	0	16	0	15	17	0	0	0	27	0	28	18	17	0	16	22	22	0	23	0	0	25
PWY-6710	poly-hydroxy fatty acids biosynthesis	21	36	42	4	20	50	60	57	44	33	32	30	16	13	4	42	27	17	18	26	27	76	23	53	32	79	14	42	1	39	63	75	67	19	20	2	49	51	37	1	36	48	32	15	58	2	17	101
TOLUENE-DEG-3-OH-PWY	toluene degradation to 2-oxopent-4-enoate (<I>via 4-methylcatechol</i>)	0	0	0	0	0	0	0	0	0	0	0	0	0	0	1	0	0	0	0	0	0	0	0	0	0	0	0	0	0	0	0	0	0	0	0	0	0	0	0	0	0	0	0	0	0	0	0	0
P183-PWY	catechol degradation to 2-oxopent-4-enoate I	1	3	0	2	0	2	0	1	1	1	2	1	3	3	1	1	3	0	0	0	0	2	0	1	0	2	0	1	0	1	0	0	2	0	1	0	1	0	0	0	2	1	0	0	2	0	0	2
PWY-6769	rhamnogalacturonan type I degradation I (fungi)	0	0	0	0	0	0	0	0	0	0	0	0	0	0	0	0	0	0	0	0	0	0	0	0	0	0	0	0	0	0	0	0	0	0	0	0	0	0	1	0	0	0	0	0	0	0	0	0
PWY-1042	glycolysis IV (plant cytosol)	124	376	184	143	255	158	175	239	134	298	235	204	184	149	147	182	218	114	137	106	256	234	105	234	105	286	83	210	32	193	217	253	221	80	227	35	180	201	165	26	137	241	182	81	234	22	85	310
PWY-5290	secologanin and strictosidine biosynthesis	0	247	135	0	129	0	0	0	0	0	167	0	119	0	63	154	0	0	0	93	136	173	0	208	0	0	0	0	0	136	0	233	0	0	111	0	0	0	0	0	0	0	0	0	0	0	0	226
PWY-6618	guanine and guanosine salvage III	0	0	0	0	0	1	0	0	0	0	0	0	0	0	0	0	0	0	0	1	0	0	0	2	0	1	0	0	0	0	0	0	0	0	0	1	4	2	0	0	1	0	0	0	0	0	3	0
DETOX1-PWY	superoxide radicals degradation	4	21	4	4	11	6	3	5	5	19	12	8	6	6	3	6	10	5	9	2	20	7	0	5	2	13	0	6	1	4	6	4	8	0	15	1	6	3	4	0	8	9	6	3	6	0	3	5
TRPCAT-PWY	tryptophan degradation I (via anthranilate)	39	70	72	77	113	68	45	67	62	61	55	46	34	39	18	67	48	30	20	54	37	60	33	86	36	110	25	90	25	93	55	74	78	35	41	14	66	51	41	8	45	81	53	35	53	18	31	66
PWY-2622	trehalose biosynthesis IV	0	1	0	0	2	0	0	0	0	0	0	0	0	1	1	0	0	0	0	0	0	0	0	0	0	0	0	0	0	0	0	0	0	0	0	0	0	0	0	0	0	0	0	0	0	0	0	0
PWY4FS-11	ascorbate biosynthesis II (L-gulose pathway)	0	0	0	0	0	0	0	0	0	0	0	0	0	0	0	0	0	0	0	0	0	0	0	0	0	0	0	0	0	0	0	0	0	0	0	0	0	0	0	0	0	0	0	0	0	0	0	0
PWY-6030	serotonin and melatonin biosynthesis	1	0	4	7	9	11	3	9	8	0	0	1	1	0	2	6	2	0	0	1	1	7	2	6	0	10	2	5	0	10	5	9	4	1	0	0	9	2	3	0	2	2	6	1	8	0	2	10
ASPSYNII-PWY	cyanide detoxification I	0	0	0	0	0	0	0	0	0	1	1	0	0	1	1	0	0	0	0	0	0	0	0	0	0	0	0	0	0	0	0	0	0	0	0	0	0	0	0	0	0	0	0	0	0	0	0	0
PWY-6558	heparan sulfate biosynthesis (late stages)	0	1	1	3	1	0	2	1	0	1	1	1	1	0	2	0	2	0	1	0	1	1	1	2	0	0	0	0	0	2	1	1	1	1	0	0	0	1	0	0	1	0	0	1	3	0	0	1
PWY-5068	chlorophyll cycle	0	0	0	1	0	0	0	0	0	4	0	0	0	0	0	1	0	0	0	0	0	0	0	0	0	0	0	0	0	0	1	0	0	0	0	0	0	0	0	0	0	0	0	0	0	0	0	0
PWY-6390	(<i>S,S</i>)-butanediol biosynthesis	0	0	0	0	0	0	0	0	0	0	0	0	0	0	0	0	0	0	0	1	0	0	0	0	0	0	0	0	0	0	0	1	0	0	0	0	0	0	0	0	0	1	0	0	0	0	0	0
FASYN-ELONG-PWY	fatty acid elongation -- saturated	93	258	149	81	179	105	123	160	133	181	198	180	183	128	89	136	215	64	135	75	226	190	77	181	59	214	66	141	24	159	163	185	207	72	163	17	131	142	121	12	107	207	124	69	160	29	70	219
P344-PWY	acrylonitrile degradation	54	44	40	13	39	48	31	76	64	51	28	17	41	39	16	55	41	16	28	22	48	69	10	73	10	85	8	37	3	37	55	74	72	12	26	7	32	54	48	3	38	53	47	18	58	6	8	71
PWY-5516	xylose degradation II	0	5	0	0	4	0	0	0	0	2	1	5	6	8	0	0	2	0	1	0	6	1	0	5	0	0	0	0	0	1	0	0	3	0	2	0	2	1	0	0	1	1	0	0	0	0	0	1
PWY-6922	<i>L-N<sup>delta</sup></i>-acetylornithine biosynthesis	36	79	47	55	69	43	23	39	33	35	46	36	34	15	24	33	41	19	17	14	49	49	19	47	24	44	17	58	19	68	42	43	49	15	41	8	42	34	29	13	29	53	28	14	46	10	26	51
PWY-6055	dimethylsulfoniopropionate biosynthesis II (Spartina)	24	37	38	15	22	25	24	37	25	36	37	38	25	16	14	22	32	21	21	14	32	38	14	29	10	43	9	28	7	36	31	38	29	6	24	7	25	36	30	3	24	45	39	12	28	2	10	48
GLYCOLYSIS	glycolysis I	154	513	247	181	339	220	284	329	170	401	343	313	277	238	244	252	350	143	175	160	340	333	153	322	143	408	113	297	0	272	321	366	322	116	326	48	269	281	222	32	186	334	251	117	346	35	124	445
PWY-3581	(<i>S</i>)-reticuline biosynthesis I	3	14	7	8	11	15	7	17	11	19	10	10	5	4	9	13	11	1	6	4	13	13	6	10	0	23	0	13	0	12	8	16	8	3	12	1	18	8	7	0	7	6	10	5	15	0	3	18
PWY-4821	UDP-D-xylose and UDP-D-glucuronate biosynthesis	0	29	0	0	0	0	23	0	0	0	0	62	71	103	64	0	0	0	0	0	0	0	0	25	0	0	0	0	0	0	0	0	0	0	0	0	0	0	0	0	20	0	0	0	0	0	0	0
PWY3DJ-11281	sphingomyelin metabolism	0	0	0	0	0	0	0	0	0	0	0	1	0	0	0	0	0	0	0	0	0	0	0	0	0	0	0	0	0	0	0	0	0	0	0	0	0	0	0	0	0	0	0	0	0	0	0	0
PWY-6717	(1,4)-beta-xylan degradation	3	18	4	7	9	7	5	8	3	6	3	5	1	1	12	4	5	3	6	3	26	6	0	10	0	15	1	2	0	2	7	8	7	1	18	0	10	4	3	0	1	3	4	2	4	0	0	15
PWY0-166	pyrimidine deoxyribonucleotides <i>de novo</i> biosynthesis I	189	1255	295	171	317	278	397	355	259	568	428	532	318	246	182	261	371	0	443	0	663	453	172	344	237	470	0	305	0	344	407	399	382	128	484	65	360	377	311	0	236	388	318	126	351	0	130	574
QUINATEDEG-PWY	quinate degradation I	9	0	12	0	0	0	0	14	15	0	0	0	6	0	5	11	0	0	0	0	6	0	0	0	0	0	0	0	0	0	0	12	16	0	0	0	0	11	15	0	0	14	11	0	0	0	0	0
PWY-6173	histamine biosynthesis	0	0	0	1	0	0	0	0	0	0	0	0	0	0	0	0	0	0	0	0	2	0	0	0	0	1	0	0	0	0	0	0	1	0	0	0	0	0	0	0	0	0	0	0	0	0	0	0
PWY-5791	1,4-dihydroxy-2-naphthoate biosynthesis II (plants)	7	47	11	20	0	7	2	10	8	24	26	16	16	22	24	16	30	11	13	5	31	8	5	8	0	17	7	9	3	0	7	10	14	1	31	4	7	10	10	0	6	19	13	0	12	0	0	8
PWY-6772	hydrogen production V	108	182	193	103	139	146	187	194	143	149	159	99	98	87	95	168	121	94	51	104	64	206	96	203	108	272	54	209	32	185	201	216	170	83	63	39	195	173	148	32	108	194	150	86	203	39	80	273
PWY-5489	methyl parathion degradation	1	4	1	0	2	3	3	7	2	4	5	0	5	4	2	5	4	0	1	0	1	4	2	2	1	9	1	1	0	3	5	7	4	2	4	1	2	2	2	0	1	2	5	0	3	0	1	5
PWY-6387	UDP-<i>N</i>-acetylmuramoyl-pentapeptide biosynthesis III (<i>meso</i>-DAP-containing)	122	458	236	177	362	238	293	309	167	350	308	244	200	178	185	210	314	192	216	190	351	331	184	326	175	429	136	338	69	328	328	397	319	150	340	69	294	292	205	26	189	324	253	158	348	49	173	466
PWY-5675	nitrate reduction V (assimilatory)	0	494	331	206	320	311	0	0	0	0	408	346	309	251	0	323	376	0	0	185	0	0	0	368	151	554	122	0	0	301	0	0	0	128	0	0	301	0	0	0	0	385	0	0	0	0	151	0
GLUGLNSYN-PWY	glutamate biosynthesis IV	76	212	119	64	87	106	123	126	127	189	170	137	124	91	85	116	158	99	116	68	161	140	52	124	58	203	50	131	17	101	119	160	132	51	125	28	119	123	94	26	85	155	135	73	148	30	59	163
PWY-6596	adenosine nucleotides degradation I	43	83	91	51	95	65	90	65	60	61	88	101	93	80	59	76	83	55	40	43	63	93	38	102	40	113	30	93	21	82	78	112	94	36	55	23	87	91	55	17	55	93	74	40	86	20	36	124
P224-PWY	sulfate reduction V (dissimilatory)	49	106	78	33	0	84	97	91	69	84	85	83	76	85	47	77	75	47	33	48	56	95	41	103	41	132	23	79	16	84	104	105	98	17	33	15	64	86	62	0	57	90	73	30	106	10	30	128
4TOLCARBDEG-PWY	4-toluenecarboxylate degradation	0	0	0	0	0	0	0	0	0	0	0	0	4	4	0	0	0	0	0	0	0	0	0	0	0	0	0	0	0	0	0	0	0	0	0	0	1	0	0	0	0	0	1	0	0	0	0	0
PWY-6785	hydrogen production VIII	64	178	105	41	75	86	83	85	86	127	71	47	56	42	55	90	55	51	70	43	97	110	39	139	41	135	30	92	0	81	100	133	121	41	91	11	86	85	64	12	55	102	82	30	134	12	47	151
PWY-5633	cephamycin C biosynthesis	0	0	0	0	0	0	1	0	0	0	0	1	0	0	0	0	0	0	0	0	0	1	0	1	0	0	0	0	0	0	0	0	0	0	0	0	1	0	0	0	0	0	0	0	0	0	0	0
PWY-842	starch degradation I	32	116	55	47	87	70	71	62	56	98	79	40	45	47	85	54	51	32	42	53	77	68	34	101	34	98	22	53	6	77	79	88	87	25	51	6	84	89	44	3	47	68	46	27	62	8	58	92
PWY-5358	tetrathionate reduction I (to thiosulfate)	0	0	0	0	0	0	0	0	0	0	0	1	1	1	5	0	1	0	0	0	1	0	0	0	0	0	0	0	0	0	0	0	0	0	0	0	0	0	0	0	0	1	0	0	0	0	0	0
PWY-5853	demethylmenaquinol-6 biosynthesis	0	0	0	0	0	0	0	0	0	2	0	0	0	0	1	0	0	0	0	0	1	0	0	0	0	0	0	0	1	0	0	0	0	0	0	1	0	0	0	1	0	0	0	0	0	0	0	1
PWY-6190	2,4-dichlorotoluene degradation	3	0	10	5	7	8	3	5	3	2	4	2	5	3	4	6	3	0	0	3	0	5	5	4	2	8	0	6	0	5	2	4	6	3	0	0	7	4	4	1	5	4	3	4	4	0	2	8
PWY-381	nitrate reduction II (assimilatory)	112	220	196	94	156	200	182	195	142	166	195	154	129	106	113	190	162	87	90	106	150	205	0	215	88	312	69	182	0	172	158	256	205	71	107	31	170	165	121	0	119	191	163	62	220	0	75	271
PWY-6122	5-aminoimidazole ribonucleotide biosynthesis II	113	383	177	123	285	151	206	190	129	267	228	199	159	126	127	174	202	97	136	88	285	220	79	199	95	291	58	226	31	203	197	240	199	80	220	32	175	184	166	20	139	232	166	78	201	22	85	288
PWY-6464	polyvinyl alcohol degradation	1	0	0	0	2	1	0	0	3	0	0	0	0	0	0	3	1	0	0	0	2	2	0	1	0	4	0	1	0	1	4	2	2	1	0	0	2	1	2	0	3	3	1	2	3	0	1	1
PWY0-1264	biotin-carboxyl carrier protein assembly	24	111	61	38	69	47	63	65	40	112	78	64	49	42	24	52	71	33	45	46	60	67	43	67	37	86	26	57	18	65	72	78	80	32	64	15	69	63	49	5	38	77	56	19	60	7	30	97
GLUTSYN-PWY	glutamate biosynthesis I	74	251	119	61	87	105	121	124	128	198	174	146	129	102	98	117	170	105	124	70	176	138	52	130	58	207	49	137	17	101	121	163	131	52	143	26	118	117	95	24	87	162	138	71	144	30	57	170
PWY-6823	molybdenum cofactor biosynthesis	40	64	60	46	87	56	41	63	62	62	70	64	67	74	40	50	88	20	28	30	46	64	21	63	30	110	17	69	20	71	62	72	68	18	41	0	59	44	51	0	35	59	59	23	59	0	15	66
PWY-6200	2,4,5-trichlorophenoxyacetate degradation	0	0	1	0	0	0	0	0	0	1	0	0	0	0	0	0	0	0	0	0	0	1	0	0	0	0	0	0	0	1	0	1	0	0	0	0	0	0	0	0	0	0	0	0	1	0	0	0
PWY-3561	choline biosynthesis III	0	0	0	0	0	0	2	0	4	0	3	0	0	0	0	0	0	0	0	2	0	0	0	3	2	3	0	2	1	0	0	2	0	0	0	0	2	2	3	1	0	0	2	0	2	0	0	3
PWY0-1305	glutamate dependent acid resistance	18	6	30	10	18	23	13	14	24	11	9	20	18	16	28	38	24	12	1	14	3	30	7	38	11	48	3	26	1	22	23	23	35	4	1	8	19	19	15	2	17	19	19	8	25	4	5	24
KDOSYN-PWY	KDO transfer to lipid IV<sub>A</sub> I	37	92	57	41	77	49	83	68	46	98	67	54	56	42	31	61	73	48	32	41	63	82	49	66	52	116	36	94	10	87	78	104	94	36	49	17	84	80	58	6	47	80	67	38	93	13	47	119
PWY-4841	UDP-D-glucuronate biosynthesis (from <i>myo</i>-inositol)	3	4	1	1	6	4	2	1	2	4	6	6	1	0	0	3	5	1	0	1	10	4	0	2	0	3	0	3	0	3	3	4	1	0	1	1	4	3	5	0	3	3	3	1	7	0	0	6
RUMP-PWY	formaldehyde oxidation I	0	0	71	58	120	0	113	90	47	141	168	162	138	132	126	80	185	0	39	0	99	111	40	83	48	148	0	101	0	90	0	118	87	0	113	0	86	0	0	0	67	114	91	44	116	0	0	131
PWY-5025	indole-3-acetate biosynthesis IV (bacteria)	0	0	0	0	0	0	0	0	0	0	0	0	0	0	0	0	0	0	0	0	0	0	0	0	0	0	0	0	0	0	0	0	0	0	0	0	0	0	0	0	0	0	0	0	0	0	0	0
PWY-5994	palmitate biosynthesis I (animals)	75	188	96	51	116	80	96	117	95	144	151	144	151	105	64	98	172	40	101	55	172	131	59	138	45	155	51	102	18	108	115	140	156	50	122	12	97	105	86	9	75	146	84	52	124	24	51	160
PWY-6018	seed germination protein turnover	31	39	45	50	75	40	26	39	27	54	59	37	45	39	44	40	46	17	21	21	40	33	8	40	17	53	9	58	12	48	39	44	43	8	39	4	38	42	29	3	23	56	33	14	42	6	22	54
PWY0-1314	fructose degradation	0	3	3	0	0	0	1	1	0	4	4	4	3	3	2	0	4	2	4	0	6	0	0	2	1	2	0	2	0	1	0	1	0	0	2	1	0	1	0	0	2	3	0	0	3	0	0	1
PWY-4061	glutathione-mediated detoxification I	81	248	131	101	206	138	108	144	132	217	176	157	169	135	76	121	182	62	93	72	178	125	61	175	40	203	44	143	21	150	129	179	184	71	161	24	137	122	100	17	98	160	115	63	125	18	73	161
PWY-5057	valine degradation II	111	293	159	81	186	147	174	167	154	207	184	130	154	96	70	168	173	66	123	100	188	198	72	225	61	242	49	187	20	172	173	234	231	77	148	21	153	167	136	9	97	189	126	51	183	20	59	249
P105-PWY	TCA cycle IV (2-oxoglutarate decarboxylase)	174	0	331	0	366	304	340	326	283	415	0	283	283	0	0	282	0	173	0	216	388	408	155	416	148	514	124	337	0	342	356	450	404	0	0	0	359	330	245	0	202	339	266	140	0	0	0	503
PWY-5079	phenylalanine degradation III	0	201	0	0	0	103	109	108	102	125	113	74	98	52	49	118	111	41	85	0	116	115	47	154	0	165	31	0	13	106	101	161	165	0	97	13	89	104	0	5	61	126	0	36	117	13	0	158
LIPA-CORESYN-PWY	Lipid A-core biosynthesis	25	35	55	27	52	45	41	56	34	32	45	69	88	87	95	25	78	13	11	21	25	65	23	42	17	70	15	53	3	43	57	62	52	18	25	4	57	35	34	5	27	58	48	30	62	7	13	68
PWY-722	nicotinate degradation I	0	14	0	2	7	0	0	0	0	0	16	0	0	8	1	0	17	0	8	0	0	0	0	0	0	21	0	0	2	0	0	24	0	7	0	3	0	0	0	1	0	15	0	0	0	2	6	0
PWY-6499	D-glucarate degradation II	0	0	0	0	0	0	0	0	0	0	0	0	8	0	3	0	0	0	0	0	0	0	0	0	0	0	0	0	0	0	0	0	0	0	0	0	0	8	0	0	0	8	0	0	0	0	0	0
PWY-6955	lincomycin biosynthesis	0	5	0	0	0	0	0	0	0	0	5	0	0	2	0	0	0	1	1	0	0	0	0	0	0	0	0	0	0	0	0	0	0	0	4	1	0	0	0	0	0	0	0	0	0	0	0	0
GLUCONSUPER-PWY	D-gluconate degradation	0	4	1	1	2	0	3	2	1	4	1	1	1	1	3	2	1	2	1	1	1	2	2	2	1	1	2	2	1	1	1	0	1	1	0	0	0	1	0	0	1	1	1	0	1	0	2	2
PWY-5695	urate biosynthesis/inosine 5-phosphate degradation	55	96	107	64	125	79	98	79	74	65	106	115	107	92	69	86	98	59	41	51	66	103	46	114	46	127	34	106	23	98	95	129	110	42	62	25	103	102	66	17	66	107	82	46	99	21	40	147
OCTOPINEDEG-PWY	octopine degradation	0	0	0	0	0	0	0	0	0	0	0	0	0	0	0	0	0	0	0	0	0	0	0	0	0	0	0	0	0	0	0	0	0	0	0	0	0	0	0	0	0	0	0	0	0	0	0	0
PWY-5104	isoleucine biosynthesis IV	0	262	143	96	170	135	157	188	136	242	215	161	180	140	71	150	171	66	0	102	0	222	77	206	74	255	62	162	17	150	191	217	201	75	165	0	177	164	128	0	110	189	133	0	184	23	71	269
P23-PWY	reductive TCA cycle I	186	0	329	185	358	295	328	359	269	357	372	325	315	270	230	279	395	0	0	0	0	393	0	397	145	509	0	351	0	346	336	412	404	142	0	0	347	318	245	35	195	384	295	139	383	0	0	494
SAM-PWY	S-adenosyl-L-methionine biosynthesis	1	29	7	8	15	5	7	9	3	15	8	10	11	5	10	4	4	2	6	5	14	6	0	7	2	10	3	9	2	6	8	5	10	3	9	0	5	0	5	2	2	12	3	4	7	1	2	5
PWY0-1471	uracil degradation III	0	14	0	0	5	0	0	0	0	4	7	5	6	5	0	0	8	0	0	0	0	0	0	0	0	0	0	0	0	0	0	0	8	0	0	0	0	0	0	0	0	9	0	0	0	0	0	0
TOLUENE-DEG-2-OH-PWY	toluene degradation to 2-oxopent-4-enoate I (<I>via</I> <i>o</I>-cresol)	0	2	0	2	2	1	0	0	0	0	0	1	3	2	1	1	1	0	0	0	0	0	0	0	0	1	0	0	0	0	0	1	2	0	0	0	0	0	0	0	0	0	0	0	0	0	0	1
PWY-6483	ceramide degradation	0	0	0	0	0	0	0	0	0	0	0	0	0	0	0	0	0	0	0	0	0	0	0	0	0	0	0	0	0	0	0	0	0	0	1	0	0	0	0	0	0	0	0	0	0	0	0	0
PWY4FS-6	phosphatidylethanolamine biosynthesis II	0	0	0	0	0	0	0	0	0	0	0	1	0	0	0	0	0	0	0	0	0	0	0	0	0	0	0	0	0	0	0	0	0	0	0	0	0	0	0	0	0	0	0	0	0	0	0	0
UDPNAGSYN-PWY	UDP-<i>N</i>-acetyl-D-glucosamine biosynthesis I	45	117	70	40	102	61	74	87	56	92	98	83	76	71	62	83	96	24	40	33	81	87	32	87	37	136	22	99	19	103	100	114	82	34	74	17	94	78	57	8	59	96	73	32	88	6	38	143
PWY-2261	ascorbate glutathione cycle	0	0	0	0	0	0	0	0	0	2	0	0	0	0	0	0	0	0	0	0	0	0	0	0	0	0	0	0	0	0	0	0	0	0	0	0	0	0	0	0	0	0	0	0	0	0	0	0
PWY-6357	phosphate utilization in cell wall regeneration	1	2	5	1	4	4	3	4	4	3	9	5	7	4	4	4	7	4	0	2	6	3	1	3	1	7	1	5	2	2	1	5	4	1	1	2	7	1	2	2	3	4	4	1	6	2	4	6
PWY-82	UDP-L-arabinose biosynthesis II (from L-arabinose)	0	0	0	1	0	0	0	0	0	1	0	0	0	0	0	0	0	0	0	0	0	0	0	1	0	0	0	0	0	0	0	0	0	0	2	0	0	0	0	0	0	0	0	1	1	0	0	0
PWY-6003	gramicidin S biosynthesis	0	0	0	0	0	0	0	0	0	0	0	0	2	0	0	0	0	0	0	0	0	0	0	0	1	0	0	0	0	0	0	0	0	0	0	0	0	0	0	0	0	0	0	0	0	0	0	0
2AMINOBENZDEG-PWY	anthranilate degradation III (anaerobic)	3	0	2	0	0	0	2	4	4	2	3	2	0	5	1	4	8	0	0	0	1	4	0	4	1	3	0	3	0	3	0	5	5	0	0	0	2	4	2	0	0	2	1	2	0	0	0	5
PWY-5664	tetrahydrobiopterin biosynthesis II	27	153	31	21	50	33	56	40	35	84	71	67	40	34	17	20	49	22	40	17	71	61	17	43	34	60	0	41	5	31	50	50	57	10	67	9	45	40	40	4	30	44	38	14	50	0	0	78
PWY-5934	iron reduction and absorption	0	0	0	0	0	0	0	0	0	0	1	1	1	1	2	0	0	0	0	0	0	0	0	0	0	0	0	0	0	0	0	0	0	0	0	0	0	0	0	0	0	0	0	0	0	0	0	0
PWY0-1221	putrescine degradation II	15	16	32	20	21	14	13	24	19	12	15	8	10	3	0	26	14	9	7	10	0	31	6	17	10	36	6	23	11	26	13	21	17	9	13	4	10	14	15	12	8	18	21	8	22	5	8	23
PWY-5370	carbon tetrachloride degradation I	0	0	0	0	0	0	0	0	0	0	0	0	0	0	0	0	0	0	0	0	0	0	0	0	0	0	0	0	0	0	0	0	0	0	0	0	0	0	0	0	0	0	0	0	0	0	0	0
PWY-5132	humulone biosynthesis	0	0	1	1	7	2	0	1	3	1	3	3	3	5	1	0	2	0	0	0	3	1	1	0	0	2	0	0	0	3	2	3	2	0	0	1	1	3	3	1	0	3	3	0	0	0	2	2
PWY-6795	diacylglyceryl-<i>N,N,N</i>-trimethylhomoserine biosynthesis	0	0	0	0	0	0	0	0	0	0	0	0	0	1	0	0	0	0	0	0	0	0	0	0	0	0	0	0	0	0	0	0	1	0	1	0	0	0	0	0	0	0	0	0	0	0	0	1
PWY-2	putrescine degradation IV	0	5	2	0	1	0	0	5	1	1	0	1	5	2	0	2	1	0	0	0	0	1	0	2	0	0	0	2	0	2	1	0	1	0	0	0	1	4	3	0	1	1	0	1	3	0	1	3
PWY-5874	heme degradation	0	1	0	0	1	0	0	0	0	3	0	0	0	0	0	0	0	0	0	0	0	0	0	0	0	1	0	0	0	0	0	0	0	0	0	0	0	0	0	0	0	0	1	0	2	0	0	0
PWY3O-246	(R,R)-butanediol degradation	0	0	0	0	0	0	0	0	0	0	0	0	0	0	0	0	0	0	0	0	0	0	0	0	0	0	0	0	0	0	0	0	0	0	0	0	0	0	0	0	0	0	0	0	0	0	0	0
PWY-6352	3-phosphoinositide biosynthesis	26	8	30	15	28	30	39	38	28	13	18	23	29	22	27	26	14	9	1	13	1	34	13	30	13	50	9	36	6	28	22	36	29	14	5	3	27	24	13	2	20	42	33	26	41	4	11	33
PWY-40	putrescine biosynthesis I	0	0	0	0	0	0	0	0	0	0	0	0	0	0	0	0	0	0	0	0	0	0	0	0	0	0	0	0	0	0	0	0	0	0	0	0	0	0	0	0	0	0	0	0	0	0	0	0
GLYSYN-THR-PWY	glycine biosynthesis IV	8	44	15	19	29	6	7	9	8	38	38	30	33	17	6	8	36	7	18	2	31	16	2	10	2	11	1	18	10	17	12	7	9	0	23	2	4	6	10	2	9	22	16	5	11	2	1	18
BGALACT-PWY	lactose degradation III	4	21	20	20	36	16	9	13	15	21	18	10	16	7	40	12	14	10	10	9	15	12	7	16	7	20	10	20	4	20	18	8	7	11	14	3	21	20	11	0	14	22	13	5	18	4	15	23
PWY-5901	2,3-dihydroxybenzoate biosynthesis	6	18	7	11	25	9	4	10	7	18	12	11	18	9	11	12	15	7	5	9	13	8	9	11	5	20	8	10	5	15	6	11	17	5	9	0	9	7	5	4	7	8	8	6	6	5	9	7
METHANOGENESIS-PWY	methanogenesis from CO<SUB>2</SUB>	38	19	65	26	38	79	122	90	39	31	66	87	73	31	36	93	84	34	6	38	22	156	32	109	45	106	23	78	14	54	85	79	94	20	7	15	72	79	62	12	41	99	84	35	116	24	22	136
PWY3O-450	phosphatidylcholine biosynthesis I	7	7	8	5	8	14	10	11	8	10	13	11	8	14	9	13	11	2	7	7	14	15	4	13	10	13	5	7	1	6	16	18	13	4	6	2	14	15	12	1	9	18	10	7	16	2	8	12
BETA-ALA-DEGRADATION-I-PWY	beta-alanine degradation I	46	58	77	29	55	75	61	68	63	47	47	40	31	30	25	69	47	23	24	44	55	65	37	86	30	99	27	75	10	57	62	91	88	28	37	16	66	50	49	6	35	74	50	23	72	10	29	80
PWY0-1337	oleate beta-oxidation	120	224	135	67	201	145	128	181	148	177	141	147	165	91	50	184	179	53	111	74	181	215	52	200	35	241	42	137	14	140	164	223	217	56	156	13	120	163	132	7	92	180	120	73	192	13	54	250
PWY-6344	ornithine degradation II (Stickland reaction)	37	84	49	33	58	49	77	58	49	72	57	55	49	30	41	64	70	29	38	37	56	74	32	80	29	79	22	64	9	59	80	83	77	31	52	12	56	66	44	8	32	74	60	27	66	9	32	105
PWY66-221	nicotine degradation III	0	2	0	0	0	1	0	2	0	3	5	2	0	1	0	0	1	0	1	0	3	3	0	0	0	3	0	0	0	0	0	1	1	0	1	0	0	0	0	0	0	1	2	0	1	0	0	0
1CMET2-PWY	formylTHF biosynthesis I	150	353	275	169	281	304	312	290	239	282	312	267	262	182	166	254	312	135	138	209	218	324	173	363	127	465	103	293	59	302	288	388	393	124	192	64	326	266	228	39	173	324	245	139	329	59	127	422
PWY-5755	4-hydroxybenzoate biosynthesis II (bacteria and fungi)	5	7	6	5	9	7	4	7	5	7	5	8	9	8	4	3	11	4	5	1	8	9	5	9	2	12	4	8	3	6	4	10	4	3	4	3	5	3	5	0	3	9	7	4	3	1	5	5
PWY-6622	heptadecane biosynthesis	0	3	0	0	0	0	0	0	0	0	0	0	0	0	0	0	0	0	0	0	4	0	0	0	0	0	0	0	0	2	0	0	0	0	0	0	0	0	0	0	0	0	0	0	0	0	0	0
PWY1F-467	phenylpropanoid biosynthesis, initial reactions	0	0	0	0	0	0	0	1	0	0	0	0	0	0	0	1	0	0	0	0	0	0	0	0	1	1	0	0	0	0	0	0	0	0	0	0	0	0	0	0	1	2	0	0	0	0	0	0
DISSULFRED-PWY	sulfate reduction IV (dissimilatory)	57	121	87	44	92	98	96	98	82	109	119	112	108	116	64	93	126	44	35	52	63	104	0	128	43	154	24	96	20	103	107	122	116	21	36	16	76	95	72	6	62	119	90	32	117	0	34	148
PWY-6307	tryptophan degradation X (mammalian, via tryptamine)	34	48	52	24	35	47	31	58	38	46	48	46	33	20	20	39	51	22	23	20	38	53	18	44	15	66	13	41	8	50	47	55	39	9	33	8	47	42	39	3	30	57	55	16	45	3	22	68
PWY-6305	putrescine biosynthesis IV	74	107	112	41	105	84	110	133	81	94	94	75	64	39	23	76	97	39	35	65	59	138	52	106	57	141	43	116	19	98	130	129	140	47	56	19	118	119	108	16	90	107	85	46	119	17	63	150
PWY-6992	1,5-anhydrofructose degradation	0	2	0	0	0	1	0	2	0	3	4	1	0	1	0	0	1	0	1	0	3	3	0	1	0	3	0	0	0	0	0	1	1	0	1	0	0	0	0	0	0	0	0	0	1	0	0	0
PWY-6575	juvenile hormone III biosynthesis I	244	571	331	178	340	330	351	364	284	395	407	289	278	185	137	348	369	194	211	194	361	437	167	427	168	531	122	359	62	368	342	485	448	164	281	77	325	338	285	38	225	419	310	148	403	0	140	520
GLYCOCAT-PWY	glycogen degradation I	33	131	60	51	91	73	76	76	59	96	88	41	62	45	79	58	62	41	44	49	86	75	39	88	43	105	27	63	7	85	86	88	90	30	63	8	77	87	44	6	45	72	53	29	72	10	46	98
PWY66-162	ethanol degradation IV	0	378	214	0	241	212	205	251	0	281	291	0	190	152	97	227	274	0	145	116	274	0	0	244	0	346	0	238	0	0	236	0	256	0	211	0	212	227	188	0	156	287	222	0	0	0	95	341
PWY1F-353	glycine betaine biosynthesis III (plants)	20	20	36	22	26	23	14	24	13	16	24	20	15	15	0	20	0	0	3	14	6	28	13	32	8	32	10	34	10	38	27	30	24	7	11	5	21	18	15	4	21	30	32	0	30	7	6	21
GLUDEG-I-PWY	glutamate degradation III (via 4-aminobutyrate)	32	32	55	22	45	53	35	33	53	38	25	37	33	31	50	63	44	26	11	32	22	58	22	72	24	89	11	50	6	40	46	50	68	13	19	18	54	44	38	5	31	48	43	18	46	12	17	56
PWY-5480	pyruvate fermentation to ethanol I	0	0	0	0	325	0	0	0	0	378	394	0	266	0	150	0	0	0	0	0	0	0	0	0	0	0	0	0	0	0	0	0	0	0	0	0	0	0	0	0	0	0	0	0	0	0	0	0
PWY-6318	phenylalanine degradation IV (mammalian, via side chain)	82	160	164	83	151	164	168	188	127	165	151	108	99	87	73	154	131	61	45	116	92	196	103	186	84	244	62	180	19	147	162	204	193	83	92	36	182	145	123	20	102	181	153	89	166	34	73	229
PWY-3462	phenylalanine biosynthesis II	0	0	0	0	0	0	0	0	0	21	0	15	0	0	0	0	20	0	0	0	0	0	0	0	0	0	0	0	0	0	0	0	0	0	0	0	0	0	0	0	0	0	0	0	0	0	0	0
PWY-6346	staurosporine biosynthesis	0	0	0	0	0	0	0	0	0	0	0	0	0	0	0	0	0	0	0	0	0	0	0	0	0	0	0	0	0	0	0	0	1	0	0	0	0	0	0	0	0	0	0	0	0	0	0	0
PWY-5461	betanidin degradation	8	7	10	3	6	19	22	17	12	3	6	8	9	10	4	14	8	2	0	8	1	17	7	18	2	17	4	9	1	14	16	21	20	4	2	1	19	11	13	1	11	21	8	5	10	1	7	22
PWY-5645	4-chloronitrobenzene degradation	1	0	1	0	0	1	0	1	0	0	1	0	0	0	0	1	1	0	2	0	0	2	0	0	0	0	0	1	0	1	0	1	3	0	0	0	1	3	1	0	1	1	0	0	1	0	0	2
PWY-5276	sulfite oxidation I (sulfite oxidoreductase)	9	7	7	3	15	8	6	7	7	10	5	5	3	4	2	9	8	3	2	4	9	9	2	10	4	7	2	7	1	7	11	9	11	2	10	2	6	3	9	4	6	8	5	3	10	2	6	13
TOLSULFDEG-PWY	4-toluenesulfonate degradation I	0	0	1	0	0	0	0	0	0	0	0	0	1	0	0	0	2	0	0	0	0	0	0	0	0	0	0	0	0	0	0	0	0	0	0	0	0	0	0	0	0	0	0	0	0	0	0	0
PWY-2724	alkane oxidation	24	37	38	15	22	25	24	37	25	36	37	38	25	16	14	22	32	21	21	14	32	38	14	29	10	44	9	28	7	36	31	38	29	6	25	7	25	36	31	3	24	45	39	12	28	2	10	49
PWY-6323	benzoylanthranilate biosynthesis	0	0	0	0	0	0	0	0	0	2	0	0	0	0	0	0	0	0	0	0	0	0	0	0	0	0	0	0	0	0	0	0	0	0	0	0	0	0	0	0	0	0	0	0	0	0	0	0
PWY-6767	4,4-diapolycopenedioate biosynthesis	0	0	0	0	0	0	0	0	0	0	0	0	0	0	0	0	0	0	0	0	4	0	0	0	0	0	0	0	0	0	0	1	0	0	0	0	1	0	0	0	0	0	0	0	0	0	0	0
CODH-PWY	reductive acetyl coenzyme A pathway	174	297	283	135	224	254	291	311	248	269	256	189	205	149	142	298	224	137	109	175	146	348	163	321	153	477	82	302	44	277	304	388	336	136	138	63	308	279	237	47	172	313	235	145	319	54	107	425
HCAMHPDEG-PWY	3-phenylpropanoate and 3-(3-hydroxyphenyl)propanoate degradation to 2-oxopent-4-enoate	1	2	1	0	1	0	0	1	0	0	0	0	0	0	0	1	0	0	0	0	0	3	0	4	1	0	0	0	0	0	0	2	2	0	1	0	3	0	1	0	1	1	2	0	2	0	0	2
PWY-5033	nicotinate degradation II	0	14	0	2	7	0	0	0	0	0	16	0	0	8	1	0	17	0	8	0	0	0	0	0	0	21	0	0	2	0	0	24	0	7	0	3	0	0	0	1	0	15	0	0	0	2	6	0
PWY-4921	protein citrullination	1	8	3	1	3	2	1	3	1	6	1	0	0	0	7	0	3	2	5	3	6	1	1	1	1	1	1	2	0	6	1	2	2	2	7	1	1	1	0	1	0	1	1	1	2	1	1	1
PWY-5525	D-glucuronate degradation I	0	1	1	0	1	3	1	1	1	0	0	0	0	0	0	0	1	0	0	0	0	0	0	0	0	2	0	1	0	1	1	2	1	0	1	0	1	1	0	0	1	2	1	0	0	0	0	1
PWY-6827	gellan degradation	1	1	0	1	2	0	0	0	0	0	0	0	0	3	5	0	0	0	0	0	2	0	0	0	0	1	0	0	0	0	1	0	0	0	0	0	0	0	0	0	0	0	0	0	0	0	0	0
PWY-6578	7-keto-8-aminopelargonate biosynthesis II	3	15	7	28	40	4	5	7	6	20	15	17	11	16	14	7	17	8	10	3	10	7	1	13	7	17	1	14	4	19	7	15	13	4	9	2	7	5	6	2	5	20	12	4	9	1	6	11
ETOH-ACETYLCOA-ANA-PWY	ethanol degradation I	225	565	294	165	323	309	330	329	269	376	393	257	265	180	131	331	353	180	206	182	349	405	156	404	158	498	114	340	55	336	315	453	425	157	275	69	303	308	259	35	203	381	277	134	380	68	129	480
PLPSAL-PWY	pyridoxal 5-phosphate salvage pathway	23	84	35	25	60	38	41	49	28	76	57	51	55	38	32	36	56	11	28	24	53	53	16	45	27	63	12	51	4	34	42	50	40	10	41	7	33	38	39	3	24	53	25	11	43	8	19	73
PWY-5743	3-hydroxypropionate cycle	49	135	79	65	130	72	77	98	71	127	95	101	91	83	73	76	112	46	63	69	88	96	51	117	46	145	29	85	13	93	95	114	112	40	91	16	85	97	63	3	47	103	76	23	84	8	39	137
PWY-5913	TCA cycle VI (obligate autotrophs)	339	938	607	308	605	545	638	653	507	776	680	558	516	406	302	530	646	363	465	404	726	736	317	705	285	952	237	646	84	572	629	811	715	294	627	133	647	598	480	86	394	698	574	311	669	139	295	892
P321-PWY	benzoyl-CoA degradation III (anaerobic)	0	0	2	0	0	2	2	4	2	2	15	19	28	0	19	0	18	0	0	0	4	1	2	2	0	4	1	1	0	0	0	3	0	2	2	0	1	1	2	1	0	11	3	0	2	0	0	5
PWY-6363	D-<i>myo</i>-inositol (1,4,5)-trisphosphate degradation	5	7	5	0	3	2	3	7	5	0	2	8	5	6	7	6	7	2	0	1	4	7	1	9	0	7	0	1	0	3	5	6	5	3	2	0	3	3	2	0	0	6	3	2	5	0	1	5
PWY-4702	phytate degradation I	25	84	54	13	34	38	51	55	33	72	55	55	39	35	40	51	62	25	28	39	44	67	33	75	34	93	28	44	9	46	72	75	63	29	49	5	47	48	42	4	34	71	45	21	65	12	31	80
P562-PWY	<I>myo</I>-inositol degradation	51	82	83	37	59	76	60	72	71	57	65	51	55	36	23	79	64	31	36	50	73	71	37	95	32	119	36	85	16	71	65	108	93	40	44	11	79	50	53	7	40	86	57	29	81	9	39	94
GALACTUROCAT-PWY	D-galacturonate degradation I	1	44	11	7	8	8	3	10	4	11	14	10	10	5	4	4	15	0	12	1	42	11	1	3	2	12	2	7	1	7	6	7	2	2	11	1	9	8	9	0	5	4	2	3	11	2	5	7
PWY-6755	<i>S</i>-methyl-5-thio-alpha-D-ribose 1-phosphate degradation	9	16	24	3	12	28	33	38	15	17	21	13	14	9	13	21	16	16	5	27	10	46	20	30	18	43	13	32	0	19	43	40	39	8	8	3	34	30	23	3	18	25	26	10	36	4	11	62
PWY0-1391	<i>S</i>-methyl-5-thioadenosine degradation IV	0	0	1	1	2	2	0	0	2	0	0	0	0	0	0	1	0	2	0	3	0	0	1	1	2	3	1	2	1	1	1	4	4	1	0	1	3	2	2	1	0	0	0	1	0	2	0	0
PWY-5426	betaxanthin biosynthesis	0	0	0	0	0	0	0	0	0	0	1	0	0	0	0	0	0	0	0	0	0	0	0	0	0	0	2	0	0	0	0	0	0	0	0	0	0	0	0	0	0	0	0	0	0	0	0	0
PWY-5458	methylglyoxal degradation V	161	362	210	135	231	198	204	236	167	234	263	207	178	140	86	210	253	134	136	104	263	284	99	231	114	314	0	224	0	253	217	270	233	95	197	53	197	218	172	30	140	264	219	100	269	0	84	320
PWY-6543	4-aminobenzoate biosynthesis	89	203	135	92	164	125	100	141	96	144	166	119	110	69	49	129	148	81	84	77	126	189	75	168	88	211	45	159	48	176	137	187	158	57	133	26	141	120	116	21	98	150	132	54	156	33	57	200
PWY-5988	wound-induced proteolysis I	31	39	45	50	75	40	26	39	27	54	59	37	45	39	44	40	46	17	21	21	40	33	8	40	17	53	9	58	12	48	39	44	43	8	39	4	38	42	29	3	23	56	33	14	42	6	22	54
PWY-6126	adenosine nucleotides <i>de novo</i> biosynthesis	273	1491	469	277	535	418	563	493	360	792	588	648	396	339	249	404	514	269	531	298	898	616	264	495	300	697	175	491	85	522	569	575	514	191	646	87	498	518	422	62	329	548	450	187	499	84	195	812
HOMOSERSYN-PWY	homoserine biosynthesis	37	168	58	79	138	68	75	69	52	161	94	56	57	52	48	64	92	46	73	61	126	80	49	111	42	121	34	75	13	95	92	97	94	30	129	10	104	82	54	7	51	80	73	32	89	10	54	121
REDCITCYC	TCA cycle III (helicobacter)	121	281	191	119	255	164	173	188	162	253	207	203	227	182	134	155	213	97	144	93	236	235	71	231	75	280	62	210	38	211	197	232	233	65	192	0	189	176	152	18	116	215	165	78	202	34	0	268
PWY-5098	chlorophyll <i>a</i> degradation I	1	0	0	0	1	2	0	1	1	1	0	1	0	0	0	1	0	1	0	0	0	2	0	1	0	1	1	1	0	2	2	1	2	0	0	0	0	1	3	1	1	1	0	1	1	1	0	3
7ALPHADEHYDROX-PWY	cholate degradation (bacteria, anaerobic)	1	3	0	1	3	2	1	0	0	7	4	0	5	3	0	6	6	0	4	1	4	5	1	4	2	3	1	1	0	4	1	4	3	1	1	0	6	1	2	0	0	5	2	0	2	0	0	5
PWY-6216	3-chlorobenzoate degradation II (via protocatechuate)	0	0	0	0	0	0	0	0	0	0	0	0	0	0	0	0	0	0	0	0	0	0	0	0	0	0	0	0	0	0	4	0	0	3	0	0	0	0	0	0	0	0	0	0	0	0	0	0
PHENYLALANINE-DEG1-PWY	phenylalanine degradation I (aerobic)	11	45	22	16	27	12	18	24	10	26	27	22	22	12	17	10	22	5	13	11	26	26	2	20	10	29	4	25	0	20	23	25	20	7	25	0	18	20	14	2	19	16	13	2	23	0	8	25
GLUTDEG-PWY	glutamate degradation II	71	126	141	50	117	131	0	164	0	138	0	93	84	0	0	117	97	0	0	0	0	175	0	162	0	212	0	150	14	111	142	179	0	0	0	31	0	133	110	0	0	152	130	80	142	30	58	194
CALVIN-PWY	Calvin-Benson-Bassham cycle	130	351	199	127	236	194	220	239	177	299	278	255	237	218	163	195	252	114	139	140	265	284	128	252	116	333	97	259	31	230	256	311	236	92	204	41	232	227	180	27	143	294	221	86	260	32	100	349
PYRUVDEHYD-PWY	pyruvate decarboxylation to acetyl CoA	63	186	133	64	101	127	143	142	105	153	146	108	105	87	58	98	117	76	55	88	116	155	69	123	64	184	52	150	16	104	138	174	119	51	90	34	137	124	103	13	83	140	111	65	135	20	56	210
PWY-6831	pyrrolnitrin biosynthesis	1	18	2	0	0	0	2	0	0	0	2	0	1	0	0	0	1	2	1	0	4	1	0	2	4	2	1	1	0	0	5	1	0	0	1	0	0	1	2	0	1	3	1	0	1	0	0	3
PWY-2781	<i>cis</i>-zeatin biosynthesis	29	78	44	24	57	30	51	40	27	51	50	33	25	21	27	34	43	25	24	27	56	58	28	51	21	75	17	40	10	53	56	59	41	23	55	9	49	39	25	8	24	48	25	28	48	7	20	68
PWY0-1301	melibiose degradation	0	6	1	3	8	1	0	0	4	2	1	5	3	0	11	2	3	0	5	0	5	4	0	0	0	2	0	3	2	2	1	2	0	0	7	0	3	3	1	0	1	5	1	0	0	1	3	3
PWY66-380	estrogen biosynthesis	0	12	0	0	0	2	0	13	0	11	14	6	0	6	0	0	14	0	2	0	7	7	0	0	0	12	0	0	0	0	0	9	4	0	6	0	0	0	0	0	0	0	0	0	9	0	0	0
PWY-6593	sulfoacetate degradation	0	1	0	0	2	0	0	0	0	1	3	2	2	1	4	0	1	0	0	0	0	0	0	0	0	1	0	1	0	1	0	0	0	0	0	0	0	0	0	0	0	2	1	0	1	0	0	0
PWY-6693	galactose degradation IV	5	6	4	5	16	10	6	7	9	8	12	7	12	6	7	3	8	0	5	5	9	10	4	10	0	10	4	9	2	9	10	13	7	0	5	2	7	8	5	0	2	10	5	3	4	0	4	14
PWY-5123	<i>trans, trans</i>-farnesyl diphosphate biosynthesis	7	46	28	17	39	21	42	38	26	33	38	24	21	23	12	15	30	18	17	13	39	41	15	31	12	50	13	33	5	31	45	48	41	11	32	3	32	33	23	2	19	28	23	7	35	3	11	39
PWY-1361	benzoyl-CoA degradation I (aerobic)	101	174	168	93	169	141	168	177	133	117	158	117	97	90	52	159	162	71	67	94	100	196	71	164	74	272	55	186	31	191	187	218	153	69	107	41	159	135	128	14	99	181	157	61	172	36	52	228
PWY-6908	thiamin diphosphate biosynthesis IV (eukaryotes)	11	50	34	10	16	27	46	49	17	49	53	46	38	25	17	25	59	17	8	34	29	53	25	50	24	63	13	42	6	32	56	61	45	19	40	6	47	52	25	5	15	34	26	22	55	9	19	89
PWY-6736	sulfur volatiles biosynthesis	0	0	0	0	0	0	0	0	1	0	0	0	0	0	0	0	0	0	0	1	0	0	0	1	0	0	0	0	0	2	0	0	1	0	0	0	0	0	0	0	0	0	0	0	0	0	0	0
PWY-5349	esculetin biosynthesis	2	5	3	1	2	2	2	6	1	6	5	5	2	2	2	3	4	1	1	2	3	5	2	2	0	7	0	8	0	1	2	4	1	2	4	1	5	4	3	0	3	2	3	3	6	0	1	4
PWY-6562	norspermidine biosynthesis	0	101	39	0	98	39	0	35	30	84	0	28	0	0	0	0	60	0	50	0	83	38	0	44	0	59	0	48	0	56	42	43	33	0	85	0	52	40	0	0	0	0	0	0	45	0	0	51
PWY-6397	mycolyl-arabinogalactan-peptidoglycan complex biosynthesis	15	47	15	9	31	21	34	0	16	46	54	64	68	72	67	23	58	0	0	0	33	51	0	23	0	59	0	27	0	0	0	35	25	0	22	0	29	0	25	0	0	34	0	0	35	0	0	70
PWY-5981	CDP-diacylglycerol biosynthesis III	65	221	122	96	188	120	138	150	101	166	180	129	118	89	89	116	186	81	87	73	142	169	67	126	61	208	55	157	38	156	149	199	144	67	149	29	149	139	96	17	100	154	138	68	157	29	75	207
PWY-6121	5-aminoimidazole ribonucleotide biosynthesis I	114	381	182	123	264	154	209	194	132	255	226	193	156	126	129	176	202	100	134	90	285	225	80	203	99	297	58	225	30	198	200	243	196	80	215	32	179	188	167	20	141	234	171	80	202	22	87	295
PWY-6984	lipoate salvage II	0	0	0	0	0	0	2	2	0	0	0	0	0	0	4	1	2	0	0	1	0	0	0	0	0	0	0	0	0	0	1	0	1	0	0	0	0	0	0	0	0	0	0	0	2	0	0	0
PWY-6286	spheroidene and spheroidenone biosynthesis	0	16	0	2	1	0	0	0	0	7	1	0	0	0	0	0	0	0	3	0	12	0	0	0	0	0	0	1	0	0	0	0	0	0	12	0	0	0	0	0	0	0	0	0	0	0	0	0
PWY-6409	pyoverdine I biosynthesis	0	0	0	0	0	0	0	0	0	0	0	1	0	0	0	0	1	0	0	0	0	0	0	0	0	0	0	0	0	0	0	0	0	0	0	0	0	0	0	0	0	0	0	0	0	0	0	0
PWY-5971	palmitate biosynthesis II (bacteria and plants)	97	268	153	83	181	113	127	162	138	190	207	192	194	135	93	143	226	66	140	79	236	193	81	186	64	225	71	146	24	164	165	195	216	73	171	18	140	146	128	13	109	216	126	75	169	31	71	226
PWY-4861	UDP-D-galacturonate biosynthesis I (from UDP-D-glucuronate)	0	0	0	0	0	0	0	1	0	3	1	2	0	0	1	0	1	0	0	0	1	0	0	0	0	0	0	0	0	0	1	0	1	0	0	0	0	0	0	0	0	0	0	0	0	0	1	0
PWY-6825	phosphatidylcholine biosynthesis V	2	9	2	0	5	1	2	9	1	10	6	4	3	2	2	2	2	1	3	0	6	4	1	0	0	6	2	2	0	0	5	0	3	0	2	1	0	3	2	1	4	5	1	3	2	0	1	2
DAPLYSINESYN-PWY	lysine biosynthesis I	144	504	273	180	357	250	266	286	217	372	303	217	184	159	136	250	303	159	199	176	379	373	172	331	151	447	109	330	43	301	314	418	322	136	334	43	330	299	218	19	195	303	252	138	327	50	151	459
PWY-5929	puromycin biosynthesis	0	0	0	0	0	0	0	0	0	0	0	0	0	0	0	1	0	0	0	0	0	0	0	0	0	0	0	0	0	0	0	0	0	0	0	0	0	0	0	0	0	0	0	0	0	0	0	0
PWY-6816	agarose degradation	0	1	0	0	1	0	0	0	0	0	0	1	0	0	1	0	1	0	0	0	5	0	0	2	0	1	0	0	0	1	0	0	0	0	0	0	0	0	0	0	0	1	0	0	0	0	0	0
PWY-801	homocysteine and cysteine interconversion	55	216	91	68	148	78	105	101	60	123	121	85	70	52	30	86	93	53	66	70	103	117	49	96	44	130	38	100	16	90	108	129	102	45	121	19	90	92	78	17	72	103	93	52	121	19	47	165
PWY-5188	tetrapyrrole biosynthesis I	63	342	139	83	177	125	173	165	106	228	177	144	113	112	87	132	165	108	132	94	219	184	92	174	95	260	54	156	27	156	187	225	179	62	198	34	176	162	137	15	94	166	135	62	185	23	66	247
PWY-5886	4-hydroxyphenylpyruvate biosynthesis	0	0	0	0	0	0	0	0	0	13	0	0	2	0	2	0	0	0	0	0	0	0	0	0	0	5	0	0	0	0	0	0	0	0	0	0	0	0	0	0	0	0	0	0	0	0	0	0
PWY-7009	2,2-dihydroxybiphenyl degradation	0	0	0	0	0	0	0	0	0	0	0	0	0	0	0	0	0	0	0	0	0	0	0	0	0	0	0	0	0	0	0	0	0	0	0	0	0	0	0	0	0	0	0	0	0	0	0	0
MANNOSYL-CHITO-DOLICHOL-BIOSYNTHESIS	dolichyl-diphosphooligosaccharide biosynthesis	2	15	3	4	15	1	3	3	2	4	6	6	0	4	4	0	9	1	2	1	5	5	0	0	0	0	0	0	2	2	6	3	1	0	6	0	2	3	2	0	2	5	2	1	5	0	1	9
PWY0-522	lipoate salvage I	0	0	0	0	0	1	2	2	0	0	1	1	1	2	4	1	2	0	0	1	2	0	1	1	0	2	0	0	0	0	1	0	1	0	0	0	0	0	0	0	0	0	1	0	2	0	0	1
PWY-6857	retinol biosynthesis	24	68	39	15	35	36	48	43	43	33	33	26	20	18	15	34	33	20	20	29	33	52	20	49	20	69	17	34	4	36	53	65	43	23	26	10	38	37	34	4	25	41	30	16	54	4	20	56
PWY3DJ-11470	sphingosine and sphingosine-1-phosphate metabolism	5	13	5	2	8	2	3	6	3	10	6	5	6	9	6	5	9	1	7	1	9	5	0	2	1	6	2	4	0	4	2	6	3	0	12	1	5	7	3	1	3	4	1	3	6	1	0	4
PWY0-1335	NADH to cytochrome <i>bo</i> oxidase electron transfer	0	0	269	0	268	260	336	283	0	0	0	0	200	164	0	279	0	0	163	200	238	342	175	315	0	425	0	0	0	302	0	0	331	0	0	0	331	0	0	0	183	314	250	0	0	0	136	450
PWY-6696	oxalate degradation III	130	0	0	0	0	0	0	238	0	200	0	0	0	97	0	218	0	0	0	0	0	0	0	221	0	326	0	0	0	0	0	256	191	0	90	0	0	0	0	0	0	235	0	0	0	0	0	309
PWY-5837	1,4-dihydroxy-2-naphthoate biosynthesis I	9	61	16	25	48	7	4	11	10	28	40	29	26	34	31	19	41	14	18	5	39	14	6	10	4	25	9	14	0	14	12	16	17	2	37	0	8	15	13	0	7	26	18	2	16	6	4	8
PWY0-1324	<i>N</i>-acetylneuraminate and <i>N</i>-acetylmannosamine degradation	3	2	1	1	1	1	1	4	3	0	4	2	3	0	0	4	3	0	2	0	10	4	0	3	0	5	0	3	0	3	3	7	2	1	2	0	2	6	5	0	2	2	3	1	9	0	0	8
P641-PWY	phenylmercury acetate degradation	5	0	2	0	0	3	1	1	0	3	13	5	6	5	4	2	4	0	0	0	0	3	0	2	0	1	0	7	0	2	2	2	2	0	0	0	1	5	2	0	0	3	4	0	3	0	3	5
THIOREDOX-PWY	thioredoxin pathway	4	11	3	9	7	9	9	4	6	8	7	9	6	13	13	4	8	9	8	4	12	7	2	2	3	12	2	4	2	3	6	7	6	1	12	2	5	2	4	0	1	10	6	1	9	0	1	5
PWY-702	methionine biosynthesis II	122	263	246	109	210	272	292	281	190	200	192	137	110	82	52	226	155	122	86	188	109	298	150	346	139	391	97	240	34	242	257	370	328	121	141	62	289	234	197	33	172	242	212	120	310	58	108	398
PWY-6803	phosphatidylcholine acyl editing	173	373	325	126	251	293	304	319	269	348	329	258	243	178	172	269	360	141	197	155	291	375	159	326	140	458	0	317	0	300	349	464	347	116	287	0	295	321	230	0	210	350	249	123	351	0	132	457
PWY-5630	penicillin K biosynthesis	0	0	0	0	1	0	1	0	0	0	1	1	1	0	0	0	0	0	0	0	1	0	0	0	0	1	0	0	0	0	0	0	0	0	0	0	0	0	1	0	0	0	0	1	0	0	0	0
PWY-6766	salicin biosynthesis	0	0	0	0	0	0	3	0	5	0	0	0	0	0	0	0	0	0	2	0	0	0	0	0	0	0	0	0	2	0	0	0	0	0	0	0	0	0	0	0	0	0	0	0	0	0	0	0
PWY66-368	ketolysis	41	125	53	39	80	44	34	67	52	90	87	59	71	0	41	73	89	0	69	13	99	78	12	66	0	90	9	52	7	64	59	88	76	8	73	0	52	51	46	0	42	68	34	13	67	3	13	108
NADPHOS-DEPHOS-PWY	NAD phosphorylation and dephosphorylation	33	129	53	49	80	43	73	75	51	98	75	67	68	51	57	55	95	33	38	46	96	68	32	70	34	101	22	74	18	81	68	94	64	36	76	17	67	79	46	12	51	85	63	25	75	19	34	109
PWYQT-4429	CO<sub>2</sub> fixation into oxaloacetate (anapleurotic)	33	147	77	51	109	65	97	84	49	83	93	73	79	57	38	72	101	45	76	67	118	106	44	79	38	117	35	84	11	77	85	100	87	47	136	0	87	85	64	0	50	90	68	30	93	0	50	133
THREONINE-DEG2-PWY	threonine degradation II	49	41	52	47	73	62	66	74	54	35	71	78	89	77	73	57	75	35	20	43	36	76	38	73	35	85	31	59	24	88	58	69	71	37	20	19	80	53	42	12	36	78	71	32	70	22	34	82
PWY-7092	neolinustatin bioactivation	18	31	20	7	26	18	17	19	20	8	19	19	15	10	20	25	19	9	8	17	25	29	3	24	10	29	5	18	2	16	18	21	22	10	20	4	34	17	11	2	22	21	15	10	15	2	21	26
BSUBPOLYAMSYN-PWY	spermidine biosynthesis I	35	64	49	11	25	42	75	61	38	57	64	54	57	44	24	43	54	14	17	31	25	75	28	56	26	74	18	62	1	33	67	66	60	28	27	5	48	78	40	3	47	57	38	20	60	4	30	90
ARG-GLU-PWY	arginine degradation VII (arginase 3 pathway)	16	42	20	22	34	23	11	21	17	30	26	16	17	17	17	29	24	7	12	6	28	25	6	21	11	26	7	21	9	37	28	26	30	5	26	3	25	19	17	3	17	20	14	7	22	3	16	32
PWY0-1535	D-serine degradation	0	2	0	0	0	0	0	0	0	0	0	1	0	0	0	0	1	0	1	0	1	0	0	0	0	0	0	0	0	0	0	0	0	0	1	0	0	0	0	0	0	0	0	0	0	0	0	0
PWY-6614	tetrahydrofolate biosynthesis	40	139	70	43	82	60	80	66	43	95	85	74	55	38	31	59	73	35	55	52	87	88	36	86	41	126	33	99	10	82	90	121	82	38	74	10	77	70	65	6	44	71	57	28	85	11	45	117
PWY-5152	leucodelphinidin biosynthesis	0	3	0	0	2	1	0	0	1	2	1	0	1	1	0	0	2	2	0	0	3	0	0	2	0	2	0	0	0	2	0	1	1	0	1	1	0	0	0	1	0	0	0	1	0	0	0	0
PWY1-3	polyhydroxybutyrate biosynthesis	0	0	0	0	0	0	0	0	0	111	113	88	88	69	0	0	125	0	0	0	0	0	0	0	0	157	0	0	0	0	0	0	0	0	0	0	0	0	0	0	0	113	66	0	0	0	0	0
PWY-6607	guanosine nucleotides degradation I	0	64	0	0	0	0	0	0	0	51	0	59	66	0	0	0	59	49	0	0	47	83	0	0	0	0	0	0	17	78	0	0	0	0	0	0	0	0	0	0	0	0	0	0	0	18	0	0
PWY-5198	factor 420 biosynthesis	10	10	13	4	7	13	11	16	12	12	13	13	13	8	5	13	19	3	3	2	6	13	3	11	3	22	3	13	0	10	9	24	13	2	4	1	11	11	3	1	6	20	12	5	9	1	3	18
PWY-6138	CMP-<i>N</i>-acetylneuraminate biosynthesis I (eukaryotes)	0	27	6	0	22	24	46	30	14	13	52	78	95	129	96	11	102	3	0	19	11	60	15	23	8	23	0	15	1	34	29	27	33	3	13	0	28	17	9	0	9	19	15	5	43	1	3	44
PWY-5278	sulfite oxidation III	47	102	77	30	69	83	94	87	66	83	82	79	67	76	41	76	73	39	31	46	54	94	39	98	38	126	22	75	15	83	100	101	93	16	32	14	63	82	61	4	56	88	69	29	99	9	28	126
PWY-6556	pyrimidine ribonucleosides degradation II	0	12	0	0	0	0	0	0	0	5	0	0	0	0	0	0	0	0	0	0	0	0	0	0	0	0	0	0	0	0	0	0	0	0	0	0	0	0	0	0	0	0	0	0	0	0	0	7
GLYCEROLMETAB-PWY	glycerol degradation V	3	6	2	3	3	4	4	2	4	3	5	1	3	5	8	4	1	0	3	4	7	8	1	4	1	4	1	5	1	3	3	7	4	2	2	0	2	1	2	0	6	6	4	0	2	1	2	2
PWY-2301	<i>myo</i>-inositol biosynthesis	24	87	52	10	32	38	50	55	32	77	56	57	44	36	44	49	64	21	23	39	40	70	31	73	31	90	25	47	7	47	71	71	61	28	47	4	48	45	43	3	31	67	45	20	68	11	27	84
METH-ACETATE-PWY	methanogenesis from acetate	53	96	61	25	71	79	69	85	54	103	85	68	63	45	47	89	83	47	55	50	81	121	43	104	34	144	22	73	6	80	97	145	119	44	58	13	71	83	73	10	58	95	69	26	118	8	24	126
TYRFUMCAT-PWY	tyrosine degradation I	42	126	66	80	120	72	48	60	67	99	70	43	55	44	32	68	66	28	46	34	86	69	33	62	24	95	15	93	16	94	55	77	75	27	82	10	66	51	51	2	56	87	43	23	62	12	27	67
PWY-6969	TCA cycle V (2-oxoglutarate:ferredoxin oxidoreductase)	183	496	331	188	375	312	340	342	281	409	354	303	296	235	166	287	342	167	233	209	389	407	155	415	142	517	123	344	51	347	359	458	406	149	337	57	354	336	247	31	205	349	270	145	366	61	155	495
PWY-6637	sulfolactate degradation II	64	172	129	38	77	148	176	174	93	140	147	105	75	57	30	117	133	52	68	105	103	179	73	163	57	207	39	140	0	129	170	204	170	53	85	15	138	167	115	0	95	128	102	35	180	16	41	252
GLUTAMINDEG-PWY	glutamine degradation I	128	379	197	120	187	188	209	214	197	313	311	303	329	286	252	203	302	149	174	120	279	248	101	251	91	370	87	223	35	186	218	302	235	90	229	44	218	215	172	32	157	279	228	117	259	46	106	310
GLYCOLATEMET-PWY	glycolate and glyoxylate degradation I	0	0	0	0	0	0	0	0	0	0	0	0	0	31	28	0	0	0	0	0	0	0	0	0	0	0	0	0	0	0	32	0	0	0	0	0	0	0	0	0	0	0	0	0	0	0	0	0
PWY-5247	methanogenesis from methylamine	0	0	0	0	0	0	0	0	0	0	0	0	0	0	3	0	0	0	0	0	0	0	0	0	0	0	0	0	0	0	0	0	0	0	0	0	0	0	0	0	0	0	0	0	0	0	0	0
SERDEG-PWY	L-serine degradation	2	3	4	6	8	1	2	1	0	7	8	10	9	8	9	4	10	2	1	0	0	3	0	0	1	5	0	6	2	9	3	2	1	0	1	1	0	1	3	2	3	9	6	0	4	0	1	5
ASPARTATESYN-PWY	aspartate biosynthesis	0	0	0	0	0	0	155	0	100	0	123	0	0	70	59	0	0	55	37	103	72	0	88	0	71	0	55	0	0	0	0	0	171	72	71	0	151	0	0	20	85	0	0	0	0	0	0	0
PWY-5506	methanol oxidation to formaldehyde IV	0	0	0	0	0	0	0	0	0	0	0	0	0	0	0	0	0	0	0	2	0	0	0	0	0	0	0	0	0	0	0	0	0	0	0	0	0	0	0	0	0	0	0	0	0	0	3	0
PWY-5807	heptaprenyl diphosphate biosynthesis	1	0	2	0	1	1	0	2	3	2	3	1	1	3	1	0	2	1	1	0	1	1	0	4	0	2	0	2	0	3	2	2	4	0	0	0	0	4	2	0	0	3	0	0	1	0	0	4
PWY-5872	ubiquinol-10 biosynthesis (eukaryotic)	30	52	36	12	38	25	49	58	28	54	32	44	41	37	29	38	59	21	27	25	45	71	28	44	27	74	21	47	5	41	48	75	59	22	45	7	49	53	43	5	26	49	34	19	58	4	31	92
PWY-6650	juvenile hormone III biosynthesis II	244	571	331	178	340	330	351	364	284	395	407	289	278	185	137	348	369	194	211	194	361	437	167	427	168	531	122	359	62	368	342	485	448	164	281	77	325	338	285	38	225	419	310	148	403	0	140	520
PWY-5418	phenol degradation I (aerobic)	0	1	1	2	4	0	0	0	0	5	0	0	0	0	0	0	0	0	0	0	1	0	0	0	0	0	0	0	0	0	0	0	0	0	0	0	0	0	0	0	0	0	0	0	0	0	0	0
PWY-6421	arsenate detoxification III (mycothiol)	1	0	0	0	0	1	0	0	0	0	0	5	2	4	2	2	1	0	0	0	0	4	0	4	0	2	0	0	0	1	2	1	1	0	0	0	0	1	0	0	0	2	2	0	2	0	0	3
PWY-6788	cellulose degradation II (fungi)	39	129	67	64	142	52	47	50	59	41	55	55	45	32	93	54	58	20	50	38	95	59	13	65	27	90	15	57	8	68	50	59	52	19	62	7	80	47	34	2	53	53	39	22	56	5	36	70
PWY-63	UDP-L-arabinose biosynthesis I (from UDP-xylose)	0	0	0	0	0	0	0	0	0	0	0	0	0	0	0	0	0	0	0	0	0	0	0	0	0	0	0	0	0	0	0	0	0	0	0	0	0	0	0	0	0	0	0	0	0	0	0	0
PWY-6910	hydroxymethylpyrimidine salvage	6	10	15	10	16	10	17	17	7	13	21	22	16	17	21	14	25	6	2	6	9	18	10	15	7	21	6	15	2	14	21	18	19	7	7	2	15	11	12	0	8	25	21	1	21	0	8	21
PWY-6497	D-galactarate degradation II	16	55	29	13	32	27	34	34	18	51	50	40	28	17	13	26	36	15	23	0	48	43	0	51	13	44	0	37	5	25	37	40	42	18	24	0	26	21	21	0	15	35	24	9	34	0	0	50
PWY-6749	CMP-legionaminate biosynthesis	0	0	0	0	0	0	0	0	0	0	0	0	0	0	0	0	0	0	0	0	0	0	0	0	0	105	0	0	0	0	0	0	0	0	0	0	0	0	0	0	0	0	0	0	0	0	0	0
PWY-2721	trehalose degradation III	0	0	0	0	0	0	0	0	0	0	0	0	0	0	6	0	2	0	0	0	0	0	0	0	0	0	0	0	0	0	0	0	0	0	0	0	0	0	0	0	0	0	0	0	0	0	0	0
PCPDEG-PWY	pentachlorophenol degradation	0	0	0	0	0	0	0	0	0	0	0	0	0	0	0	0	0	0	0	0	0	0	0	0	0	0	0	0	0	0	0	0	0	0	0	0	0	0	0	0	0	0	0	0	0	0	0	0
TCA	TCA cycle I (prokaryotic)	179	551	306	200	399	276	292	299	248	440	346	294	287	215	144	250	332	181	281	172	473	343	146	359	129	471	111	328	50	346	304	414	348	134	364	66	319	279	225	0	189	336	272	142	322	70	152	422
PWY-0	putrescine degradation III	153	336	204	130	223	194	195	229	165	229	248	196	167	128	82	207	250	128	120	104	230	274	100	232	112	311	78	218	47	241	205	264	223	91	180	51	196	201	165	29	138	250	204	95	251	52	91	309
PWY-6753	<i>S</i>-methyl-5-thioadenosine degradation III	0	0	0	0	1	0	0	0	0	0	0	1	0	0	0	0	0	0	0	0	0	0	0	0	0	0	0	0	0	0	0	0	0	0	0	0	0	0	0	0	0	0	0	0	0	0	0	0
PWY-6183	salicylate degradation I	6	26	17	4	8	16	36	28	8	31	14	17	4	4	0	20	17	8	11	18	23	34	18	28	11	36	16	19	3	21	33	40	24	12	22	6	27	27	21	2	11	25	19	20	33	6	18	48
PWY-6583	pyruvate fermentation to butanol I	557	1092	729	366	889	694	676	850	683	789	838	650	724	487	379	838	900	315	528	356	795	978	297	938	263	1253	218	787	85	768	822	1103	1025	293	710	120	670	739	692	0	504	925	628	304	884	99	264	1230
PWY-6012	acyl carrier protein metabolism	7	54	16	11	27	13	33	40	13	57	49	41	25	21	19	18	48	14	19	13	34	39	15	26	17	47	5	26	5	23	31	21	25	11	34	2	30	21	18	1	13	31	28	10	38	4	11	38
PWY-6144	CMP-<i>N</i>-glycoloylneuraminate biosynthesis	0	0	1	0	0	0	0	0	0	0	0	0	0	0	1	0	0	0	0	0	0	1	0	0	0	1	0	0	0	0	0	0	1	0	1	0	0	0	0	0	1	0	0	0	0	0	0	1
PWY0-1321	nitrate reduction III (dissimilatory)	0	0	0	0	0	0	0	0	0	0	83	64	0	71	0	0	0	0	0	0	0	0	0	0	0	0	0	0	0	22	0	0	0	0	0	0	0	0	0	0	0	0	43	0	0	0	0	0
PWY-6303	methyl indole-3-acetate interconversion	12	55	23	6	15	22	34	29	25	19	17	12	8	7	4	18	22	11	14	18	24	35	11	32	11	42	9	22	0	19	37	43	28	12	22	5	24	27	22	3	17	23	16	6	35	1	12	40
PWY-7081	4-aminophenol degradation	0	0	1	0	0	0	0	0	0	1	0	0	0	0	0	0	0	0	0	0	0	1	0	0	0	0	0	0	0	1	0	1	0	0	0	0	0	0	0	0	0	0	0	0	1	0	0	0
PWY-5924	limonene degradation II (L-limonene)	0	0	0	0	0	0	0	0	0	0	0	0	0	0	0	0	0	0	0	0	0	0	0	0	0	0	0	0	0	0	0	0	0	0	0	0	0	0	0	0	0	0	0	0	0	0	0	0
PWY-2201	folate transformations I	120	230	223	130	210	254	258	245	206	192	230	188	202	134	125	215	246	114	82	179	138	267	149	312	103	378	82	231	50	237	232	310	332	101	125	56	271	216	182	35	141	264	198	122	269	52	98	359
RIBOSYN2-PWY	flavin biosynthesis I (bacteria and plants)	47	240	91	43	107	71	102	104	60	180	156	122	93	74	36	80	137	63	84	62	168	152	64	112	63	184	31	96	13	102	143	151	128	45	146	15	113	103	84	4	64	123	87	40	118	14	58	177
PWY-6348	phosphate acquisition	1	2	5	1	4	4	3	4	4	3	9	5	7	4	4	4	7	4	0	2	6	3	1	3	1	7	1	5	2	2	1	5	4	1	1	2	7	1	2	2	3	4	4	1	6	2	4	6
PWY-6899	base-degraded thiamin salvage	0	7	0	0	0	0	0	1	0	3	0	0	0	0	0	0	0	3	17	0	19	0	0	0	0	0	0	0	0	0	0	1	1	0	19	0	0	0	0	0	0	0	0	0	0	0	0	1
PWY-5785	di-<i>trans</i>,poly-<i>cis</i>-undecaprenyl phosphate biosynthesis	0	10	3	1	1	1	2	3	0	6	8	5	4	4	2	5	6	4	4	2	7	6	4	5	3	5	1	4	0	2	4	5	2	1	10	0	4	6	4	0	1	4	4	0	7	0	1	7
GDPRHAMSYN-PWY	GDP-D-rhamnose biosynthesis	0	0	0	0	9	0	0	0	0	0	0	0	14	21	15	4	0	0	0	0	0	0	0	8	0	0	0	0	0	9	9	11	0	0	0	0	8	0	0	0	0	2	0	0	0	0	0	10
ASPARAGINESYN-PWY	asparagine biosynthesis II	17	42	27	25	46	31	31	24	23	37	41	98	131	129	109	28	63	13	11	11	25	36	14	45	14	58	10	30	5	30	26	47	35	13	24	4	32	27	20	1	13	44	30	13	34	7	16	43
PWY-6793	demethylmenaquinol-8 biosynthesis III	0	2	0	4	0	0	0	0	0	4	0	2	2	2	0	0	1	0	3	0	0	0	0	0	0	1	0	0	0	2	0	0	0	0	1	0	0	0	0	0	0	0	0	0	0	0	0	0
PWY0-1296	purine ribonucleosides degradation to ribose-1-phosphate	31	40	58	52	81	43	49	54	32	31	61	42	44	32	32	41	51	16	7	35	24	55	35	54	30	69	22	55	19	64	55	61	64	22	27	12	54	50	50	2	43	51	46	25	59	9	25	84
PHESYN	phenylalanine biosynthesis I	0	101	0	0	0	42	76	67	30	76	59	51	40	22	8	43	65	0	46	0	82	76	32	41	0	96	28	0	0	50	77	80	57	0	57	0	48	65	0	0	40	55	0	27	71	0	0	113
P283-PWY	hydrogen oxidation I (aerobic)	12	2	37	19	25	12	29	18	14	2	9	7	15	16	43	19	9	20	0	22	0	30	12	45	16	36	11	44	8	31	32	38	35	17	4	5	30	23	15	6	17	24	21	8	35	5	23	49
PWY-1723	formaldehyde oxidation VI (H<sub>4</sub>MPT pathway)	2	12	3	1	0	1	4	6	2	0	5	7	7	5	3	5	7	0	0	0	9	7	0	7	0	6	0	8	0	2	2	7	3	0	5	0	3	6	0	0	1	9	4	0	4	0	0	6
PWY-6686	mannosylglucosylglycerate biosynthesis I	0	0	0	0	0	0	0	0	0	0	0	1	0	0	0	0	0	0	0	0	0	0	0	0	0	0	0	0	0	0	0	0	0	0	0	0	0	0	0	0	0	0	0	0	0	0	0	0
PWY-5535	acetate formation from acetyl-CoA II	7	18	7	2	9	13	8	12	6	26	16	10	12	11	12	14	14	9	10	8	10	19	11	8	12	22	5	10	2	16	15	23	20	13	12	1	9	12	10	5	11	15	9	6	15	2	6	20
PWY-6143	CMP-pseudaminate biosynthesis	0	2	0	2	2	2	8	2	2	2	6	8	17	27	18	1	7	0	1	3	4	3	1	4	0	7	0	2	0	4	4	5	3	0	1	0	6	1	1	0	0	1	0	1	6	0	0	4
GLUTSYNIII-PWY	glutamate biosynthesis III	82	274	129	69	101	112	126	137	139	212	190	165	144	114	107	129	193	109	128	78	178	147	57	150	63	223	53	141	18	107	135	177	151	57	148	28	126	132	107	28	93	178	150	76	155	34	64	190
PWY-5723	Rubisco shunt	113	317	186	132	235	164	159	191	181	268	262	204	198	209	170	168	216	104	122	117	233	212	104	226	96	303	82	237	43	200	181	225	190	76	200	38	168	180	171	27	128	251	194	75	232	28	83	268
[truncated: 43 more columns]
