# Supplementary material for: MetaPathways v2.5: quantitative functional, taxonomic and usability improvements
Source: Bioinformatics. 2015 Jun 15;31(20):3345–7. doi: 10.1093/bioinformatics/btv361 (PMC4595896; doi:10.1093/bioinformatics/btv361)
Supplement: Supplementary Data [file supp_btv361_05_rpkm_master_table_rpkm_txt.gz › 03_rpkm_master_table_rpkm.txt]

pwy_short	pwy_long	4093112	4093113	4093125	4093127	4093128	4093129	4093130	4093131	4093132	4093144	4093145	4093146	4093147	4093148	4093149	4096364	4096365	4096367	4096368	4096369	4096370	4096371	4096373	4096375	4096377	4096378	4096379	4096381	4096382	4096383	4096385	4096386	4096387	4096389	4096390	4096391	4096392	4096394	4096395	4096396	4096398	4096399	4096400	4096401	4096402	4096403	4096404	4096405
LYSDEGII-PWY	lysine degradation III	0	0	0	0	0	0	2.48	0	0	0	0	0	0	0	0	0	0	0	0	0	0	0	0	0	0	17.60	0	0	41.07	0	4.56	0	0	0	0	0	0	0	0	0	0	0	0	0	0	0	0	0
PWY-6000	gamma-linolenate biosynthesis II (animals)	2532.09	3534.12	3998.83	2791.08	2371.05	3398.06	3336.75	3495.85	2546.28	2513.01	1866.94	1235.28	1285.95	904.00	740.27	3072.46	1489.37	2201.55	3638.30	2295.08	2946.10	3744.00	2878.88	2469.71	2943.14	3238.32	2640.43	3572.75	1239.75	2982.20	3335.59	3697.73	2429.40	2351.61	4391.31	2499.12	2872.36	3003.46	2547.52	534.86	2207.50	2872.95	3051.92	1997.67	2643.99	1309.10	2626.07	3472.24
SUCSYN-PWY	sucrose biosynthesis	1738.67	3682.40	2058.34	2180.22	2651.40	2025.70	2868.64	2948.35	1365.07	2185.18	1803.13	1601.01	2072.38	2014.60	2298.17	2602.51	1455.90	1779.83	3092.46	2126.73	3369.72	2911.92	2175.26	2274.45	2901.67	2490.26	1875.42	2483.71	528.96	2536.27	3002.04	2941.27	2525.54	2042.56	3835.88	1461.79	2423.48	3011.22	2328.74	395.40	1976.73	2261.37	2396.08	1781.98	2799.38	680.33	2265.48	3160.66
PWY-6728	methylaspartate cycle	0	0	0	0	4213.08	4002.88	0	0	0	0	0	0	2369.93	2719.83	1338.49	3941.65	0	0	0	0	0	4603.17	0	4000.81	4549.46	4598.81	0	0	0	0	4521.58	5017.96	3841.61	0	0	0	4076.94	0	0	0	3045.88	0	0	0	0	0	0	5161.01
PWY-2503	benzoate degradation I (aerobic)	6.98	0	10.49	0	0	10.17	11.11	0	4.92	0	13.57	0	0	2.96	0	0	0	13.12	0	0	0	4.28	0	2.30	28.23	3.40	0	5.83	0	0	0	0	0	33.44	0	0	0	9.99	0	0	0	17.93	9.60	0	0	0	0	3.62
PWY-241	C4 photosynthetic carbon assimilation cycle, NADP-ME type	918.25	1098.91	1318.52	1606.94	1631.73	1065.44	1390.84	1542.57	909.26	707.32	753.53	769.69	624.69	721.76	409.48	1413.83	624.92	1012.67	1556.01	1194.61	1628.31	1714.78	1082.06	1209.40	1429.29	1226.10	1004.51	1455.54	501.75	1291.04	1439.44	1337.89	1354.14	1158.33	1976.31	956.16	1354.95	1350.10	1215.08	472.31	783.84	1064.69	998.16	769.17	1506.52	713.30	1241.30	1872.62
PWY-1121	suberin biosynthesis	15.03	12.54	0	0	29.15	49.21	0	14.43	61.84	0	16.41	30.27	24.52	8.15	5.95	32.45	3.78	0	0	0	0	16.86	0	9.40	0	67.89	0	17.07	0	49.91	6.05	57.81	23.93	19.70	0	0	51.47	3.50	4.44	0	0	21.23	71.95	0	10.89	0	0	20.55
PWY-6608	guanosine nucleotides degradation III	422.35	0	1050.75	1017.73	780.94	789.20	903.84	650.02	622.73	294.34	332.31	522.47	0	1002.43	549.28	841.38	437.19	821.99	530.06	515.01	364.94	892.13	585.15	699.78	617.15	907.09	725.14	1113.19	473.52	771.57	752.92	956.27	680.37	479.54	602.10	942.07	770.59	1059.86	750.77	524.79	632.37	668.19	740.91	715.54	1088.09	484.80	608.91	1037.26
PWY-5871	ubiquinol-9 biosynthesis (eukaryotic)	373.51	708.97	573.28	385.28	423.42	426.89	519.01	650.77	378.95	453.00	293.27	371.08	488.84	585.03	661.71	617.87	314.88	336.50	659.59	547.69	673.00	784.77	564.89	445.60	575.11	626.58	649.04	609.39	257.46	600.48	645.00	786.88	628.22	512.47	896.81	290.60	536.65	619.51	695.33	160.09	365.47	511.33	484.45	414.65	582.31	136.65	632.86	866.30
PWY-6567	chondroitin sulfate biosynthesis (late stages)	0	0	0	0	0	0	0	0	0	0	3.85	1.01	0	0	0	0	0	0	0	0	0	0	0	0	0	0	0	0	0	0	0	0	0	0	0	0	0	0	0	0	0	0	7.58	0	0	0	0	0
PUTDEG-PWY	putrescine degradation I	0	0	8.61	0	2.01	0	0	0	3.34	1.58	0	4.11	0	18.17	18.17	20.17	2.03	0	0	0	0	6.20	0	13.98	0	16.14	0	0	0	10.93	3.05	3.90	3.14	0	0	0	10.21	0	0	0	7.26	0	0	6.14	0	0	9.35	6.74
PWY-6890	4-amino-2-methyl-5-diphosphomethylpyrimidine biosynthesis	180.46	178.49	288.74	261.55	243.40	183.20	186.23	225.01	86.12	166.25	168.76	331.10	329.32	513.00	746.05	154.39	106.40	105.88	62.08	125.62	229.09	191.93	164.84	125.17	155.79	164.46	171.29	208.41	82.27	196.86	282.76	200.51	171.58	129.15	101.36	67.94	131.94	142.49	228.12	0	108.28	243.17	268.94	56.91	230.76	0	159.31	249.09
PWY-5927	(4<i>S</i>)-carveol and (4<i>S</i>)-dihydrocarveol degradation	0	0	0	0	0	0	0	0	0	0	0	0	0	0	0	2.27	0	0	0	0	0	0	0	0	0	0	0	0	0	0	0	0	0	0	0	0	0	0	0	0	0	0	0	0	0	0	0	0
PWY-5055	nicotinate degradation III	0	0	39.02	0	4.09	22.85	32.33	4.51	36.66	4.58	7.76	28.58	21.88	79.07	38.98	12.54	19.09	9.60	28.05	37.64	2.81	4.52	5.53	12.21	39.45	37.33	0	16.49	0	12.11	0	58.29	14.73	91.68	0	0	24.07	0	0	0	6.89	20.65	36.49	52.71	8.24	10.58	0	0
PWY-6157	autoinducer AI-1 biosynthesis	0	0	0	0	0	0	0	0	0	0	0	0	0	0	0	0	0	0	0	0	0	0	0	0	0	0	0	0	0	0	0	0	0	0	0	0	0	0	0	0	0	0	0	0	0	0	0	0
LARABITOLUTIL-PWY	xylitol degradation	0	0	7.41	0	21.01	23.93	21.97	37.60	15.16	0	18.66	0	0	8.52	44.74	0	10.71	0	61.17	0	70.17	0	0	0	0	25.29	0	21.85	0	30.51	10.80	29.29	19.79	0	40.70	0	16.27	25.66	0	0	20.57	17.53	40.51	0	0	0	0	39.26
GLYOXDEG-PWY	glycolate and glyoxylate degradation II	897.93	1814.28	1402.04	1157.38	908.91	1110.47	1363.44	1284.69	867.21	1014.36	745.69	472.95	721.00	719.79	542.21	1157.07	457.81	1067.77	1618.01	1111.10	1361.55	1391.95	1115.42	1046.75	1261.81	1254.68	869.28	1334.78	324.76	980.79	1309.84	1407.71	1119.87	1009.06	2198.43	596.28	1069.77	1288.34	1116.03	0	992.04	884.12	1094.31	679.01	1219.12	454.28	932.05	1595.66
PWY-6148	tetrahydromethanopterin biosynthesis	282.30	477.93	328.10	183.49	142.69	287.80	509.78	320.54	148.24	431.23	222.63	261.99	134.64	167.79	50.62	354.92	182.23	232.70	344.89	470.46	402.53	468.18	253.65	404.68	525.96	417.79	301.60	525.94	34.03	272.74	559.63	491.10	372.54	326.66	414.69	176.01	341.35	350.61	419.12	38.24	265.36	262.33	349.98	212.92	393.99	144.34	456.17	681.11
PWY-5248	methanogenesis from dimethylamine	0	0	0	0	0	0	0	0	0	0	0	0	0	0	42.77	0	0	0	0	0	0	0	0	0	0	0	0	0	0	0	0	0	0	0	0	0	0	0	0	0	0	0	0	0	0	0	0	0
P121-PWY	adenine and adenosine salvage I	215.28	193.24	254.30	225.84	389.81	220.42	123.78	258.73	201.38	121.79	175.32	153.81	141.70	84.12	110.01	117.27	113.87	89.80	98.62	119.33	131.93	190.70	141.86	174.09	172.41	248.76	81.82	223.92	125.46	196.16	353.15	192.89	202.94	95.69	229.19	59.58	181.55	181.41	168.13	0	192.43	148.44	139.37	171.17	164.11	42.90	56.92	332.45
PWY-6854	ethylene biosynthesis III (microbes)	0	0	0	0	37.81	0	0	25.58	0	0	44.34	60.04	30.82	26.43	22.79	26.70	11.02	0	78.26	0	0	68.76	0	0	0	0	0	22.06	0	0	31.27	0	33.20	0	0	0	12.34	0	22.51	0	43.08	0	28.57	0	35.96	0	0	24.03
PWY-6805	cellulose degradation I (cellulosome)	0	0	313.47	755.61	875.13	229.89	0	0	0	0	0	0	0	167.90	523.35	0	0	0	0	0	421.80	0	0	0	0	0	0	0	0	0	0	0	0	0	0	0	0	0	0	0	0	0	0	0	0	0	0	0
MANNIDEG-PWY	mannitol degradation I	0	139.90	0	98.69	52.69	4.15	0	2.82	0	3.46	0	0	1.33	0	0	6.71	5.09	3.95	11.50	0	14.22	0	0	0	0	0	0	14.99	50.02	45.49	0	0	5.61	0	31.71	0	0	0	3.58	0	3.35	0	0	0	0	0	0	0
PWY0-321	phenylacetate degradation I (aerobic)	3318.46	3659.49	3735.38	3677.08	3580.05	3658.44	3361.98	3911.03	3349.74	1991.84	2018.50	1890.45	1903.79	1790.68	734.98	4562.25	1579.43	2475.64	3810.35	2770.73	0	4405.52	2766.21	3503.56	2847.28	4164.63	2676.79	3575.86	1215.63	3859.51	3819.18	4031.44	3561.67	2775.65	3895.75	2208.82	3142.99	3453.94	3122.80	0	2361.43	3056.18	3410.52	2477.47	3546.78	1628.83	2435.91	4286.49
PWY-5403	betaxanthin biosynthesis (via dopamine)	20.02	0	52.22	183.61	78.09	83.63	42.02	57.60	68.83	0	0	4.18	2.55	0	6.98	65.23	0.93	0	0	7.50	5.53	79.69	18.86	48.15	0	62.32	29.67	86.77	0	87.68	51.47	57.13	22.98	11.34	0	0	66.80	40.13	54.41	0	23.64	20.27	56.02	5.81	72.31	0	14.55	80.45
PWY-7053	docosahexanoate biosynthesis I	3097.62	4768.40	4642.89	3168.36	2941.27	3822.93	3886.52	4289.67	3017.26	3133.13	2434.32	1700.19	1701.35	1245.86	899.71	3760.63	1907.49	2624.15	5018.10	2928.23	4200.70	4616.33	3469.95	3190.93	3448.80	3985.41	3246.46	4212.42	1381.84	3536.00	4123.53	4386.04	3215.81	2916.66	5673.84	2657.53	3417.97	3620.44	3081.70	609.34	2721.97	3418.32	3589.30	2429.62	3346.32	1604.76	3171.28	4240.44
TRPSYN-PWY	tryptophan biosynthesis	1048.75	3133.17	2118.36	2173.67	2432.97	1561.50	2111.26	2160.57	1059.96	2069.39	1571.11	1779.40	1916.25	2417.68	2618.09	2196.35	1167.01	1635.48	2761.66	2032.97	2781.92	2298.32	2103.45	2132.21	2144.63	2675.93	2026.49	2510.23	642.01	2176.74	2386.37	2508.69	2307.77	1392.03	3667.48	1484.32	2071.27	2417.51	2031.63	597.13	1733.92	1777.67	2056.41	1725.15	2088.13	1124.10	1774.05	2683.02
PWY-743	thiocyanate degradation II	0	0	0	0	0	0	0	0	0	0	2.67	0	0	0	0	0	1.70	0	0	0	0	0	0	0	0	0	0	0	0	0	0	0	0	0	0	0	0	0	0	0	0	0	0	0	0	0	0	0
P222-PWY	sulfide oxidation I (sulfide-quinone reductase)	0	0	0	0	0	1.25	0	0	0	0	0	3.67	0	4.22	18.74	0	0	0	0	0	0	0	0	0	0	0	0	0	0	0	0	0	0	0	0	0	0	0	0	0	0	0	0	0	0	0	0	2.29
PWY-6789	(1,3)-beta-D-xylan degradation	0	0	0	23.73	1.63	0	0	0	0	0	0	0	0	0	0	0	0	0	0	0	0	0	0	0	0	0	0	0	0	0	0	0	0	0	0	0	0	0	0	0	0	0	0	0	0	0	0	0
PWY-6986	alginate degradation	0	121.90	0	132.58	62.81	3.08	0	0	0	49.18	16.55	0	0	0	22.40	0	9.56	0	0	12.16	9.14	0	0	10.25	0	12.77	0	0	6.51	30.35	0	0	3.81	0	0	0	84.52	10.23	0	0	41.27	0	0	0	15.53	0	301.55	0
PWY-1801	formaldehyde oxidation II (glutathione-dependent)	209.54	247.17	293.97	251.56	281.08	233.60	250.51	317.13	345.26	207.37	218.95	187.42	275.22	154.62	46.60	504.52	190.62	156.09	439.59	319.65	436.76	244.29	335.17	343.22	274.90	320.17	348.49	249.60	143.79	480.54	262.97	444.95	326.60	286.71	273.48	10.88	271.55	283.44	268.77	148.39	221.25	304.71	308.49	248.93	262.90	0	355.02	296.35
PWY-5905	hypusine biosynthesis	26.88	22.56	99.00	0	19.14	12.46	82.56	102.39	8.70	99.17	60.03	48.97	35.85	15.67	9.35	32.07	41.72	24.08	56.60	58.62	71.20	60.06	53.10	0	42.64	73.38	102.61	80.76	17.12	19.78	83.94	50.49	34.93	22.37	8.71	0	22.69	11.35	38.58	38.21	10.00	70.27	81.82	20.94	55.13	39.30	46.63	90.15
2PHENDEG-PWY	phenylethylamine degradation I	38.96	2.48	40.19	14.66	16.69	0	2.88	4.04	24.93	0	10.60	0	2.03	2.17	2.42	38.16	0.25	0	0	10.85	0	11.16	5.36	2.29	34.63	36.11	0	45.89	0	0	40.74	31.41	23.43	0	0	0	14.91	0	20.76	0	7.94	0	37.92	0	43.96	0	48.42	59.25
PWY-6124	inosine-5-phosphate biosynthesis II	626.09	2126.65	1060.49	1174.96	1230.37	960.34	903.49	1200.05	610.87	780.39	816.66	763.53	567.43	711.48	752.11	1168.96	482.36	1059.98	1313.50	716.46	1348.12	1110.23	787.05	911.06	1079.12	909.30	847.86	1047.25	357.37	917.29	965.87	923.26	776.73	635.46	1641.52	696.45	895.43	1109.31	984.91	224.05	811.45	875.94	1201.53	780.51	978.97	571.30	689.06	1156.14
TREDEGLOW-PWY	trehalose degradation I (low osmolarity)	0	317.06	0	0	0	0	0	0	0	0	0	0	0	0	0	0	33.58	0	0	0	0	0	0	0	0	0	0	0	0	0	0	0	0	0	240.02	0	0	0	0	0	0	0	0	0	0	0	0	0
PWY-6966	methanol oxidation to formaldehyde I	25.75	13.87	20.25	26.98	37.12	8.30	18.17	24.34	77.16	49.76	37.62	68.68	43.95	23.39	13.22	18.48	3.82	0	36.41	9.77	22.95	16.91	15.93	13.51	6.39	19.97	36.77	6.93	0	19.24	15.06	27.07	12.15	19.84	0	0	9.16	36.18	32.97	0	6.01	32.45	16.95	13.30	15.99	0	27.77	12.96
PWY66-201	nicotine degradation IV	98.46	160.82	78.03	201.73	184.40	52.64	77.05	91.20	68.48	106.23	205.69	124.95	98.25	41.47	16.30	67.74	41.39	22.74	177.09	32.48	159.23	78.92	135.11	90.34	72.95	54.36	96.29	115.01	74.68	110.83	96.54	127.64	81.48	79.03	247.67	82.44	68.66	31.72	76.75	20.13	36.93	138.44	142.30	38.37	60.14	70.51	65.12	112.99
PWY0-1297	purine deoxyribonucleosides degradation	2419.63	3907.18	3432.59	3973.70	3499.40	2796.47	2974.84	3078.05	2086.72	1978.09	2000.11	1585.65	1631.54	1720.30	976.23	2877.46	1212.05	2450.96	3523.22	2053.54	3062.98	3238.21	2410.67	2681.84	3037.77	3099.16	2447.78	3229.21	1625.97	3036.32	2819.37	3209.85	2792.00	1998.72	3082.80	2104.36	2342.37	2807.78	2572.04	759.73	1933.08	2397.91	2597.96	2193.24	3118.33	1675.08	2228.60	3342.80
PWY-1861	formaldehyde assimilation II (RuMP Cycle)	0	0	1610.85	2080.23	1820.50	0	1565.14	1436.22	1440.17	1056.01	1027.76	1276.70	1683.32	2122.23	1588.51	1424.77	556.01	0	1362.55	0	1728.29	1940.53	1339.19	1385.73	1505.37	1672.50	0	1855.39	0	1585.03	0	1957.04	1308.15	0	1316.97	0	1387.33	0	0	0	1056.66	1613.29	1534.43	1115.87	1451.90	0	0	1545.84
PWY-6837	fatty acid beta-oxidation V (unsaturated, odd number, di-isomerase-dependent)	48.14	80.04	1.24	5.97	15.10	0	2.70	7.32	14.90	17.56	9.72	36.35	24.53	0	0	8.53	16.70	0	10.32	0	4.81	10.96	0	10.25	0	8.60	34.62	13.36	49.20	0	21.08	14.26	3.45	24.90	27.94	0	0	16.17	0	0	16.83	0	57.31	0	10.45	33.82	0	18.93
PWY-2464	maackiain biosynthesis	0	0	0	0	0	12.31	0	0	3.18	0	0	0	0	0	0	0	0	0	0	0	0	0	5.53	2.31	0	0	0	0	0	0	1.49	0	0	0	0	0	2.85	0	0	0	0	0	0	0	0.94	0	0	0
PWY-6482	diphthamide biosynthesis	0	0	18.85	0	0	0	0	0	0	6.19	0	7.90	12.26	1.83	11.50	0	0	0	0	0	0	13.03	0	0	0	0	0	9.36	0	0	12.21	0	0	0	0	0	0	2.40	0	0	0	0	0	0	0	0	0	0
PWY-5338	galactosylcyclitol biosynthesis	0	0	0	0	0	0	0	0	0	0	0	0	0	2.30	0	0	0	0	0	0	0	0	0	0	0	0	0	0	0	0	0	0	8.55	0	0	0	12.07	0	0	0	0	0	0	0	0	0	0	0
PWY490-3	nitrate reduction VI (assimilatory)	3656.03	4916.47	5332.63	3965.56	2711.08	5018.49	5158.53	4033.80	3403.79	2995.39	2424.89	2403.40	2633.39	2913.32	2529.23	4281.29	2397.93	4181.75	5286.57	3353.89	4200.35	4516.25	2913.55	3612.27	4247.52	4425.92	3170.86	4652.65	0	3068.83	4396.51	4693.33	3643.88	2784.93	5238.06	2659.26	3712.20	4248.76	3466.25	1456.81	3249.42	3600.47	4243.02	3163.68	4613.71	2147.96	3113.16	5124.92
PWY-5	canavanine biosynthesis	257.21	1215.24	651.64	537.74	793.84	641.41	824.42	1082.86	514.86	690.85	519.53	637.39	224.88	211.90	627.98	736.68	423.91	932.55	1178.64	665.11	1051.89	947.48	753.42	634.98	804.30	831.37	730.99	910.63	59.79	726.93	1036.05	889.42	706.11	654.94	1740.12	385.24	807.85	816.62	1018.99	68.84	627.61	692.79	798.89	588.24	861.62	391.10	878.08	1081.66
PWY-3721	choline degradation II	0	0	2.89	0	0	0	0	0	0	0	0	0	0	0	0	0	0	0	0	0	0	0	0	0	0	0	0	0	0	0	3.14	0	0	0	0	0	0	0	0	0	0	0	0	0	0	0	0	0
PWY-5331	taurine biosynthesis	0	6.20	0	0	3.55	0	3.91	0	0	8.59	0	0	0	0	0	0	0	0	0	7.26	3.94	0	0	8.36	4.43	0	0	0	0	1.56	0	7.56	0	6.73	13.31	0	17.08	6.75	0	0	7.42	0	0	0	0	0	26.09	0
PWY-5176	coumarin biosynthesis (via 2-coumarate)	126.31	140.89	121.35	98.47	258.50	146.50	103.07	142.25	146.93	29.82	67.47	85.48	55.39	79.25	105.43	200.15	44.64	88.67	76.47	143.06	166.75	161.80	33.90	143.43	116.42	195.32	51.93	121.41	27.62	76.57	98.44	124.58	152.17	90.23	182.95	70.02	217.40	124.96	83.11	24.37	115.03	114.48	121.39	136.95	76.16	33.67	218.03	143.90
VALDEG-PWY	valine degradation I	2537.84	3739.91	2586.12	2339.66	2723.49	2879.77	2770.06	3024.87	2484.23	2135.51	1700.45	1739.12	1785.38	1552.16	544.91	3407.84	1238.86	2137.38	4252.69	2128.67	3776.91	3450.06	2206.48	2862.53	2213.33	2970.06	2074.42	2792.02	636.80	2533.34	3047.43	3170.93	2973.92	2149.01	4300.59	1294.63	2301.41	3021.49	2619.78	507.73	1826.97	2500.74	2434.08	1907.33	2755.51	797.31	2151.72	3595.32
ALACAT2-PWY	alanine degradation II (to D-lactate)	107.83	430.46	274.78	414.18	169.27	166.66	169.81	229.26	175.47	254.31	304.25	386.03	549.66	447.30	435.02	168.08	245.67	200.42	0	123.58	200.28	95.58	158.99	191.44	136.59	351.21	183.76	404.76	0	125.82	116.54	179.37	146.15	105.22	348.42	274.65	196.64	167.41	126.30	0	117.80	216.32	375.14	72.90	131.38	0	0	190.70
PWY-6164	3-dehydroquinate biosynthesis I	362.77	908.30	654.39	677.47	655.79	284.98	449.17	522.52	286.43	655.00	425.13	452.59	646.95	394.52	739.97	436.79	319.22	610.43	753.70	489.61	834.17	756.94	740.77	634.19	551.57	916.25	468.31	725.57	247.50	641.87	668.07	802.18	786.36	387.00	1309.25	572.22	549.03	808.62	639.91	141.40	565.45	636.77	591.78	552.90	783.59	276.33	582.02	830.02
PWY-84	resveratrol biosynthesis	0	0	0	0	0	0	0	0	0	0	2.63	0	0	0	10.23	0	0	0	0	0	0	0	0	0	0	0	0	0	0	0	0	0	0	0	0	0	0	0	0	0	0	0	0	0	0	0	0	0
PWY-5427	naphthalene degradation	0	433.71	0	0	0	0	0	0	0	316.63	0	177.30	0	0	0	0	0	0	0	0	0	0	0	0	0	0	0	0	0	0	0	0	0	0	0	0	0	0	0	0	0	0	0	0	0	0	0	267.08
PWY-6588	pyruvate fermentation to acetone	606.95	0	620.47	809.87	654.09	411.78	353.15	488.28	555.12	401.09	721.00	719.61	767.78	0	0	656.94	208.20	0	0	0	0	686.09	0	626.70	0	580.96	0	0	0	617.34	576.55	615.38	756.17	175.60	0	0	359.14	588.22	501.02	0	302.33	566.69	0	0	612.21	0	0	862.11
UDPNACETYLGALSYN-PWY	UDP-<i>N</i>-acetyl-D-glucosamine biosynthesis II	0	626.52	0	0	0	0	0	0	0	335.13	0	0	820.48	0	0	0	0	0	474.11	0	0	0	0	0	0	0	0	0	0	0	0	0	0	0	0	0	0	0	0	0	0	0	0	0	0	0	0	0
PWY-5082	methionine degradation III	1043.42	1772.26	1235.40	1031.06	844.04	982.72	1394.52	1146.46	963.13	861.56	697.56	465.14	656.46	629.54	363.72	1113.11	370.97	693.07	1525.09	891.59	1199.51	1179.94	950.05	1388.04	900.16	1108.46	895.06	1235.36	350.61	996.80	1019.06	1216.70	1395.17	1101.40	1462.92	527.58	858.73	1253.71	913.64	150.35	714.68	916.20	1000.69	633.04	1026.86	331.47	930.72	1366.64
PWY-181	photorespiration	813.30	1213.07	895.75	1266.13	1021.42	754.63	891.62	911.42	704.91	689.81	891.36	1188.43	2133.77	2058.54	1714.18	931.51	445.60	641.47	1215.01	493.02	1136.50	859.37	635.43	696.35	642.59	1083.13	523.80	1061.52	735.30	1105.63	766.59	696.62	515.74	634.51	1221.45	679.41	733.51	743.04	698.94	248.49	521.11	965.03	1074.65	765.10	994.64	461.83	443.77	901.73
ANARESP1-PWY	respiration (anaerobic)	2223.28	4378.43	3764.53	4009.74	3863.31	3280.46	3883.87	4256.02	2729.51	2479.01	2371.10	2220.14	2313.89	2986.76	1881.64	3240.99	1637.42	3203.88	4566.91	3174.21	4332.52	3923.35	3029.98	2996.37	3630.20	3662.99	3307.80	3805.75	1617.27	3284.90	3685.35	3606.40	3023.43	2537.03	5495.59	2815.81	3456.44	3351.90	3525.36	1184.27	2472.75	3023.37	3569.12	3358.33	3367.83	1996.54	3297.09	4266.60
PWY-5298	lysine degradation VI	35.44	18.86	79.09	0	17.57	17.38	38.51	65.59	38.14	41.13	56.08	47.21	38.06	33.65	0	14.06	2.97	0	0	10.71	0	94.56	0	0	22.15	30.15	0	63.51	0	9.19	34.46	25.99	4.25	0	17.28	0	10.12	41.21	61.90	0	25.16	36.71	33.83	0	24.90	4.03	0	56.91
PWY-6345	K-252 biosynthesis	0	0	0	0	0	0	0	0	0	0	0	0	0	0	0	0	0	0	0	0	0	0	0	0	0	0	0	0	0	0	0	0	2.06	0	0	0	0	0	0	0	0	0	0	0	0	0	0	0
PWY-6282	palmitoleate biosynthesis I	792.48	1847.85	1003.59	833.16	1222.35	685.36	865.17	1224.30	836.57	909.09	860.67	647.97	688.67	694.35	286.90	946.62	631.79	652.66	2011.78	834.16	1654.08	1220.76	770.57	1023.24	825.43	1071.27	880.48	855.93	414.35	928.65	1057.31	957.94	1017.46	800.75	1699.38	321.06	811.15	889.07	911.27	255.58	721.51	940.85	779.37	920.64	984.90	458.59	713.98	1133.20
PWY-6476	cytidylyl molybdenum cofactor biosynthesis	0	0	0	0	0	0	0	0	0	0	0	0	0	0	20.84	0	0	40.06	0	0	0	0	0	0	0	0	0	0	0	0	0	0	0	0	0	0	0	0	0	0	40.37	0	0	0	0	0	0	0
PWY-5749	itaconate degradation	0	0	0	0	0	0	0	0	0	0	0	0	0	0	0	0	0	0	0	0	0	0	0	0	0	0	0	0	0	0	0	0	0	0	0	0	0	0	0	0	23.92	0	0	0	0	0	0	0
PWY-1263	taurine degradation I	38.29	40.14	117.58	236.68	201.45	130.59	103.00	111.55	14.82	58.66	79.06	43.83	30.34	6.52	26.25	170.78	92.43	114.25	0	0	0	216.47	102.36	6.57	76.39	185.60	190.43	132.02	296.08	220.08	21.41	78.63	3.07	98.84	0	131.97	92.42	48.60	17.65	152.55	91.26	35.97	45.41	3.35	76.43	33.86	123.87	42.24
P108-PWY	pyruvate fermentation to propionate I	489.92	450.38	602.59	835.76	999.63	575.02	365.07	500.43	510.78	367.95	366.71	457.18	531.10	847.96	626.63	523.18	256.59	311.76	407.99	301.87	304.88	612.95	388.08	654.15	451.33	669.36	0	459.32	0	510.73	568.61	586.05	561.26	0	346.05	0	518.03	423.86	369.32	0	246.31	543.21	568.57	407.89	403.17	0	509.60	453.88
PWY-3261	UDP-L-rhamnose biosynthesis	0	0	0	0	0	0	0	0	0	10.70	0	2.13	0	0	1.84	0	1.60	0	0	0	3.19	0	0	0	0	0	0	0	0	0	0	0	0	0	0	0	0	0	0	0	0	0	0	0	0	0	0	0
PWY-5154	arginine biosynthesis III	1631.14	4730.03	3206.16	3850.28	4493.60	2983.23	3139.15	0	2317.18	2757.72	2073.48	1829.12	1327.05	1275.14	1726.76	2951.58	1494.49	2654.64	4296.48	2892.51	4606.43	3888.04	0	2985.97	3112.94	3290.60	0	3310.42	1053.10	2986.93	3491.63	3478.13	3046.07	0	5673.96	0	0	3423.49	3320.61	0	2466.94	2548.07	2660.68	0	3212.45	0	0	4149.57
PWY-6742	methane oxidation to methanol II	0	0	9.97	32.39	1.61	8.61	0	4.07	0	0	24.92	36.83	42.16	10.60	0	21.13	4.34	0	0	0	0	0	0	18.62	0	14.22	0	12.02	0	7.38	0	15.23	21.55	0	0	0	0	0	0	0	0	5.40	0	0	0	0	0	0
PROPIONMET-PWY	methylmalonyl pathway	194.05	227.03	178.33	396.85	607.14	204.78	159.12	220.80	240.06	159.71	113.99	256.93	272.50	373.06	235.46	267.12	150.93	80.51	271.74	121.93	228.01	140.61	107.16	326.50	170.99	320.23	116.98	202.98	0	208.21	181.71	308.99	254.79	129.26	278.00	101.92	198.32	209.68	160.79	0	96.17	170.98	163.46	117.59	175.45	69.77	148.44	209.89
P122-PWY	heterolactic fermentation	5589.21	11785.93	7411.87	8055.79	7052.89	6155.70	7603.20	7272.21	4980.78	6537.04	5591.91	4713.25	5161.43	5513.94	4482.82	7130.11	3391.01	5784.67	10899.95	5088.86	9411.08	7823.19	5755.57	6650.68	6675.47	7528.30	5288.06	7615.18	2707.57	7222.31	7081.09	7684.42	7029.40	5095.49	11599.69	4456.30	5469.14	7360.18	6238.98	1498.64	4740.63	6442.48	6802.37	4554.78	7052.78	2886.48	5529.89	8269.36
PWY-6504	anthranilate degradation IV (aerobic)	0	0	0	0	0	0	0	0	0	0	0	0	0	0	0	0	0	0	0	0	0	0	0	0	0	0	0	0	0	0	0	2.37	0	0	0	0	0	0	0	0	0	0	0	0	0	0	0	0
PWY-6334	L-dopa degradation	0	0	0	0	0	0	0	0	0	0	2.06	0	0	0	0	0	0	0	0	0	0	0	0	0	0	0	0	0	0	0	0	0	0	0	0	0	0	0	0	0	0	0	0	0	0	0	0	0
PWY-5787	oligomeric urushiol biosynthesis	18.64	4.58	5.47	0	23.27	5.93	0	7.17	14.33	2.30	2.50	0	2.60	3.71	10.22	0	2.43	0	0	0	0	10.34	0	5.14	4.77	13.70	0	7.07	0	14.99	6.65	0	5.07	0	0	0	5.82	6.16	0	0	0	6.23	4.02	0	5.59	0	20.90	8.40
RIBITOLUTIL-PWY	ribitol degradation	0	0	0	0	0	0	0	0	0	0	0	0	0	0	0	0	0	0	0	0	0	0	0	0	0	0	0	0	0	0	0	0	0	0	0	0	0	0	0	0	0	0	192.79	0	0	0	0	0
PWY-6075	ergosterol biosynthesis	60.43	128.44	21.88	5.06	7.08	15.46	2.66	21.53	19.07	37.28	42.31	24.37	7.84	8.28	0	10.62	9.45	0	22.23	27.55	64.79	45.05	11.82	21.14	0	22.64	5.79	5.09	0	8.94	18.05	29.36	31.34	13.62	43.60	0	18.24	17.22	29.69	0	0	28.60	24.16	11.30	7.21	0	35.18	36.62
PWY-6117	spermine and spermidine degradation I	0	0	4.95	0	7.80	0	3.99	0	42.73	0	0	11.33	22.07	11.17	8.35	38.45	9.16	44.42	0	0	0	0	2.64	8.17	44.94	1.30	0	0	0	0	5.33	0	26.56	0	0	0	0	0	8.15	0	0	6.91	0	0	63.60	0	0	0
PWY-5818	validamycin A biosynthesis	0	0	0	0	0	0	0	0	0	0	0	0	1.06	0	0	0	0	0	0	0	0	0	0	0	0	0	0	0	0	0	0	0	0	0	0	0	0	0	0	0	0	0	0	0	0	0	0	0
PWY-5521	L-ascorbate biosynthesis V	26.86	47.62	49.69	118.97	189.34	2.82	6.87	22.98	10.31	2.55	5.11	2.82	2.63	1.44	2.54	39.76	8.76	10.92	0	0	59.21	28.78	0	43.61	9.56	35.97	0	26.79	0	16.30	27.08	49.10	22.17	57.34	0	22.39	29.49	38.45	45.80	0	13.21	18.49	37.35	10.94	50.34	2.69	0	39.29
PWY-6537	4-aminobutyrate degradation II	181.55	0	250.08	0	0	189.74	151.37	113.04	162.52	42.02	0	53.71	50.20	0	0	191.01	0	95.23	0	127.63	77.93	120.77	167.88	220.72	166.76	125.67	149.36	148.42	0	165.50	90.45	201.88	126.95	0	0	0	184.10	112.74	104.41	0	70.58	150.34	132.33	173.47	0	0	0	91.68
PWY-5964	guanylyl molybdenum cofactor biosynthesis	171.95	454.37	320.00	417.45	324.36	333.13	427.51	477.38	161.25	329.02	299.78	393.17	402.48	515.12	379.53	375.18	94.80	533.73	437.64	253.50	353.95	421.38	267.08	231.01	485.04	435.62	299.24	496.85	161.10	392.96	498.94	415.38	279.98	177.33	563.66	209.11	345.74	447.55	409.74	261.23	296.43	369.18	432.65	331.00	368.16	168.35	401.86	569.44
PWY-6333	acetaldehyde biosynthesis I	1148.24	1959.22	1411.13	1170.94	1235.97	1006.22	1516.37	1213.40	1077.98	1050.73	822.39	581.04	815.26	744.09	435.47	1173.56	400.46	727.83	1683.68	961.64	1417.46	1265.01	1038.18	1527.74	1105.35	1214.46	928.67	1319.04	366.84	1190.81	1046.28	1295.31	1553.30	1140.42	1705.45	527.58	963.29	1427.76	975.60	164.56	792.69	985.15	1154.32	712.50	986.22	331.47	1012.83	1452.31
CYSTEINE-DEG-PWY	L-cysteine degradation I	0	0	0	0	0	0	3.91	0	0	0	0	0	0	0	0	0	0	0	0	0	0	0	0	0	4.43	0	0	0	0	0	0	7.56	0	6.73	0	0	0	0	0	0	0	0	0	0	0	0	0	0
PWY4FS-3	phosphatidylcholine biosynthesis III	0	0	0	86.25	34.22	0	0	0	0	0	38.69	0	0	5.32	0	72.46	2.78	0	0	0	0	0	0	55.78	0	51.07	36.49	28.65	0	49.78	39.75	40.46	13.78	0	38.84	13.84	56.94	45.63	0	0	0	42.11	0	0	106.82	0	0	52.09
PWY-6951	docosahexanoate biosynthesis II	3097.62	4764.22	4642.89	3145.29	2938.16	3822.93	3886.52	4289.67	3017.26	3118.97	2432.69	1697.21	1701.35	1245.86	899.71	3760.63	1907.49	2624.15	5018.10	2928.23	4200.70	4609.94	3469.95	3190.93	3448.80	3985.41	3246.46	4212.42	1381.84	3527.83	4123.53	4386.04	3215.81	2916.66	5673.84	2657.53	3417.97	3620.44	3081.70	609.34	2721.97	3418.32	3589.30	2429.62	3344.31	1604.76	3171.28	4240.44
PWY-6388	(S,S)-butanediol degradation	0	0	0	0	0	0	0	0	0	0	0	0	0	0	0	0	0	0	0	9.32	0	0	0	0	0	0	0	0	0	0	0	3.74	0	0	0	0	0	0	0	0	0	11.42	0	0	0	0	0	0
PWY-7032	alkane biosynthesis I	0	23.82	0	30.73	0	2.84	12.64	20.87	22.33	2.17	0	0	0	0	0	0	0	0	0	0	19.80	7.30	17.73	7.87	0	3.48	0	3.26	0	20.71	5.57	10.11	0	0	0	0	0	16.40	7.78	0	4.59	6.15	7.35	0	12.42	0	0	12.34
P201-PWY	nitroglycerin degradation	0	5.62	0	0	0	0	0	0	0	3.85	1.94	0	1.93	0	0	0	0	0	0	0	5.96	0	0	2.84	0	0	0	2.50	0	0	0	0	0	0	6.78	0	0	0	0	0	0	0	0	0	0	0	0	0
PWY-5915	phycoerythrobilin biosynthesis	0	36.34	0	0	2.17	0	0	0	0	16.37	0	0	0	0	0	0	0	0	0	0	5.02	0	0	0	0	4.91	0	0	0	0	0	0	0	0	0	0	0	0	0	0	0	0	8.80	0	14.30	0	0	0
PWY0-181	salvage pathways of pyrimidine deoxyribonucleotides	244.41	432.84	271.76	797.58	327.89	270.85	189.04	188.17	161.11	178.54	156.81	152.73	122.38	95.60	53.12	287.48	156.52	171.97	102.69	113.10	88.88	251.16	173.26	216.66	201.97	246.81	354.69	239.22	191.82	304.58	179.09	287.72	228.83	211.23	171.02	154.18	247.84	129.29	163.32	140.80	144.91	262.26	209.42	218.61	273.75	274.90	225.26	248.69
PWY-5832	CDP-paratose biosynthesis	0	0	0	0	0	0	0	0	0	0	0	0	0	0	0	0	0	0	0	0	0	0	0	0	0	0	0	0	0	0	0	0	0	0	0	0	0	0	0	0	0	0	0	0	0	0	0	0
PWY0-1507	biotin biosynthesis from 7-keto-8-aminopelargonate	753.11	552.10	813.40	1270.14	946.45	689.67	751.44	787.32	652.43	479.37	568.93	698.34	856.69	1156.77	756.38	815.96	324.42	514.68	451.17	571.43	596.69	1089.71	540.07	701.02	599.77	890.75	481.31	1077.51	526.82	905.71	830.61	718.42	782.22	522.59	802.24	400.40	590.33	757.76	678.51	51.37	451.08	686.53	704.45	442.07	648.27	215.33	565.42	920.68
PWY0-1317	L-lactaldehyde degradation (aerobic)	83.91	383.63	76.76	66.32	45.09	37.53	100.97	136.09	67.18	74.78	111.85	63.76	91.20	68.32	107.57	49.86	52.44	142.66	484.90	8.29	376.31	83.05	6.44	53.21	57.77	46.60	0	49.97	0	43.06	73.54	57.98	42.51	11.86	767.87	30.07	26.92	90.17	82.89	15.73	12.66	65.84	142.13	25.53	119.22	0	0	116.46
PWY-3161	indole-3-acetate biosynthesis III (bacteria)	0	0	0	0	0	0	0	0	0	0	0	0	0	0	0	0	0	0	0	0	0	0	0	0	0	0	0	0	0	0	0	0	0	0	0	0	0	0	0	0	0	0	0	0	0	0	0	0
PWY-7010	2-propylphenol degradation	0	0	0	0	0	4.27	0	0	0	0	0	0	0	0	0	2.09	0	0	0	0	0	0	0	0	0	2.90	0	0	0	0	0	0	3.54	0	0	0	0	0	0	0	0	0	0	0	0	0	0	0
CITRULBIO-PWY	citrulline biosynthesis	2486.83	5414.92	3804.06	4673.38	3248.87	3184.59	2998.66	3321.67	2679.07	3292.74	2758.78	2844.76	3115.62	3590.73	3292.21	3432.49	1966.60	3649.44	5053.25	2525.83	4919.66	3852.46	3020.27	2872.51	3571.95	3527.00	2968.89	3865.31	1765.29	2880.84	3288.72	3491.43	3154.78	2383.60	5670.87	2534.22	3092.97	3311.70	3136.66	1565.10	2635.93	3120.79	3381.87	2673.28	3768.41	1913.54	3207.70	3959.35
PWY-5122	geranyl diphosphate biosynthesis	119.13	353.29	159.20	341.17	225.49	123.96	113.32	153.33	169.93	103.50	123.53	176.79	254.91	269.48	595.11	96.13	59.99	185.69	105.25	79.77	186.07	150.35	110.80	104.22	94.45	153.59	180.18	156.95	99.09	171.51	126.68	152.28	187.65	98.60	253.17	6.74	139.38	93.84	111.60	6.75	76.48	149.92	128.19	81.00	110.87	89.24	99.17	145.49
PWY-6458	benzoyl-CoA biosynthesis	106.18	127.33	76.37	78.51	129.22	29.45	7.64	24.48	51.14	42.33	102.95	122.69	0	59.80	56.73	108.01	15.11	51.12	148.13	90.98	116.44	67.01	56.54	49.90	75.56	97.50	49.79	75.42	49.24	55.02	59.70	78.37	53.92	26.74	131.80	6.74	115.38	22.04	66.63	44.75	80.98	95.45	110.95	65.82	70.13	4.87	134.25	34.58
PWY1-2	alanine degradation IV	180.63	170.39	235.12	416.92	381.09	302.58	168.05	171.16	124.80	61.30	32.46	17.92	25.95	31.21	79.75	250.71	17.16	80.57	140.64	178.06	95.16	252.51	127.09	101.03	302.59	170.31	117.67	224.53	38.89	200.39	220.01	242.15	130.48	87.14	337.69	0	296.47	158.07	153.24	39.58	90.82	177.72	89.68	122.47	63.92	0	156.56	255.39
PWY0-1319	CDP-diacylglycerol biosynthesis II	1091.27	2609.77	1829.30	2301.82	1862.59	1759.11	2074.43	1976.10	1246.95	1827.48	1549.52	1499.49	1853.51	1892.75	1879.44	1821.58	921.12	1684.64	2096.20	1365.21	2245.88	2216.80	1328.78	1480.16	1591.64	1995.30	1605.76	2102.44	787.13	1698.08	2167.05	2306.78	1720.94	1426.69	3536.44	1331.03	1816.44	1895.50	1642.54	499.02	1256.03	1655.16	2080.31	1388.23	1993.88	935.82	1622.67	2386.36
PWY-6704	L-ascorbate degradation IV	5.54	5.34	0	0	0	0	0	4.02	0	0	0	0	0	0	0	17.09	0	0	8.80	0	10.26	6.49	0	13.10	0	0	0	0	0	0	0	0	0	0	0	0	0	0	6.32	0	4.60	0	0	0	0	0	0	10.37
PWY-5148	acyl-CoA hydrolysis	64.45	278.74	109.29	235.80	270.84	108.89	78.34	143.96	167.19	79.16	107.61	118.10	141.68	46.61	43.38	136.32	44.83	68.39	176.38	105.52	279.26	220.20	69.47	191.52	120.28	128.23	74.81	93.51	33.37	68.52	44.55	162.98	106.47	126.72	246.30	40.47	91.39	95.11	67.27	17.07	55.92	107.37	134.23	207.40	310.57	73.88	182.26	142.16
PWY-5169	cyanurate degradation	0	0	0	0	0	0	0	756.12	0	0	518.03	0	0	0	0	1080.68	0	0	0	0	0	1149.72	0	905.40	0	949.06	0	0	88.39	0	0	0	1057.50	0	0	0	983.93	0	0	0	0	0	0	0	0	0	0	0
PWY-6963	ammonia assimilation cycle I	3564.76	4438.02	5236.07	3792.58	2616.12	4975.23	4977.89	3962.52	3369.94	2798.58	2141.90	1923.95	1760.98	1256.50	1240.89	4181.00	2310.41	4065.89	5122.93	3284.21	4046.85	4402.69	2913.55	3488.46	4167.10	4270.91	3161.35	4521.49	1546.81	2973.45	4300.56	4593.94	3581.95	2707.61	5033.78	2698.06	3611.80	4191.31	3334.31	1469.91	3195.98	3349.49	4069.61	3159.63	4525.37	2147.96	3029.26	5007.66
PWY-6131	glycerol degradation II	11.93	36.47	6.00	28.24	16.04	25.85	5.58	7.79	17.28	17.83	15.17	2.05	19.90	33.85	34.53	24.39	1.32	0	38.94	28.78	71.11	57.02	6.78	36.01	8.96	24.20	8.38	18.26	3.91	26.28	9.01	45.39	27.93	6.43	12.86	0	5.88	4.76	20.43	0	28.42	17.36	20.23	0	16.14	11.92	11.58	7.77
PWY-5189	tetrapyrrole biosynthesis II	532.88	2309.53	1034.76	0	0	732.60	0	1101.84	514.14	1236.58	743.02	438.29	499.82	379.23	0	0	401.55	1130.23	2113.05	995.48	1993.13	1255.86	1200.13	914.82	0	1059.31	927.78	1008.52	0	0	0	1253.59	1004.41	631.24	2285.68	0	987.47	0	1081.89	0	792.40	0	0	846.20	0	0	935.97	1480.77
PWY-101	photosynthesis light reactions	389.40	1801.77	788.05	350.46	327.05	522.23	740.91	501.15	415.47	814.63	396.79	199.77	192.99	71.13	97.05	538.81	215.35	475.49	1635.55	446.54	1045.04	632.40	441.65	552.88	638.76	533.87	517.90	689.21	80.79	427.04	570.17	656.88	503.17	417.91	1156.33	217.05	502.29	632.21	706.86	71.01	505.47	444.35	551.37	314.01	425.63	117.70	422.96	830.59
PWY-6316	aromatic polyketides biosynthesis	9.49	4.29	0	0	11.55	19.47	3.74	10.51	16.60	1.27	0	0	1.77	1.88	0	17.13	0.54	0	0	16.78	0	8.66	25.91	31.77	5.64	19.34	29.86	5.45	0	18.76	0	16.81	27.47	51.81	0	0	15.40	4.35	0	0	0	11.17	9.45	17.39	6.52	0	24.94	5.04
PWY-31	canavanine degradation	91.94	185.03	57.19	137.68	350.92	40.43	25.03	62.53	41.93	49.54	48.22	34.40	41.51	19.68	25.72	60.40	19.10	5.64	87.00	64.68	170.52	46.46	68.47	85.91	45.62	31.46	68.70	39.89	72.36	141.90	59.62	50.92	100.61	24.75	143.86	15.16	74.51	49.08	85.17	30.97	61.54	38.74	40.32	31.85	39.79	48.54	133.30	58.02
PWY-5074	mevalonate degradation	160.81	419.01	123.54	579.21	769.49	99.98	75.61	120.22	265.91	154.09	178.78	185.54	170.82	102.94	168.75	196.94	87.29	57.12	275.36	109.97	330.47	109.50	112.51	165.47	80.26	140.64	74.44	100.32	76.46	246.42	69.35	117.48	109.90	91.24	335.48	86.61	99.66	116.60	117.42	20.74	1112.93	120.66	134.13	64.76	89.88	0	191.36	125.29
PWY-6952	glycerophosphodiester degradation	849.18	1812.04	1167.53	1307.52	1026.61	1193.00	1378.97	1505.83	865.40	1347.24	971.02	787.54	611.76	517.11	288.62	1552.50	558.08	1443.38	1853.92	1098.56	1809.74	1552.49	984.23	982.38	1222.67	1603.04	1111.47	1332.13	645.86	1184.48	1609.17	1668.59	1219.65	981.68	2590.41	1158.22	1080.91	1480.69	1058.38	645.02	938.48	1351.06	1555.89	1128.04	1664.81	840.79	1080.68	1757.57
GLUTAMATE-DEG1-PWY	glutamate degradation I	0	0	0	0	0	0	0	0	0	0	0	0	0	0	0	0	0	0	0	0	0	0	0	0	0	0	0	0	0	0	0	0	0	0	0	0	0	0	0	0	0	0	0	0	0	228.27	0	0
SHIKIMATEDEG-PWY	shikimate degradation I	230.81	501.15	364.75	216.84	314.47	284.73	371.07	437.97	188.99	269.22	193.46	121.76	73.15	19.80	42.23	300.55	219.89	317.02	245.47	489.28	315.03	378.64	333.33	331.30	419.60	416.27	276.81	424.60	108.28	313.23	463.11	571.76	451.97	287.01	412.01	337.37	451.19	440.36	387.80	106.71	270.54	305.25	324.83	232.68	341.83	144.31	273.29	583.84
PWY0-1433	tetrahydromonapterin biosynthesis	122.11	113.21	152.68	357.25	222.35	104.64	96.80	96.22	56.19	76.56	137.97	268.73	441.28	674.62	587.75	85.74	63.59	92.19	21.15	35.28	59.60	115.47	89.57	83.24	152.86	104.77	116.14	135.35	241.38	183.44	104.71	88.91	67.62	68.65	55.31	141.65	67.88	94.92	117.30	94.35	67.38	115.75	138.04	82.50	120.68	79.27	114.83	107.51
AMMOXID-PWY	ammonia oxidation I (aerobic)	0	17.87	0	11.01	7.04	0	3.69	0	0	30.14	50.77	113.57	261.85	551.36	123.71	0	10.23	13.23	28.34	9.59	47.83	0	27.36	11.74	0	3.67	23.73	7.44	0	2.64	0	6.38	17.11	10.84	51.07	0	0	0	0	0	5.26	2.12	0	0	0	0	8.93	2.41
PWY-5794	malonate degradation I (biotin-independent)	50.13	0	203.49	111.01	150.37	74.52	115.61	116.91	121.74	0	47.82	135.85	234.11	261.04	333.65	13.42	12.17	3.02	0	45.91	7.52	65.76	9.01	70.70	17.30	127.90	75.97	115.38	38.28	134.42	58.39	31.92	61.38	0	0	0	66.21	75.99	40.04	0	69.70	51.73	151.51	0	82.27	0	21.44	34.68
PWY-5353	arachidonate biosynthesis	0	0	0	0	0	0	0	0	0	0	0	0	0	0	0	0	0	0	0	0	0	0	0	0	0	0	0	0	0	0	0	0	0	0	0	0	0	0	0	0	0	0	0	0	0	0	0	0
PWY-5884	wax esters biosynthesis I	0	0	0	0	0	0	0	0	0	0	0	0	0	0	0	0	0.12	0	0	0	0	0	0	0	0	0	0	0	0	0	0	0	0	0	0	0	0	0	0	0	0	0	0	0	0	0	0	4.17
PWY-6572	chondroitin sulfate and dermatan sulfate degradation I (bacterial)	11.05	2.02	0	6.29	5.15	0	0	0	0	0	0	0	0	6.59	26.20	0	0	0	4.33	0	10.44	0	0	0	0	1.66	0	0	0	0	2.93	0	0	0	0	0	0	0	0	0	0	0	0	0	0	0	0	0
PWY-6430	thymine degradation	223.08	81.14	143.86	164.54	128.44	249.17	172.74	161.90	285.75	93.09	140.02	140.32	185.66	281.90	128.14	270.72	84.82	139.89	38.71	70.73	18.54	247.46	110.23	200.93	148.46	215.70	157.19	187.48	22.84	117.64	164.16	260.33	225.11	111.20	33.49	65.09	216.24	170.67	168.03	60.32	46.00	237.83	184.79	165.24	262.64	141.91	84.57	221.21
ARGININE-SYN4-PWY	arginine biosynthesis IV	386.52	1455.42	809.13	690.15	1005.34	682.99	868.64	1231.95	626.68	853.98	667.03	727.21	292.18	257.45	656.90	850.18	497.42	975.42	1230.75	786.07	1061.80	1038.20	896.26	785.16	873.21	918.16	798.19	946.70	0	769.02	1133.00	984.11	861.66	715.44	1778.46	451.44	891.33	968.54	1123.87	146.18	680.53	788.73	879.68	639.59	929.58	567.68	964.99	1227.64
DARABITOLUTIL-PWY	D-arabitol degradation	0	0	0	0	0	0	0	0	0	0	0	0	0	0	0	0	0	0	40.74	0	0	0	0	0	0	0	0	0	0	0	0	21.57	0	0	0	0	0	0	0	0	0	0	0	0	0	0	0	0
PANTO-PWY	phosphopantothenate biosynthesis I	299.68	1344.40	464.12	519.31	668.88	415.16	433.48	678.59	400.71	767.47	701.40	460.48	435.45	531.14	272.05	555.65	412.02	674.81	1531.72	623.13	1422.57	932.20	630.38	719.25	606.38	690.52	726.03	768.89	140.38	663.70	728.98	867.95	599.93	538.07	1463.96	400.36	704.82	698.31	788.26	179.74	521.76	516.17	635.66	465.20	807.01	325.00	550.18	993.82
GALLATE-DEGRADATION-II-PWY	gallate degradation I	0	0	0	0	0	0	16.12	0	0	0	0	0	0	0	0	0	0	0	0	0	0	0	0	6.28	0	0	0	0	0	0	0	0	0	0	0	0	0	0	0	0	0	0	0	0	0	0	0	0
PWY-5890	menaquinol-10 biosynthesis	150.93	81.89	157.59	69.91	67.76	51.81	123.33	113.18	41.59	60.38	67.75	43.40	92.08	42.78	11.93	43.70	53.62	46.53	47.87	47.32	75.65	134.88	51.33	30.92	117.15	162.60	67.57	99.10	29.36	77.54	104.85	57.23	69.82	53.65	35.96	205.90	105.68	86.68	100.87	50.87	55.84	77.17	109.92	90.74	90.59	50.71	32.99	111.57
PWY-5337	stachyose biosynthesis	0	0	0	0	0	0	0	0	0	0	0	0	0	0	0	0	0	0	0	0	0	0	0	0	0	0	0	0	0	0	0	0	0	0	0	0	0	0	0	0	0	0	0	0	0	0	0	0
PWY-6079	anthranilate degradation I (aerobic)	0	17.03	0	0	0	0	0	0	0	7.24	7.13	2.55	2.96	0	0	0	0.81	0	0	0	14.93	0	0	0	0	0	0	0	0	0	0	0	0	0	13.06	0	0	0	0	0	0	0	0	0	0	0	0	0
PWY-6518	glycocholate metabolism (bacteria)	63.77	63.07	42.57	10.51	44.86	25.33	4.98	81.08	67.16	28.29	38.56	23.26	32.46	18.32	37.26	47.92	77.71	0	24.25	22.60	83.35	52.63	54.13	75.77	24.73	48.26	11.80	5.16	0	58.57	88.45	108.68	50.58	17.17	21.07	0	66.15	57.09	61.63	0	2.77	40.48	52.94	7.33	54.69	0	14.78	172.33
PWY-7075	phenylethyl acetate biosynthesis	0	0	0	0	0	0	0	0	0	0	0	0	0	0	3.50	0	0	0	0	0	0	0	0	0	0	0	0	0	0	0	0	0	0	0	0	0	0	0	0	0	0	0	0	0	0	0	0	0
PWY-5129	sphingolipid biosynthesis (plants)	0	0	0	0	0	0	0	0	0	0	0	0	0	0	0	13.94	0	14.50	0	0	0	0	15.24	0	0	0	37.30	4.54	0	5.94	0	0	0	0	0	0	0	0	0	0	0	9.81	0	0	0	0	12.75	0
PWY-6154	autoinducer AI-2 biosynthesis II (<i>Vibrio</i>)	0	0	0	0	0	0	0	0	0	0	9.21	25.48	29.02	8.33	14.38	0	37.52	0	0	0	0	0	0	0	0	4.27	0	0	0	0	0	1.36	0	0	0	0	6.12	0	0	0	4.48	27.89	0	0	0	0	0	0
PWY-3982	uracil degradation II (reductive)	223.08	81.14	143.86	164.54	128.44	249.17	172.74	161.90	292.05	93.09	143.48	140.32	187.99	281.90	128.14	270.72	85.87	139.89	38.71	70.73	21.03	247.46	110.23	203.27	148.46	215.70	157.19	187.48	22.84	117.64	164.16	260.33	225.11	111.20	33.49	65.09	216.24	170.67	168.03	60.32	46.00	240.14	184.79	165.24	262.64	141.91	84.57	221.21
XYLCAT-PWY	xylose degradation I	292.81	567.23	429.24	583.95	440.46	387.87	180.65	318.81	360.27	236.85	266.84	167.67	142.12	64.16	69.00	357.00	159.42	228.64	286.05	321.69	503.30	324.30	250.34	356.04	289.19	392.65	331.34	308.04	139.21	424.83	191.33	409.13	331.46	288.55	392.73	27.13	293.01	245.66	283.17	29.28	174.18	248.74	309.75	166.73	272.93	33.15	217.67	336.80
PWY-5329	L-cysteine degradation III	57.50	36.15	73.71	130.96	81.60	66.14	55.13	102.84	77.90	21.28	39.74	41.05	77.25	65.87	22.75	39.38	61.49	55.90	7.18	20.85	36.93	75.46	77.30	92.13	134.07	41.74	0	58.16	43.81	102.13	46.39	73.34	77.33	0	35.74	0	33.38	70.02	46.78	14.39	41.48	46.96	70.97	54.69	86.58	43.09	4.14	92.03
PWY-5829	geraniol and geranial biosynthesis	0	0	0	0	0	0	0	0	0	0	0	0	0	0	0	0	0	0	0	0	0	0	0	0	0	0	0	0	0	0	0	0	0	0	0	0	0	0	0	0	0	0	0	0	0	0	0	0
SALVPURINE2-PWY	xanthine and xanthosine salvage	169.65	154.33	213.59	193.67	376.72	174.31	108.98	175.88	172.72	58.33	138.71	129.15	137.72	73.10	116.44	108.19	74.28	69.51	22.65	116.37	65.55	151.52	102.22	131.54	95.29	167.77	100.15	199.75	98.63	185.11	198.57	148.08	174.93	79.57	78.91	59.58	145.30	132.12	110.43	0	175.59	110.07	103.17	104.50	118.63	5.07	53.63	238.02
PWY0-163	salvage pathways of pyrimidine ribonucleotides	1206.45	956.58	1368.18	1443.33	1609.60	1763.35	1980.84	1638.21	857.08	834.29	884.78	862.81	564.52	404.12	681.42	1600.46	605.75	1257.32	1083.32	1462.42	703.69	2122.91	1697.41	1691.37	1446.75	1645.30	1162.49	1732.08	951.79	1613.41	1424.57	1519.76	1588.91	1166.90	938.12	1077.98	1261.45	1573.77	1201.29	592.88	984.83	1295.25	1832.60	1458.05	2480.18	1310.67	1079.99	1688.27
PWY-6678	geraniol and nerol degradation	0	0	0	0	0	0	0	0	0	0	0	0	0	0	0	0	0	0	0	0	0	0	0	0	0	0	0	0	0	0	0	0	0	0	0	0	0	4.23	0	0	0	0	0	0	0	0	0	0
PWY0-1353	succinate to cytochrome <i>bd</i> oxidase electron transfer	0	2662.47	1429.26	1146.03	820.14	0	0	1381.01	932.50	1179.72	921.38	625.65	544.09	519.46	237.37	0	662.86	0	0	1232.74	0	1231.77	0	1099.42	0	1300.50	0	0	0	1094.22	0	0	0	0	2412.58	0	1226.06	1176.87	0	0	945.94	1012.47	1297.55	0	0	0	1201.21	0
PWY66-21	ethanol degradation II	3217.73	5910.91	4051.08	3716.14	3136.33	3432.27	4113.44	3727.80	2827.09	3121.46	2524.34	1978.16	2105.57	2170.46	1282.49	3865.95	1656.67	3123.78	5832.53	2707.63	4565.70	4166.59	2989.46	3638.80	3555.62	3817.12	3068.06	3880.81	1566.09	3660.75	3479.40	4042.69	3878.01	2993.89	5087.08	2334.18	2827.23	3746.97	3338.33	1020.74	2314.73	3097.76	3269.42	2556.68	3599.98	1830.53	2880.39	4189.09
PWY-5970	fatty acids biosynthesis (yeast)	23.79	0	7.50	23.79	6.90	0	2.31	8.61	0	5.54	3.23	0	2.91	1.33	0	0	0	0	0	0	0	2.44	0	27.29	0	5.91	0	2.91	0	1.31	6.24	9.94	3.26	0	7.42	0	0	0	5.65	0	1.69	6.47	4.78	2.58	3.75	0	0	2.43
GLUAMCAT-PWY	<i>N</i>-acetylglucosamine degradation I	56.74	170.62	148.24	0	248.98	97.09	86.00	214.13	86.59	0	92.53	62.72	59.58	37.66	29.18	224.04	45.27	107.86	125.33	83.31	253.61	93.03	63.43	84.03	71.41	113.05	99.96	51.46	26.17	94.47	89.43	100.89	32.16	84.83	0	22.76	137.62	139.09	95.10	7.65	94.14	116.95	150.77	83.55	152.13	24.89	23.11	113.27
PWY-7044	5-nitroanthranilate degradation	0	0	0	0	0	0	0	0	0	0	0	0	0	0	0	0	0	0	0	0	0	0	0	0	0	0	0	0	0	0	0	0	0	0	0	0	0	0	0	0	0	0	0	0	0	0	0	0
PWY-6872	retinoate biosynthesis I	10.58	0	0	0	0	0	0	0	0	0	0	0	0	0	0	0	0	0	0	0	0	0	0	0	0	0	0	0	0	0	0	0	0	0	0	0	0	0	0	0	0	0	0	0	0	0	0	0
PWY1G-0	mycothiol biosynthesis	0	0	19.02	0	0	0	0	0	0	0	0	24.31	63.64	111.89	29.84	42.32	14.03	0	0	0	0	65.53	0	42.32	0	20.53	0	28.32	0	16.02	15.95	0	22.99	0	0	0	0	6.90	39.78	0	0	11.40	0	0	46.00	0	0	56.95
PWY-1422	vitamin E biosynthesis	0	62.66	0	0	0	0	0	0	0	0	0	0	45.32	0	0	107.60	0	0	0	0	0	53.71	0	0	0	0	0	0	0	0	0	0	0	0	0	0	0	0	0	0	0	0	0	0	0	0	0	0
PWY-5261	methanogenesis from tetramethylammonium	0	0	0	0	0	0	0	0	0	0	0	0	0	0	9.51	0	0	0	0	0	0	0	0	0	0	0	0	0	0	0	0	0	0	0	0	0	0	0	0	0	0	0	0	0	0	0	0	0
BETSYN-PWY	glycine betaine biosynthesis I (Gram-negative bacteria)	1075.31	1540.36	1661.47	1700.97	1194.81	1440.57	1341.40	1508.81	1066.05	784.08	824.17	580.13	433.36	207.25	104.53	1484.15	512.29	961.84	1669.29	808.88	1141.65	1717.52	1240.52	1449.14	1068.86	1432.41	1212.90	1637.38	658.97	1350.05	1564.55	1479.52	1390.56	898.82	1357.12	865.11	1222.99	1339.33	1182.35	167.92	1164.24	1212.06	1243.32	1023.45	1235.15	635.75	714.47	1666.08
PWY-6683	sulfate reduction III (assimilatory)	0	280.09	0	412.80	430.81	0	0	0	0	199.40	340.63	861.47	1091.67	1644.03	1259.61	276.54	171.43	0	0	122.60	0	0	87.46	323.74	0	327.60	54.87	0	274.77	360.26	0	310.18	269.86	170.76	150.27	0	0	0	199.18	0	0	0	0	0	336.41	0	200.33	0
PWY-7091	linustatin bioactivation	126.31	140.89	121.35	98.47	258.50	146.50	103.07	142.25	146.93	29.82	67.47	85.48	55.39	79.25	105.43	200.15	44.64	88.67	76.47	143.06	166.75	161.80	33.90	143.43	116.42	195.32	51.93	121.41	27.62	76.57	98.44	124.58	152.17	90.23	182.95	70.02	217.40	124.96	83.11	24.37	115.03	114.48	121.39	136.95	76.16	33.67	218.03	143.90
PWY-5059	pinobanksin biosynthesis	0	6.62	0	0	5.26	0	0	0	0	0	1.49	0	0	0	0	0	0	0	10.86	0	0	0	0	0	0	0	0	0	0	0	0	0	0	0	5.19	0	0	0	0	0	0	0	0	0	0	0	0	0
RHAMCAT-PWY	L-rhamnose degradation I	0	6.21	0	0	0	0	0	0	0	0	0	0	0	0	8.37	0	0	0	0	0	59.97	0	0	0	0	0	0	0	0	0	0	0	0	0	0	0	7.97	0	0	0	0	0	0	0	0	0	0	0
PWY-695	abscisic acid biosynthesis	12.67	0	6.41	0	0	11.04	0	8.47	0	3.09	0	0	0	0	0	21.02	0.78	0	0	0	0	23.91	0	13.73	0	0	0	0	0	10.85	8.30	0	2.36	0	0	0	0	2.15	0	0	0	0	3.32	0	9.77	16.30	0	7.60
ENTNER-DOUDOROFF-PWY	Entner-Doudoroff pathway I	38.61	245.85	27.75	123.40	280.31	21.91	31.95	34.49	15.41	112.19	85.88	43.73	35.04	20.12	15.91	21.47	29.74	23.16	15.39	0	87.78	32.12	0	15.68	25.10	24.71	0	42.09	0	49.74	25.19	16.46	20.58	3.25	68.08	0	38.21	18.19	21.64	0	29.07	37.64	18.00	14.26	42.29	0	76.52	18.78
PWY-6032	cardenolide biosynthesis	41.30	66.40	46.71	9.93	30.19	5.37	6.84	81.08	58.28	41.40	38.59	25.93	41.76	13.82	33.13	0	72.98	0	52.80	10.84	67.05	42.00	46.19	39.17	13.59	39.34	0	2.51	0	24.74	84.85	77.51	21.35	6.08	59.70	0	33.27	42.71	52.91	0	2.77	16.08	42.06	14.00	47.64	0	14.78	153.05
12DICHLORETHDEG-PWY	1,2-dichloroethane degradation	469.16	1237.38	485.07	659.15	835.48	515.95	395.50	464.61	555.28	504.70	472.70	351.62	544.78	329.94	221.63	541.22	152.20	368.30	1172.04	214.20	918.94	448.38	243.19	300.83	255.79	429.49	252.12	493.95	0	472.98	481.92	535.77	403.93	297.32	1182.53	292.75	433.68	508.72	432.93	110.78	321.69	436.79	446.90	485.51	464.30	94.78	358.38	466.35
PWY-6444	benzoate biosynthesis II (CoA-independent, non-beta-oxidative)	0	0	0	0	0	0	0	0	0	0	0	0	0	0	0	0	0	0	0	0	0	0	0	0	7.20	0	0	0	0	0	0	0	0	0	0	0	0	0	0	0	6.19	0	0	0	0	0	0	0
PWY-6466	pyridoxal 5-phosphate biosynthesis II	0	0	0	0	4.40	0	0	0	0	0	0	0	0	0	0	0	0	0	0	0	0	0	0	0	0	0	0	0	0	0	0	0	0	0	0	0	0	0	0	0	0	7.71	0	0	0	0	0	0
HISTSYN-PWY	histidine biosynthesis	1936.16	5415.09	3304.36	2703.57	2629.31	2895.71	3893.32	3643.24	1812.35	3513.56	2549.61	2418.30	2807.24	3311.85	2808.88	3023.11	1729.72	3056.13	5153.16	2908.51	4038.14	3704.04	2688.02	2768.06	3328.72	3435.76	2496.68	3352.52	1065.28	2844.12	4057.29	3815.70	3160.91	2283.13	6073.72	2585.59	3217.14	3737.29	3064.86	746.89	2401.59	2983.11	2841.65	2035.31	3211.89	1299.62	2476.30	4315.09
P181-PWY	nicotine degradation I	0	0	257.39	0	0	0	168.87	115.58	0	0	0	0	0	0	0	0	0	0	0	0	0	125.31	173.94	232.96	0	0	0	154.23	0	0	0	0	0	0	84.18	0	0	0	0	0	71.99	0	139.01	0	71.54	0	0	105.65
PWY-6326	camptothecin biosynthesis	0	5.35	62.67	0	81.69	0	0	0	0	0	2.22	0	5.94	0	10.00	67.62	0	0	0	19.05	14.87	81.59	0	51.34	0	0	0	0	0	91.59	0	59.13	0	0	14.65	0	0	0	0	0	0	0	0	0	0	0	0	81.71
PWY-6737	starch degradation V	387.51	1080.11	567.47	690.71	788.60	770.28	731.07	718.92	605.97	767.79	514.19	248.89	294.00	266.14	307.59	657.49	344.12	626.50	1075.67	626.84	1020.73	689.83	618.94	747.78	653.02	670.01	607.25	631.36	93.85	770.46	789.65	828.29	712.08	485.27	1011.00	121.39	735.64	803.20	616.41	67.14	499.98	554.50	676.74	345.35	659.69	163.26	819.98	771.73
PWY0-1544	proline to cytochrome <i>bo</i> oxidase electron transfer	0	0	457.07	0	726.72	408.07	117.37	261.81	0	0	0	0	109.56	42.09	0	215.94	0	0	48.08	149.68	161.42	439.83	346.59	299.51	0	351.31	0	0	0	440.95	0	0	277.40	0	0	0	277.65	0	0	0	158.39	302.69	157.99	0	0	0	388.12	282.42
GLYCLEAV-PWY	glycine cleavage	1139.37	1880.93	1355.22	1369.14	877.36	1563.27	1731.37	1595.55	1123.86	1358.14	869.70	776.94	950.55	961.98	817.75	1398.20	553.55	1088.92	2147.04	1414.06	1866.07	1844.97	1421.44	1561.41	1206.65	1676.37	1537.80	1711.37	0	1170.69	1448.75	1952.93	1388.81	1348.40	1947.17	763.92	1739.44	1523.96	1444.00	566.66	813.55	1344.39	1136.77	1031.97	1187.64	698.60	1379.90	2164.61
PWY-6752	<i>o</i>-diquinones biosynthesis	31.78	46.45	68.95	3.21	20.40	18.43	57.46	81.96	35.18	45.27	27.70	22.10	21.77	7.98	8.22	92.49	11.91	28.72	4.93	46.85	13.62	63.01	25.12	31.87	0	38.80	0	75.58	0	31.15	15.84	51.27	6.64	49.12	50.67	78.43	21.18	28.76	68.32	0	23.18	27.03	32.96	57.99	49.72	0	5.10	37.38
NAGLIPASYN-PWY	lipid IV<sub>A</sub> biosynthesis	1501.24	3169.12	2605.90	2649.31	2816.43	2152.51	2703.90	2734.33	1634.65	2157.43	1773.45	1736.27	2220.06	2057.88	2115.78	2638.71	1155.22	1639.19	2603.18	2603.29	2913.02	3179.90	2479.44	2375.98	2826.71	2562.44	2175.02	2813.85	716.95	2737.14	2863.36	3382.87	2583.01	1899.04	3546.86	1190.79	2689.13	3177.92	2428.45	472.91	1841.83	2249.85	2368.87	1676.56	2901.28	538.13	2091.60	3463.08
GALACTCAT-PWY	D-galactonate degradation	51.81	41.84	82.54	199.82	94.12	96.38	66.54	94.40	33.90	55.56	79.78	76.28	205.05	78.60	3.66	63.34	12.57	32.14	116.78	52.64	61.50	82.93	74.41	60.87	67.25	106.62	79.13	52.27	38.45	84.10	57.45	107.89	89.40	50.44	81.64	0	44.37	67.09	57.21	0	56.52	45.57	49.40	64.87	25.31	0	119.71	56.58
PWY-7039	phosphatidate metabolism, as a signaling molecule	47.14	132.98	176.29	382.92	538.45	144.67	57.93	152.12	141.49	72.20	96.18	113.41	225.05	372.67	217.59	151.16	95.05	81.52	33.38	57.61	23.60	99.79	114.26	146.47	110.23	110.25	63.30	215.68	267.54	173.38	129.71	109.37	126.80	109.14	53.91	117.30	125.59	121.81	141.45	0	143.36	114.51	155.60	80.79	163.92	102.95	153.22	160.49
GLYOXYLATE-BYPASS	glyoxylate cycle	1076.83	2754.88	1675.45	1657.27	1584.56	1514.45	1997.23	1578.67	1161.94	1456.10	1106.26	790.17	651.27	579.19	298.14	1509.95	799.27	1504.25	2894.74	1669.97	2373.29	2011.78	1553.76	1525.47	1768.19	1535.98	1715.65	1887.45	452.95	1452.76	1691.14	2072.50	1593.12	1513.54	3512.10	881.58	1413.29	1818.14	1673.93	466.23	1381.61	1343.51	1472.31	1096.02	1644.55	943.29	1425.80	2153.58
ORN-AMINOPENTANOATE-CAT-PWY	ornithine degradation I (proline biosynthesis)	4.57	114.42	94.14	145.07	102.51	134.92	65.54	79.82	85.30	65.68	63.58	56.28	66.00	58.12	56.28	142.74	58.06	67.51	21.07	55.58	43.19	92.07	72.94	165.08	77.61	148.20	79.41	101.59	75.27	223.92	78.69	96.78	80.14	69.69	41.93	42.33	94.17	81.76	55.66	19.36	50.85	61.86	78.11	15.90	130.66	40.42	91.45	63.42
GLYCGREAT-PWY	glycine degradation (creatine biosynthesis)	0	7.12	12.32	0	0	0	13.82	0	0	0	0	0	0	2.61	0	0	0.45	0	3.50	0	16.52	13.46	0	6.03	35.03	0	0	7.18	0	3.20	7.54	4.70	5.25	0	0	0	2.22	4.55	3.84	0	0	3.99	11.50	0	0	0	0	14.08
PWY-6892	thiazole biosynthesis I (E. coli)	509.10	1209.87	946.92	984.63	1240.21	690.97	787.43	742.08	512.48	724.11	470.44	295.79	427.34	597.51	294.98	782.97	369.98	451.42	871.47	541.09	1024.36	1020.60	548.30	687.03	695.71	869.40	652.00	772.46	495.51	837.09	777.27	945.04	699.94	406.11	950.91	422.60	739.73	830.43	680.58	267.37	574.14	623.16	702.58	339.95	650.23	383.74	525.96	933.43
PWY0-662	PRPP biosynthesis I	160.53	43.85	89.36	165.10	71.88	87.52	24.62	128.81	109.73	136.86	53.29	85.77	56.68	21.66	47.17	92.83	45.91	6.24	156.19	29.17	80.37	65.03	35.30	89.93	10.03	96.25	92.20	86.84	65.68	73.66	95.50	52.76	49.25	42.75	49.90	162.39	87.71	36.82	66.51	70.44	31.45	107.07	117.81	71.88	87.06	102.05	71.52	113.23
PWY-5534	propylene degradation	39.46	5.82	0	0	0	10.75	0	25.61	5.26	5.10	14.47	0	4.76	0	0	6.48	9.10	0	11.06	0	4.18	33.13	0	0	4.53	2.40	0	23.11	0	7.80	7.01	28.35	24.07	0	0	0	3.90	20.87	21.28	0	16.73	19.89	57.11	0	12.79	0	5.76	23.59
NONMEVIPP-PWY	methylerythritol phosphate pathway	1174.67	2654.07	1777.56	2271.63	1973.27	1886.19	2416.43	2388.36	1226.16	1723.22	1337.49	1383.15	1733.27	1851.03	1179.44	1995.71	1118.98	1868.27	1935.83	2370.43	2313.96	2979.80	2116.70	2324.60	2290.05	2305.41	2130.45	2725.93	896.85	2332.87	2486.38	2681.26	2446.60	1892.17	3446.08	1495.11	2325.96	2623.61	2085.19	422.73	1533.75	2206.65	2046.42	1245.32	2375.65	898.24	1982.87	2910.65
PWY-5490	paraoxon degradation	4.24	61.86	5.64	0	13.57	21.14	10.07	104.31	7.62	18.18	15.01	0	20.72	15.44	10.13	19.18	11.59	0	10.86	0	2.88	16.34	15.60	8.41	6.73	29.75	15.89	3.75	0	15.43	15.32	22.86	20.40	12.49	27.64	36.52	7.28	9.95	8.23	0	7.68	14.38	24.31	0	5.51	0	9.83	11.61
GLUCONEO-PWY	gluconeogenesis I	2576.64	4582.07	3106.24	3658.69	4122.68	2971.55	3619.49	3991.42	2330.36	2864.22	2488.54	2410.15	2534.44	2959.62	2615.34	3709.24	1799.73	2636.19	4233.29	2867.87	4472.85	4174.57	3090.17	3293.92	3968.98	3517.06	2653.17	3548.95	1024.23	3598.14	3808.28	4210.51	3394.68	2881.91	5524.73	2528.14	3413.53	3891.29	3406.97	854.89	2586.10	3326.88	3133.35	2381.18	3845.92	1388.26	3227.76	4598.00
PWY-6351	D-<i>myo</i>-inositol (1,4,5)-trisphosphate biosynthesis	456.23	25.72	481.77	566.71	281.09	563.90	539.60	511.32	342.39	0	76.75	137.98	352.35	499.58	276.39	467.80	94.25	225.68	8.40	256.75	10.96	0	383.21	512.41	301.60	554.66	334.22	442.20	241.42	495.27	245.03	541.31	406.93	360.17	29.59	201.58	366.41	0	149.03	141.45	303.62	567.55	574.13	646.44	515.73	194.15	421.11	377.73
PWY0-862	<i>cis</i>-dodecenoyl biosynthesis	994.35	2616.48	1593.46	1161.35	1732.20	945.90	1139.67	1325.02	1042.03	1227.95	1127.73	984.45	926.33	1024.77	649.49	1375.36	812.60	977.26	2809.65	1200.15	2232.94	1672.27	1143.19	1484.24	1247.08	1400.12	1284.93	1253.82	585.75	1414.89	1550.68	1316.76	1534.50	1143.74	2168.94	416.41	1178.91	1178.92	1184.90	244.16	1039.93	1354.67	1072.20	1092.92	1287.63	602.40	1085.38	1600.96
PWY0-901	selenocysteine biosynthesis I (bacteria)	198.31	412.96	306.35	617.14	421.18	337.87	358.44	336.37	236.06	258.59	232.05	280.06	291.89	340.43	367.16	367.62	180.09	272.50	237.09	374.28	442.87	354.42	408.67	432.13	521.11	521.26	561.10	422.22	289.50	367.31	410.97	410.90	291.73	260.20	241.38	337.55	461.93	475.62	384.83	179.38	247.58	270.60	301.48	394.24	342.69	340.03	370.90	436.92
CHOLINE-BETAINE-ANA-PWY	choline degradation I	1075.31	1540.36	1661.47	1700.97	1194.81	1440.57	1341.40	1508.81	1066.05	784.08	824.17	580.13	433.36	207.25	104.53	1484.15	512.29	961.84	1669.29	808.88	1141.65	1717.52	1240.52	1449.14	1068.86	1432.41	1212.90	1637.38	658.97	1350.05	1564.55	1479.52	1390.56	898.82	1357.12	865.11	1222.99	1339.33	1182.35	167.92	1164.24	1212.06	1243.32	1023.45	1235.15	635.75	714.47	1666.08
PWY-2161	folate polyglutamylation	484.26	1328.81	894.29	1285.16	970.19	786.41	812.02	852.16	652.48	789.28	792.28	723.06	815.66	760.45	655.14	800.59	320.04	615.58	1484.66	566.78	1166.11	1027.13	538.39	711.93	616.33	948.24	579.15	835.00	781.55	971.15	875.38	847.71	719.64	479.78	1316.88	688.67	821.45	661.02	715.23	292.37	511.39	871.32	855.69	671.61	924.73	486.02	535.43	914.39
PWY-5654	2-amino-3-carboxymuconate semialdehyde degradation to 2-oxopentenoate	332.69	146.71	380.37	757.21	888.79	574.05	230.30	347.58	442.38	195.60	124.04	149.08	143.85	130.42	30.91	533.04	53.64	235.92	104.93	425.74	127.52	369.28	203.00	486.86	295.61	620.87	206.87	317.02	180.28	539.97	349.05	482.83	475.58	262.43	139.62	182.16	443.62	372.66	296.03	58.91	198.91	300.86	277.62	193.77	287.86	121.37	166.98	330.51
PWY-5515	L-arabinose degradation II	0	1.71	7.41	0	4.20	14.50	7.32	3.63	4.65	0	4.36	0	0	0	2.07	0	4.97	0	0	0	0	0	0	0	0	7.33	0	4.56	0	7.65	2.25	10.72	5.44	0	8.59	0	5.47	5.60	0	0	5.35	8.00	5.22	0	0	0	0	6.32
PWY-6759	hydrogen production III	0	0	0	0	0	0	0	0	0	0	0	0	0	0	0	0	0	0	0	0	0	0	0	0	0	0	0	0	272.60	0	0	0	0	0	0	0	0	0	0	0	0	0	0	0	0	0	0	0
PWY-862	fructan degradation	0	0	0	0	0	0	0	0	3.66	0	0	0	0	0	2.85	0	0	0	0	0	0	0	0	0	0	0	0	0	0	0	0	0	0	0	0	0	0	0	0	0	0	0	0	0	0	0	0	0
PWY-6611	adenine and adenosine salvage V	0	0	0	0	0	479.97	0	0	0	0	0	0	0	0	0	0	0	0	0	462.27	0	0	0	448.33	0	560.68	0	0	0	0	0	0	0	0	0	309.45	523.14	490.82	0	0	425.50	0	0	0	0	0	428.00	0
PWY-6228	3-chlorobenzoate degradation III (via gentisate)	0	1.25	0	0	0	0	0	0	2.02	0	0	23.01	29.01	55.20	18.23	19.43	4.98	0	0	0	0	18.66	0	14.80	0	15.71	0	0	0	0	10.25	5.73	20.84	0	0	0	0	0	7.22	0	0	12.77	4.16	0	4.90	0	0	14.81
PWY0-1299	arginine dependent acid resistance	181.66	74.99	62.14	27.12	67.25	18.30	46.84	70.46	71.59	67.42	53.78	43.64	50.34	17.66	24.17	0	34.39	0	110.24	12.50	57.89	31.08	0	28.03	0	22.60	0	30.27	0	0	62.23	68.59	60.53	0	46.73	0	54.18	101.32	113.06	0	56.53	46.49	31.71	0	47.44	0	154.43	75.64
PWY-6027	capsiconiate biosynthesis	0	0	0	0	0	0	0	0	0	0	0	0	0	0	0	0	0	0	0	0	0	0	0	0	0	0	0	0	0	0	0	0	0	0	0	0	0	0	0	0	0	0	0	0	0	0	0	0
PWY-6790	L-arabinan degradation	0	31.67	16.49	56.53	132.93	4.24	0	8.20	3.61	1.20	3.82	0	1.50	0	3.54	6.32	0	0	21.12	0	32.36	0	0	0	0	0	0	8.62	0	4.17	6.80	6.69	0	0	26.86	0	0	0	0	0	9.38	0	0	0	2.95	0	0	0
PWY-5381	pyridine nucleotide cycling (plants)	1215.00	2911.73	1675.76	1343.66	1605.00	1396.12	1913.84	1935.06	1253.08	1569.08	1039.53	1038.89	1467.25	1701.02	1317.62	1688.14	930.61	1100.63	2911.57	1368.90	2162.07	1922.44	1123.71	1411.53	1343.92	1642.87	1056.08	1630.90	590.41	1531.96	2044.66	1888.73	1476.63	1019.50	2585.37	1196.13	1362.01	1634.84	1627.92	391.37	1156.46	1403.96	1439.35	1136.69	1519.14	689.01	1038.98	2078.72
PWY-6147	6-hydroxymethyl-dihydropterin diphosphate biosynthesis I	412.41	2023.02	647.25	809.81	1377.65	668.87	1008.41	907.59	516.17	1227.91	966.27	1053.03	1159.01	1199.87	1134.79	725.77	617.23	940.68	1890.26	908.63	1626.91	1037.83	998.98	742.92	995.58	987.72	975.10	1004.97	449.06	778.11	1015.28	1081.91	1061.54	567.68	2133.47	800.32	883.74	864.17	762.52	208.95	599.22	824.17	918.22	614.43	976.14	210.14	848.38	1121.74
DARABCATK12-PWY	D-arabinose degradation I	35.03	7.09	17.80	30.19	16.17	25.78	16.32	25.03	20.07	2.65	0	3.44	1.54	3.55	17.81	28.98	0	0	11.95	8.17	4.14	7.01	0	29.02	9.76	23.06	6.35	4.26	0	17.11	20.24	26.56	34.83	4.64	2.93	0	17.92	17.79	14.59	0	10.34	17.26	19.51	26.39	10.57	9.39	6.98	13.53
P124-PWY	Bifidobacterium shunt	0	0	0	0	0	0	0	0	0	0	2863.03	0	3452.56	4229.52	3582.96	0	1853.77	0	0	0	0	0	0	0	0	4477.95	0	0	0	0	0	0	0	0	0	0	0	0	0	0	0	0	0	0	0	0	0	0
PWY0-461	lysine degradation I	26.13	82.87	32.29	98.63	93.84	126.38	0	82.26	94.26	45.78	26.77	32.20	52.61	29.24	62.49	95.68	71.11	77.78	59.97	58.43	80.17	116.48	85.46	70.42	47.04	0	71.00	104.77	0	71.00	0	71.29	75.85	63.95	28.42	55.11	105.29	44.59	34.20	37.32	47.17	84.38	56.61	74.06	38.89	0	34.03	0
PWY-361	phenylpropanoid biosynthesis	0	12.91	13.12	34.37	16.26	50.46	0	3.50	0	6.01	0	20.02	0	3.75	0	21.66	2.04	0	30.73	0	24.22	0	0	0	0	64.80	0	18.29	0	48.70	0	0	15.43	0	32.82	0	51.47	0	0	0	0	5.96	68.10	0	0	0	0	16.90
PWY-3	putrescine degradation V	0	0	0	0	0	0	0	0	0	0	0	0	0	0	13.29	0	0	0	0	0	0	0	0	0	0	0	0	0	0	0	0	3.90	0	0	0	0	0	0	0	0	0	0	0	0	0	0	0	0
PWY-5450	benzene degradation	0	0	0	0	0	0	10.12	0	0	0	0	0	0	0	1.90	0	0	0	0	0	0	0	0	0	0	1.62	0	0	0	0	0	0	8.73	0	0	0	0	0	0	0	0	0	0	0	0	0	0	0
P261-PWY	coenzyme M biosynthesis I	0	117.24	149.52	219.55	211.45	254.30	257.72	264.99	141.04	85.32	144.95	130.51	0	0	24.87	220.46	196.12	91.08	101.23	263.98	122.39	344.47	0	221.65	152.55	227.22	102.64	241.01	33.98	297.92	252.64	187.84	245.31	0	122.95	0	196.31	233.00	179.15	0	112.11	160.29	167.04	104.84	286.66	0	66.33	276.92
PWY-5744	glyoxylate assimilation	389.70	1260.44	557.08	739.45	973.00	465.97	597.06	688.31	542.67	720.96	488.82	677.87	890.36	989.84	818.64	581.73	387.92	442.51	773.33	824.13	916.77	619.20	741.79	751.02	576.73	733.83	622.85	587.64	171.62	702.44	796.23	726.25	768.78	552.58	1174.95	355.29	696.24	852.17	510.35	0	499.35	564.23	553.84	408.51	588.72	136.61	483.48	846.68
PWY-5691	urate degradation to allantoin	61.93	94.77	610.84	133.06	345.43	397.66	484.80	263.07	113.77	46.25	74.95	162.39	68.97	21.33	9.79	148.43	84.45	89.39	124.17	301.99	29.36	624.75	762.72	275.23	150.82	628.50	315.35	61.17	22.97	622.33	588.68	281.30	274.02	675.39	173.73	479.76	170.58	147.10	150.13	101.15	126.50	144.31	226.80	183.00	211.84	130.22	767.08	757.41
PWY-6132	lanosterol biosynthesis	0	0	0	0	0	0	0	0	0	18.68	0	0	0	0	0	0	0	0	0	0	0	0	0	0	0	0	0	0	0	0	0	0	0	0	7.32	0	0	0	0	0	0	0	0	0	0	0	0	0
PROSYN-PWY	proline biosynthesis I	644.48	1242.76	1332.73	1227.38	1103.01	1045.60	1178.05	1125.06	720.77	921.25	542.30	682.88	676.26	694.05	644.77	920.90	499.77	1297.43	1231.61	884.63	1397.09	1406.87	969.15	1022.80	1618.99	1039.29	829.88	1298.14	331.69	908.87	1265.07	1244.04	951.59	879.79	1486.96	977.15	1194.24	1199.40	934.75	540.43	737.65	1020.24	1259.62	873.85	1206.05	524.48	1046.44	1604.72
PWY-4281	proline biosynthesis IV	0	0	0	0	0	0	0	0	0	0	0	0	0	0	0	0	0	0	0	0	0	0	0	0	0	0	0	0	0	0	0	0	0	0	0	0	0	0	0	0	0	0	0	0	0	0	0	0
FERMENTATION-PWY	mixed acid fermentation	5163.84	9788.01	7333.43	7239.99	6886.51	6122.67	7412.16	7613.20	5086.91	5206.43	4545.38	3982.46	4334.26	5049.64	3129.60	6668.76	2996.12	5814.67	9940.65	5394.07	8650.69	7589.21	5449.10	6385.98	6514.83	7053.53	5654.31	7272.40	3010.60	6564.78	6784.82	7196.13	6649.14	5333.33	10301.88	4497.31	5685.97	6868.27	6015.06	1946.64	4402.47	5753.75	6319.86	5289.46	6650.35	3676.65	5672.81	7777.97
PWY-6107	chlorosalicylate degradation	105.96	349.93	327.09	221.59	142.71	243.19	449.24	401.39	108.57	377.87	172.88	147.92	60.66	21.70	0	329.94	110.99	177.95	508.29	362.30	430.52	437.19	367.02	305.94	286.51	338.65	339.69	304.18	135.23	285.84	501.24	456.03	366.51	262.23	738.23	299.26	324.93	419.97	427.15	124.25	240.54	305.29	395.33	398.04	387.23	205.36	297.07	546.44
PWY-6163	chorismate biosynthesis from 3-dehydroquinate	832.87	3082.10	1487.62	2049.77	1899.67	1486.46	1670.39	1855.40	1015.04	1502.49	1268.15	1076.11	724.53	1119.43	847.85	1481.37	1009.52	1354.33	1971.67	1919.66	2260.64	2082.78	1919.79	1803.42	1871.87	1828.77	1434.80	1860.62	698.82	2032.44	2079.28	1969.24	1975.95	1216.43	2623.77	797.98	2021.20	1720.17	1601.36	276.41	1215.71	1515.74	1432.62	1285.88	1659.54	813.85	1488.01	2251.89
PWY-6241	thyroid hormone biosynthesis	0	0	0	0	0	0	0	0	0	0	2.30	0	0	1.37	0	0	0	0	0	0	0	0	0	0	0	0	0	0	0	0	0	0	0	0	0	0	0	0	0	0	0	0	0	0	0	0	0	0
P601-PWY	(+)-camphor degradation	0	0	0	0	0	0	0	2.58	0	0	0	0	0	0	0	0	0	0	0	0	0	0	0	9.57	0	0	0	0	0	0	0	2.32	0	0	0	0	0	5.99	0	0	0	0	0	0	0	0	0	0
PWY-5834	CDP-tyvelose biosynthesis	3.05	0	0	0	0	12.00	0	6.94	0	3.20	2.69	1.78	2.16	0	12.82	13.63	6.78	0	0	0	0	5.69	0	14.49	0	0	0	0	0	0	0	0	10.66	0	4.46	0	0	0	0	0	0	0	14.27	0	25.71	0	0	0.64
PWY-6109	mangrove triterpenoid biosynthesis	0	0	0	0	0	0	0	0	0	0	0	0	0	0	0	0	0	0	0	0	0	0	0	0	0	0	0	0	0	0	0	0	0	0	0	0	0	0	0	0	0	0	0	0	0	0	0	0
PWY6666-2	dopamine degradation	301.15	601.12	426.91	218.31	159.29	301.60	355.33	323.75	259.50	357.00	261.12	254.12	176.85	100.85	302.43	279.69	214.07	203.76	489.01	227.54	384.92	408.96	246.25	213.97	218.46	361.75	225.75	293.73	150.95	307.89	283.95	339.76	243.36	81.18	466.70	155.22	265.36	339.35	326.74	25.40	219.96	295.74	366.93	185.70	222.86	30.09	209.07	409.27
PWY1G-126	mycothiol oxidation	20.83	0	0	0	0	8.58	0	0	0	0	0	55.87	27.52	58.80	19.41	13.43	0.16	0	0	0	0	23.13	0	38.74	0	11.77	0	0	0	5.62	9.11	1.77	11.17	0	0	0	0	9.66	0	0	0	6.75	11.26	0	6.59	0	0	15.83
PWY-6044	methanesulfonate degradation	16.34	202.26	9.33	65.28	191.11	1.89	4.38	10.18	8.20	32.81	20.72	10.86	15.14	7.34	0	21.71	13.92	0	44.08	0	174.37	23.74	0	22.77	4.23	13.89	0	6.28	0	0	9.06	11.71	16.51	0	57.07	0	0	5.63	22.41	0	3.83	11.63	5.08	0	8.08	0	0	25.02
PWY-6801	volatile esters biosynthesis (during fruit ripening)	0	0	0	0	0	0	0	0	0	0	0	0	0	0	3.50	0	0	0	0	0	0	0	0	0	0	0	0	0	0	0	0	0	0	0	0	0	0	0	0	0	0	0	0	0	0	0	0	0
PWY-6964	ammonia assimilation cycle II	3567.77	4451.32	5245.33	3747.64	2613.53	4967.66	4982.36	3951.17	3410.21	2803.68	2158.50	2008.56	1967.48	1596.80	1518.83	4202.89	2313.95	4088.73	5122.93	3284.21	4054.86	4408.60	2933.92	3511.70	4167.10	4283.15	3168.70	4519.40	1546.81	2961.37	4319.12	4602.91	3580.33	2707.61	5040.34	2677.62	3647.02	4184.71	3333.96	1442.10	3235.63	3381.58	4085.70	3144.49	4511.46	2147.96	3068.32	5030.61
CYANCAT-PWY	cyanate degradation	0	248.18	0	0	292.10	0	0	0	0	148.24	146.04	269.82	462.79	620.28	0	0	48.60	0	0	0	0	0	0	0	0	0	0	0	0	0	0	0	26.28	0	0	0	0	0	0	0	0	49.99	0	0	0	0	0	0
SALVADEHYPOX-PWY	adenosine nucleotides degradation II	547.56	596.30	1451.46	1526.34	1192.15	1052.89	1279.52	1049.02	748.42	423.89	498.86	649.28	1095.47	1072.41	628.14	1113.23	498.01	993.91	552.61	835.83	435.35	1208.24	1003.81	992.07	1004.73	1293.35	1020.35	1433.03	624.28	1065.28	989.78	1316.60	1032.39	713.51	787.14	1103.24	1122.06	1414.73	1070.97	492.54	857.11	923.60	1071.48	1005.94	1395.21	607.48	897.47	1529.79
PWY-5667	CDP-diacylglycerol biosynthesis I	1091.27	2609.77	1829.30	2301.82	1862.59	1759.11	2074.43	1976.10	1246.95	1827.48	1549.52	1499.49	1853.51	1895.39	1884.57	1821.58	921.12	1684.64	2096.20	1365.21	2245.88	2216.80	1328.78	1480.16	1591.64	1995.30	1605.76	2102.44	787.13	1698.08	2167.05	2306.78	1720.94	1426.69	3536.44	1331.03	1816.44	1895.50	1642.54	499.02	1256.03	1655.16	2080.31	1388.23	1993.88	935.82	1622.67	2386.36
PWY-6813	glucuronoarabinoxylan degradation	0	0	0	0	0	0	0	0	0	0	0	0	0	0	0	0	0	0	0	0	0	2.26	0	4.98	0	0	0	0	0	0	0	0	7.95	0	0	0	0	0	0	0	0	0	0	0	0	0	0	0
PWY-5344	homocysteine biosynthesis	1183.99	742.77	1758.00	2186.62	1293.47	2378.98	2542.06	1913.77	1269.20	476.29	521.63	353.34	247.52	219.43	117.86	1689.78	332.72	1526.41	825.22	1847.73	804.08	2113.01	2073.27	1894.55	1805.77	1805.91	1668.92	1604.61	796.41	1738.58	1926.81	1761.47	2110.04	1250.17	648.57	1468.18	1765.65	1809.45	1385.34	839.70	1183.85	1297.45	1724.21	1631.08	2253.11	1378.12	1738.83	1978.48
PWY-6603	dicranin biosynthesis	188.67	984.78	296.09	761.59	995.86	220.50	211.12	249.93	255.76	330.65	294.89	347.06	272.26	98.72	61.34	240.08	161.28	165.87	729.05	183.44	661.77	240.71	197.79	275.55	181.97	272.60	173.43	314.41	109.54	297.25	239.22	285.91	256.70	189.78	644.06	130.49	247.87	213.43	202.21	84.82	272.95	343.22	259.33	212.02	245.32	106.07	145.12	295.11
PWY-5437	threonine degradation I	346.26	946.11	513.61	594.13	471.45	414.81	777.35	482.56	294.90	494.64	428.76	525.58	485.39	580.05	442.62	436.55	270.43	295.94	529.81	468.43	598.10	633.39	542.35	495.93	425.31	535.99	381.01	441.24	216.90	515.25	485.69	577.88	536.75	414.37	653.83	176.44	521.12	553.55	309.23	93.66	296.58	416.96	424.93	191.26	473.84	124.64	351.96	692.27
PWY-6313	serotonin degradation	1344.57	2373.39	1662.31	1249.38	1003.33	1284.31	1749.85	1470.21	1222.64	1218.56	974.64	729.20	833.31	730.39	666.14	1392.79	585.04	0	2014.11	1119.13	1584.43	1588.89	1196.30	1602.01	1118.62	1470.21	0	1529.09	0	1304.69	1303.02	1556.46	1638.53	0	1929.62	0	1124.09	1593.06	1240.38	0	934.64	1220.00	1379.43	0	1249.73	0	1139.79	1775.91
PWY0-1334	NADH to cytochrome <i>bd</i> oxidase electron transfer	0	3619.26	4050.92	3838.14	3353.56	0	0	3508.99	2484.70	3282.69	2648.36	2910.81	3560.50	5187.54	4368.34	0	1765.91	0	0	3366.46	0	4425.50	0	3228.57	0	3529.70	0	0	0	3958.65	0	0	0	0	4841.71	0	3605.45	3868.83	0	0	2684.93	3260.36	3626.70	0	0	0	2850.52	0
PWY-5367	petroselinate biosynthesis	143.54	90.84	80.75	126.09	25.81	7.63	29.78	127.44	14.97	65.70	70.91	78.56	119.74	84.01	0	42.28	44.62	37.92	76.01	0	34.16	74.17	43.88	35.03	8.41	78.55	39.59	17.53	61.27	14.20	113.28	32.85	54.74	15.20	97.41	0	24.60	38.63	46.24	60.88	92.49	53.28	46.21	0	9.99	57.67	0	55.55
PWY-7117	C4 photosynthetic carbon assimilation cycle, PEPCK type	1554.39	2593.19	2679.02	2167.81	2321.21	2563.20	3116.23	2789.46	1830.96	1536.66	1528.89	1262.18	1116.29	1849.74	701.51	2648.46	1117.31	1953.53	2548.98	2540.97	2592.74	3049.37	2489.86	2305.16	2542.68	2709.32	2104.89	2917.99	610.90	2156.93	2827.62	2900.41	2756.64	2319.29	3437.48	1772.62	2726.27	2586.82	2450.78	964.11	1760.77	2184.02	2456.56	1948.00	2703.15	1326.23	2187.27	3423.31
PWY-6943	testosterone and androsterone degradation to androstendione	41.30	59.22	42.57	0	41.79	3.19	4.98	81.08	58.28	20.11	33.58	23.26	32.46	13.82	28.73	0	73.22	0	7.69	10.84	40.13	35.33	36.35	39.17	13.59	36.34	0	2.51	0	30.39	84.85	77.51	21.35	6.08	17.92	0	29.45	42.71	52.91	0	2.77	12.68	35.13	7.33	47.64	0	14.78	150.83
PWY-6021	nitrilotriacetate degradation	0	36.67	0	0	0	0	0	0	0	13.55	0	3.58	0	3.64	0	0	4.51	0	0	0	14.54	0	0	23.23	0	0	0	0	0	0	0	2.77	18.47	0	14.11	0	0	6.99	0	0	0	0	0	0	0	0	0	0
PWY-6848	rutin degradation	104.39	41.98	284.27	170.44	238.29	159.17	151.26	179.78	109.62	51.46	73.98	25.13	22.03	20.85	6.75	111.15	88.27	82.78	0	66.12	8.98	115.35	84.39	144.49	153.51	86.17	103.09	235.79	150.54	136.77	126.48	117.38	120.37	126.52	9.10	104.32	91.27	133.74	93.55	38.31	135.71	55.93	150.72	103.46	216.54	129.51	89.21	159.53
PWY0-1312	acetate formation from acetyl-CoA I	305.97	706.45	503.95	340.23	364.68	452.14	552.84	579.28	304.36	441.40	280.88	250.07	147.49	88.89	89.95	438.69	235.65	400.73	655.16	443.46	570.44	522.33	351.18	367.54	367.42	437.75	271.03	485.06	118.19	483.09	630.29	545.72	451.15	387.40	870.76	147.96	316.25	655.85	478.11	36.85	396.21	441.49	428.12	213.96	487.84	172.82	314.47	532.25
PWY-5136	fatty acid beta-oxidation II (peroxisome)	0	0	0	0	0	0	0	0	0	4575.82	0	0	0	0	0	0	0	0	0	0	0	0	0	0	0	0	0	0	0	0	0	0	0	0	0	0	0	0	0	0	0	0	0	0	0	0	0	0
GALDEG-PWY	galactose degradation II	0	0	0	0	0	0	0	0	0	0	0	0	0	0	5.73	0	0	0	0	0	0	0	0	0	0	0	0	0	0	0	0	0	0	0	0	0	0	0	0	0	0	0	0	0	0	0	0	0
PWY-5751	phenylethanol biosynthesis	1102.40	1774.75	1327.81	1229.32	938.82	1066.35	1439.42	1208.09	1056.89	0	708.16	469.32	661.04	631.71	373.12	1213.17	372.15	693.07	0	909.94	1205.04	1266.60	974.28	1438.48	934.79	1206.89	924.73	1368.03	350.61	1084.48	1106.33	1305.24	1436.86	1112.74	0	527.58	940.44	1293.84	988.81	150.35	746.25	936.47	1094.63	638.85	1143.13	331.47	993.70	1499.41
PWY-5686	uridine-5-phosphate biosynthesis	1811.11	4939.34	3154.60	3422.32	3597.51	2648.35	3122.32	3187.25	2134.07	2773.75	2216.69	1720.32	1820.29	1647.11	1633.84	2926.85	1369.14	2314.89	4435.55	2615.36	4506.98	3483.79	2992.73	2713.60	2933.75	2956.59	2489.91	3162.41	1262.18	2765.35	3330.20	3680.71	2679.37	2286.49	4737.80	2050.03	2743.85	3352.06	2863.14	844.48	2392.52	2577.89	2864.64	2424.50	3007.59	1605.19	2249.91	3670.32
PWY-6196	serine racemization	0	0	0	0	0	0	0	0	0	0	0	0	0	2.37	0	0	0	0	0	0	0	0	0	0	0	0	0	0	0	0	0	0	0	0	0	0	0	0	0	0	0	0	0	0	0	0	0	0
DTDPRHAMSYN-PWY	dTDP-L-rhamnose biosynthesis I	134.25	686.07	280.51	611.71	939.28	294.16	571.30	455.10	169.51	407.85	383.06	603.14	700.14	787.71	589.19	245.53	625.19	165.81	319.76	606.72	532.79	601.87	440.94	593.18	479.53	565.90	201.04	488.76	119.82	435.81	734.83	670.40	702.20	293.90	554.02	16.68	447.47	497.33	529.50	24.45	338.80	340.39	393.48	237.25	566.88	99.80	234.53	841.06
PWY0-981	taurine degradation IV	493.03	317.45	548.56	421.94	362.93	515.14	384.47	520.32	562.21	233.35	187.10	105.45	166.98	56.49	17.40	528.88	179.03	237.52	487.60	189.43	404.31	545.77	295.10	378.72	256.31	474.64	331.13	555.95	227.27	360.68	305.51	426.81	349.42	274.48	324.04	310.04	283.60	422.28	395.38	150.26	342.74	402.81	429.36	326.72	473.33	224.55	216.43	488.16
PWY-6342	noradrenaline and adrenaline degradation	1341.27	2393.18	1662.31	1243.31	1003.33	1284.31	1749.85	1470.21	1195.14	1232.30	973.81	719.26	828.22	728.05	664.27	1387.70	585.04	0	2043.12	1119.13	1584.43	1588.89	1196.30	1587.65	1118.62	1445.86	0	1529.09	0	1304.69	1297.39	1532.27	1618.05	0	1966.32	0	1124.09	1588.53	1240.38	0	930.86	1200.79	1355.84	0	1242.81	0	1139.79	1762.78
PWY-5087	glutamate degradation VI (to pyruvate)	0	0	0	0	0	0	0	0	0	0	0	0	0	0	33.52	0	0	0	0	0	0	0	0	0	0	0	0	0	0	0	0	0	0	0	0	0	0	0	3.58	0	0	0	0	0	0	0	0	0
CRNFORCAT-PWY	creatinine degradation I	5302.12	7197.44	7378.09	5711.87	4093.69	6469.23	7471.40	7031.03	4638.41	4102.21	3650.82	2402.28	1351.19	858.80	372.88	6008.60	3768.59	5854.07	6745.96	5022.24	5747.75	6645.49	6366.87	5317.58	7383.40	5865.02	5468.35	6799.71	2031.63	5344.79	7074.35	7187.39	5466.70	5243.11	7223.23	5032.23	5625.20	6306.13	6019.30	1562.63	4533.09	5207.06	5877.37	4477.45	5949.62	3031.98	5348.73	7832.49
PWY-6281	selenocysteine biosynthesis II (archaea and eukaryotes)	194.02	369.33	0	0	401.36	335.79	356.78	305.46	226.16	0	209.70	273.90	241.63	227.91	339.34	345.57	129.18	272.50	0	374.28	0	330.37	408.67	380.77	521.11	502.49	0	407.74	0	350.94	394.13	352.55	252.27	232.39	221.29	330.65	449.38	457.53	371.26	179.38	238.62	231.45	294.39	374.79	317.51	340.03	370.90	355.52
PWY-6502	oxidized GTP and dGTP detoxification	0	5.07	0	0	19.37	0	0	3.01	0	7.23	55.09	13.55	4.19	10.39	220.06	17.28	0	0	0	13.32	7.88	0	0	19.88	15.39	13.86	0	0	6.80	4.73	0	15.72	13.08	0	0	0	16.92	0	0	0	0	3.78	5.98	0	0	0	0	0
PWY-5651	tryptophan degradation to 2-amino-3-carboxymuconate semialdehyde	574.54	566.52	916.84	1955.78	1995.05	842.17	492.47	864.83	720.10	345.93	343.70	364.39	415.53	459.34	125.48	859.15	146.93	489.97	324.68	791.04	364.60	691.21	601.63	944.96	718.21	998.00	552.83	933.36	712.50	1281.53	571.43	946.21	851.67	643.41	518.68	511.23	746.26	618.27	458.54	173.28	381.96	653.23	601.59	559.63	620.59	425.80	466.81	681.92
PWY-5973	<i>cis</i>-vaccenate biosynthesis	181.99	98.41	100.47	135.78	49.05	26.68	61.28	171.77	32.14	86.68	78.12	122.16	151.54	136.00	23.91	64.83	58.31	37.92	85.37	10.03	79.55	104.79	71.60	58.71	67.86	109.45	48.96	40.16	61.27	51.43	150.19	51.45	79.70	22.87	120.06	0	45.27	55.66	67.23	60.88	119.61	113.33	67.90	17.35	52.00	67.96	8.75	83.98
PWY66-373	sucrose degradation V (mammalian)	430.63	830.74	565.57	636.09	622.20	517.67	579.40	719.70	485.96	557.84	330.93	325.29	240.17	129.76	101.85	866.52	316.43	544.00	588.02	606.02	781.40	853.45	653.63	748.52	892.11	791.13	770.97	754.54	189.08	647.66	740.83	987.93	845.32	640.36	723.11	344.92	786.46	879.44	611.72	132.28	481.31	643.50	629.87	406.75	782.36	205.77	824.06	878.51
PWY-6535	4-aminobutyrate degradation I	0	0	0	0	0	0	126.92	0	0	0	0	0	0	0	0	0	0	0	0	0	0	0	0	0	0	0	0	0	0	0	0	0	0	0	0	0	0	113.19	0	0	0	0	0	0	0	0	0	0
PWY0-42	2-methylcitrate cycle I	631.52	1742.13	1055.75	1030.74	1055.74	817.08	1140.77	746.84	636.15	1099.28	905.29	558.34	351.88	395.49	66.13	893.91	791.37	749.52	2158.29	779.87	1877.77	1070.60	899.35	713.86	813.97	1027.89	742.07	1130.79	575.51	812.96	1023.42	1023.44	964.42	758.74	2190.80	457.76	845.62	856.25	911.59	166.36	712.13	803.23	1042.97	535.54	890.16	455.91	897.06	1196.60
PWY-7097	vanillin and vanillate degradation I	39.97	9.01	7.04	0	1.62	0	10.18	7.52	16.45	0	8.21	0	0	1.97	0	6.38	0.00	0	0	0	0	3.25	0	4.18	5.86	3.26	0	0	0	7.66	0	6.31	4.13	8.89	3.35	0	4.12	5.90	13.78	0	21.49	11.96	2.24	1.70	0	0	0	7.92
PWY-6807	xyloglucan degradation II (exoglucanase)	38.46	0	0	317.67	0	99.35	68.60	44.12	106.90	104.93	47.65	17.28	0	0	91.31	89.63	0	0	84.10	0	0	53.81	0	70.05	84.34	0	0	0	51.27	0	70.25	52.20	53.50	119.10	98.47	25.08	0	128.46	54.11	0	0	0	92.10	69.24	63.91	58.40	0	92.05
PWY-5101	isoleucine biosynthesis II	0	0	0	0	0	0	0	0	0	0	0	0	0	0	0	1770.30	0	0	0	0	0	0	1513.49	0	0	0	1348.30	0	0	0	0	0	1494.01	0	2790.98	0	0	1695.08	0	0	0	1693.78	0	0	1621.74	0	0	0
PWY-5084	2-oxoglutarate decarboxylation to succinyl-CoA	821.32	2276.37	1372.66	1460.75	1639.43	1182.11	1217.44	1368.44	1011.50	1253.26	816.14	632.10	676.07	490.20	403.41	1009.29	429.18	892.31	1825.90	931.16	1874.87	1152.04	1071.62	1112.54	1215.31	1371.38	1163.11	1107.79	350.28	1175.34	944.38	1321.75	1106.21	762.56	1653.33	662.33	1207.03	1057.14	829.82	209.69	754.27	1042.27	1209.98	783.42	995.44	545.15	864.36	1539.38
PWY-4202	arsenate detoxification I (glutaredoxin)	0	0	0	0	0	0	0	0	0	0	370.39	464.15	565.22	419.37	535.89	0	205.46	0	0	0	0	0	0	0	0	612.02	0	0	0	0	0	0	0	0	0	0	0	0	0	0	0	355.79	412.60	0	0	0	0	0
PWY-6700	queuosine biosynthesis	154.44	255.16	162.76	101.70	104.41	106.46	45.42	108.35	107.89	150.64	93.51	201.34	243.20	428.27	246.91	172.89	41.01	59.33	236.54	45.77	288.16	189.97	96.76	129.76	93.39	200.17	65.26	142.12	29.89	117.11	122.01	210.09	111.53	55.89	240.85	76.49	108.60	196.46	143.16	0	160.53	113.75	226.84	79.58	129.13	0	81.50	195.45
PWY-6386	UDP-<i>N</i>-acetylmuramoyl-pentapeptide biosynthesis II (lysine-containing)	1238.86	3598.38	2159.70	2598.34	3261.21	2056.30	2646.27	2714.71	1430.25	1902.02	1581.56	1258.82	1589.48	1890.81	1761.05	2392.35	1131.85	2314.56	3761.59	2420.27	3550.68	2712.01	2420.62	2398.10	2419.86	2715.32	2277.52	2977.10	1036.94	2537.04	2798.63	3209.20	2362.24	2247.55	4605.22	1991.68	2534.78	2777.41	2238.39	578.84	1696.82	2389.33	2576.69	1953.05	2633.10	875.05	2440.24	3271.93
PWY-5531	chlorophyllide <i>a</i> biosynthesis II	0	0	0	0	0	0	0	0	0	0	0	0	0	0	0	0	0	1115.97	0	1112.52	0	0	966.63	0	1237.01	0	772.34	0	261.32	0	0	0	0	829.46	0	829.76	0	0	0	114.07	0	0	0	0	0	294.54	838.66	0
PWY1G-170	formaldehyde oxidation III (mycothiol-dependent)	3.30	0	0	0	0	0	0	3.83	3.42	0	4.45	0	0	0	0	12.57	0	0	0	0	0	2.66	0	1.68	0	12.09	0	0	0	5.65	0	8.39	0	0	0	0	0	0	0	0	0	8.22	0	0	5.82	0	0	4.27
PWY-6713	L-rhamnose degradation II	21.41	42.16	41.12	44.91	29.31	105.04	23.90	36.20	31.48	35.39	72.48	56.97	73.19	22.08	1.91	51.54	29.32	45.05	103.99	28.24	69.96	95.77	49.78	118.76	66.11	45.85	30.62	40.47	13.19	34.40	31.99	47.86	61.25	20.43	114.25	0	21.69	40.81	22.76	12.49	24.32	62.16	25.33	28.26	39.21	38.27	36.21	46.02
PWY-6919	neopentalenoketolactone and pentalenate biosynthesis	0	0	0	0	0	0	0	0	0	0	0	0	0	0	0	0	0	0	0	0	0	0	0	0	0	0	0	0	0	0	0	0	0	0	0	0	0	0	0	0	0	0	0	0	0	0	0	0
PWY-3385	choline biosynthesis I	29.87	0	3.45	62.93	22.42	33.87	67.37	61.51	21.03	0	6.01	0	0	3.07	1.48	56.84	0	34.00	0	0	0	0	20.74	50.76	0	43.75	25.53	0	0	40.86	31.12	28.96	5.83	0	0	0	28.99	42.65	29.05	0	0	29.67	133.83	56.53	62.00	0	46.54	47.26
PWY-6100	L-carnitine biosynthesis	0	208.32	0	698.60	454.98	0	0	0	0	153.67	162.87	0	0	0	0	0	134.51	550.17	183.94	0	312.29	0	0	0	0	0	0	0	0	651.40	0	0	672.13	0	160.73	0	0	0	0	0	0	0	0	0	628.85	0	0	0
PWY-2242	ammonia oxidation III	0	17.87	0	11.01	7.04	0	3.69	0	0	0	0	0	0	0	0	0	0	0	28.34	9.59	47.83	0	27.36	11.74	0	3.67	23.73	7.44	0	2.64	0	0	17.11	10.84	51.07	0	0	0	0	0	5.26	0	0	0	0	0	8.93	2.41
PWY-6927	chlorophyll <i>a</i> degradation II	17.29	0	0	0	13.60	22.39	0	11.66	5.93	12.33	0	3.97	0	0	0	15.17	0	7.16	0	0	0	21.79	0	15.07	0	2.87	11.37	7.09	0	13.85	20.96	10.22	16.34	0	0	0	0	12.95	26.04	9.78	4.79	2.23	0	5.04	8.51	4.35	0	20.14
PWY-5172	acetyl-CoA biosynthesis III (from citrate)	85.93	0	99.56	19.58	17.34	53.06	96.15	118.08	95.92	33.42	119.10	93.78	87.99	33.57	50.80	54.06	49.56	0	0	0	0	69.81	0	67.50	105.77	51.95	0	61.53	0	69.09	106.23	94.04	116.95	18.34	0	0	79.98	135.86	110.95	10.08	121.93	136.20	127.96	5.60	74.52	0	0	107.45
PWY-5194	siroheme biosynthesis	143.79	56.62	278.53	591.50	219.33	153.57	105.73	215.44	76.06	74.85	116.60	329.32	291.40	362.27	377.42	129.66	41.22	97.22	22.16	49.60	36.82	195.99	185.83	103.45	82.65	171.05	108.03	257.41	152.86	201.23	142.09	132.85	67.99	104.17	37.30	131.20	98.76	90.87	161.21	40.12	86.28	128.56	148.78	43.51	136.13	121.89	123.79	113.77
PWY-5882	epoxypseudoisoeugenol-2-methylbutyrate biosynthesis	0	0	0	0	0	0	0	0	0	0	0	0	0	0	3.50	0	0	0	0	0	0	0	0	0	0	0	0	0	0	0	0	0	0	0	0	0	0	0	0	0	0	0	0	0	0	0	0	0
PWY-6269	adenosylcobalamin salvage from cobinamide II	0	0	0	0	0	0	0	0	0	0	0	0	0	208.54	206.56	0	0	0	0	0	0	0	0	0	0	0	0	0	0	0	0	0	0	0	0	0	0	0	0	0	0	512.73	0	0	0	0	0	0
PWY-6744	hydrogen production I	270.37	5.32	692.66	584.16	318.81	196.28	575.34	414.35	257.43	4.09	46.54	74.99	172.14	309.31	265.01	391.19	34.96	367.74	0	419.71	0	543.46	357.90	481.71	565.67	488.65	403.01	575.42	272.60	491.81	604.57	686.80	476.18	424.25	11.38	336.17	464.60	408.93	305.72	332.23	381.09	321.85	404.99	273.31	529.18	220.50	572.51	693.95
PWY-761	rhizobactin 1021 biosynthesis	0	0	0	0	20.68	6.74	0	4.86	0	0	0	3.69	0	0	0	0	0.24	0	0	0	0	0	0	0	0	5.45	0	2.09	0	5.87	0	0	0	0	0	0	0	0	0	0	0	0	0	0	0	0	0	0
PWY-6573	chondroitin sulfate degradation (metazoa)	675.42	569.22	781.46	953.47	1539.24	456.62	335.63	459.63	541.30	274.90	337.21	372.97	557.36	648.03	701.87	473.85	152.19	306.59	367.45	246.65	942.29	586.01	259.21	563.09	324.66	609.24	329.16	761.15	469.76	680.52	487.54	592.14	589.68	370.22	475.54	271.21	389.92	471.39	516.82	188.57	343.31	567.08	490.47	436.16	530.82	191.38	235.63	688.30
PWY-6646	fluoroacetate degradation	4.40	8.06	6.16	40.21	4.75	2.83	39.13	2.59	9.03	24.33	10.16	12.44	10.70	0	0	0	2.87	0	16.69	25.19	104.76	27.33	12.33	15.63	0	3.58	0	6.17	15.10	1.53	2.67	9.45	40.07	0	80.23	0	0	0	5.89	0	37.21	0	47.41	9.59	61.20	0	49.48	36.76
FUCCAT-PWY	fucose degradation	47.55	32.44	17.80	30.19	16.17	24.10	103.11	39.98	18.75	22.75	0	9.78	6.56	2.30	6.12	28.98	0	0	11.95	8.17	40.19	9.86	0	31.23	9.76	22.08	6.35	16.92	0	17.11	26.31	56.73	32.69	4.64	0	0	17.92	17.79	14.59	0	10.34	19.82	19.51	26.39	51.43	13.81	6.98	25.71
PWY-6965	methylamine degradation II	0	8.43	0	0	0	58.23	0	0	0	14.90	0	0	12.12	4.92	0	0	22.42	13.56	28.05	0	30.62	0	0	0	0	0	0	0	0	0	0	9.01	0	0	0	38.48	0	9.14	8.05	0	0	0	0	32.76	0	33.95	0	5.54
PWY-5022	4-aminobutyrate degradation V	285.03	377.93	443.66	654.43	376.77	310.97	273.11	356.20	312.72	222.87	241.34	350.28	350.18	217.85	169.85	393.29	285.58	218.48	76.24	279.55	221.70	212.36	395.95	435.36	270.33	499.63	307.75	469.25	558.77	354.88	212.23	377.00	370.46	227.61	260.93	438.99	386.00	256.72	301.27	239.22	246.72	342.69	526.75	316.49	248.91	308.47	490.09	299.71
PWY-7098	vanillin and vanillate degradation II	35.02	0	18.47	0	3.62	0	12.42	17.79	13.31	2.53	1.87	0	6.52	0	0	5.51	0.38	0	0	0	0	18.52	8.79	6.56	6.66	12.12	0	5.75	0	1.78	0	0	26.31	0	0	0	0	3.01	11.28	0	4.58	7.16	14.84	18.84	7.06	0	0	38.38
PWY-5143	fatty acid activation	2918.77	3701.99	4505.83	3330.79	2581.03	3945.94	3671.40	3966.47	2875.89	2620.26	2068.39	1472.95	1401.39	1054.99	810.12	3612.09	1785.52	2473.56	3769.49	2537.47	3239.49	4122.87	3169.70	2742.24	3371.37	3636.67	2898.40	3973.95	1592.49	3370.30	3616.54	4260.41	2785.93	2522.11	4630.35	2661.72	3265.96	3444.32	2950.39	716.45	2471.84	3168.56	3380.36	2388.57	3124.62	1656.12	2768.32	3902.44
PWY-5665	vanilla biosynthesis	0	31.00	0	0	0	2.01	0	4.85	0	20.93	16.50	3.88	0	2.33	0	0	0.94	0	9.08	0	24.19	10.07	0	0	0	3.38	0	0	0	0	0	4.56	3.68	0	6.64	0	0	0	0	0	0	0	0	0	2.94	0	0	0
PWY-6681	neurosporaxanthin biosynthesis	1906.69	3016.10	2368.92	2479.33	2094.95	2046.94	2330.48	2170.26	1577.89	1475.39	1330.38	1117.39	1122.09	1378.23	686.54	2318.30	938.53	2040.47	2839.89	1444.82	2529.97	2426.42	1641.17	1985.14	2187.06	2267.92	1745.95	2211.90	1072.24	2136.84	2058.92	2364.60	2088.31	1486.08	2397.28	1607.74	1641.43	2115.78	1835.95	705.54	1342.97	1745.48	1885.15	1623.59	2312.86	1404.94	1679.91	2429.52
FAO-PWY	fatty acid beta-oxidation I	8147.07	9975.72	9959.88	8789.81	8732.90	9256.56	8215.60	9594.35	7829.65	5716.53	5137.81	4421.55	4396.47	3878.61	2243.49	10107.95	4082.68	6067.53	10423.05	6186.40	8932.00	10257.90	6956.89	8131.25	7364.25	9639.96	6713.17	9195.43	3241.60	8561.95	9080.18	10163.44	8040.71	6569.61	11245.30	5698.18	7635.57	8494.26	7893.43	1875.75	5818.11	7954.19	8151.13	6056.18	8210.93	3836.67	6264.03	9962.08
KDO-LIPASYN-PWY	(KDO)<sub>2</sub>-lipid A biosynthesis I	361.14	830.60	567.77	438.78	644.53	455.50	618.67	710.14	351.58	557.66	404.86	449.50	568.03	448.02	401.93	481.58	295.71	591.84	745.83	533.52	813.24	765.62	541.63	641.17	699.20	605.30	496.90	853.94	148.10	671.78	699.40	841.60	646.60	507.54	938.84	342.15	621.22	750.61	761.59	36.27	393.62	577.48	644.32	542.07	799.78	336.66	484.98	879.68
P561-PWY	stachydrine degradation	259.04	52.37	111.88	8.69	93.96	180.40	253.78	75.71	145.24	37.68	101.95	98.11	182.62	136.91	62.39	147.46	25.96	47.41	9.81	85.80	52.41	203.16	92.42	120.46	96.79	142.97	92.25	90.36	15.87	147.82	140.53	122.48	121.83	91.31	23.16	83.96	161.82	157.29	184.13	23.03	176.42	117.14	111.67	255.50	269.66	58.78	45.03	146.71
COBALSYN-PWY	adenosylcobalamin salvage from cobinamide I	492.14	269.14	0	384.72	479.68	0	508.48	0	0	200.31	406.70	417.84	733.19	260.10	205.57	478.35	265.20	256.01	113.77	0	119.64	0	334.56	425.81	326.95	395.32	374.05	531.99	211.66	382.91	0	456.59	0	326.58	144.62	276.59	0	509.48	0	52.10	283.20	505.36	479.78	439.83	596.66	275.61	445.17	504.76
PWY-5041	<i>S</i>-adenosyl-L-methionine cycle II	1073.96	1041.28	2046.97	1919.08	983.91	2362.93	2767.36	2128.73	1295.35	679.04	672.53	413.31	307.95	396.99	368.99	1926.66	297.20	1290.41	753.94	2322.60	560.42	2188.65	2277.67	2177.96	2021.73	1839.01	2215.07	2111.10	894.58	1808.75	2087.13	1984.91	2177.89	1521.33	512.38	1503.72	1833.09	1671.87	1406.70	860.70	1165.16	1591.79	1665.66	1480.43	2125.58	1260.95	1960.87	2108.52
PWY-6802	salidroside biosynthesis	1043.42	0	1235.40	1031.06	844.04	982.72	1399.42	1146.46	967.32	0	697.56	483.46	656.46	629.54	373.27	0	371.11	693.07	0	898.25	0	1179.94	950.05	1388.04	900.16	1110.02	895.06	1235.36	350.61	0	0	1218.48	1395.17	1101.40	0	527.58	858.73	1255.94	918.38	150.35	717.40	922.62	1006.10	633.04	0	331.47	930.72	0
HISDEG-PWY	histidine degradation I	0	187.39	326.20	0	727.13	215.35	0	304.23	190.64	172.20	204.01	0	271.91	217.84	225.09	0	88.20	0	0	125.37	252.68	236.12	0	154.71	0	234.40	0	302.13	242.45	497.63	271.33	217.68	140.22	0	110.42	0	211.42	0	0	0	155.12	299.33	0	189.03	305.50	0	0	0
PWY-6004	glycine betaine biosynthesis V (from glycine)	4.96	0	6.15	8.73	10.01	0	0	2.63	0	0	0	0	0	0	0	0	0	0	0	3.38	0	0	0	7.22	0	0	0	0	0	0	3.25	0	7.82	0	0	0	0	0	0	0	0	0	0	0	10.38	0	0	0
P341-PWY	glycolysis V (Pyrococcus)	0	0	0	0	0	0	0	0	0	1949.66	0	0	0	0	1739.47	0	0	0	0	0	0	0	0	0	0	0	0	0	0	0	0	0	0	0	0	0	0	0	0	0	0	0	0	0	0	0	0	0
GLUTORN-PWY	ornithine biosynthesis	1124.74	2987.61	2186.64	2413.67	3087.61	2186.48	2280.14	2112.51	1513.32	1882.35	1314.28	1121.27	990.90	1008.31	785.51	1961.84	969.56	1722.90	2679.93	1942.23	2866.69	2714.39	1709.47	2076.70	2186.73	2252.20	1424.01	2184.49	610.25	1943.31	2422.26	2315.33	2185.63	1603.94	3590.73	1296.80	2193.63	2435.63	2240.92	283.81	1589.22	1720.55	1792.80	1530.17	2098.26	568.05	1414.83	2840.94
P2-PWY	2-(5-phosphoribosyl)-3-dephospho-CoA biosynthesis I (citrate lyase)	0	0	0	0	0	0	0	0	3.74	0	0	0	0	0	3.39	4.66	0	0	0	0	0	0	0	0	0	2.52	0	0	0	0	0	0	0	0	0	0	7.54	0	0	0	0	2.07	7.17	0	0	0	0	0
GLUCARDEG-PWY	<i>D</i>-glucarate degradation I	135.02	247.64	112.80	196.02	19.09	198.56	0	227.53	120.82	71.66	0	86.72	170.86	114.23	64.97	298.11	69.92	0	0	82.28	223.77	152.01	167.17	178.19	0	206.59	0	0	0	0	123.01	100.74	184.80	0	0	0	79.07	116.96	243.54	0	42.03	170.99	267.43	0	164.56	0	0	193.98
PWY66-375	leukotriene biosynthesis	485.61	684.53	308.35	314.75	129.09	276.78	333.67	339.07	366.47	228.43	201.51	131.72	208.98	103.32	67.78	432.83	104.99	204.55	542.66	242.97	491.10	452.60	233.24	419.99	185.84	369.65	240.66	267.13	156.51	294.21	304.03	433.23	484.44	258.57	641.09	282.41	364.71	406.26	354.99	168.72	241.89	282.29	317.54	209.75	374.10	170.59	252.09	515.39
PWY-5849	menaquinol-6 biosynthesis	164.17	103.57	167.20	92.27	86.27	77.35	130.71	147.11	72.51	87.54	116.32	145.03	433.89	404.14	203.03	81.91	83.46	69.05	96.49	67.01	178.59	177.04	51.33	70.84	131.60	204.23	80.46	121.85	14.37	97.58	154.67	88.44	116.90	80.62	59.68	152.76	122.47	127.10	114.15	27.69	93.47	113.56	150.29	106.72	118.75	56.65	73.53	157.44
PYRIDNUCSAL-PWY	NAD salvage pathway I	934.89	2601.27	1307.62	989.42	1337.56	1238.11	1580.31	1692.41	1035.35	1436.24	846.81	698.96	701.44	815.92	886.34	1471.36	696.89	878.97	2561.30	1262.73	1888.92	1716.16	978.33	1194.48	1117.85	1460.30	867.83	1374.70	334.39	1306.11	1812.25	1624.30	1268.59	906.51	2271.71	993.34	1208.46	1377.93	1405.85	237.73	1017.60	1137.92	1143.56	977.76	1257.82	590.91	830.13	1856.44
PWY-6415	ascorbate biosynthesis VII	0	0	0	0	0	0	0	0	0	143.70	0	0	787.65	0	0	0	0	0	0	0	0	0	0	0	0	0	0	0	0	0	0	0	300.51	0	0	0	0	0	0	0	0	0	0	0	0	0	0	0
PWY-5384	sucrose degradation IV	0	1816.07	0	0	1238.94	965.11	0	0	642.05	1127.95	0	698.39	730.86	730.96	846.97	1218.36	795.51	0	0	1163.55	1712.86	0	0	1017.06	0	1301.30	0	1241.11	0	1215.99	1509.46	1426.87	0	0	2094.40	0	1163.37	1593.96	0	0	975.94	1048.78	0	0	1290.09	0	1172.94	0
PWY-6826	phosphatidylcholine biosynthesis VI	0	31.54	22.10	0	6.34	23.46	8.33	23.19	6.40	14.85	2.74	0	0	0	10.15	26.13	5.55	7.46	19.36	13.16	26.81	16.21	19.04	8.18	19.86	21.66	0	5.11	0	10.13	4.61	16.68	10.23	16.90	6.32	0	21.88	7.31	3.25	0	5.73	6.07	0	5.55	5.94	0	26.57	7.54
PWY-5945	zeaxanthin, antheraxanthin and violaxanthin interconversion	0	0	0	0	0	0	0	0	0	12.77	0	0	0	0	0	0	0	0	0	0	0	0	0	0	0	0	0	0	0	0	0	0	0	0	0	0	0	0	0	0	0	0	0	0	0	0	0	0
PWY-6373	acrylate degradation	0	0	2.12	60.19	1.39	0	14.08	2.81	3.29	0	0	0	0	1.58	0	7.55	36.51	3.97	25.03	0	19.07	4.92	4.46	2.96	0	9.61	0	4.94	0	11.17	7.64	0	6.02	0	0	0	0	0	0	0	6.48	0	5.43	0	3.00	0	46.16	6.26
PWY-4722	creatinine degradation II	5032.70	6741.82	6793.89	5604.33	3892.69	5961.28	6863.59	6616.59	4430.90	3887.75	3414.16	2270.83	1310.42	773.73	322.86	5496.09	3461.32	5349.69	6368.20	4594.20	5473.65	6236.61	5819.37	4915.00	6591.60	5364.21	4972.51	6270.20	2013.52	4919.30	6473.82	6631.85	5040.87	4695.42	6753.69	0	5170.42	5731.56	5761.69	1559.58	4246.88	4778.57	5287.25	4086.16	5500.25	0	4912.91	7170.56
PWY-7106	erythromycin D biosynthesis	0	0	0	0	0	0	0	0	0	4.83	0	0	0	0	0	0	0	0	0	0	0	0	0	0	0	0	0	0	0	0	0	0	0	0	0	0	0	0	0	0	0	0	0	0	0	0	0	0
PWY-5852	demethylmenaquinol-8 biosynthesis I	8.65	46.63	7.72	17.45	13.78	8.66	8.81	11.41	6.62	8.27	7.04	11.00	32.54	16.38	11.37	25.15	0.16	32.23	30.01	0	20.59	9.30	0	67.25	12.47	17.79	0	8.78	0	8.14	9.30	6.80	20.71	0	36.04	0	11.43	16.02	6.08	0	4.57	11.07	13.44	4.43	11.85	0	0	8.45
PWY-6193	3-chlorocatechol degradation II (<i>ortho</i>)	149.53	144.92	95.48	140.23	113.24	174.56	141.12	160.79	127.52	121.32	101.50	140.98	214.57	165.99	99.14	156.67	20.88	80.94	74.57	47.00	113.96	124.01	141.15	156.21	106.99	170.80	48.33	123.17	53.91	159.96	123.50	153.04	173.46	125.26	104.99	14.52	130.55	134.93	79.08	66.69	47.77	131.10	137.38	101.93	166.10	126.02	140.99	187.77
PWY-5944	zeaxanthin biosynthesis	0	115.85	0	9.45	16.27	0	0	1.89	0	51.58	16.65	11.20	9.53	0	0	0	3.15	4.95	42.02	0	99.00	0	0	0	0	0	0	0	0	1.50	0	0	0	0	61.57	0	0	0	0	0	0	5.39	5.02	0	0	0	0	0
PWY-6620	guanine and guanosine salvage I	134.01	0	294.07	559.29	497.89	102.33	90.75	117.78	96.75	115.40	160.94	154.08	0	432.07	249.46	133.64	59.91	79.83	23.96	39.02	102.05	188.77	68.11	149.48	119.02	201.62	135.29	185.49	164.88	230.71	125.04	164.61	107.45	52.82	95.86	64.40	77.85	161.39	165.40	0	129.50	122.14	144.33	158.63	171.34	145.20	73.09	147.76
P541-PWY	glycine betaine biosynthesis IV (from glycine)	0	0	0	0	0	0	0	0	0	0	0	0	0	0	0	0	0	0	0	0	0	0	0	7.22	0	0	0	0	0	0	0	0	0	0	0	0	0	0	0	0	0	0	0	0	0	0	0	0
PWYQT-4427	sulfolipid biosynthesis	0	0	0	0	0	0	0	0	0	0	0	0	2.83	0	0	0	0	0	0	0	0	0	0	0	0	0	0	0	0	0	0	0	0	0	0	0	0	0	0	0	0	0	0	0	0	0	0	0
PWY0-1329	succinate to cytochrome <i>bo</i> oxidase electron transfer	0	0	1436.40	0	817.92	1189.07	1464.85	1382.64	0	0	0	0	503.80	502.35	0	1226.42	0	0	2478.27	1257.46	2013.19	1233.17	1347.24	1121.21	0	1321.38	0	0	0	1112.65	0	0	1074.66	0	0	0	1224.76	0	0	0	950.34	1001.67	1301.17	0	0	0	1175.36	1483.04
PWY-6634	2,3-dihydroxypropane-1-sulfonate degradation	0	0	0	0	0	0	0	0	0	0	0	1.44	0	0	0	0	0	0	0	0	0	0	0	0	0	0	0	0	0	0	0	0	0	0	0	0	0	0	0	0	0	0	0	0	0	0	0	0
PWY3O-4106	NAD salvage pathway III	37.06	338.39	65.23	427.11	584.70	7.21	25.79	28.51	22.53	113.60	63.57	24.71	20.48	21.35	65.37	34.83	33.50	9.75	117.52	0	271.43	31.43	8.69	15.44	26.21	28.40	0	106.04	131.77	180.44	45.54	60.41	27.00	6.44	269.01	0	15.50	55.37	54.23	5.43	35.89	39.78	54.13	20.21	60.15	0	0	45.87
PWY-5103	isoleucine biosynthesis III	0	0	0	0	1470.91	1596.26	0	0	0	0	0	0	1004.63	965.05	447.69	1771.92	0	0	0	0	0	1734.55	0	1467.92	1736.98	1858.80	0	0	0	0	1874.09	1909.95	1496.41	0	0	0	1514.72	0	0	0	1165.68	0	0	0	0	0	0	2335.08
PWY-6638	sulfolactate degradation III	1167.15	1752.32	1804.74	0	1436.47	1707.54	2120.42	1776.13	1153.33	1311.23	1091.35	676.12	639.32	1272.44	0	1713.62	695.41	1231.61	1417.74	1650.53	1395.19	1934.07	1618.20	1469.68	1573.18	1864.20	1350.68	1884.06	302.58	1327.10	1748.32	1878.73	1826.50	1373.01	1946.55	1082.71	1623.83	1837.85	1663.57	496.88	1228.50	1451.13	1775.31	1402.00	1691.77	805.89	1194.12	2086.92
PWY-6268	adenosylcobalamin salvage from cobalamin	280.93	202.73	307.24	386.06	393.07	337.57	177.13	321.51	249.71	153.61	297.48	252.31	240.41	129.34	136.09	275.40	126.25	132.66	61.17	145.43	100.02	233.26	189.03	281.23	204.72	214.03	257.44	326.91	142.89	298.79	165.26	287.25	285.30	187.13	134.15	164.06	224.36	264.97	209.68	17.43	171.77	294.89	324.98	262.82	332.68	148.67	255.05	301.13
PWY-5277	thiosulfate disproportionation I (thiol-dependent)	0	0	0	0	0	0	0	0	0	0	0	0	2.95	4.01	5.26	0	0	0	0	0	0	0	0	0	0	0	0	0	0	0	0	0	0	0	0	0	0	0	0	0	0	0	0	0	0	0	0	0
ARGSPECAT-PWY	spermine biosynthesis	215.77	0	256.45	118.35	68.05	247.58	371.65	251.19	214.88	121.74	154.48	172.20	130.29	41.83	21.84	153.11	144.04	0	0	0	314.48	272.69	0	198.88	246.75	192.81	0	299.05	0	137.17	342.92	250.86	189.35	124.77	0	0	163.26	373.42	241.45	0	255.84	264.32	206.41	157.38	250.23	0	147.90	355.27
PWY-6670	citronellol degradation	0	0	0	0	0	0	0	0	0	0	0	0	0	0	0	0	0	0	0	0	0	0	0	0	0	0	0	0	0	0	0	0	0	0	0	0	0	0	0	0	0	0	0	0	0	0	0	0
PWY-6343	ferulate degradation	0	0	0	0	0	0	0	0	0	0	0	0	0	8.15	5.95	0	0	0	0	0	0	0	0	9.40	0	0	0	0	0	0	6.05	0	0	0	0	0	0	3.50	4.44	0	0	0	0	0	0	0	0	0
ALANINE-VALINESYN-PWY	alanine biosynthesis I	826.06	1581.75	1164.42	1478.79	1841.97	868.22	934.61	1018.90	835.90	826.97	763.15	994.47	1504.01	1265.01	1077.48	853.35	567.85	705.07	1494.69	650.67	1530.24	1150.59	718.74	811.64	846.84	993.28	761.93	1076.44	494.18	1030.06	951.81	941.87	803.99	635.11	1510.53	524.14	777.41	1004.56	968.22	197.53	717.30	897.23	980.41	545.58	935.70	370.31	980.77	1241.59
PWY-5923	limonene degradation I (D-limonene)	0	0	0	0	0	0	0	0	0	0	0	0	0	0	0	0	0	0	0	0	0	0	0	0	0	0	0	0	0	0	0	0	0	0	0	0	0	0	0	0	0	0	0	0	0	0	0	0
PWY-721	3-methylquinoline degradation	0	0	0	0	0	0	0	0	0	0	0	0	0	0	0	0	0	0	0	0	0	0	0	0	0	0	0	0	0	0	0	0	0	0	0	0	0	0	0	0	0	0	0	0	0	0	0	0
PWY-5536	acetate formation from acetyl-CoA III (succinate)	0	0	0	0	0	0	0	0	0	0	0	0	0	0	2.63	0	0	0	0	0	0	0	0	0	0	0	0	0	0	0	0	0	0	0	0	0	0	0	0	0	0	0	0	0	0	0	0	0
PYRIDNUCSYN-PWY	NAD biosynthesis I (from aspartate)	832.82	3075.94	1542.32	1381.98	1862.55	1224.47	1850.90	1786.73	894.12	1677.13	1236.17	1152.65	1104.91	1312.62	1169.48	1591.78	984.99	1265.62	3019.08	1387.76	2355.70	1854.25	1295.12	1392.49	1668.85	1508.17	1279.55	1773.78	541.38	1758.72	1977.90	1719.91	1314.32	1112.32	3080.29	920.01	1391.74	1612.67	1650.24	193.36	1156.03	1337.47	1286.46	1048.00	1468.60	502.34	1137.29	2059.85
MALTOSECAT-PWY	maltose degradation	0	191.54	9.97	23.94	75.31	0	2.19	1.07	0	69.86	25.95	15.06	0	0	12.73	0	27.13	0	27.28	0	61.50	7.92	0	0	0	0	0	16.35	0	14.91	2.18	0	0	0	79.16	0	0	3.10	12.49	0	3.14	3.85	16.44	0	7.31	0	0	13.34
ARABCAT-PWY	L-arabinose degradation I	10.50	0	4.64	0	0	7.91	0	0	0	0	0	0	0	0	3.58	0	0	0	0	0	0	0	0	2.37	0	0	0	0	0	6.02	0	16.00	8.14	0	0	0	0	0	0	0	0	0	0	0	0	0	0	0
ANAPHENOXI-PWY	phenylalanine degradation II (anaerobic)	0	0	0	0	0	0	0	0	0	0	0	0	0	0	0	23.99	0	0	0	0	0	6.17	0	0	0	0	0	0	0	0	10.20	0	21.04	0	0	0	0	2.65	0	0	0	8.33	0	0	0	0	0	14.87
PWY-5808	hyperforin and adhyperforin biosynthesis	0	0	1.81	17.05	23.07	8.49	0	5.28	37.69	2.44	15.14	25.07	19.99	33.27	3.20	0	18.81	0	0	0	19.29	4.19	13.19	0	0	4.48	0	0	0	11.68	7.28	6.73	8.44	0	0	6.74	9.59	13.08	19.97	6.75	0	10.94	13.68	0	0	0	14.42	6.78
PWY0-1338	polymyxin resistance	0	18.52	3.56	0	3.43	5.37	35.21	2.16	0	10.38	6.09	19.00	7.70	11.41	23.11	10.84	16.68	0	0	0	8.27	35.35	3.16	14.86	0	2.64	0	8.18	0	10.26	0	8.76	5.44	0	3.87	0	2.81	14.75	7.67	0	10.74	20.80	17.13	0	12.12	4.53	0	0
MALATE-ASPARTATE-SHUTTLE-PWY	aspartate degradation II	1114.38	1662.09	1738.52	0	1407.30	1623.59	0	1661.16	1170.69	1113.17	864.02	594.00	623.30	1261.62	0	1576.48	622.87	0	1251.18	1458.49	1222.69	1808.42	1536.82	1469.56	1388.80	1744.11	1294.41	0	0	1251.78	1625.60	1788.97	1734.52	1354.50	1639.96	0	1531.61	1585.51	1521.82	0	1094.75	1354.99	1643.23	1382.84	1563.27	747.25	1190.25	1898.58
PWY0-1275	lipoate biosynthesis and incorporation II	0	0	0	0	0	4.85	0	43.01	0	0	40.59	45.31	76.00	66.13	18.42	0	3.67	0	0	0	25.37	0	47.72	19.14	0	31.28	0	0	0	0	0	0	0	0	0	0	0	0	0	0	0	0	76.59	0	97.67	0	0	81.05
PWY-5656	mannosylglycerate biosynthesis I	0	5.67	0	0	0	0	0	0	0	0	0	11.48	26.45	37.75	13.41	0	1.22	0	0	0	0	0	0	0	0	0	0	0	0	0	0	0	0	0	0	0	0	0	0	0	0	2.17	0	0	0	0	4.34	0
LACTOSEUTIL-PWY	lactose degradation II	38.46	103.69	110.04	317.67	234.51	99.35	68.60	44.12	106.90	104.93	47.65	17.28	31.70	13.15	89.78	89.63	22.18	48.60	84.10	81.86	126.87	53.81	89.84	70.05	84.34	116.72	170.82	107.38	51.27	113.53	70.25	52.20	53.50	119.10	98.47	25.08	132.00	128.46	54.11	0	62.12	71.77	92.10	69.24	63.91	58.40	231.57	92.05
PWY0-1182	trehalose degradation II (trehalase)	0	0	0	0	265.14	176.29	0	0	0	0	93.30	57.75	130.21	64.33	44.37	145.97	50.36	0	0	0	0	0	0	148.17	0	0	0	0	93.62	188.00	0	153.60	0	0	0	0	148.63	0	0	0	122.43	0	143.47	0	0	0	198.81	0
PWY-6566	chondroitin and dermatan biosynthesis	0	0	0	0	0	0	0	0	0	0	3.85	0	0	0	0	0	0	0	0	0	0	0	0	0	0	0	0	0	0	0	0	0	0	0	0	0	0	0	0	0	0	0	7.58	0	0	0	0	0
COA-PWY	coenzyme A biosynthesis	401.63	777.41	755.94	1033.25	812.94	479.17	776.42	939.83	453.71	596.73	532.00	553.88	716.07	835.55	881.56	870.05	590.97	691.72	694.95	685.83	1041.87	1038.30	832.08	732.56	941.20	937.46	734.35	984.93	569.32	939.76	884.77	1055.73	793.68	827.39	939.50	780.44	925.32	1046.82	938.17	279.06	758.61	921.74	909.34	677.16	1012.38	416.41	829.32	995.41
MGLDLCTANA-PWY	methylglyoxal degradation VI	570.60	950.59	757.41	735.15	394.64	687.85	773.97	634.59	624.63	733.58	445.81	265.91	192.50	148.74	24.46	713.49	320.61	639.18	1847.19	594.14	1253.85	752.40	633.13	641.66	464.62	820.19	460.26	821.65	77.95	654.69	686.91	829.81	765.24	555.55	1457.64	291.28	567.04	642.49	581.17	40.15	361.35	781.24	558.75	403.56	628.15	137.85	534.62	927.40
PWY-5629	isopenicillin N biosynthesis	0	0	4.02	0	19.42	0	0	24.27	12.41	16.11	3.33	3.48	5.96	1.89	0	0	1.76	0	0	28.25	0	4.98	19.05	17.15	5.45	25.22	44.60	0	0	31.46	0	13.33	26.07	12.90	0	0	23.43	4.03	1.80	0	9.89	7.57	0	0	6.25	0	54.60	2.12
VALSYN-PWY	valine biosynthesis	1453.88	2730.78	1747.38	1760.06	1737.94	1674.30	1651.41	1857.10	1288.88	1788.81	1378.06	1077.98	1019.60	964.88	459.35	1933.36	911.59	1286.15	2997.02	1456.57	2761.43	1779.73	1516.65	1517.44	1761.84	1974.07	1352.45	1702.29	286.05	1317.50	1944.62	1959.60	1517.26	1331.77	2967.83	842.76	1564.58	1742.67	1515.34	322.22	1226.40	1736.08	1594.68	1259.45	1650.32	570.51	1321.06	2426.88
PWY-6134	tyrosine biosynthesis IV	21.18	69.95	48.81	155.20	216.44	17.34	51.76	29.89	15.45	23.74	32.10	20.00	13.89	15.70	47.27	7.87	21.23	13.62	9.49	14.51	32.54	39.07	0	16.99	45.10	15.44	0	66.20	125.50	84.16	34.26	30.67	15.39	6.18	56.71	51.57	16.27	13.11	31.69	22.98	42.12	17.57	25.69	0	25.66	0	56.18	33.84
PWY-6435	4-hydroxybenzoate biosynthesis V	3266.65	3893.14	3759.64	3725.44	3603.01	3678.90	3366.38	4004.30	3342.00	2183.60	2171.10	2058.74	2105.26	2064.53	826.83	4484.19	1620.82	2587.42	4084.69	2747.84	3496.97	4362.56	2722.70	3518.07	2935.57	4229.98	2684.52	3604.38	1399.61	3835.21	3889.53	4018.54	3461.90	2739.03	4120.56	2265.70	3146.28	3415.71	3081.24	812.50	2363.53	3157.51	3339.37	2485.02	3589.73	1545.21	2467.82	4204.19
PWY-6401	hispidol biosynthesis	164.98	35.44	125.13	116.71	70.37	215.34	282.67	239.74	144.26	20.98	39.25	65.18	42.77	24.82	20.78	205.51	13.71	100.07	0	156.25	0	181.84	171.79	187.09	87.74	170.77	135.95	137.39	36.90	144.30	242.40	279.82	262.17	135.29	10.12	107.98	179.54	169.47	146.57	32.40	152.03	201.85	126.78	111.96	150.76	39.57	176.69	218.79
PWY-5895	menaquinol-13 biosynthesis	150.93	81.89	157.59	69.91	67.76	51.81	123.33	113.18	41.59	48.87	67.75	43.40	92.08	42.78	9.53	43.70	53.62	46.53	47.87	47.32	70.51	134.88	51.33	30.92	117.15	162.60	67.57	99.10	0	77.54	104.85	57.23	69.82	53.65	35.96	152.76	105.68	86.68	100.87	27.69	55.84	77.17	109.92	90.74	90.59	50.71	32.99	110.05
PWY-5076	leucine degradation III	1616.75	2681.19	1880.93	1615.51	1578.07	1570.74	2105.99	1762.93	1484.98	1487.73	1180.14	917.18	1129.42	1480.85	808.67	1752.58	731.88	1179.31	2697.83	1395.73	2228.77	1918.85	1546.07	1903.55	1407.79	1769.31	1433.04	1970.13	480.10	1573.23	1772.13	1842.22	1991.10	1545.68	2439.63	816.17	1429.28	1995.09	1585.63	243.28	1190.67	1489.22	1607.82	942.26	1673.13	518.03	1468.48	2211.95
PWY-7014	paromamine biosynthesis I	0	0	0	0	0	0	0	0	0	0	0	0	0	0	6.83	0	0	0	0	0	0	0	0	0	0	0	0	0	0	0	0	0	0	0	2.13	0	0	0	0	0	0	0	0	0	0	0	0	0
PWY-5669	phosphatidylethanolamine biosynthesis I	377.83	1239.31	645.14	763.30	958.44	754.77	921.14	853.59	354.53	934.00	595.41	539.87	412.89	438.54	551.60	585.10	407.61	680.64	1170.98	890.07	1242.89	880.52	804.58	685.81	677.80	823.39	459.53	852.46	275.24	855.13	845.02	919.01	928.18	586.95	1351.71	382.31	642.85	790.10	736.07	98.61	521.07	535.80	512.16	472.32	752.43	239.97	624.99	1086.43
PWY-6944	androstenedione degradation	4034.82	5166.94	6222.21	5031.21	4395.67	5318.26	5301.13	5541.44	4275.82	3314.07	2878.27	1941.34	1906.92	1452.72	1138.08	5133.32	2469.17	3473.51	4892.92	3815.12	4147.89	5971.69	4321.08	4109.46	4594.20	5565.50	4095.48	5741.61	2108.61	5218.28	5408.11	5864.71	4108.11	3904.79	5718.99	3962.93	4742.86	4661.82	4172.07	917.43	3490.63	4339.05	5004.31	3167.86	4453.38	2363.64	3693.80	5545.98
LCYSDEG-PWY	L-cysteine degradation II	78.43	41.17	60.76	138.38	46.31	106.69	67.87	151.27	95.02	12.79	43.00	14.48	32.22	18.10	38.08	143.91	40.99	73.74	16.44	69.29	9.46	102.90	82.49	161.13	52.49	101.39	187.60	106.83	89.45	83.15	61.53	89.81	100.56	69.37	0	141.41	106.45	48.13	40.33	124.91	45.46	70.46	103.35	84.86	188.99	143.85	109.53	68.57
PWY-5486	pyruvate fermentation to ethanol II	1148.24	1959.22	1411.13	1170.94	1235.97	1006.22	1516.37	1213.40	1077.98	1050.73	822.39	581.04	815.26	744.09	435.47	1173.56	400.46	727.83	1683.68	961.64	1417.46	1265.01	1038.18	1527.74	1105.35	1214.46	928.67	1319.04	366.84	1190.81	1046.28	1295.31	1553.30	1140.42	1705.45	0	963.29	1427.76	975.60	164.56	792.69	985.15	1154.32	712.50	986.22	0	1012.83	1452.31
PWY-1822	indole-3-acetate activation I	0	0	0	0	0	0	0	0	0	0	0	0	0	0	0	0	0	0	0	0	0	0	0	0	0	0	0	0	0	0	0	0	0	0	0	0	0	0	0	0	0	0	0	0	0	0	0	0
PWY-5995	linoleate biosynthesis I (plants)	2532.09	3529.95	3998.83	2768.01	2367.95	3398.06	3336.75	3495.85	2546.28	2498.85	1865.31	1232.30	1285.95	904.00	740.27	3072.46	1489.37	2201.55	3638.30	2295.08	2946.10	3737.61	2878.88	2469.71	2943.14	3238.32	2640.43	3572.75	1239.75	2974.03	3335.59	3697.73	2429.40	2351.61	4391.31	2499.12	2872.36	3003.46	2547.52	534.86	2207.50	2872.95	3051.92	1997.67	2641.99	1309.10	2626.07	3472.24
PWY-2942	lysine biosynthesis III	0	0	0	0	0	0	0	0	0	0	0	0	0	0	834.03	0	0	0	0	0	0	0	0	0	0	0	0	0	0	0	0	0	0	0	0	0	0	0	0	0	0	0	0	0	0	0	0	0
PWY-5397	crocetin biosynthesis	22.53	0	44.86	0	28.31	58.12	64.39	50.34	69.36	6.62	13.00	30.05	68.65	80.23	38.82	55.12	31.63	5.92	35.22	52.08	0	3.70	8.63	19.47	35.01	71.26	40.35	28.24	0	12.31	15.10	76.42	31.94	43.70	0	42.35	14.10	5.69	8.65	0	19.58	37.31	43.89	0	39.33	0	16.45	36.65
ARGDEG-V-PWY	arginine degradation X (arginine monooxygenase pathway)	573.91	416.97	485.59	375.36	370.86	477.06	471.56	682.14	508.33	230.17	153.75	110.00	175.92	320.77	116.51	562.19	129.70	250.51	743.10	303.68	402.47	585.52	177.89	529.32	258.27	602.82	162.30	359.21	110.21	349.62	698.22	475.06	510.95	227.74	409.63	282.41	331.58	508.03	509.64	89.04	357.67	406.17	393.87	274.75	427.56	205.69	329.24	591.96
HOMOSER-METSYN-PWY	methionine biosynthesis I	1921.65	1931.59	3082.93	3181.27	1932.27	3127.89	3672.61	2969.13	1951.21	1173.43	1228.41	807.56	962.72	677.98	689.99	2765.65	744.79	1944.19	1219.15	3031.95	736.47	2926.44	3007.07	3023.31	2760.62	2710.54	2636.16	2724.81	1291.43	2629.39	2767.27	2994.75	2907.36	2148.03	1317.35	1994.21	2647.53	2615.79	2356.99	1130.03	1800.28	2259.95	2684.17	2402.44	3123.89	1733.40	2815.38	3325.75
PWY-6160	3-dehydroquinate biosynthesis II (archaea)	0	0	0	0	0	0	0	0	0	0	0	0	0	0	0	0	0	0	0	0	0	0	0	6.64	0	0	0	2.43	0	6.17	0	0	0	0	11.27	0	0	0	0	0	0	0	0	0	0	0	0	0
PWY-6557	glycoaminoglycan-protein linkage region biosynthesis	3.36	0	0	0	0	0	0	0	0	0	0	0	0	0	0	0	0	16.85	0	0	0	0	0	0	0	0	0	0	0	0	0	0	0	0	0	0	0	0	0	0	0	0	0	0	0	0	0	0
PWY-5982	sulfoacetaldehyde degradation II	0	0	0	0	0	0	0	0	0	0	0	0	0	0	4.66	0	0	0	0	0	0	0	0	0	0	0	0	0	0	0	0	0	0	0	0	0	0	0	0	0	0	0	0	0	0	0	0	0
PWY-622	starch biosynthesis	820.88	2048.90	991.39	1050.17	1633.77	979.27	1403.69	1318.72	690.35	1295.78	810.01	699.24	722.63	758.72	906.74	1354.87	784.40	1004.34	1808.17	1165.54	1828.46	1455.80	1131.89	1058.77	1388.51	1376.19	949.42	1353.34	240.07	1341.03	1565.95	1448.28	1158.73	912.94	2281.13	723.23	1190.79	1665.01	1261.40	0	1031.75	1081.41	1283.76	915.64	1482.21	423.59	1167.78	1545.13
P483-PWY	phosphonoacetate degradation	103.68	52.96	56.46	84.66	163.87	145.04	57.09	89.79	119.53	27.18	49.18	34.26	27.90	52.35	13.00	126.39	4.39	48.11	40.71	58.71	75.60	56.00	127.11	107.53	78.53	120.51	118.17	61.57	0	128.18	42.14	98.92	88.43	76.88	24.43	38.98	88.85	61.02	35.65	40.60	40.26	102.33	75.58	120.76	85.24	46.93	98.66	64.11
PWY1A0-6325	actinorhodin biosynthesis	9.01	71.37	14.51	109.02	47.52	9.06	24.98	0	9.29	39.76	17.47	26.27	63.54	55.44	19.79	17.59	12.05	0	45.80	9.99	44.64	10.14	45.49	35.08	0	31.24	29.91	39.71	0	22.35	13.23	6.20	21.75	0	72.59	0	0	0	2.90	0	5.30	21.31	6.61	0	15.38	29.30	8.37	9.40
PWY-5936	xyloglucan biosynthesis	0	13.74	0	0	0	5.49	0	0	3.24	0	0	2.75	1.53	0	0	0	0	0	0	0	1.55	0	4.03	0	0	3.09	0	0	0	0	0	6.07	0	0	0	0	3.35	0	0	0	4.88	4.10	0	8.95	0	0	0	0
LIPASYN-PWY	phospholipases	0	0	0	0	18.28	0	0	0	22.45	0	18.77	0	0	0	7.46	0	0	0	0	0	0	0	0	9.90	0	21.72	0	0	0	0	0	0	0	0	0	0	26.08	0	0	0	24.73	37.23	0	0	0	0	41.24	32.92
PWY-6287	neurosporene biosynthesis	0	95.06	0	0	0	0	0	0	0	65.96	16.13	10.96	22.13	0	0	0	6.40	0	0	0	43.36	0	0	0	0	0	0	0	0	0	0	0	0	0	0	0	0	0	0	0	0	0	0	0	0	0	0	0
PWY-6780	hydrogen production VI	725.01	108.41	1130.40	927.64	709.90	618.52	1008.49	972.61	656.47	95.19	186.46	292.81	554.57	819.95	564.06	1066.98	88.27	688.02	225.36	787.70	170.60	1207.89	798.86	1042.08	848.34	1010.74	659.77	1052.65	302.71	822.64	1060.68	1411.99	1035.22	785.12	141.80	726.06	935.62	879.05	672.89	424.30	667.10	691.89	819.98	673.98	1148.64	368.75	880.40	1295.27
PWY-1264	taurine degradation II	25.89	27.67	9.23	0	0	0	0	9.98	0	10.66	0	8.59	0	0	0	6.13	0	0	0	0	0	5.91	0	6.26	0	0	0	0	0	0	12.75	0	0	0	0	0	0	6.45	16.07	0	3.90	0	0	0	0	0	0	9.94
CHLOROPHYLL-SYN	chlorophyllide <i>a</i> biosynthesis I	843.91	3150.01	1236.55	1514.19	1596.59	1033.92	1528.56	1379.62	775.30	1819.63	1410.03	1242.98	1337.54	1302.83	1285.15	1201.13	856.32	1115.97	2762.90	1112.52	2287.19	1419.28	966.63	1173.11	1237.01	1553.44	772.34	1599.61	261.32	1221.36	1660.56	1544.80	1284.60	829.46	2828.02	829.76	1304.47	1453.21	1359.28	114.07	966.42	1367.38	1384.23	919.18	1525.00	294.54	838.66	1620.19
PWY-6619	adenine and adenosine salvage VI	292.94	605.61	674.82	0	233.19	564.03	626.03	454.00	296.11	510.28	240.99	153.06	71.76	26.49	15.38	532.16	220.52	449.97	219.94	511.99	542.34	664.47	514.74	414.08	731.75	513.55	414.82	676.84	32.22	411.32	698.81	667.04	464.73	458.64	685.68	224.12	525.18	460.56	540.08	72.94	385.27	380.28	433.32	272.47	498.66	128.42	422.01	768.80
PWY-301	cyclohexane-1-carboxylate degradation (anaerobic)	0	0	0	0	0	0	0	0	6.19	8.19	0	2.07	32.58	20.29	0	0	1.27	0	0	0	0	0	0	1.19	0	0	0	2.61	0	0	0	0	0	0	0	0	0	0	0	0	0	6.55	0	0	0	0	0	6.03
LEU-DEG2-PWY	leucine degradation I	743.54	1312.53	803.66	1112.51	1374.60	694.93	816.21	742.52	829.97	781.41	683.89	595.02	546.87	449.61	245.76	822.26	424.06	524.43	1528.80	636.05	1396.01	823.21	656.93	661.22	0	804.00	644.65	832.19	0	866.39	829.87	770.14	743.74	562.57	1331.36	0	702.92	872.60	811.29	0	1602.02	733.59	764.18	353.99	868.21	0	775.48	976.05
PWY-5697	allantoin degradation to ureidoglycolate I (urea producing)	387.29	361.76	712.15	483.76	423.73	682.36	661.70	738.41	370.86	428.58	265.96	184.66	132.11	71.23	28.76	803.58	216.92	536.71	333.77	736.13	255.65	744.84	675.44	695.83	795.25	767.67	689.09	823.16	307.42	675.76	737.74	805.10	783.48	567.91	387.74	763.12	746.47	701.87	668.24	75.93	552.50	626.20	736.67	579.47	626.94	406.13	693.73	709.14
PWY-5002	tetrahydroxyxanthone biosynthesis (from 3-hydroxybenzoate)	0	0	0	0	0	0	0	0	0	0	0	0	0	0	0	0	0	0	0	0	0	0	0	0	0	0	0	0	0	0	0	0	0	0	0	0	0	0	0	0	0	0	0	0	0	0	0	0
PWY3O-19	ubiquinol-6 biosynthesis (eukaryotic)	373.51	704.38	574.65	385.28	423.42	426.89	515.35	650.77	378.95	453.00	293.27	371.08	488.84	585.03	661.71	617.87	314.88	336.50	659.59	547.69	662.04	784.77	564.89	445.60	575.11	629.47	661.50	609.39	257.46	600.48	645.00	784.99	628.22	512.47	896.81	290.60	536.65	613.54	691.20	160.09	365.47	511.33	479.20	414.65	582.31	136.65	632.86	867.79
PWY-5138	unsaturated, even numbered fatty acid beta-oxidation	1639.13	2190.88	1460.49	1396.27	2058.67	1666.51	1473.69	1960.73	1525.91	1119.09	878.75	1051.14	1215.36	1135.39	371.63	2308.43	640.30	1177.21	2508.05	1164.68	2129.95	2012.51	1265.47	1886.03	1155.36	1755.04	1268.44	1430.97	451.46	1457.86	1761.04	1961.39	1847.86	1274.13	2531.44	717.00	1230.44	1864.94	1453.93	320.57	986.17	1465.40	1300.05	1184.72	1682.72	508.03	1328.23	2190.45
PWY-6486	D-galacturonate degradation II	0	0	0	0	0	0	0	0	0	0	0	0	0	0	0	0	0	0	0	0	0	0	0	0	0	0	0	0	0	0	0	0	0	0	0	0	0	0	0	0	0	0	0	0	0	0	0	0
PWY-5067	glycogen biosynthesis II (from UDP-D-Glucose)	98.82	493.86	198.30	387.72	589.46	137.88	275.96	507.07	138.67	192.15	175.79	188.99	328.89	210.00	468.42	456.19	230.91	137.10	383.16	0	383.58	323.62	252.77	373.13	196.35	310.37	0	265.82	137.62	268.10	376.08	342.73	353.65	0	478.87	121.33	378.00	269.86	268.57	0	166.65	193.14	219.15	262.46	425.77	0	0	370.74
PWY0-1479	tRNA processing pathway I	1123.44	2394.51	1671.96	2062.56	2345.03	1226.01	1454.18	1712.82	1028.60	1594.21	1280.17	1340.61	1959.48	1437.80	1586.23	1459.53	719.55	1346.35	2221.52	1525.57	4306.94	1834.53	1580.27	1608.64	1795.31	1931.99	1464.95	2645.70	776.71	2143.11	1888.28	2186.46	1376.83	1190.86	3786.35	785.57	1596.91	1853.55	1602.40	373.58	2504.57	1579.06	1725.66	1277.68	1905.31	477.98	1571.51	2079.78
ILEUDEG-PWY	isoleucine degradation I	2578.63	4042.88	2461.07	2487.14	2811.47	2521.22	2339.27	2791.78	2393.09	2102.16	1745.59	1799.79	1855.91	1598.78	637.67	3354.15	1043.79	1909.75	4628.09	1766.61	3910.99	3207.70	1918.61	2646.55	1811.41	2728.68	1827.99	2403.85	646.63	2406.98	2906.29	2995.87	2877.09	1742.65	4404.09	1069.29	2070.40	2833.89	2385.91	456.29	1655.86	2338.27	2062.23	1599.10	2653.96	739.60	1882.61	3554.80
PWY-1641	methane oxidation to methanol I	8.17	0	9.97	32.39	1.61	22.94	0	4.07	0	0	24.92	36.83	42.16	10.60	0	52.68	4.34	0	0	11.89	0	0	0	46.17	0	44.53	0	12.02	0	19.42	0	29.47	35.71	0	0	0	0	0	0	0	0	5.40	5.16	0	0	0	0	0
PWY-4101	sorbitol degradation I	0	41.07	27.42	109.70	42.97	97.76	29.01	17.75	23.26	31.08	27.00	14.54	27.39	7.12	31.71	0	12.69	28.21	24.06	10.91	24.18	55.32	42.88	14.54	31.54	5.01	24.47	43.01	0	20.51	62.84	71.86	34.06	0	11.15	38.07	55.95	55.58	19.29	0	0	1.56	0	47.01	85.22	0	36.04	144.11
PWY-6512	hydrogen oxidation III (anaerobic, NADP)	270.37	5.32	692.66	584.16	318.81	196.28	575.34	414.35	257.43	4.09	46.54	74.99	172.14	309.31	263.15	391.19	34.96	367.74	0	419.71	0	543.46	357.90	481.71	565.67	488.65	403.01	575.42	272.60	491.81	604.57	686.80	476.18	424.25	11.38	336.17	464.60	408.93	305.72	332.23	381.09	321.85	404.99	273.31	529.18	220.50	572.51	693.95
PWY-5499	vitamin B<sub>6</sub> degradation	34.13	84.67	0	57.51	2.12	12.12	11.05	65.39	26.12	55.52	32.34	43.17	44.89	37.96	22.86	21.47	60.10	0	99.73	38.80	86.78	18.76	38.24	18.86	37.13	34.37	47.89	14.73	7.06	26.52	33.92	22.89	46.24	58.55	17.48	0	47.37	37.16	56.65	40.98	90.12	36.51	72.15	64.40	121.20	74.07	22.47	80.61
PWY-5789	3-hydroxypropionate/4-hydroxybutyrate cycle	2202.94	3862.84	2815.26	3620.89	3448.49	2279.52	2397.82	2732.80	2455.51	1882.12	1857.14	1857.48	2033.93	1948.02	1486.60	2855.17	1209.03	1744.62	3123.95	2093.24	2692.92	2906.05	1965.40	2712.68	2182.10	3265.46	1937.94	2554.26	1254.20	3004.94	2854.73	2890.13	2681.06	1871.15	3310.78	1644.87	2505.92	2760.29	2069.21	568.84	1843.28	2171.92	2491.95	1368.06	2454.05	1228.90	1495.69	3153.84
PWY-6515	phloridzin biosynthesis	0	4.29	0	0	0	0	0	0	0	0	0	0	0	0	0	0	0	0	0	0	0	0	0	0	0	0	0	0	0	0	0	0	0	0	0	0	0	0	0	0	0	0	0	0	0	0	0	0
PWY-6120	tyrosine biosynthesis III	127.98	560.93	366.62	351.85	278.61	132.03	370.62	344.93	133.97	424.99	280.26	293.16	225.63	203.38	139.52	527.88	272.95	268.69	596.23	500.20	577.41	528.28	529.37	305.11	572.78	438.15	482.15	383.54	38.55	348.97	488.20	738.62	489.85	325.05	844.93	0	504.50	611.20	442.91	0	287.46	439.09	291.28	341.16	401.28	158.10	336.87	590.71
PWY-282	cuticular wax biosynthesis	5.97	103.47	14.28	186.25	83.65	0	6.66	8.76	3.86	34.22	11.12	10.34	4.95	4.34	18.76	0	19.61	9.53	74.36	1.95	86.21	29.20	0	3.95	13.53	17.42	0	11.48	0	25.38	7.61	13.18	10.85	5.67	72.32	0	9.93	26.18	29.36	0	17.62	8.42	7.14	4.42	23.88	0	0	48.05
PWY-5097	lysine biosynthesis VI	1603.12	0	0	0	0	0	0	2339.45	0	0	1464.83	1290.49	0	0	1422.33	2408.57	1100.94	0	0	0	0	2596.53	0	2341.69	0	2707.49	0	2646.95	0	0	2640.36	3180.56	2192.02	0	3360.86	0	0	2514.70	2084.67	0	0	2076.33	0	0	2663.89	0	0	2916.76
PWY-2463	medicarpin biosynthesis	0	0	0	0	0	12.31	0	0	3.18	0	0	0	0	0	0	0	0	0	0	0	0	0	5.53	2.31	0	0	0	0	0	0	1.49	0	0	0	0	0	2.85	0	0	0	0	0	0	0	0.94	0	0	0
PWY-6894	thiamin diphosphate biosynthesis I (E. coli)	273.17	1005.15	677.41	712.01	775.67	457.48	728.82	788.03	305.32	760.15	527.36	589.73	670.88	557.23	328.33	604.39	370.94	456.19	847.08	753.18	792.32	945.43	769.38	682.21	908.81	729.13	478.58	835.82	253.01	731.78	932.99	850.23	739.54	515.76	1412.64	241.41	671.86	946.89	751.13	80.31	496.16	556.22	642.81	658.84	737.08	116.80	660.30	1159.82
PWY-6232	chrysoeriol biosynthesis	66.60	3.89	68.74	53.95	40.30	77.35	65.89	70.77	54.45	0	0	0	0	0	0	47.44	0	78.26	0	49.43	0	89.62	43.28	40.26	127.48	39.24	0	132.22	0	46.29	80.91	104.64	42.03	38.39	0	113.05	77.23	85.32	96.10	0	50.47	39.30	88.98	65.34	101.27	93.77	29.46	67.03
PWY-7076	3,5-dimethoxytoluene biosynthesis	0	0	0	0	0	0	0	0	0	0	2.06	0	0	0	0	0	0	0	0	0	0	0	0	0	0	0	0	0	0	0	0	0	0	0	5.45	0	0	0	0	0	0	0	0	0	0	0	0	0
PWY-701	methionine degradation II	7.54	63.70	20.85	0	0	1.88	1.88	12.12	0	24.14	32.39	34.47	45.71	59.55	40.57	4.99	4.98	0	0	0	0	13.83	0	5.51	0	8.19	39.65	2.55	0	0	0	6.29	11.27	0	6.23	0	5.55	0	0	0	0	6.21	2.66	11.14	9.49	0	0	4.82
P21-PWY	pentose phosphate pathway (partial)	324.51	868.71	671.29	609.17	609.13	785.30	731.56	477.52	713.46	557.81	466.91	485.66	527.85	746.62	574.95	667.99	215.33	349.02	826.53	641.54	863.62	879.12	681.23	542.53	608.44	877.57	702.94	913.26	94.08	679.38	754.37	996.66	546.27	363.76	801.44	481.84	747.67	708.46	499.37	131.45	402.42	680.24	710.22	433.97	525.96	217.70	493.30	674.66
PWY-6679	jadomycin biosynthesis	0	1195.65	0	0	0	0	529.01	684.48	0	712.71	450.16	0	0	0	407.15	503.41	0	0	0	0	871.40	583.15	0	0	0	662.73	0	0	0	0	766.69	650.60	704.30	0	0	0	652.44	0	505.50	0	0	466.31	0	0	509.89	0	0	809.91
P303-PWY	ammonia oxidation II (anaerobic)	0	10.81	0	0	0	0	3.79	0	0	12.25	177.11	498.00	1404.03	2131.21	1226.07	22.05	44.51	70.65	0	27.32	7.85	0	27.25	0	5.92	0	56.23	0	0	0	0	36.80	0	39.09	0	0	14.43	0	33.92	0	0	146.55	0	48.76	0	0	68.81	87.15
PWY-6465	omega-hydroxylation of caprate and laurate	0	0	0	0	0	0	0	0	0	0	0	0	0	0	0	0	0	0	0	0	0	0	0	0	0	0	0	0	0	0	0	0	0	0	0	0	0	0	0	0	0	0	0	0	0	0	0	0
PWY-6907	thiamin diphosphate biosynthesis III (Staphylococcus)	154.98	395.79	527.73	274.26	316.92	471.05	580.35	609.28	287.85	239.68	244.46	300.69	357.88	471.55	338.21	539.54	237.36	270.61	0	513.50	122.84	534.17	458.75	423.89	523.30	438.16	368.87	642.13	108.75	363.50	622.07	667.23	476.67	431.90	394.09	288.51	484.01	607.58	443.40	164.77	237.54	354.15	410.08	534.71	609.47	242.36	411.38	799.63
PWY-1781	beta-alanine degradation II	599.18	486.86	1057.01	639.14	670.52	834.84	773.08	687.92	763.37	527.95	348.38	267.37	238.85	212.83	0	985.40	256.13	350.69	777.37	545.74	676.81	679.18	658.87	827.28	621.68	861.21	630.24	981.52	337.72	595.85	759.51	913.68	886.06	596.11	695.12	0	644.91	546.29	624.94	0	363.22	705.94	617.38	357.32	708.14	255.82	677.16	884.46
PWY-699	brassinosteroid biosynthesis I	41.30	48.75	42.57	0	42.55	3.19	4.98	81.08	58.28	20.11	33.58	23.26	32.46	13.82	31.75	0	72.98	0	7.69	10.84	40.13	35.33	36.35	39.17	13.59	36.34	0	2.51	0	24.74	84.85	77.51	21.35	6.08	17.92	0	29.45	42.71	52.91	0	2.77	12.68	35.13	7.33	47.64	0	14.78	150.83
GLYSYN-ALA-PWY	glycine biosynthesis III	59.68	20.37	55.55	165.91	56.15	60.87	0	10.76	52.61	25.20	21.44	43.18	27.37	23.76	37.05	52.26	1.72	0	0	42.00	14.65	45.18	112.70	70.29	37.73	50.30	36.36	25.14	0	36.94	40.66	86.81	36.79	28.90	0	80.65	43.54	48.52	0	36.11	34.78	70.91	71.64	117.01	113.74	113.02	36.13	13.08
PWY-6074	zymosterol biosynthesis	0	0	0	0	0	0	0	0	0	0	0	0	0	0	0	0	0	0	0	0	0	0	0	0	0	0	0	0	0	0	0	0	0	0	0	0	0	0	0	0	0	0	0	0	0	0	0	0
PWY-6046	dimethylsulfoniopropionate degradation I (cleavage)	0	0	0	0	0	0	0	0	0	0	0	0	0	0	0	0	0	0	0	0	0	0	0	0	0	0	0	0	0	0	0	0	0	0	0	0	0	0	0	0	0	0	0	0	0	0	0	0
PWY-881	trehalose biosynthesis II	0	2.61	0	6.25	0	0	0	0	0	0	0	0	4.87	0	0	0	0	0	0	0	0	0	0	4.47	0	2.88	0	0	0	0	0	1.91	2.91	0	0	0	0	0	0	0	0	0	0	0	0	0	0	0
PWY-4984	urea cycle	642.87	2171.24	1291.49	1272.53	1355.03	1081.70	1269.43	1671.97	970.55	1193.66	1039.44	937.40	426.07	344.64	936.65	1340.22	676.81	1300.87	2004.23	1273.58	2132.01	1532.38	1464.36	1134.54	1306.91	1280.14	1479.77	1433.28	478.87	1315.13	1585.39	1497.84	1188.03	1129.60	2606.13	973.86	1262.88	1412.06	1568.53	390.63	1202.34	1094.54	1162.88	1152.35	1440.54	805.97	1487.02	1777.19
PWY-4341	glutamate biosynthesis V	1102.71	2441.44	1431.49	1403.63	770.03	1297.16	1407.12	1261.02	1272.11	1630.33	1124.36	1226.01	1319.41	1245.38	1342.80	1563.61	824.00	1633.15	2812.45	1044.48	2089.90	1323.66	1025.89	1170.73	1392.57	1380.43	1080.39	1394.11	424.17	939.74	1231.11	1332.95	1415.58	933.28	2775.79	1003.96	1244.54	1282.83	1272.42	636.54	1121.50	1273.03	1569.45	1190.92	1728.87	834.06	1206.52	1455.72
PWY0-1355	formate to trimethylamine <i>N</i>-oxide electron transfer	0	0	0	0	0	0	0	0	0	0	36.29	41.66	0	20.42	0	0	0	0	0	0	0	0	0	0	0	0	0	0	0	0	0	0	0	0	0	0	0	0	0	0	0	0	34.45	0	0	0	0	0
PWY-6599	guanine and guanosine salvage II	0	309.14	294.07	0	497.89	102.33	90.75	117.78	0	115.40	160.94	154.08	288.88	432.07	249.46	0	59.91	79.83	23.96	0	102.05	188.77	68.11	149.48	119.02	201.62	0	185.49	164.88	0	125.04	164.61	0	52.82	95.86	64.40	77.85	161.39	0	0	129.50	122.14	144.33	158.63	0	145.20	0	147.76
PWY-7046	4-coumarate degradation (anaerobic)	1661.15	2082.65	1535.64	1258.35	1580.95	1810.27	1493.87	2024.74	1686.87	1106.78	884.30	1073.93	1308.36	1226.74	411.81	2299.52	620.51	1269.24	2469.25	1161.59	0	2110.76	1227.36	1855.86	1270.31	1894.15	1182.82	1459.17	317.98	1532.43	1808.16	2058.13	1859.59	1283.24	2498.47	725.74	1314.95	1861.95	1436.04	0	1010.50	1572.30	1345.87	1303.40	1665.18	473.15	1219.92	2271.60
PWY-6158	creatine-phosphate biosynthesis	0	0	0	0	0	0	0	0	0	0	15.70	0	0	0	0	0	0	0	0	0	0	0	0	0	0	0	0	0	0	0	0	0	0	0	0	0	0	0	0	0	0	0	0	0	0	0	0	0
PWY-5509	adenosylcobalamin biosynthesis from cobyrinate <i>a,c</i>-diamide I	435.06	323.26	440.33	0	0	556.09	496.27	658.54	389.37	211.81	431.65	434.20	836.45	244.17	347.53	426.60	233.13	313.39	110.53	215.16	0	476.53	271.29	513.19	331.51	371.75	445.96	524.82	181.09	443.12	315.85	404.09	423.86	341.27	146.10	297.29	389.32	532.91	303.38	0	279.63	523.09	554.28	434.06	577.97	276.10	502.43	498.91
PWY-6038	citrate degradation	374.30	183.44	389.86	399.87	407.35	415.97	451.95	430.68	299.03	101.96	123.85	179.39	133.81	93.74	59.34	333.16	221.79	172.65	207.55	288.42	341.45	497.24	486.06	371.97	537.35	442.39	278.84	484.13	228.74	398.01	492.44	483.44	340.92	235.24	147.58	321.45	367.35	398.24	422.00	134.96	362.41	282.43	263.66	308.75	446.18	252.04	214.27	650.29
PWY-5677	succinate fermentation to butyrate	202.11	238.69	175.90	327.47	196.66	190.09	170.40	171.77	228.15	147.29	106.27	204.77	134.15	90.06	101.02	262.96	46.02	182.92	307.98	132.16	201.45	262.39	141.68	246.03	257.40	319.48	82.14	245.40	160.92	201.45	289.12	245.99	220.85	73.57	234.36	246.84	309.82	282.58	222.73	0	182.56	160.74	273.78	131.97	236.21	60.91	240.81	327.11
PWY-5317	hyoscyamine and scopolamine biosynthesis	0	0	0	0	0	0	0	0	0	0	0	0	0	0	0	0	0	0	0	0	0	0	0	2.81	0	3.37	0	0	0	0	0	0	0	0	0	0	0	0	0	0	0	0	0	0	0	0	0	0
PWY-6855	chitin degradation I (archaea)	62.17	188.76	0	240.57	215.89	0	0	0	0	75.91	75.49	31.22	33.10	31.63	17.00	147.35	40.67	0	192.15	0	296.93	88.69	0	0	0	95.58	0	47.19	0	55.94	56.82	74.04	0	0	177.58	0	0	75.24	90.72	0	66.96	87.26	104.71	0	57.29	0	15.46	0
PWY0-1261	1,6-anhydro-<i>N</i>-acetylmuramic acid recycling	170.35	955.68	530.79	267.76	612.61	355.99	551.72	568.89	215.72	532.09	309.11	246.76	568.74	591.66	353.42	452.42	188.81	256.28	626.39	481.69	920.00	666.93	424.30	457.94	413.30	512.28	355.47	609.07	65.80	508.29	643.38	552.90	470.79	421.15	1186.52	202.67	408.31	603.80	575.06	19.36	350.15	413.87	536.51	304.84	490.25	138.52	391.16	666.74
PWY-5045	pinosylvin metabolism	0	0	0	0	0	0	0	0	0	0	2.63	0	0	0	10.23	0	0	0	0	0	0	0	0	0	0	0	0	0	0	0	0	0	0	0	0	0	0	0	0	0	0	0	0	0	0	0	0	0
PWY-1501	mandelate degradation I	0	0	0	0	0	0	0	0	0	0	0	0	277.10	0	0	0	0	0	426.15	0	0	0	0	0	0	0	0	0	0	197.71	0	230.81	0	0	0	0	134.23	0	0	0	0	0	0	0	0	0	0	0
PWY-5350	thiosulfate disproportionation III (rhodanese)	408.05	775.06	473.88	240.42	328.83	330.58	569.18	433.03	295.95	646.47	422.36	289.26	211.08	151.20	107.82	428.30	262.17	231.11	741.76	593.44	621.03	487.73	649.81	461.88	326.89	463.87	584.60	381.55	68.98	358.84	599.98	589.33	576.21	387.90	917.14	245.95	547.95	661.67	429.95	43.83	384.18	383.72	300.83	308.42	386.54	283.56	393.05	655.72
PWY-6815	porphyran degradation	0	1.69	0	0	3.37	0	0	0	0	0	0	1.64	0	0	1.78	0	0.30	0	0	0	12.87	0	0	4.41	0	1.26	0	0	0	1.87	0	0	0	0	0	0	0	0	0	0	0	2.11	0	0	0	0	0	0
PWY-6330	acetaldehyde biosynthesis II	127.06	131.43	188.78	161.11	405.69	29.17	120.16	81.68	133.17	184.34	110.07	107.06	163.13	125.66	85.94	63.66	30.54	75.33	123.00	67.51	203.70	66.05	77.70	132.25	209.67	109.87	81.00	100.15	16.23	193.62	65.32	76.34	157.80	25.14	178.85	0	124.79	174.71	51.14	14.21	93.91	92.90	143.39	63.18	39.03	0	82.11	95.73
PWY-6550	carbazole degradation	0	2.56	0	0	3.67	0	1.61	0	0	0	0	0	0	0	0	0	0	0	0	0	0	0	0	0	0	0	0	0	0	5.01	0	0	3.59	0	0	0	0	0	0	0	0	0	0	0	0	0	0	0
PWY4FS-4	phosphatidylcholine biosynthesis IV	0	0	0	86.25	34.22	0	0	0	0	0	38.69	0	0	5.32	0	72.46	0	0	0	0	0	0	0	55.78	0	51.07	36.49	0	0	49.78	39.75	40.46	13.78	0	0	0	56.94	45.63	0	0	0	42.11	0	0	106.82	0	0	52.09
PWY-6050	dimethyl sulfoxide degradation	17.51	99.56	50.03	23.35	24.28	5.01	18.36	15.70	0	37.65	51.60	19.61	46.17	45.76	49.80	17.65	11.99	12.16	49.31	0	60.61	13.15	0	2.98	33.58	10.08	0	61.08	25.81	13.88	23.65	0	6.93	0	67.99	11.45	4.61	12.66	18.86	0	23.29	22.54	33.35	3.03	31.08	0	0	23.20
PWY-5674	nitrate reduction IV (dissimilatory)	130.13	53.24	111.88	726.81	359.75	31.87	168.80	47.55	26.66	60.31	368.38	614.21	1123.57	1314.66	1405.11	82.14	78.21	96.38	6.72	30.82	32.18	104.21	0	86.56	73.36	156.10	38.36	116.85	0	158.29	82.05	72.05	56.38	53.12	18.27	11.79	83.41	87.38	107.46	0	49.83	226.43	240.67	21.94	77.50	0	174.06	100.28
PWY-4601	arsenate reduction (respiratory)	0	0	0	0	0	0	0	0	0	0	45.01	132.96	333.85	296.86	253.28	0	4.73	2.32	0	0	0	0	0	6.93	0	11.90	0	4.32	0	0	0	3.26	0	0	0	0	0	0	0	0	0	47.10	47.16	0	0	0	0	7.25
PWY-5530	sorbitol biosynthesis II	173.20	313.22	226.29	0	0	233.65	220.60	0	113.90	208.49	158.71	0	0	0	53.79	0	0	0	0	0	616.25	0	0	280.29	0	320.16	0	0	0	220.68	0	372.09	380.53	0	0	0	0	0	0	0	113.91	287.47	0	0	0	0	257.91	0
HYDROXYPRODEG-PWY	4-hydroxyproline degradation I	0	19.75	0	0	0	0	0	3.17	0	3.97	0	0	0	2.58	0	0	0	0	13.96	0	0	0	13.20	4.17	0	0	0	7.98	0	0	0	0	0	0	15.45	0	0	0	0	0	0	0	0	0	0	17.58	5.95	0
PWY-5279	sulfite oxidation II	0	0	0	0	0	0	0	0	0	0	0	0	0	0	0	0	0	0	0	0	0	0	0	0	0	0	0	0	0	0	0	0	0	0	0	0	0	0	0	145.54	0	0	0	0	0	0	0	0
PWY-6606	guanosine nucleotides degradation II	0	502.29	1050.75	0	780.94	789.20	903.84	650.02	0	294.34	332.31	522.47	949.77	1002.43	549.28	0	437.19	821.99	530.06	0	364.94	892.13	585.15	699.78	617.15	907.09	0	1113.19	473.52	0	752.92	956.27	0	479.54	602.10	942.07	770.59	1059.86	0	524.79	632.37	668.19	740.91	715.54	0	484.80	0	1037.26
ARGSYNBSUB-PWY	arginine biosynthesis II (acetyl cycle)	1202.33	4351.52	2696.52	2949.11	3325.95	2607.81	2744.99	3052.52	1882.81	2670.46	2045.32	1791.54	1295.87	1229.72	1627.49	2734.26	1319.88	2461.71	3769.72	2702.62	4162.02	3410.80	2673.84	2625.50	2910.48	2997.45	2384.15	2933.71	932.16	2528.86	3263.99	3221.26	2674.88	2357.02	5026.27	2086.38	2759.96	3115.27	3000.59	582.51	2316.23	2268.14	2530.82	2229.63	2899.72	1184.73	2362.98	3744.25
PWY0-44	D-allose degradation	0	0	0	0	0	0	0	0	0	0	0	0	0	0	0	0	0	0	0	0	0	0	0	0	0	0	0	0	0	0	0	0	0	0	0	0	0	0	0	0	0	0	0	0	0	0	0	0
PWY-7040	violacein biosynthesis	0	0	0	0	0	0	0	0	0	0	0	0	0	0	0	0	0	0	0	0	0	0	0	0	0	0	0	0	0	0	0	0	2.06	0	0	0	0	0	0	0	0	0	0	0	0	0	0	0
PWY-1001	cellulose biosynthesis	0	15.21	0	15.97	16.95	0	0	0	0	9.51	5.24	5.27	0	2.37	5.33	0	0	0	50.96	13.57	6.55	0	0	12.02	0	12.09	0	4.43	0	6.80	0	0	0	0	11.14	0	31.36	4.81	0	0	17.12	1.22	0	0	4.67	0	83.38	0
PWY-5517	L-arabinose degradation III	7.27	11.70	0	0	0	6.34	7.31	21.16	6.04	18.81	5.65	15.01	8.91	0	4.69	10.83	14.71	0	5.17	0	9.91	4.22	0	8.17	8.74	26.96	0	18.14	0	2.56	9.19	11.58	14.74	0	2.34	0	0	13.26	0	0	0	4.98	0	10.24	11.26	0	0	30.69
PWY-2501	fatty acid alpha-oxidation I	244.41	487.51	370.26	197.59	139.21	282.57	347.03	301.30	192.25	286.34	205.28	235.58	156.80	93.87	292.36	222.17	189.80	192.85	470.20	212.61	368.12	390.50	208.49	182.14	181.69	292.08	225.75	239.09	150.95	305.54	229.58	269.91	207.40	81.18	435.43	155.22	237.37	331.92	302.45	25.40	197.40	274.32	301.87	185.70	167.70	30.09	116.70	340.76
PWY-5386	methylglyoxal degradation I	765.62	976.01	1191.14	1026.78	803.10	951.76	1273.33	1331.70	846.32	897.04	669.47	748.34	854.44	690.38	868.74	1296.41	613.92	1102.73	1212.49	1037.26	1155.48	1213.85	1038.46	952.04	1354.78	1157.91	1063.42	1189.98	298.91	1038.15	1335.61	1491.59	1077.51	1091.93	1513.39	1009.97	1099.78	1178.04	988.84	338.58	962.65	1057.23	1372.80	1123.15	1130.68	515.85	1063.53	1357.26
PWY-6115	avenacin biosynthesis	0	0	0	0	0	0	0	0	0	0	0	0	0	0	0	0	0	0	0	0	0	0	0	0	0	0	0	0	0	0	0	0	0	0	0	0	0	0	0	0	0	0	0	0	0	0	0	0
PWY-5389	methylthiopropionate biosynthesis	2.85	9.70	0	0	0.81	2.17	0	2.27	1.29	0	0	0	0	0	0	0	0	0	0	0	0	2.93	0	0	0	2.13	0	0	0	0	3.23	0	0	0	0	0	3.04	0	0	0	9.02	0	2.80	0	5.57	0	3.89	3.61
ASPARTATE-DEG1-PWY	aspartate degradation I	0	0	0	1080.82	0	0	1852.99	0	0	0	0	0	0	0	357.69	0	0	1082.00	0	0	0	0	0	0	0	0	0	1758.27	302.58	0	0	0	0	0	0	1017.39	0	0	0	496.88	0	0	0	0	0	0	0	0
PWY-6787	flavonoid biosynthesis (in equisetum)	9.49	6.62	3.08	0	16.81	19.47	3.74	10.51	16.60	1.27	1.49	0	1.77	1.88	0	17.13	0.60	0	10.86	16.78	0	8.66	25.91	31.77	5.64	19.34	29.86	5.45	0	18.76	0	16.81	27.47	51.81	5.19	0	15.40	4.35	0	0	0	11.17	9.45	17.39	6.52	0	24.94	5.04
PWY-7104	dTDP-L-megosamine biosynthesis	0	0	0	0	0	0	0	0	0	0	0	0	0	0	0	0	0	0	0	0	0	0	0	0	0	0	0	0	0	0	0	0	0	0	0	16.68	0	0	0	24.45	0	0	0	0	0	0	0	0
PWY-6640	salicylate degradation IV	54.83	1.83	18.94	0	0	19.38	19.54	31.01	19.16	15.62	25.04	13.42	61.79	38.23	12.92	16.74	28.23	0	0	0	0	13.72	4.39	12.27	7.94	18.18	0	72.71	0	9.29	0	6.50	14.54	0	0	9.80	15.57	20.34	16.19	0	12.54	24.05	34.30	12.83	66.11	0	0	23.12
GLUCOSE1PMETAB-PWY	glucose and glucose-1-phosphate degradation	775.47	2018.71	922.51	727.61	932.42	1193.18	1069.93	1085.13	830.74	1147.75	783.45	426.13	445.30	268.68	142.27	1348.22	577.22	1057.28	2253.87	1218.67	2275.70	1118.04	1122.78	1060.83	1044.13	1161.00	974.30	983.41	160.81	1072.95	1209.06	1462.77	1227.67	1032.63	2186.50	187.10	1099.30	1108.46	1029.43	116.32	636.12	895.12	1046.95	573.23	1034.80	329.32	906.55	1338.51
LACTOSECAT-PWY	lactose and galactose degradation I	21.53	45.18	27.90	77.73	24.63	33.66	37.15	29.05	15.25	28.95	25.51	22.03	34.87	41.93	25.86	56.58	24.08	14.44	10.91	15.61	14.80	45.12	33.93	44.90	13.72	22.50	11.67	48.67	28.79	42.03	42.78	27.30	50.49	24.29	9.38	0	42.18	37.06	13.41	0	10.61	21.15	17.70	75.24	45.02	0	10.56	28.53
PWY-5907	homospermidine biosynthesis	0	0	0	0	1.86	0	0	0	0	0	0	0	0	0	0	0	0	0	0	0	0	0	0	0	0	0	0	0	0	0	0	0	0	0	0	0	0	0	0	0	0	0	0	0	0	0	0	0
PWY-6829	tRNA methylation (yeast)	0	0	0	0	0	0	0	0	0	0	7.45	21.11	27.02	49.88	10.64	10.41	0.13	0	0	0	0	0	0	2.26	0	5.09	0	0	0	0	8.74	0	0	0	0	0	0	7.06	0	0	0	5.82	2.72	0	3.88	0	0	3.34
PWY-5783	octaprenyl diphosphate biosynthesis	133.42	459.06	214.04	231.36	136.69	251.32	425.59	348.47	133.97	318.56	249.05	182.95	253.31	503.15	212.20	424.61	170.70	363.41	490.84	414.62	361.34	523.30	281.06	281.98	498.61	385.24	294.76	290.59	40.61	290.88	431.98	447.70	336.23	275.77	408.98	152.19	350.42	350.81	267.23	36.67	267.25	309.18	324.42	270.45	419.31	290.52	300.56	422.79
PWY-5690	TCA cycle II (eukaryotic)	2141.01	5785.77	3437.09	3596.41	3470.91	3103.56	3572.01	3935.14	2419.92	2923.92	2293.77	1721.84	1637.48	2024.10	930.80	2800.18	1723.87	3663.05	5764.00	2911.65	4999.26	3312.37	3023.44	2720.70	3335.01	3344.78	3056.12	3361.77	1094.64	3163.58	3368.05	3766.81	2803.29	2795.22	5594.91	2653.50	3023.32	2986.11	2909.09	1031.73	2179.02	2735.75	3404.42	3156.11	3314.99	2005.93	2923.17	3699.96
PWY-6754	<i>S</i>-methyl-5-thioadenosine degradation I	53.28	198.94	0	0	0	0	70.95	102.18	0	94.55	53.24	20.91	30.48	26.32	25.39	0	83.18	0	83.89	0	177.15	63.39	0	0	0	0	0	0	0	0	0	0	0	0	243.56	0	0	0	0	0	56.67	85.20	89.96	0	82.86	0	56.74	55.29
PWY-6457	<i>trans</i>-cinnamoyl-CoA biosynthesis	0	0	0	0	0	0	0	5.14	0	0	0	0	0	0	0	6.37	0	0	0	0	0	0	0	0	7.20	1.75	0	0	0	0	0	0	0	0	0	0	0	0	0	0	6.19	9.55	0	0	0	0	0	0
PWY-7028	UDP-<i>N,N</i>-diacetylbacillosamine biosynthesis	0	0	0	0	0	0	0	0	0	0	0	0	0	0	0	0	0	0	0	0	0	0	0	0	0	0	0	0	0	0	0	0	0	0	0	0	0	0	0	0	0	0	0	0	0	0	0	7.38
PWY-6139	CMP-<i>N</i>-acetylneuraminate biosynthesis II (bacteria)	21.69	129.17	79.37	92.48	209.03	246.07	392.06	239.99	64.50	40.66	282.57	407.37	478.40	732.57	619.29	126.13	649.57	52.00	26.20	325.34	102.74	545.68	183.96	301.71	140.51	211.08	49.70	179.07	8.53	238.08	299.02	220.19	411.92	16.70	84.04	0	314.81	241.45	110.29	0	112.34	133.84	199.38	58.46	378.57	22.78	81.51	449.90
PWY-6672	<i>cis</i>-genanyl-CoA degradation	0	0	0	0	103.76	0	0	0	0	0	0	0	0	0	0	0	0	0	458.07	0	0	0	0	0	0	0	0	0	0	0	0	0	0	0	0	0	0	0	0	0	0	0	0	0	0	0	0	0
LIPAS-PWY	triacylglycerol degradation	90.12	107.80	126.94	184.62	103.62	116.39	119.23	114.06	135.88	65.77	57.38	81.00	80.95	51.73	62.35	147.30	37.75	70.47	40.03	112.68	64.32	130.95	100.76	120.89	84.91	171.23	102.69	65.16	68.37	174.81	142.43	132.18	113.64	139.79	36.47	62.50	106.60	111.16	79.22	10.19	61.85	105.49	86.57	140.00	131.01	52.44	100.42	128.83
P164-PWY	purine nucleotides degradation III (anaerobic)	2374.67	3075.08	4001.56	3521.48	2517.24	3725.54	3788.46	3542.49	3099.21	2032.10	1828.59	1355.56	1200.27	789.43	519.13	3456.92	1258.46	3098.84	2466.07	2460.77	2000.30	3917.53	2744.03	2878.96	3450.42	4188.39	2489.86	4053.63	1561.17	3122.70	3633.35	4055.66	2524.54	2258.96	3096.62	2922.73	3294.16	3726.97	3046.62	1664.22	2294.00	2989.32	3287.34	3114.44	3605.42	2280.57	2150.43	4273.96
GLYCOGENSYNTH-PWY	glycogen biosynthesis I (from ADP-D-Glucose)	0	251.27	98.43	285.38	466.98	25.47	34.58	107.72	70.72	183.80	34.65	35.49	72.83	54.45	122.84	151.30	43.51	89.12	99.75	29.96	153.01	80.62	69.04	71.60	0	94.91	0	125.47	92.50	146.28	77.09	38.88	55.59	0	192.12	82.02	50.29	92.74	90.01	0	74.77	46.36	0	101.39	193.83	43.26	96.55	74.33
PWY0-1295	pyrimidine ribonucleosides degradation I	140.17	219.88	326.88	638.33	602.29	216.67	115.12	180.29	100.21	98.13	127.08	68.65	59.63	62.68	98.36	163.65	64.65	101.03	71.59	61.92	51.89	210.31	158.13	171.62	210.19	146.94	179.10	263.99	234.77	321.64	134.40	190.74	131.92	106.18	105.90	146.34	140.94	126.97	154.07	48.33	166.37	150.05	160.76	201.93	184.74	146.37	237.92	129.36
PWY-5756	saponin biosynthesis II	0	0	0	0	0	0	0	0	0	0	18.02	9.93	0	0	0	0	0	0	0	0	0	0	0	0	0	0	0	0	0	0	0	0	0	0	0	0	0	0	0	0	0	8.07	11.82	0	0	0	0	0
PWY-5859	eugenol and isoeugenol biosynthesis	0	0	0	0	0	0	0	0	0	0	0	0	0	0	3.50	0	0	0	0	0	0	0	0	0	0	0	0	0	0	0	0	0	0	0	0	0	0	0	0	0	0	0	0	0	0	0	0	0
PWY-5806	all-<i>trans</i>-decaprenyl diphosphate biosynthesis	0	0	0	0	0	0	0	0	0	0	0	0	3.85	0	0	0	0	0	0	0	0	0	0	0	0	0	0	0	0	0	0	0	0	0	0	0	0	0	0	0	0	0	0	0	0	0	0	0
PWY-7049	eicosapentaenoate biosynthesis II (metazoa)	0	0	0	0	0	0	0	0	0	0	0	0	0	0	0	0	0	0	0	0	0	0	0	0	0	0	0	0	0	0	0	0	0	0	0	0	0	0	0	0	0	0	0	0	0	0	0	0
PWY3O-4108	tyrosine degradation III	1043.42	1786.33	1235.40	1031.06	844.04	982.72	0	1146.46	0	881.95	697.56	0	656.46	629.54	0	1120.32	0	693.07	1562.83	0	1232.65	1179.94	950.05	1388.04	900.16	1111.74	895.06	1235.36	350.61	1015.20	1024.33	0	1395.17	1101.40	1522.71	527.58	858.73	0	0	150.35	0	0	0	633.04	1031.97	331.47	930.72	1367.80
P241-PWY	coenzyme B biosynthesis	0	0	0	0	0	0	0	0	0	0	0	0	0	0	0	0	0	0	0	0	0	0	0	0	0	0	0	0	0	0	0	0	0	4.81	0	0	0	0	0	0	0	0	0	10.56	0	0	0	0
PWY-5078	isoleucine degradation II	1616.75	2673.29	1880.93	1611.99	1573.88	1570.74	2105.99	1766.61	1482.03	1487.73	1173.37	863.98	984.58	921.90	475.85	1752.58	710.20	1169.36	2697.83	1395.73	2228.77	1917.88	1532.72	1900.00	1407.79	1753.27	1421.04	1961.23	480.10	1573.23	1772.13	1838.82	1981.25	1537.64	2439.63	816.17	1429.28	1995.09	1575.81	243.28	1190.67	1488.16	1606.12	931.78	1673.13	518.03	1468.48	2209.58
PWY-1722	formaldehyde oxidation V (tetrahydrofolate pathway)	122.78	230.84	167.95	148.22	200.21	174.84	215.89	280.45	232.78	140.38	176.71	166.13	158.55	64.05	77.39	273.17	87.25	141.59	114.49	168.46	166.21	355.87	317.79	219.33	216.77	296.14	197.99	282.26	0	169.28	272.18	269.60	261.54	163.15	174.03	99.64	300.83	237.23	159.91	154.64	132.74	260.34	270.49	329.66	236.14	146.08	187.62	406.81
PWY-1881	formate oxidation to CO<sub>2</sub>	2113.89	2671.70	3147.57	2730.70	1793.77	2919.52	3002.26	2865.55	2474.10	1731.91	1515.36	1019.23	876.38	616.31	313.94	2577.80	970.51	2393.95	2183.30	1892.00	1748.38	2875.81	1986.48	2176.90	2842.57	3155.00	1773.31	2933.20	1219.51	2428.72	2841.58	3074.36	1794.43	1725.06	2634.15	2083.81	2368.79	2684.09	2346.20	1138.43	1667.74	2323.87	2591.46	2237.33	2553.30	1747.79	1572.23	3047.33
TREHALOSESYN-PWY	trehalose biosynthesis III	0	2.61	0	6.25	0	0	0	0	0	0	0	0	4.87	0	0	0	0	0	0	0	0	0	0	4.47	0	2.88	0	0	0	0	0	1.91	2.91	0	0	0	0	0	0	0	0	0	0	0	0	0	0	0
PWY-4441	DIMBOA-glucoside activation	116.96	124.33	108.47	98.47	252.80	146.50	103.07	142.25	145.10	29.82	62.27	83.64	55.39	75.12	95.95	175.64	43.23	88.67	76.47	141.17	142.76	151.69	33.90	143.43	116.42	195.32	51.93	112.48	27.62	76.57	95.89	124.58	148.69	90.23	167.69	70.02	217.40	117.39	83.11	24.37	110.29	97.20	113.06	136.95	72.78	33.67	218.03	133.14
PWY-6262	demethylmenaquinol-8 biosynthesis II	0	10.40	0	40.24	107.36	0	0	0	0	15.45	0	9.88	25.91	45.48	30.61	0	0.22	0	39.07	0	25.62	0	0	0	0	2.05	0	2.35	0	9.22	0	0	0	0	5.93	0	0	0	0	0	0	0	0	0	0	0	0	0
ASPARAGINE-BIOSYNTHESIS	asparagine biosynthesis I	264.11	309.38	248.32	588.19	506.23	236.99	255.32	212.59	188.27	179.18	191.00	496.19	764.09	1142.39	882.22	218.92	245.53	214.92	122.52	119.49	172.58	453.82	228.58	206.97	172.24	330.09	245.57	384.94	194.44	269.33	162.91	325.56	248.26	161.57	155.25	53.37	183.10	213.64	186.38	8.17	126.79	255.71	259.73	150.37	211.16	155.86	226.02	260.05
PWY-5873	ubiquinol-7 biosynthesis (eukaryotic)	373.51	693.04	572.53	381.38	421.17	422.16	509.58	638.51	377.45	453.00	293.27	339.08	431.33	511.38	470.93	617.87	291.26	336.50	659.59	544.73	658.33	776.26	564.89	437.92	575.11	623.96	661.50	609.39	257.46	598.81	645.00	772.29	617.71	512.47	896.81	290.60	534.33	592.55	691.20	160.09	363.02	511.33	479.20	414.65	572.62	136.65	632.86	854.28
PWY66-378	androgen biosynthesis	45.48	270.35	94.56	153.96	378.28	116.68	118.51	84.68	76.23	82.35	53.48	97.07	104.72	120.11	185.96	100.09	64.23	36.36	125.02	110.47	144.25	116.64	30.15	124.74	55.96	124.02	64.27	204.20	45.35	125.34	111.91	286.10	167.90	101.80	159.51	24.23	140.63	115.72	103.96	0	26.82	36.96	121.14	59.43	89.79	0	37.32	186.87
PWY-5162	2-oxopentenoate degradation	1971.54	3443.84	2478.39	2510.00	2184.01	2114.52	2361.67	2281.80	1694.05	1765.25	1547.13	1224.12	1245.27	1493.37	826.28	2373.71	984.06	2126.47	3457.87	1431.09	2850.16	2542.42	0	2022.65	2218.65	2353.37	0	2391.68	0	2235.53	2147.32	2445.47	2103.33	0	2817.38	0	1670.99	2164.88	1924.17	0	1381.30	1826.10	2009.23	1642.74	2388.98	1411.38	1691.70	2471.85
PWY-6461	peptidoglycan cross-bridge biosynthesis II (E. faecium)	208.22	58.74	172.11	451.55	312.02	177.59	182.50	149.37	139.47	64.73	101.26	283.78	546.77	938.86	702.64	158.84	133.17	171.37	54.03	67.36	66.01	387.77	178.56	132.44	119.38	233.59	199.80	311.75	194.44	231.21	97.76	251.84	177.46	122.35	75.95	43.69	120.24	136.08	132.40	8.17	78.00	179.16	191.39	124.34	161.31	134.93	136.08	157.49
PWY-6839	2-aminoethylphosphonate biosynthesis	57.31	0	78.65	132.46	31.83	123.15	105.14	85.47	107.18	10.19	0	0	79.22	48.15	44.14	106.07	0	0	0	115.73	28.42	110.52	0	134.67	13.67	0	23.23	83.97	0	70.28	97.10	136.09	148.52	83.06	23.81	0	98.07	112.73	91.88	21.96	0	28.47	94.56	49.23	0	24.51	35.08	113.70
PWY-6002	lotaustralin degradation	126.31	140.89	121.35	98.47	258.50	146.50	103.07	142.25	146.93	29.82	67.47	85.48	55.39	79.25	105.43	200.15	44.64	88.67	76.47	143.06	166.75	161.80	33.90	143.43	116.42	195.32	51.93	121.41	27.62	76.57	98.44	124.58	152.17	90.23	182.95	70.02	217.40	124.96	83.11	24.37	115.03	114.48	121.39	136.95	76.16	33.67	218.03	143.90
PWY-6936	seleno-amino acid biosynthesis	908.82	1876.71	1328.08	1238.89	1305.27	1359.39	1451.76	1469.39	933.35	970.07	732.96	604.32	551.55	665.35	314.86	1462.52	492.84	1377.73	1482.05	1210.04	982.71	1308.75	1113.68	1255.05	1178.79	1318.09	1028.80	1286.68	500.68	1126.46	1325.28	1485.22	1127.01	1082.27	1954.35	695.76	1267.93	1451.77	1208.01	462.27	855.00	1034.66	1283.98	1315.42	1285.20	583.44	1095.18	1616.97
TYRSYN	tyrosine biosynthesis I	337.81	861.51	493.97	446.51	443.67	529.87	555.51	728.78	306.42	691.09	419.01	481.89	665.39	976.94	619.39	735.73	365.43	630.62	920.92	827.08	844.51	837.61	668.36	600.62	728.64	967.02	780.15	851.17	90.97	615.81	1010.80	916.17	796.04	569.31	1018.63	502.94	653.24	1082.18	672.09	133.14	669.15	720.51	811.74	527.92	819.08	373.90	693.23	1004.49
PWY-7037	undecaprenyl-diphosphate-linked di- and trisaccharide biosynthesis	0	0	0	0	0	0	0	0	0	0	0	0	0	0	0	0	0	0	0	0	0	0	0	0	0	0	0	0	0	0	0	0	0	0	0	0	0	0	0	0	0	0	0	0	0	0	0	0
GALACTARDEG-PWY	D-galactarate degradation I	438.24	1008.47	615.32	423.28	276.29	555.68	631.87	741.61	344.06	628.80	504.90	341.39	365.85	184.16	114.20	708.12	309.15	520.76	1044.38	464.01	938.59	600.06	561.37	611.01	406.73	557.44	474.51	792.26	176.70	442.38	864.79	497.98	669.03	541.20	999.54	687.25	415.86	502.97	673.70	107.37	300.30	507.65	585.13	277.02	517.77	274.16	513.12	699.94
IDNCAT-PWY	L-idonate degradation	74.93	38.94	69.69	12.45	115.24	65.66	65.22	84.95	65.09	35.59	13.79	30.46	34.44	27.40	25.44	111.04	8.88	63.79	44.37	53.05	67.32	37.29	0	91.19	32.57	56.40	0	70.82	0	99.15	40.83	37.26	58.40	0	28.42	22.60	35.99	40.55	17.57	0	23.80	40.45	48.94	36.13	132.14	18.22	57.07	71.41
TOLUENE-DEG-4-OH-PWY	toluene degradation to protocatechuate (<I>via</I> <i>p</I>-cresol)	11.16	0	11.28	0	2.98	4.08	0	7.66	13.24	28.53	4.80	4.41	0	0	0	7.60	0.67	0	0	0	0	3.41	0	0	0	3.94	0	0	0	0	5.61	0	3.96	0	0	0	0	8.74	17.76	0	6.96	0	5.55	0	0	0	0	8.68
PWY-6184	methylsalicylate degradation	89.82	349.93	284.01	156.30	100.87	191.26	433.23	373.05	91.89	366.58	156.30	140.39	36.02	15.85	0	274.12	98.11	177.95	508.29	329.23	430.52	415.82	317.81	265.62	264.69	297.87	339.69	280.47	135.23	248.14	489.77	413.90	300.14	215.13	732.69	299.26	267.99	400.15	398.51	112.81	218.51	276.93	381.29	357.24	369.88	205.36	271.98	509.67
PWY66-367	ketogenesis	637.90	1426.09	540.10	1168.99	1212.32	423.45	315.85	490.54	616.91	541.91	619.33	579.47	586.42	354.61	350.92	847.99	175.58	298.09	1251.50	264.51	993.03	716.99	194.60	669.82	198.00	605.78	207.03	373.75	233.14	728.33	531.31	653.13	734.48	251.00	1123.64	162.84	378.09	513.88	573.92	0	1354.78	505.52	318.13	189.79	506.50	0	298.16	839.83
PWY-6210	2-aminophenol degradation	0	84.14	0	0	485.24	0	0	0	0	140.38	92.28	0	0	0	0	0	0	0	0	0	0	216.54	0	309.19	0	378.88	0	0	0	324.29	0	270.11	0	0	0	0	0	0	0	0	0	0	123.33	0	0	0	0	183.46
PWY-6961	L-ascorbate degradation II (bacterial, aerobic)	10.50	0	4.64	16.50	3.66	7.39	25.04	8.22	0	2.13	46.20	75.14	58.40	35.42	64.24	0	96.95	0	0	6.31	7.08	16.77	0	2.37	0	1.73	0	11.17	0	6.02	5.55	16.00	8.14	0	0	0	3.18	0	12.44	0	0	14.09	0	0	3.04	0	0	17.42
PWY-6617	adenosine nucleotides degradation III	0	38.67	17.89	0	0	8.58	0	9.35	0	14.07	3.08	0	0	0	1.13	7.96	11.91	16.24	5.04	0	14.86	0	0	0	20.04	6.88	0	0	0	0	0	15.73	0	5.96	21.03	0	5.80	19.75	0	0	4.69	0	0	5.57	17.77	0	0	7.70
PWY-6946	cholesterol degradation to androstenedione II (cholesterol dehydrogenase)	4262.80	5304.04	6406.22	5192.10	4596.80	5418.47	5323.09	5641.12	4431.32	3387.55	3057.03	2189.44	2096.94	1665.39	1314.09	5365.82	2524.88	3565.33	5073.46	3975.84	4254.13	6155.08	4450.22	4231.00	4718.29	5783.06	4190.93	5883.18	2157.85	5357.51	5544.59	6032.33	4239.33	3980.03	5891.24	4005.69	4941.15	4751.87	4289.49	962.18	3610.58	4563.19	5234.24	3325.18	4607.73	0	3861.30	5647.16
PWY-4983	citrulline-nitric oxide cycle	0	0	0	0	0	0	0	0	0	375.59	0	0	131.96	125.03	634.25	0	249.45	0	0	0	0	0	0	0	0	473.61	0	0	0	0	0	0	0	0	0	0	0	0	0	0	0	0	0	0	0	0	0	0
PWY-7072	hopanoid biosynthesis (bacteria)	0	0	6.34	10.17	2.76	0	23.55	10.90	20.74	0	29.87	18.27	6.53	2.22	5.35	6.38	8.60	0	0	3.27	23.55	16.46	16.84	21.19	0	0	0	25.20	0	0	15.77	47.09	47.82	17.38	0	0	0	50.80	0	0	0	20.14	16.07	0	23.86	0	17.58	38.84
PWY-6322	phosphinothricin tripeptide biosynthesis	97.00	23.18	93.46	160.16	44.45	123.15	107.32	137.03	107.18	23.24	102.00	77.04	122.17	73.12	47.69	121.35	67.55	22.27	23.15	129.42	63.93	144.83	51.79	178.16	31.48	81.81	35.10	103.33	12.99	88.65	105.90	161.19	177.99	102.66	139.93	0	109.25	118.57	106.87	21.96	27.44	41.25	113.02	55.50	121.62	24.51	61.67	125.44
PWY-3461	tyrosine biosynthesis II	0	350.73	0	0	0	0	0	0	0	0	0	0	0	0	0	0	0	0	0	0	0	0	0	0	0	0	0	0	0	0	0	0	0	0	0	0	0	0	0	0	0	0	0	0	0	0	0	0
PWY-6054	dimethylsulfoniopropionate biosynthesis I (Wollastonia)	244.41	487.51	370.26	197.59	139.21	282.57	347.03	301.30	192.25	286.34	205.28	235.58	156.80	93.87	292.36	222.17	189.80	192.85	470.20	212.61	368.12	390.50	208.49	182.14	181.69	289.23	225.75	239.09	150.95	305.54	229.58	269.91	207.40	81.18	427.68	155.22	237.37	331.92	298.42	25.40	197.40	274.32	301.87	185.70	167.70	30.09	116.70	334.73
PWY-6649	glycolate and glyoxylate degradation III	0	0	0	0	0	0	0	0	0	0	0	0	0	0	396.83	0	0	0	0	0	0	0	0	0	0	232.68	0	0	0	0	0	0	0	0	0	0	0	0	0	0	0	0	207.74	0	0	0	0	0
PWY-6891	thiazole biosynthesis II (Bacillus)	643.04	1213.75	1091.75	984.63	1246.17	718.96	837.95	820.94	639.77	747.82	542.49	386.72	553.02	765.14	300.38	888.35	400.71	451.42	871.47	565.29	1041.07	1059.55	548.30	763.72	710.29	977.16	669.98	831.50	495.51	869.69	895.64	1037.00	771.46	406.11	958.90	422.60	789.16	957.29	790.86	267.37	630.02	694.79	729.49	348.40	753.31	383.74	575.78	1028.55
SUCUTIL-PWY	sucrose degradation I	0	11.72	0	0	0	0	0	0	0	6.10	0	0	71.71	0	0	0	0	0	0	0	0	0	0	0	0	19.51	0	0	0	0	0	0	0.79	0	0	0	0	13.42	0	0	0	0	0	0	0	0	0	0
PWY0-1315	L-lactaldehyde degradation (anaerobic)	0	12.86	0	0	0	0	0	0	0	26.86	14.85	13.42	3.72	0	0	0	0	0	0	0	20.07	0	0	0	0	0	0	0	0	0	0	0	0	0	21.31	0	0	0	0	0	0	0	0	0	0	0	0	0
PWY3DJ-35471	L-ascorbate biosynthesis VI	317.84	744.94	571.11	0	509.55	553.96	700.55	826.72	314.51	416.79	486.16	835.06	1236.07	1544.60	1355.31	873.05	551.38	446.11	796.66	668.51	866.56	918.21	617.87	744.30	581.05	849.39	484.21	813.69	152.90	672.82	861.52	972.47	953.36	622.71	953.95	0	681.47	805.17	802.89	39.20	421.60	662.96	828.80	478.00	915.45	253.10	530.65	1083.02
PWY-5142	acyl-ACP thioesterase pathway	0	0	0	4.93	0	0	0	0	0	12.58	0	0	0	0	0	0	0	0	0	0	0	0	0	0	0	0	0	0	0	0	0	0	0	0	0	0	0	0	0	0	0	0	0	0	0	0	0	0
PWY-5939	(<i>R</i>)-acetoin biosynthesis II	0	1019.16	806.46	636.56	595.62	0	0	0	0	729.63	508.34	395.68	385.77	302.87	144.71	0	395.56	0	0	0	0	0	0	0	0	768.23	0	624.54	63.92	514.32	879.72	887.62	673.35	0	0	0	0	0	0	0	0	717.65	0	0	0	0	0	0
PWY-5870	ubiquinol-8 biosynthesis (eukaryotic)	1011.44	2012.10	1519.10	1644.95	1343.51	1206.76	1512.17	1621.36	959.34	1155.85	894.15	1063.07	1598.41	2203.18	2163.04	1454.72	702.98	1151.75	1649.82	1227.72	1674.66	1854.59	1462.86	1231.00	1496.53	1584.96	1447.87	1522.28	744.23	1573.37	1679.06	1846.40	1483.45	1177.30	2146.13	956.13	1345.33	1469.36	1436.51	314.41	1074.96	1326.09	1289.63	1032.90	1375.37	660.59	1638.32	1901.27
PWY-5028	histidine degradation II	514.55	277.08	520.21	1020.63	938.55	435.96	476.21	567.90	363.39	246.12	242.80	246.41	366.77	330.67	260.32	449.24	108.10	137.71	248.78	172.77	295.12	335.56	259.99	382.41	269.08	452.70	173.34	547.19	351.65	750.86	392.61	408.88	312.28	347.76	179.97	0	388.26	355.48	405.11	32.75	319.20	492.45	495.65	376.86	528.33	58.60	182.15	400.40
PWY-6077	anthranilate degradation II (aerobic)	47.64	0	29.53	0	11.60	0	29.57	37.46	24.77	6.17	17.25	17.94	67.42	46.53	7.76	32.36	13.57	0	0	0	2.60	14.95	0	15.87	13.29	17.79	0	6.09	0	21.34	52.78	27.65	19.90	0	0	0	16.46	43.35	15.55	0	47.82	7.34	19.00	33.22	33.77	0	0	29.01
PWY-5497	purine nucleotides degradation IV (anaerobic)	3068.83	4550.49	5165.78	5060.43	3464.47	4594.14	4839.85	4577.89	3858.47	3005.65	2885.99	2267.52	2174.20	1240.49	1014.23	4385.85	1783.34	3872.99	3941.09	3071.47	3176.96	4871.88	3314.93	3643.11	4122.33	5140.99	2974.75	5061.73	2041.79	4258.08	4730.03	4900.30	3331.70	2835.31	4585.85	3475.75	4037.25	4846.04	3941.11	1851.07	2989.18	4100.73	4351.43	3630.42	4665.24	2696.99	2670.37	5365.47
PWY-6756	<i>S</i>-methyl-5-thioadenosine degradation II	107.01	272.95	107.88	48.79	52.21	202.62	161.96	84.13	155.89	198.87	90.87	87.20	207.02	107.85	175.49	207.62	77.11	59.13	44.58	243.56	149.47	91.51	125.75	161.11	131.61	204.07	0	70.56	35.67	145.22	175.20	298.86	221.34	147.56	380.21	179.90	140.48	145.32	70.89	0	83.37	155.68	151.25	81.31	123.53	65.32	71.29	189.55
PWY-5951	(<i>R,R</i>)-butanediol biosynthesis	0	0	0	0	0	0	0	0	0	0	0	0	0	0	0	0	0	0	0	0	0	0	0	0	0	0	0	0	0	0	0	0	0	0	0	0	0	0	0	0	0	0	0	0	0	0	0	0
PWY-6745	phytochelatins biosynthesis	0	0	0	0	0	0	0	0	0	0	0	0	0	3.89	7.40	0	0	0	0	0	0	0	0	0	0	0	0	0	0	0	0	0	0	0	0	0	0	0	0	0	0	0	0	0	0	0	0	0
OXIDATIVEPENT-PWY	pentose phosphate pathway (oxidative branch)	163.88	862.12	348.43	602.69	459.07	236.31	370.60	273.42	208.38	521.70	885.99	658.09	452.98	299.79	345.15	281.47	250.14	239.08	343.80	166.80	311.13	429.83	166.05	284.56	271.51	315.57	218.41	339.64	238.20	343.96	241.32	302.00	258.13	97.40	288.17	140.85	227.48	286.95	199.64	0	272.62	346.94	307.30	166.14	277.00	0	335.87	400.52
PWY-5963	thio-molybdenum cofactor biosynthesis	141.61	48.23	217.28	343.78	181.39	144.05	120.48	153.43	88.90	71.54	64.62	64.03	81.04	7.35	3.91	87.24	17.52	74.55	19.95	46.36	12.01	161.86	141.21	121.32	201.55	142.94	73.76	188.24	152.61	159.09	140.00	75.44	74.99	120.14	36.04	54.49	121.12	75.55	144.11	37.31	77.34	140.32	139.87	93.76	216.47	80.55	61.09	90.68
PWY-6273	phosphatidylethanolamine biosynthesis III	0	0	0	0	0	0	0	0	0	5.16	0	0	0	0	0	0	0	0	0	0	0	0	0	0	0	0	0	0	0	0	0	0	0	0	0	0	0	0	0	0	0	0	0	0	0	0	0	0
PWY-6174	mevalonate pathway II (archaea)	0	0	0	0	0	0	0	0	0	0	0	0	0	0	267.45	0	0	0	0	0	0	0	0	0	0	0	0	0	0	0	0	0	0	0	0	0	0	0	0	0	0	0	0	0	0	0	0	0
PWY-5526	bacteriochlorophyll <i>a</i> biosynthesis	0	36.52	0	0	0	0	0	0	0	6.82	0	0	0	0	0	0	0	0	0	0	19.13	0	0	0	0	0	0	0	0	0	0	0	0	0	5.12	0	0	0	0	0	0	0	0	0	0	0	0	0
PWY5F9-12	biphenyl degradation	24.55	202.68	39.08	0	149.97	72.94	110.94	113.04	13.95	170.59	108.14	76.42	47.50	0	0	102.97	6.39	130.63	77.28	83.39	186.16	128.74	38.37	169.34	128.44	53.85	0	82.55	0	14.38	142.96	97.00	128.39	44.97	169.52	0	43.31	89.15	155.35	0	100.19	94.54	30.91	64.20	192.48	0	0	181.68
PWY-6530	perchlorate reduction	30.24	0	17.66	25.33	17.83	42.82	16.64	32.55	18.01	7.03	46.13	37.95	67.59	10.64	2.98	16.85	28.99	0	0	0	10.30	39.29	0	1.17	13.33	35.96	0	15.45	0	17.01	50.51	32.95	54.46	0	0	0	8.52	48.79	40.75	0	15.64	44.05	63.05	0	41.00	0	0	50.52
PWY-5960	aflatoxins B<sub>2</sub> and G<sub>2</sub> biosynthesis	0	0	0	0	0	0	0	0	0	0	0	0	0	0	1.32	0	0	0	0	0	0	0	0	0	0	0	0	0	0	0	0	0	0	0	0	0	0	0	0	0	0	0	0	0	0	0	0	0
PWY-3781	aerobic respiration (cytochrome c)	5128.55	11008.15	8233.36	7832.25	7067.17	7053.64	8159.71	7901.56	5304.05	7366.58	6179.46	6270.93	8221.58	10739.24	8832.05	7150.83	3597.94	7274.09	10343.34	6622.58	9157.86	8974.49	6895.05	6549.17	7944.22	7404.03	5949.96	8519.20	2938.90	7631.38	8433.90	8839.64	7574.23	5865.96	10998.25	4627.12	7155.16	8008.26	7270.67	2103.61	5539.20	6748.26	7515.81	5237.30	7799.90	3314.81	5760.56	9172.79
PWY-1341	phenylacetate degradation II (anaerobic)	0	0	0	0	0	0	0	0	0	0	0	0	0	0	105.87	0	0	0	0	0	0	0	0	0	0	0	0	0	0	0	0	0	45.91	0	0	0	0	0	0	0	0	0	0	0	0	0	0	0
PWY-5133	cohumulone biosynthesis	0	0	1.81	17.05	23.07	8.49	0	5.28	37.69	2.44	15.14	25.07	19.99	33.27	3.20	0	18.81	0	0	0	19.29	4.19	13.19	0	0	4.48	0	0	0	11.68	7.28	6.73	8.44	0	0	6.74	9.59	13.08	19.97	6.75	0	10.94	13.68	0	0	0	14.42	6.78
P1-PWY	purine and pyrimidine metabolism	1371.94	3828.90	2129.39	3498.92	3892.60	1851.36	1884.81	2107.28	1375.43	2068.36	1796.14	1567.59	1940.67	2330.30	2473.45	2254.33	1273.34	1783.01	2146.48	1877.44	2269.29	2707.32	2061.12	2440.97	2271.33	2596.71	1995.23	2388.59	1196.10	2522.80	2789.76	2978.20	2483.92	1796.53	2954.36	1258.51	2245.13	2360.21	1665.91	427.37	1668.15	2008.36	2030.96	1899.80	2522.29	1082.94	1842.75	2931.95
PWY-5710	capsaicin biosynthesis	195.65	21.41	86.15	58.58	107.49	146.76	69.80	123.96	73.73	24.47	27.38	54.57	38.89	14.81	23.01	72.75	6.42	95.79	13.34	0	70.25	75.94	63.89	44.24	38.97	86.08	116.11	22.19	41.88	154.42	39.48	90.62	86.12	84.70	89.87	129.85	172.86	40.53	29.70	31.11	82.07	114.47	119.71	85.24	92.52	135.97	51.36	140.62
PWY-922	mevalonate pathway I	518.53	1533.53	503.16	1098.80	1282.80	367.69	244.59	470.01	534.87	553.76	523.42	466.77	466.63	299.47	288.44	688.24	198.54	302.13	1333.92	174.91	1181.87	657.72	191.70	551.80	209.07	524.10	189.94	440.91	280.97	538.81	532.96	629.16	662.21	165.30	1302.71	0	347.09	495.83	464.43	0	330.01	468.68	335.83	222.63	526.65	0	0	781.96
PWY-5670	epoxysqualene biosynthesis	14.75	0	31.95	12.80	1.93	0	6.57	9.27	0	42.86	7.57	11.41	22.05	10.27	0	7.60	0.00	6.66	0	0	0	3.29	0	3.47	0	3.15	0	7.36	0	3.27	6.04	0	6.89	5.64	0	12.89	0	0	0	0	0	4.69	5.70	5.28	3.27	0	0	12.06
AST-PWY	arginine degradation II (AST pathway)	1903.14	3195.29	2388.97	2516.54	2197.58	2101.65	2319.60	2231.88	1578.86	1554.95	1371.54	1142.18	1155.80	1390.01	684.09	2336.38	952.10	2045.07	3108.55	1469.79	2610.30	2453.48	1665.97	2004.17	2179.66	2275.44	1777.58	2244.18	1205.89	2236.52	2087.58	2360.62	2104.86	1486.08	2484.58	1598.36	1691.17	2105.02	1830.80	717.95	1389.87	1786.01	1903.00	1667.66	2381.14	1397.18	1942.65	2411.19
THRDLCTCAT-PWY	threonine degradation III (to methylglyoxal)	0	0	445.68	0	0	0	0	0	0	0	0	0	0	0	0	0	0	0	0	0	0	0	0	0	0	0	0	0	0	0	0	0	700.05	0	0	0	0	0	0	0	0	0	0	0	0	0	0	0
P42-PWY	incomplete reductive TCA cycle	1204.15	1693.28	1562.86	1291.47	983.10	1442.42	1376.26	1564.79	1128.85	1039.17	1182.02	1021.44	1124.84	1227.67	964.17	1261.59	612.40	1199.26	1481.15	1020.79	1305.66	1458.52	1180.55	1286.72	1318.87	1508.00	1100.16	1349.28	0	1233.74	1365.68	1387.54	1209.57	1045.82	1817.28	0	1255.71	1294.85	1039.27	0	866.55	1259.45	1387.57	1101.48	1560.74	0	1058.54	1480.05
PWY-6804	diacylglycerol biosynthesis (PUFA enrichment in oilseed)	47.02	0	54.22	64.30	0	64.21	53.32	0	46.69	0	0	0	0	0	0	85.16	0	0	0	50.82	0	50.72	47.00	68.22	58.12	55.96	55.61	58.86	47.64	0	0	57.20	0	33.38	0	52.66	50.69	49.75	32.32	37.41	43.49	44.31	68.32	76.75	64.90	56.91	49.23	50.15
PWY-6643	coenzyme M biosynthesis II	1226.95	1675.40	1844.30	1099.09	1416.62	1826.13	2098.82	1849.97	1254.22	1120.67	979.26	706.26	727.08	1448.26	393.21	1716.24	798.23	1145.13	1229.08	1709.91	1239.66	2064.86	1684.96	1628.98	1514.43	1889.09	1384.41	1949.34	302.58	1410.47	1786.86	1875.25	1945.27	1414.18	1653.93	0	1659.38	1733.70	1657.86	496.88	1161.87	1470.94	1765.66	1440.98	1789.98	0	1237.71	2062.32
PWY-6902	chitin degradation II	328.72	557.43	636.76	811.06	1247.92	311.43	290.64	385.99	305.73	448.43	270.83	357.98	517.69	642.06	626.77	286.64	120.42	363.27	796.19	124.04	529.72	442.64	170.01	242.94	309.01	376.39	298.81	634.23	453.21	512.61	315.90	346.75	203.75	225.65	446.60	261.86	280.00	205.61	272.47	182.34	291.33	343.98	376.97	384.81	390.68	197.21	204.11	348.59
PWY-5844	menaquinol-9 biosynthesis	150.93	81.89	157.59	69.91	67.76	51.81	123.33	113.18	41.59	53.79	67.75	47.79	92.08	42.78	15.48	43.70	53.62	46.53	47.87	47.32	70.51	137.85	51.33	30.92	117.15	162.60	67.57	99.10	0	77.54	104.85	57.23	69.82	53.65	35.96	152.76	105.68	86.68	100.87	27.69	55.84	77.17	109.92	90.74	90.59	50.71	32.99	110.05
PWY0-1021	alanine biosynthesis III	401.97	453.77	553.48	719.07	734.42	355.85	355.86	381.10	387.65	289.45	244.76	198.16	322.87	420.83	173.53	364.23	233.15	174.31	291.42	190.08	285.04	453.66	173.21	367.21	332.98	480.96	334.44	348.76	406.30	445.57	404.20	402.03	373.70	147.11	368.68	183.07	383.00	406.90	389.93	177.04	322.73	310.78	381.35	207.59	381.78	247.53	178.52	455.60
NONOXIPENT-PWY	pentose phosphate pathway (non-oxidative branch)	613.24	1367.22	1008.46	1121.21	1013.48	1098.46	1020.05	743.86	1050.85	801.49	761.88	869.93	1065.62	1424.74	988.86	850.65	340.99	612.35	940.18	817.57	1152.30	1250.07	957.58	800.69	879.06	1189.42	968.78	1253.49	249.38	1042.53	1033.57	1313.97	797.39	629.83	917.56	615.32	1010.68	1152.74	832.76	327.11	572.95	1042.52	1048.48	638.41	841.52	426.28	817.87	977.15
PWY-5482	pyruvate fermentation to acetate II	627.67	1405.22	1172.53	990.30	691.42	1090.52	1306.37	1154.25	829.13	840.46	691.08	496.54	333.82	395.89	361.66	902.93	466.06	1010.44	1085.20	1005.82	1027.91	1060.86	908.79	753.20	899.78	919.03	754.17	1127.32	291.15	853.26	1257.56	1138.48	741.86	582.69	1519.12	768.83	898.42	1195.86	1248.57	167.21	872.05	901.11	1061.52	765.32	1006.57	394.18	824.08	1291.47
PWY-5917	phycocyanobilin biosynthesis	0	15.54	0	0	2.17	0	0	0	0	16.37	0	0	0	0	0	0	0	0	0	0	0	0	0	0	0	4.91	0	0	0	0	0	0	0	0	0	0	0	0	0	0	0	0	8.80	0	14.30	0	0	0
PWY3O-440	acetoin biosynthesis III	0	142.30	0	164.63	409.88	0	0	0	136.12	0	116.84	160.26	307.98	684.61	418.76	0	52.22	85.28	0	0	0	67.02	91.05	135.80	0	125.91	92.99	109.05	0	0	0	79.74	167.65	33.19	0	0	0	0	60.96	0	0	93.96	145.09	73.66	0	0	0	98.09
PWY-1187	glucosinolate biosynthesis from homomethionine	0	0	3.79	0	0	7.09	0	0	0	0	0	0	0	0	0	0	0	0	0	0	0	0	0	0	0	0	0	0	0	0	0	0	0	0	0	0	0	0	0	0	0	0	0	0	0	0	0	0
PWY-4121	glutathionylspermidine biosynthesis	0	0	0	0	25.31	0	0	0	17.15	1.42	0	0	2.36	0	7.13	0	0	0	0	0	6.20	0	0	0	0	0	0	0	0	14.76	0	2.51	0	0	0	0	0	0	0	0	0	10.23	0	0	0	0	3.95	0
PWY-6507	5-dehydro-4-deoxy-D-glucuronate degradation	45.70	61.32	34.71	0	211.60	28.25	0	47.41	31.04	42.71	0	20.28	20.51	16.08	0	37.91	31.94	0	21.21	0	21.92	57.58	0	22.25	0	32.49	0	0	0	21.07	28.46	18.37	37.60	0	26.76	0	39.95	27.16	27.16	0	0	38.65	0	0	64.59	0	0	24.97
PWY-4181	glutathione amide metabolism	0	8.90	0	45.64	28.67	3.16	0	0	0	0	28.24	98.74	175.34	33.70	96.81	5.79	6.18	43.14	43.81	0	23.48	1.98	0	2.04	0	8.36	0	7.22	0	48.67	6.33	0	0	0	40.05	0	5.07	0	0	0	9.14	15.58	14.58	0	0	0	0	1.97
PWY-5340	sulfate activation for sulfonation	340.58	649.61	466.19	251.78	344.31	417.79	502.56	531.14	314.32	252.03	197.11	218.43	206.53	237.76	131.30	446.74	132.99	233.76	575.85	348.53	417.31	429.73	312.17	361.18	331.13	409.33	179.59	453.61	74.06	387.60	403.38	414.48	376.99	354.88	495.99	218.35	362.15	411.62	408.04	72.95	181.71	359.79	395.17	161.99	378.11	156.96	239.58	470.35
PWY-5831	CDP-abequose biosynthesis	0	0	0	0	0	1.56	0	0	0	0	0	0	1.38	5.74	6.14	0	0	0	0	0	3.06	4.57	0	0	0	0	0	0	0	0	0	0	0	0	0	0	6.98	0	0	0	0	0	0	0	0	0	0	6.54
PWY-6405	Rapoport-Luebering glycolytic shunt	93.58	131.37	104.05	83.14	87.04	195.77	181.66	133.51	94.73	95.72	97.53	50.11	40.36	18.23	13.26	214.28	92.29	245.88	56.76	191.35	73.46	152.41	292.35	191.36	247.94	179.47	148.57	137.85	15.08	143.04	208.83	274.16	133.59	188.73	158.44	143.44	178.08	184.25	281.48	0	91.43	127.55	168.24	114.98	235.31	8.65	195.60	219.29
PWY1F-FLAVSYN	flavonoid biosynthesis	24.51	6.62	0	0	21.47	68.69	3.74	12.22	65.61	1.27	1.49	0	6.95	1.88	0	23.75	1.11	0	10.86	16.78	0	18.12	25.91	31.77	5.64	74.24	29.86	13.05	0	60.55	0	66.49	32.54	51.81	5.19	0	57.89	4.35	0	0	0	11.17	61.02	17.39	11.78	0	24.94	12.36
PWY-6221	2-chlorobenzoate degradation	0	0	0	0	0	0	0	3.93	0	0	0	0	0	0	0	0	0	0	0	0	0	0	0	0	0	0	0	0	0	0	0	0	0	0	0	0	0	0	0	0	0	0	0	0	0	0	0	0
PWY-6085	2,4-dichlorophenoxyacetate degradation	0	0	0	0	0	0	0	0	0	2.35	0	0	0	0	0	0	0	0	0	0	0	0	0	0	0	0	0	0	0	0	0	0	0	0	0	0	0	0	0	0	0	0	0	0	0	0	0	0
ECASYN-PWY	enterobacterial common antigen biosynthesis	72.79	516.54	118.95	492.82	633.12	146.95	370.28	250.41	112.60	300.52	240.63	345.61	284.70	391.07	278.50	131.38	534.42	112.08	0	454.03	381.63	589.86	273.29	325.62	335.03	380.17	118.11	261.33	47.30	337.92	529.97	550.23	481.26	216.26	320.15	16.68	302.29	340.12	374.69	24.45	258.45	207.39	272.11	205.06	456.97	139.32	165.54	545.64
PWY-481	ethylbenzene degradation (anaerobic)	106.18	127.33	76.37	78.51	129.22	29.45	7.64	24.48	51.14	42.33	102.95	122.69	65.27	59.80	56.73	108.01	15.11	51.12	148.13	90.98	116.44	67.01	56.54	49.90	75.56	97.50	49.79	75.42	49.24	55.02	59.70	78.37	53.92	26.74	131.80	6.74	115.38	22.04	66.63	44.75	80.98	95.45	110.95	65.82	70.13	4.87	134.25	34.58
PWY-5352	thiosulfate disproportionation II (non thiol-dependent)	0	0	0	0	0	0	0	0	0	0	0	0	2.95	4.01	5.26	0	0	0	0	0	0	0	0	0	0	0	0	0	0	0	0	0	0	0	0	0	0	0	0	0	0	0	0	0	0	0	0	0
PWY-6718	sulfoacetaldehyde degradation III	0	0	0	0	0	0	0	0	0	0	0	0	0	0	0	0	0	0	0	0	0	0	0	0	0	0	0	0	0	0	0	0	0	0	0	0	0	0	0	0	0	0	0	0	0	0	0	0
SPHINGOLIPID-SYN-PWY	sphingolipid metabolism	0	3.82	0	14.19	0	0	0	7.19	1.83	57.85	5.10	0	0	0	0	0	0	0	0	0	0	0	0	0	0	0	16.90	0	0	0	0	3.99	0	0	3.92	0	0	0	0	0	0	7.00	0	5.64	2.41	0	0	0
PWY-6398	melatonin degradation I	0	31.00	0	0	0	2.01	0	4.85	0	20.93	34.52	13.81	0	4.66	0	0	0.94	0	9.08	0	24.19	10.07	0	0	0	27.73	0	0	0	0	0	28.75	24.16	0	6.64	0	0	0	0	0	0	0	0	0	9.86	0	0	0
GLUTATHIONESYN-PWY	glutathione biosynthesis	844.28	1922.76	1329.22	1479.78	1055.17	1316.01	1292.52	1381.06	1197.85	1254.15	1106.50	957.58	1318.03	1858.33	2014.31	1429.03	425.16	1112.30	2125.94	1151.21	1643.38	1642.36	1364.29	1079.47	1584.13	1431.59	1202.52	1215.13	681.80	1272.11	1334.36	1462.86	1174.57	1135.19	2297.64	1291.75	1138.38	1137.88	1367.49	631.13	918.60	1159.46	1283.05	1186.91	1258.88	871.74	1367.43	1369.16
PWY-6896	thiamin salvage I	218.30	660.66	307.44	513.85	531.80	204.14	353.41	434.52	152.72	574.96	325.37	327.46	371.48	152.59	52.86	305.26	186.93	292.38	647.47	308.14	688.55	541.36	395.70	357.68	401.08	370.14	208.35	377.13	159.55	453.00	356.70	354.09	374.38	167.71	1018.48	74.44	327.01	457.33	374.33	0	296.06	307.98	405.64	286.01	367.23	58.65	330.82	545.25
PWY-6279	myxol-2 fucoside biosynthesis	0	115.85	0	9.45	16.27	0	0	1.89	0	51.58	16.65	11.20	9.53	0	0	0	3.15	4.95	42.02	0	99.00	0	0	0	0	0	0	0	0	1.50	0	0	0	0	61.57	0	0	0	0	0	0	5.39	5.02	0	0	0	0	0
PWY-6724	starch degradation II	34.77	16.86	5.02	54.61	26.08	67.09	9.72	16.92	34.00	84.04	31.48	24.65	77.00	34.97	99.35	32.57	8.07	0	0	81.18	7.25	9.33	79.81	77.82	14.77	55.91	64.09	15.01	0	36.97	29.79	41.88	80.22	62.41	0	0	55.76	27.56	13.80	0	9.43	23.79	10.30	35.38	11.29	22.57	64.54	29.68
PWY-6948	sitosterol degradation to androstenedione	1635.38	1774.09	2304.34	2351.11	2173.23	1949.65	1979.19	2072.56	1794.37	888.70	1159.79	889.22	741.70	722.60	500.04	2223.22	997.56	1323.08	1435.17	1625.61	1308.04	2374.63	1498.74	1711.46	1726.62	2457.59	1504.84	2244.27	918.09	2339.57	2150.38	2256.41	1753.91	1579.93	1499.93	1470.55	1986.81	1696.39	1695.12	427.33	1364.12	1588.03	2079.17	1236.01	1898.50	0	1204.96	2117.40
PWY-6733	sporopollenin precursor biosynthesis	23.79	0	7.50	23.79	6.90	0	2.31	8.61	0	5.54	3.23	0	2.91	1.33	0	0	0	0	0	0	0	2.44	0	27.29	0	5.91	0	2.91	0	1.31	6.24	9.94	3.26	0	7.42	0	0	0	5.65	0	1.69	6.47	4.78	2.58	3.75	0	0	2.43
PWY-5274	sulfide oxidation II (sulfide dehydrogenase)	0	0	0	0	0	5.05	0	0	0	0	41.72	174.72	370.27	937.06	496.36	0	14.28	8.89	22.51	0	23.57	0	0	6.12	0	27.59	0	7.27	0	0	0	0	0	0	15.18	0	0	0	0	0	0	55.01	33.77	0	0	0	0	13.96
TOLUENE-DEG-CATECHOL-PWY	toluene degradation to benzoate	0	0	0	0	0	0	0	0	0	0	0	0	0	0	0	0	15.78	0	0	0	0	0	0	0	0	0	0	0	0	0	0	0	0	0	0	0	0	0	0	0	0	0	0	0	0	0	0	0
FESULFOX-PWY	sulfur oxidation II (Fe<sup>+3</sup>-dependent)	59.74	19.25	80.40	55.67	61.65	52.11	44.80	34.69	42.77	72.96	19.08	4.26	4.89	1.97	0	79.67	11.12	22.40	140.49	40.19	159.44	55.84	21.15	51.14	61.76	59.10	20.65	65.87	16.24	63.87	60.48	61.70	53.25	21.42	213.89	28.27	36.16	22.82	56.36	62.96	32.34	35.11	40.12	29.99	80.96	33.73	49.90	85.74
PWY-5364	sulfur reduction II (via polysulfide)	75.74	0	88.09	102.34	70.96	140.63	97.89	108.04	57.97	5.11	108.15	309.87	556.34	1134.63	740.86	120.84	15.68	94.89	22.51	40.69	23.57	104.36	38.06	70.43	85.16	154.47	57.37	147.22	0	68.34	64.70	98.74	78.61	31.79	15.18	147.40	62.37	130.92	48.95	32.34	54.81	185.36	167.80	181.75	151.39	100.85	34.04	75.55
PWY-6519	7-keto-8-aminopelargonate biosynthesis I	893.83	1961.68	1176.02	1434.82	1704.66	835.29	921.08	1316.21	928.30	971.01	1005.39	875.59	996.53	1292.20	737.72	1039.58	686.07	761.71	2075.01	878.23	1719.93	1349.35	792.84	1138.58	926.18	1193.95	930.96	962.51	549.71	1087.64	1155.59	1093.44	1131.89	884.98	1761.21	391.84	880.00	938.96	1001.66	298.12	790.07	1078.13	930.70	1030.99	1088.40	493.34	845.01	1250.85
PWY-5269	cardiolipin biosynthesis II	593.10	1177.92	692.36	576.52	422.43	597.93	844.64	823.35	453.14	714.02	634.70	616.75	860.20	1246.89	897.56	672.59	386.16	412.32	911.20	658.87	1043.67	928.73	792.49	708.27	869.51	791.42	599.23	588.44	192.49	596.91	884.88	832.19	740.47	451.89	1322.87	409.02	682.40	875.36	751.36	127.27	615.92	766.19	859.41	501.24	673.07	204.74	581.61	938.99
PWY-6167	flavin biosynthesis II (archaea)	463.11	2232.38	746.24	746.27	1107.83	544.01	779.76	634.06	384.51	1120.94	821.59	763.27	921.05	541.95	593.70	689.38	554.11	719.43	1753.99	858.60	1671.50	1190.37	828.80	704.82	879.60	887.63	588.19	879.33	0	735.73	1127.04	1092.64	1037.75	667.71	2163.03	544.68	916.90	1080.63	827.86	0	613.99	722.83	623.56	429.95	811.40	224.26	719.52	1138.62
PWY-5652	2-amino-3-carboxymuconate semialdehyde degradation to glutaryl-CoA	229.29	92.62	238.35	488.51	527.40	393.05	140.25	231.59	286.62	139.69	89.83	88.18	71.29	36.50	15.61	363.44	41.10	170.46	90.64	306.08	99.10	250.82	139.71	309.19	223.95	431.61	147.84	207.20	122.64	344.61	225.00	329.85	333.43	183.02	93.04	137.24	309.12	250.21	213.19	45.48	136.55	198.76	222.37	129.04	209.21	77.99	95.94	206.29
PWY-5030	histidine degradation III	393.27	323.17	422.18	642.80	909.28	305.20	443.52	474.96	300.31	244.13	302.43	250.49	369.10	284.72	287.70	469.42	119.07	142.13	152.18	228.26	351.74	349.36	270.67	286.01	224.35	385.17	160.73	435.35	0	608.71	332.26	383.29	248.90	311.69	142.03	84.82	312.07	390.83	324.83	0	229.26	435.71	454.01	319.97	507.32	117.78	95.61	390.61
PWY-5481	pyruvate fermentation to lactate	654.51	1318.81	834.17	777.66	439.74	713.56	867.21	765.58	671.52	772.17	519.37	294.88	249.30	166.20	131.14	754.73	371.17	742.26	2332.09	602.43	1610.09	792.74	639.57	636.19	510.44	859.71	460.26	871.62	77.95	695.12	747.30	869.63	801.16	563.65	2204.19	321.35	579.15	712.74	658.91	55.88	374.01	845.61	690.39	429.08	731.77	137.85	534.62	1043.86
PWY-4381	fatty acid biosynthesis initiation I	767.15	2449.41	1665.42	1470.41	2103.61	1148.58	1374.12	1576.93	1237.43	1354.65	1053.62	1235.34	1464.52	1948.28	1594.80	1463.83	701.56	994.68	1752.88	1586.02	1927.73	1564.32	1550.74	1607.24	1490.54	1625.46	1352.44	1408.82	482.39	1677.46	1681.01	1656.93	1643.76	1370.72	2056.00	636.85	1525.14	1571.44	1333.05	83.83	1039.22	1280.83	1273.75	828.54	1259.01	291.97	1262.06	1844.80
GLYSYN-PWY	glycine biosynthesis I	208.95	741.90	393.71	686.23	423.05	323.07	321.85	348.04	269.52	453.06	462.87	310.70	411.10	89.10	102.76	386.92	174.18	295.33	798.60	167.24	583.84	301.99	203.27	280.59	188.65	386.54	213.86	282.58	289.49	457.25	327.51	192.08	204.41	174.58	607.08	347.08	363.06	253.01	305.66	103.70	208.33	401.30	419.07	270.69	342.50	229.86	184.82	321.46
PWY-6987	lipoate biosynthesis and incorporation III (Bacillus)	93.48	427.34	300.33	226.90	457.03	83.86	167.75	179.23	48.71	309.01	204.81	162.91	237.99	397.92	233.89	211.49	94.25	90.63	518.73	123.39	381.33	247.88	127.66	96.06	182.25	144.79	75.26	224.96	143.10	215.41	245.05	215.13	201.39	113.42	446.67	51.90	220.45	166.28	70.97	51.05	113.18	122.67	137.04	132.35	130.60	60.04	66.14	285.33
ARGDEG-III-PWY	arginine degradation IV (arginine decarboxylase/agmatine deiminase pathway)	266.72	167.85	105.20	179.46	191.39	103.93	115.53	177.36	157.25	109.56	94.73	63.95	74.49	24.81	68.62	107.73	89.20	33.91	403.01	100.90	170.82	143.95	64.71	138.72	23.08	112.01	74.72	90.51	68.89	158.28	121.04	193.12	150.92	116.42	203.64	10.99	179.91	176.85	196.46	40.94	126.04	141.74	123.40	85.35	114.78	30.27	311.14	247.32
PWY-5940	streptomycin biosynthesis	421.69	1252.85	593.07	628.32	778.38	692.29	831.33	643.52	478.34	721.67	540.43	307.95	340.13	268.80	157.82	643.08	433.14	673.00	1187.15	769.48	1170.58	673.50	724.51	735.19	671.92	642.69	719.99	636.72	103.46	697.05	807.03	858.94	791.80	669.67	1131.92	81.02	697.12	764.61	650.99	102.83	456.23	514.24	612.44	449.77	658.17	174.23	805.06	778.84
PWY-6587	pyruvate fermentation to ethanol III	3105.59	0	3824.96	3626.30	2991.20	3140.97	3875.67	3458.42	2760.32	2595.64	2467.62	1928.31	2181.03	2245.47	1231.41	3508.75	1424.94	2784.22	0	0	4068.70	3779.27	2630.78	3499.33	3195.43	3531.80	0	3683.43	1469.27	3285.34	3211.70	3718.19	3616.55	2615.73	0	2174.66	2548.61	3583.68	2916.45	865.02	2094.87	2900.85	3093.27	2288.68	3473.92	1742.39	2605.54	3976.30
PWY0-1241	ADP-L-<i>glycero</i>-beta-D-<i>manno</i>-heptose biosynthesis	217.91	654.30	467.76	505.49	435.12	290.51	438.46	440.68	234.55	380.31	551.54	914.30	1231.88	1342.90	1634.96	318.52	462.82	202.70	593.73	248.73	440.88	579.19	183.08	288.28	260.43	556.08	108.27	540.21	0	411.15	520.10	535.52	432.60	92.34	443.47	73.27	340.99	464.77	481.61	0	385.58	450.68	441.51	145.86	526.30	68.83	200.86	659.08
PWY-5532	adenosine nucleotides degradation IV	0	0	0	0	0	0	0	0	0	0	0	0	0	0	0	0	0	0	0	0	0	0	0	0	0	0	0	0	0	0	0	0	0	0	0	0	0	0	0	0	0	0	0	0	0	0	0	0
PWY-5107	phytol salvage pathway	0	0	0	0	0	0	0	0	0	3.63	2.34	5.37	4.34	4.01	0	0	0	0	0	0	0	2.07	0	0	0	0	0	0	0	0	4.45	0	0	0	0	0	0	0	3.23	0	0	0	3.32	0	0	0	0	3.01
PWY-5833	CDP-3,6-dideoxyhexose biosynthesis	0	31.74	39.86	0	71.66	41.78	73.62	91.98	4.12	13.88	14.15	32.34	88.80	138.22	67.73	9.53	75.51	9.48	0	81.40	44.58	69.66	59.48	61.90	20.04	60.69	0	22.07	0	41.00	55.07	130.86	73.37	12.52	3.69	0	45.05	46.92	0	0	10.28	19.61	9.00	25.37	54.45	0	0	83.31
METHIONINE-DEG1-PWY	methionine degradation I (to homocysteine)	93.88	368.17	285.12	253.41	178.62	99.94	183.26	268.43	77.43	126.50	123.49	76.42	87.48	235.39	302.07	163.12	9.12	96.59	263.33	96.52	295.47	158.66	0	100.98	145.01	197.56	242.53	401.62	146.22	152.77	225.27	103.90	133.18	175.28	210.23	0	141.15	0	156.97	110.78	148.28	230.62	225.06	150.26	118.24	76.69	80.25	71.44
PWY-5703	urea degradation I	576.01	1081.81	1079.90	492.66	757.79	1011.34	1002.30	804.30	619.86	636.54	559.07	389.01	357.03	65.59	242.56	1134.76	312.84	1105.72	1216.31	1203.21	1061.82	1222.15	1271.12	1092.11	1134.23	1028.99	1165.87	1104.20	88.39	928.40	1344.09	1191.36	1286.88	1141.15	1443.33	726.63	1056.19	1198.51	829.57	143.90	704.34	711.80	943.23	723.55	1072.89	512.57	1208.91	1371.93
PWY-5668	cardiolipin biosynthesis I	0	0	0	0	422.43	0	0	823.35	453.14	714.02	0	616.75	860.20	1246.89	897.56	0	386.16	0	0	658.87	0	0	0	708.27	0	791.42	0	0	0	0	0	832.19	740.47	0	0	0	0	0	0	0	615.92	0	0	0	0	0	0	938.99
PWY-7033	alkane biosynthesis II	0	0	0	0	0	0	0	0	0	0	0	0	0	0	0	0	0	0	0	0	0	0	0	0	0	0	0	0	0	0	0	0	0	0	0	0	0	0	0	0	0	0	0	0	0	0	0	0
PWY-5839	menaquinol-7 biosynthesis	150.93	81.89	157.59	69.91	67.76	51.81	123.33	113.18	41.59	48.87	67.75	43.40	92.08	42.78	9.53	43.70	53.62	46.53	47.87	47.32	70.51	134.88	51.33	30.92	117.15	162.60	67.57	99.10	0	77.54	104.85	57.23	69.82	53.65	35.96	152.76	105.68	86.68	100.87	27.69	55.84	77.17	109.92	90.74	90.59	50.71	32.99	110.05
FORMASS-PWY	formaldehyde oxidation IV (thiol-independent)	0	0	1.97	0	0	0	0	6.21	0	17.76	3.21	9.37	13.62	0	0	0	0	0	0	0	0	0	0	3.21	0	2.48	0	2.95	0	0	1.62	2.47	0	0	0	0	0	1.96	1.90	0	1.38	0	2.06	0	5.81	0	0	0
PWY-5493	reductive monocarboxylic acid cycle	155.60	0	192.42	134.26	68.58	89.60	157.20	92.33	187.59	38.42	268.31	286.10	348.46	220.36	234.34	67.97	92.33	14.53	0	0	16.29	97.69	16.44	116.02	93.82	121.61	0	120.28	21.18	123.68	109.13	111.96	148.45	14.37	0	48.72	71.27	205.71	91.17	9.13	59.80	206.05	164.41	22.18	184.19	13.74	15.48	208.92
PWY-5392	reductive TCA cycle II	1581.75	2904.52	2470.49	2157.38	2235.22	2248.56	2326.93	3069.21	1911.19	1766.44	1662.07	1482.11	1566.70	1968.71	1190.67	2058.14	1097.48	2352.66	3323.57	1950.45	2826.85	2383.11	1873.98	2053.10	2277.03	2566.02	2073.59	2463.01	801.92	2182.12	2425.90	2422.17	1902.22	1770.12	3377.33	1653.26	2272.33	2272.14	1952.41	714.01	1449.14	1970.73	2204.10	2381.86	2495.19	1330.00	1752.64	2601.13
PWY-6840	homoglutathione biosynthesis	594.12	1210.98	712.93	812.06	534.71	888.23	726.62	796.83	613.25	771.05	633.62	570.10	849.40	1161.28	1080.27	876.84	240.08	608.19	1369.39	711.58	888.07	931.39	751.76	684.21	846.54	902.55	688.04	795.27	449.49	669.47	752.75	819.60	686.17	638.91	1385.92	743.83	583.33	598.55	724.38	352.81	496.96	661.28	839.58	688.63	743.77	460.10	768.58	856.03
PWY-5941	glycogen degradation II	372.52	929.48	485.41	484.06	645.32	675.90	708.04	634.13	466.65	718.21	473.12	217.97	257.59	221.81	250.22	566.62	321.30	615.43	1051.27	644.06	914.25	601.75	648.46	637.90	653.02	582.42	500.87	556.96	84.44	697.26	746.63	726.09	644.17	493.80	971.74	121.39	634.90	713.75	568.00	67.14	420.80	442.74	585.73	345.35	573.55	166.18	634.86	698.35
PWY-7052	cyanophycin metabolism	59.24	28.54	36.33	101.29	102.96	110.08	54.63	69.10	41.05	16.01	43.88	69.34	70.67	48.91	48.30	90.00	12.49	61.50	0	129.83	0	59.42	144.02	112.08	86.24	66.94	145.27	45.44	19.17	93.98	27.04	108.13	129.39	117.83	0	74.64	113.61	59.15	47.54	9.45	44.65	96.38	94.44	83.85	51.40	58.56	176.63	11.95
PWY-6116	mannosylfructose biosynthesis	0	0	0	0	0	0	0	0	0	3.05	0	0	0	0	0	0	0	0	15.05	0	0	0	0	0	0	0	0	0	0	0	0	0	0	0	0	0	0	0	0	0	0	0	0	0	0	0	0	0
TEICHOICACID-PWY	teichoic acid (poly-glycerol) biosynthesis	66.96	466.37	132.85	403.99	302.06	260.69	422.83	203.23	117.26	54.83	183.85	236.32	221.38	149.38	179.02	196.77	390.41	79.42	86.68	315.92	155.57	509.18	284.37	329.87	147.39	191.80	100.15	235.23	72.41	327.20	254.84	275.55	314.34	73.55	126.87	17.48	343.58	304.86	191.39	0	135.01	104.42	235.96	160.89	376.74	110.41	169.88	368.45
PWY-5046	2-oxoisovalerate decarboxylation to isobutanoyl-CoA	218.22	95.85	133.43	422.25	490.50	321.93	187.27	182.84	171.50	141.85	81.60	127.35	146.05	88.93	89.19	215.58	98.88	52.49	62.04	170.51	119.45	198.15	228.40	267.12	156.94	366.98	122.66	224.30	147.27	388.21	202.72	249.22	212.92	220.43	156.71	15.40	218.90	166.91	141.35	0	129.70	145.82	204.54	162.69	142.70	72.59	172.02	184.81
PWY-6711	archaeosine biosynthesis	8.84	3.72	20.63	5.07	8.30	15.37	31.05	14.36	36.88	4.37	12.27	12.74	1.82	2.95	0	11.91	1.02	14.60	0	7.94	0	13.12	0	2.20	0	21.46	0	37.87	0	12.49	10.55	28.29	2.90	0	0	0	11.99	15.17	18.47	0	14.07	27.07	17.91	0	10.32	0	0	8.14
PWY-7054	<i>N</i>-acetylglutaminylglutamine amide biosynthesis	1577.37	2134.00	1621.82	1691.38	1527.87	1869.09	1711.34	1759.45	1363.96	1105.81	1130.56	826.88	663.18	352.13	208.65	1833.11	827.16	1533.19	1908.70	1555.17	1584.35	2328.98	1476.19	1646.20	2173.05	1708.25	1281.60	2113.36	1153.79	1646.80	1738.70	2034.02	1569.73	1109.22	2412.68	716.25	1730.91	1629.93	1730.48	529.93	1265.01	1405.37	1772.97	1347.95	1707.78	887.54	1270.57	2006.44
HOMOSER-THRESYN-PWY	threonine biosynthesis from homoserine	633.34	1353.16	1167.31	768.90	935.27	881.36	964.56	1030.40	705.96	937.79	742.77	674.79	541.80	526.03	330.93	1085.01	545.79	1289.61	1782.02	984.13	1454.58	1146.96	1019.52	961.90	1359.94	1254.90	771.23	1097.01	350.60	893.60	1157.95	1261.76	906.34	979.34	2697.35	869.18	1041.95	1321.89	1178.40	357.28	807.86	990.52	1173.89	1088.64	1116.31	763.73	872.80	1394.89
PWY-6689	tRNA splicing	0	0	9.85	0	0	0	4.77	0	0	0	0	0	1.92	3.60	0	19.48	0	0	0	0	0	68.12	1.30	0	0	33.00	0	0	0	0	0	0	0	0	0	0	1.20	0	0	0	0	3.53	7.36	0	17.61	0	0	18.24
PWY-6938	NADH repair	6.16	0	0	0	0	0	43.84	0	0	3.02	0	0	13.99	13.65	18.25	51.21	8.86	11.53	0	10.69	0	19.09	6.92	0	0	5.42	0	28.93	0	0	21.88	10.35	19.53	0	0	0	12.71	0	0	0	0	0	0	0	52.01	0	37.21	57.33
P184-PWY	protocatechuate degradation I (<I>meta</I>-cleavage pathway)	109.67	0	186.21	0	0	180.72	64.74	194.17	83.95	129.15	92.21	142.52	0	261.14	0	156.52	55.94	0	0	0	0	183.18	0	113.66	0	0	0	0	0	0	92.92	150.59	90.13	0	0	0	0	73.19	0	0	72.20	0	0	0	135.40	0	0	171.27
PWY-5155	beta-alanine biosynthesis III	0	0	0	0	0	2.42	3.05	0	1.73	0	0	0	0	0	0	0	0.37	0	0	24.46	12.41	0	0	0	0	5.55	0	0	0	0	0	0	0	0	0	0	0	0	0	0	0	0	0	0	0	0	0	0
HEME-BIOSYNTHESIS-II	heme biosynthesis from uroporphyrinogen-III I	1119.43	4054.72	1773.74	1734.07	1814.09	1521.20	2232.85	2051.07	987.23	2245.40	1820.20	1638.39	1779.52	1955.12	1724.86	1673.53	1192.14	1323.81	3548.87	1600.75	2641.23	2278.94	1244.15	1682.41	1913.39	2240.00	1106.55	2230.27	436.20	1711.56	2358.37	2207.59	1690.20	1184.26	3793.61	1031.07	1825.68	2033.02	1980.48	170.13	1412.87	1771.67	1875.29	1216.78	2032.06	376.92	1086.53	2554.98
PWY-5083	NAD/NADH phosphorylation and dephosphorylation	2894.19	4806.15	5036.31	4895.70	4284.16	4037.75	4913.12	4666.72	3059.11	3996.77	3196.36	3396.66	4137.54	5974.33	5008.71	4575.00	2268.05	3964.15	5237.07	4050.86	4812.12	5180.43	4150.58	3895.35	5024.56	4504.82	4037.44	5264.09	1954.09	4932.14	5002.38	5138.05	4793.44	3688.63	5937.57	3051.44	4268.25	4799.12	4222.47	1452.83	3262.93	4032.08	4625.20	3148.11	4682.98	2183.22	3673.07	5518.01
2OXOBUTYRATECAT-PWY	2-oxobutanoate degradation II	0	4.35	5.50	23.80	15.50	34.53	5.75	19.16	22.35	7.17	21.19	43.35	26.20	7.10	16.54	53.43	2.29	39.93	0	35.84	0	9.02	5.92	87.89	10.94	32.54	16.61	4.77	18.56	41.73	8.83	25.92	38.91	25.18	14.58	0	5.81	16.76	15.54	0	4.29	67.93	76.90	0	10.19	33.25	9.57	45.57
PWY-2723	trehalose degradation V	0	374.44	0	0	248.21	0	0	0	0	0	0	0	0	60.08	43.87	0	0	0	0	0	0	0	0	0	0	0	0	0	0	0	0	0	0	0	0	0	0	0	0	0	0	0	0	0	0	0	0	0
PWY-6317	galactose degradation I (Leloir pathway)	189.93	519.83	199.63	320.36	330.14	327.62	264.68	392.62	263.06	315.70	276.02	304.57	414.31	364.91	490.43	312.23	287.58	248.38	281.68	197.25	456.71	466.28	258.49	294.61	350.89	426.28	260.85	303.27	0	405.15	351.51	360.27	297.88	173.53	302.16	91.74	347.39	386.66	290.81	74.16	188.27	361.54	365.15	338.08	328.24	90.52	430.47	428.88
PWY-7115	C4 photosynthetic carbon assimilation cycle, NAD-ME type	1539.67	2542.29	2660.81	1943.85	2277.48	2507.24	3051.21	2781.98	1781.25	1527.42	1483.18	1214.01	1112.65	1825.82	654.00	2622.85	1102.35	1891.17	2450.60	2484.01	2579.81	3038.00	2413.44	2328.12	2494.84	2655.98	2074.46	2840.39	605.98	2142.79	2792.32	2849.67	2738.52	2261.88	3390.56	1755.83	2666.34	2605.51	2447.96	0	1722.10	2139.48	2456.50	1945.87	2669.28	1313.71	2143.93	3379.71
P3-PWY	gallate degradation III (anaerobic)	409.79	788.50	592.87	0	505.07	517.20	603.23	685.77	403.73	507.58	366.62	437.89	270.36	138.71	138.45	579.40	278.47	0	760.39	516.87	698.28	656.54	444.77	543.82	0	585.57	327.75	598.29	0	646.35	719.52	704.01	647.16	0	998.44	0	408.68	752.08	632.53	0	527.56	526.85	551.75	321.25	613.45	0	0	666.15
SOPHOROSYLOXYDOCOSANOATE-DEG-PWY	sophorosyloxydocosanoate degradation	65.45	3.70	66.46	4.09	58.01	118.69	53.28	165.32	48.61	5.18	26.86	22.49	19.03	43.72	4.27	68.04	5.26	30.51	0	30.84	22.51	97.59	0	48.70	77.05	122.86	90.31	4.64	13.65	45.06	11.38	16.82	39.73	29.54	10.23	0	42.60	111.24	36.83	0	2.00	61.13	64.88	58.99	142.02	0	31.95	10.67
P221-PWY	octane oxidation	4880.80	7120.23	6919.45	5598.28	4677.88	5832.77	6037.43	6208.40	4370.67	4219.56	3396.28	2640.21	2537.65	2506.25	1483.05	5907.27	2616.87	4488.40	6916.58	4080.53	5995.95	6650.29	4877.59	4745.92	5575.38	0	4767.91	6115.67	0	5465.27	5721.28	6608.04	4909.19	4019.76	7341.52	0	4866.21	5612.39	4807.37	0	3743.49	4958.81	5134.38	4026.31	5452.52	0	4434.50	6328.77
PWY-7035	(<i>Z</i>)-9-tricosene biosynthesis	2532.09	3529.95	3998.83	2768.01	2367.95	3398.06	3336.75	3495.85	2546.28	2498.85	1865.31	1232.30	1285.95	904.00	740.27	3072.46	1489.37	2201.55	3638.30	2295.08	2946.10	3737.61	2878.88	2469.71	2943.14	3238.32	2640.43	3572.75	1239.75	2974.03	3335.59	3697.73	2429.40	2351.61	4391.31	2499.12	2872.36	3003.46	2547.52	534.86	2207.50	2872.95	3051.92	1997.67	2641.99	1309.10	2626.07	3472.24
CENTFERM-PWY	pyruvate fermentation to butanoate	1796.31	2346.39	2292.20	2857.59	2082.28	1683.36	1722.24	1976.32	1844.52	1013.28	1552.16	1308.04	1250.18	814.07	597.12	2098.50	803.12	1092.32	1952.63	1164.97	1632.23	2206.75	1201.91	1803.39	1398.03	2263.52	0	1876.65	1072.07	2343.35	1859.70	2043.18	1892.33	1228.43	1956.93	1107.07	1545.67	1786.15	1522.35	0	1383.51	1653.89	1877.51	975.50	1876.90	0	981.38	2208.85
PWY-5519	D-arabinose degradation III	0	0	0	0	0	0	0	0	0	0	0	0	0	0	0	0	0	0	0	0	0	0	0	30.93	0	0	8.72	0	0	0	0	0	0	0	0	0	0	0	0	0	0	0	0	0	0	0	0	0
PWY0-1300	2-<I>O</I>-alpha-mannosyl-D-glycerate degradation	0	11.42	74.65	0	5.68	0	0	0	0	23.28	0	0	0	0	52.92	0	0	0	0	0	0	0	0	0	0	105.56	0	0	0	0	70.80	17.57	0	0	0	0	0	0	50.62	0	0	0	0	0	0	0	0	78.55
LYSINE-AMINOAD-PWY	lysine biosynthesis IV	27.20	48.21	151.08	209.04	185.42	103.67	44.43	82.89	84.98	40.44	72.16	46.68	37.85	39.90	0	96.05	42.34	12.69	27.30	48.49	33.74	75.09	28.24	85.33	104.98	64.04	0	144.85	194.67	142.95	42.04	89.86	51.56	0	16.82	29.09	90.54	38.75	36.68	0	26.95	100.57	77.69	0	71.51	0	0	41.02
PWY-6898	thiamin salvage III	53.08	48.24	82.44	67.87	35.16	69.77	69.95	83.48	48.45	31.77	18.61	17.98	28.58	25.48	39.47	74.25	9.50	24.44	0	32.76	13.68	64.74	47.33	53.23	0	17.93	56.64	82.14	35.96	48.84	52.29	61.73	42.02	48.51	2.94	59.32	53.31	60.37	35.95	29.44	0	57.32	99.85	116.78	89.19	100.59	46.93	73.06
PWY0-43	conversion of succinate to propionate	154.25	112.70	127.35	0	565.42	167.61	89.16	164.27	167.19	86.77	83.21	145.91	138.16	130.73	135.57	134.41	116.65	0	99.78	87.72	109.24	100.33	74.20	192.46	0	233.37	116.98	156.77	0	144.22	123.36	216.04	133.84	60.37	120.93	41.49	126.20	127.13	107.09	0	71.22	95.85	109.64	98.28	138.75	0	123.47	134.08
GLUCUROCAT-PWY	beta-D-glucuronide and D-glucuronate degradation	28.24	220.06	57.83	77.95	82.69	74.10	33.35	92.18	59.63	42.50	120.37	91.54	153.39	74.93	39.83	101.25	64.19	7.20	69.46	3.30	333.81	106.68	39.74	47.36	21.02	115.35	16.13	88.78	15.50	96.61	49.84	95.54	63.06	32.04	67.00	31.64	54.54	50.01	66.64	11.67	86.32	66.75	58.69	26.25	97.76	7.55	99.66	80.30
PWY-6475	<i>trans</i>-lycopene biosynthesis II (plants)	0	1244.24	0	0	0	0	0	0	0	842.33	0	0	0	0	0	0	0	0	0	0	0	0	0	0	0	0	0	0	0	0	0	0	0	0	0	0	0	0	0	0	0	0	0	0	0	0	0	0
PWY-5747	2-methylcitrate cycle II	631.52	1735.90	1055.75	1030.74	1055.74	817.08	1138.58	746.84	636.15	1099.28	905.29	558.34	351.88	395.49	66.13	893.91	792.09	749.52	2158.29	779.87	1877.77	1066.63	899.35	713.86	813.97	1027.89	742.07	1130.79	575.51	812.96	1023.42	1023.44	964.42	758.74	2182.11	457.76	841.51	856.25	911.59	166.36	712.13	803.23	1042.97	535.54	890.16	455.91	897.06	1191.50
PWY-5830	CDP-ascarylose biosynthesis	0	0	0	0	0	0	0	0	0	0	0	0	0	0	0	0	0	0	0	0	0	0	0	0	0	0	0	0	0	0	0	0	2.96	0	0	0	0	0	0	0	0	0	0	0	0	0	0	0
ADENOSYLHOMOCYSCAT-PWY	methionine salvage II (mammalia)	740.75	0	1014.09	0	530.50	0	0	1280.29	731.81	0	272.16	181.02	0	0	0	0	0	0	0	1378.75	0	0	0	0	0	1043.70	0	1012.57	0	0	0	857.04	0	0	0	0	1072.50	0	0	0	0	762.90	1054.91	0	0	0	0	0
PWY-5109	2-methylbutyrate biosynthesis	2005.29	3141.85	1815.53	1906.21	2081.63	1933.20	1627.80	2171.63	1874.19	1475.99	1269.78	1400.94	1527.79	1306.42	525.53	2714.67	704.55	1433.46	3455.36	1262.47	2881.74	2469.76	1335.95	2134.60	1303.77	2083.87	1302.02	1677.99	517.14	1830.55	2153.22	2373.74	2291.02	1306.41	3427.38	780.71	1499.85	2092.51	1723.74	363.36	1179.87	1766.31	1456.81	1300.36	2007.69	553.04	1344.85	2711.85
TRPKYNCAT-PWY	tryptophan degradation IV (via indole-3-lactate)	0	37.73	0	0	0	8.41	2.04	7.81	3.44	31.53	19.22	10.51	3.67	2.78	6.94	13.45	4.20	0	36.35	0	39.50	2.00	10.72	9.87	0	8.60	7.94	0	0	0	0	12.75	16.32	0	35.23	0	19.06	1.14	0	0	5.25	0.93	0	3.83	0	0	0	6.78
PWY-7112	4-hydroxy-2-nonenal detoxification	678.71	1833.87	1245.41	867.59	917.70	1107.48	1134.50	1177.07	1019.69	862.07	649.30	866.54	1272.23	1433.91	871.46	1149.42	412.57	653.58	1297.81	754.90	1288.37	1028.69	970.06	1009.96	742.06	1048.44	711.21	1219.62	334.42	902.84	1015.02	1069.47	1064.15	899.33	1542.06	502.89	1062.00	992.38	840.32	249.54	747.05	958.65	1018.50	862.82	925.62	296.42	863.63	978.53
PWY-6324	rebeccamycin biosynthesis	2.12	44.28	11.83	0	0	0	6.55	0	0	0	4.90	0	1.23	0	0	0	6.97	9.01	7.17	0	0	2.87	0	15.22	25.57	6.12	7.25	7.53	0	0	14.78	1.97	0	0	0	0	0	4.94	9.99	0	3.23	8.80	3.57	0	1.77	0	0	26.57
PWY-6549	glutamine biosynthesis III	4811.87	7258.54	7476.03	5692.98	5035.86	6975.65	7740.21	6984.03	5010.82	4329.73	3652.08	3375.03	3167.42	3072.52	2120.23	6351.78	3626.90	6295.58	8746.24	5655.71	7485.71	7060.28	4892.33	5534.64	6741.42	6542.01	5327.02	7054.23	2369.76	5192.96	6853.86	7088.41	5759.59	4639.56	9257.52	4540.05	6074.43	6551.54	5537.83	2215.25	4828.27	5282.62	6235.73	5377.50	6952.66	3548.29	5139.98	8159.03
PWY-2661	trehalose biosynthesis V	14.99	96.16	28.34	143.46	43.61	9.87	13.93	9.17	28.77	33.29	11.20	1.55	5.06	14.25	48.75	20.33	15.22	11.06	37.75	0	45.58	36.65	0	40.74	0	17.18	6.71	16.66	9.42	29.50	5.70	22.61	2.98	0	39.25	0	41.26	21.61	17.98	0	19.36	27.40	17.12	0	2.41	0	67.48	15.63
PWY-5768	pyruvate fermentation to acetate VIII	176.82	476.31	231.89	203.51	419.13	71.01	125.25	155.86	195.54	422.24	268.03	162.28	225.28	150.79	91.02	95.09	56.88	158.25	663.60	0	544.11	127.56	101.06	141.85	235.94	159.61	0	234.18	41.48	222.37	141.94	115.82	168.54	0	605.60	0	137.72	197.90	135.78	0	101.21	152.15	189.94	74.15	70.07	0	0	112.16
PWY-5947	lutein biosynthesis	0	1.96	0	0	0	0	0	0	0	0	3.26	0	0	0	0	0	0	0	27.01	0	0	0	0	0	0	0	0	0	0	0	0	0	0	0	0	0	0	0	0	0	0	0	0	0	0	0	0	0
PWY-5177	glutaryl-CoA degradation	1564.09	2276.22	2035.71	2476.22	1897.38	1531.14	1537.18	1870.33	1601.90	935.06	0	896.26	837.33	576.95	437.52	1926.32	680.79	1071.56	1914.41	1128.35	1526.15	2047.52	1140.46	1583.57	0	2045.96	1208.30	1672.68	1016.13	2109.22	0	1801.75	1608.43	1191.71	1870.74	0	1417.57	1523.84	1347.89	471.52	0	1395.47	1628.66	872.56	1621.02	0	801.64	1914.41
PWY-6510	methanol oxidation to formaldehyde II	19.96	13.87	12.59	26.98	37.12	8.30	18.17	24.34	66.70	41.20	37.62	68.68	43.95	23.39	13.22	18.48	3.82	0	36.41	9.77	18.58	15.37	15.93	13.51	3.33	17.14	27.91	6.93	0	12.02	12.71	21.87	12.15	19.84	0	0	9.16	27.04	32.97	0	6.01	28.20	16.95	0	18.95	0	22.27	12.96
PWY-5810	usnate biosynthesis	5.07	377.27	9.28	83.21	23.85	9.66	0	0	10.60	141.02	82.03	36.08	13.14	4.63	6.41	6.69	49.74	119.87	805.40	0	537.66	0	0	3.77	0	5.48	0	18.81	60.04	61.90	0	17.15	6.75	0	698.00	0	0	0	4.12	0	0	16.77	1.69	0	1.23	0	0	3.63
PWY-7090	UDP-2,3-diacetamido-2,3-dideoxy-alpha-D-mannuronate biosynthesis	0	20.88	0	0	0	0	0	0	0	0	0	0	0	0	0	0	0	0	0	0	0	0	0	0	0	0	0	0	0	3.17	0	0	0	0	8.61	0	0	0	0	0	0	0	0	0	0	0	0	0
PWY-1622	formaldehyde assimilation I (serine pathway)	1178.00	2692.56	2312.07	2095.91	1910.57	1949.55	2115.90	2178.27	1581.25	1580.25	1587.27	1188.92	1293.81	1236.34	673.41	2364.89	987.79	2147.09	2922.39	1614.21	2791.39	2337.94	1707.77	1946.50	2019.39	2120.44	1708.37	2120.42	790.04	1949.76	2314.81	2322.06	1749.12	1808.62	3558.28	1589.34	2165.04	1993.29	2143.04	828.34	1346.08	1995.84	2111.88	1611.69	2366.95	1111.27	1784.68	2930.63
PWY-3841	folate transformations II	0	0	0	0	0	0	0	0	0	0	0	0	0	0	0	0	0	0	0	0	0	0	3839.74	0	0	0	0	0	0	0	0	0	0	0	0	0	0	0	0	0	0	0	0	0	0	0	0	0
PWY-5283	lysine degradation V	0	0	0	0	0	0	0	0	0	0	0	0	0	0	0	0	0	0	0	0	0	0	0	0	0	0	0	0	0	0	0	0	0	0	0	0	0	0	0	0	0	0	0	0	0	0	0	0
PWY-2221	Entner-Doudoroff pathway III (semi-phosphorylative)	1103.56	2833.05	1512.49	1695.42	1793.69	1465.21	1218.90	1518.11	1170.73	1756.00	1210.30	1250.60	1331.60	1592.30	1283.24	1842.10	869.17	1250.45	2596.74	1281.00	2577.55	1703.68	1417.83	1570.34	1155.11	1916.80	1487.55	1445.32	731.49	1592.16	1338.90	1751.26	1659.71	1034.62	2813.55	643.66	1432.41	1487.49	1658.72	315.51	977.22	1435.06	1670.95	965.92	1458.92	444.72	1360.53	1764.46
PWY-6763	salicortin biosynthesis	167.98	730.59	415.16	282.14	308.52	315.57	409.43	378.85	317.00	305.38	187.09	134.23	68.53	95.21	57.43	329.10	114.61	349.33	517.41	427.16	332.34	441.71	331.21	415.19	308.92	490.65	415.76	461.96	81.11	449.57	544.31	648.73	312.93	335.55	591.79	112.92	366.27	409.15	426.84	77.37	274.96	314.97	244.36	239.98	352.89	55.61	331.62	478.82
PWY-6915	pentalenolactone biosynthesis	0	0	0	0	0	0	0	0	0	0	0	0	0	0	0	0	0	0	0	0	0	0	0	0	0	0	0	0	0	0	0	0	0	0	0	0	0	0	0	0	0	0	0	0	0	0	0	0
PWY-5726	deethylsimazine degradation	38.07	5.37	37.34	3.86	22.29	27.98	17.42	47.78	49.94	31.02	44.50	96.16	161.66	299.37	155.31	19.80	10.31	13.81	10.70	0	0	37.47	0	28.77	3.39	31.61	0	24.62	0	8.55	20.61	34.56	37.16	3.35	7.63	0	15.17	49.81	27.01	0	24.83	37.74	30.21	0	23.14	0	0	24.16
PWY-6932	selenate reduction	144.56	153.12	106.44	97.00	160.68	112.87	112.46	180.30	106.78	57.08	73.42	166.89	121.48	132.00	103.52	152.85	45.32	8.86	126.70	33.68	197.64	116.67	37.70	91.70	45.89	119.70	12.36	135.94	74.06	129.84	66.74	149.94	110.95	64.33	73.92	45.22	102.46	68.48	126.93	0	82.63	158.17	133.35	38.50	167.64	60.79	37.36	108.51
PWY-3821	galactose degradation III	297.69	821.68	510.08	537.49	634.07	539.93	747.65	899.65	339.35	470.11	556.92	980.46	1458.64	1819.25	1762.51	734.67	709.00	463.61	658.60	520.47	744.94	1017.53	542.37	718.02	626.74	872.99	369.73	807.30	135.00	815.39	898.43	876.93	838.47	522.63	722.11	414.04	729.43	834.82	782.81	23.75	452.23	632.48	803.19	587.43	880.77	185.77	628.51	1067.15
PWY-5314	lysine degradation VIII	0	0	0	0	11.22	0	0	0	0	0	0	0	0	0	2.52	0	0	0	0	0	0	0	0	0	0	0	0	0	0	0	0	0	0	0	0	0	0	0	0	0	0	0	0	0	0	0	0	0
PWY-6098	diploterol and cycloartenol biosynthesis	38.70	0	6.34	10.17	2.76	18.40	23.55	10.90	20.74	12.55	29.87	18.27	6.53	2.22	5.35	6.38	8.60	0	0	3.27	23.55	16.46	16.84	21.19	0	19.19	0	25.20	0	0	15.77	47.09	47.82	17.38	0	0	12.31	50.80	28.94	0	0	20.14	16.07	0	23.86	0	17.58	38.84
PWY-6580	L-1-phosphatidyl-inositol biosynthesis (Mycobacteria)	0	0	0	0	0	0	0	0	0	0	19.18	0	0	0	0	0	0	0	0	0	0	0	0	0	0	0	0	0	0	0	0	0	0	0	0	0	0	0	0	0	0	0	0	0	0	0	0	0
PWY-5672	ginsenoside biosynthesis	0	0	0	0	0	0	0	0	0	0	0	0	0	0	0	0	0	0	0	0	0	0	0	0	0	0	0	0	0	0	0	0	0	0	0	0	0	0	0	0	0	0	0	0	0	0	0	0
PWY-5989	stearate biosynthesis II (bacteria and plants)	574.41	1413.94	738.15	551.10	859.12	611.52	714.76	985.60	731.78	625.98	687.07	532.17	593.14	650.89	278.48	767.47	494.78	500.19	1384.37	722.31	1357.82	910.84	669.19	798.86	601.60	923.97	758.15	711.39	176.05	717.78	821.25	781.41	865.46	713.52	1372.87	332.26	649.05	716.09	704.47	145.65	530.03	698.84	613.98	736.10	833.61	353.59	731.75	870.58
P163-PWY	lysine fermentation to acetate and butyrate	874.54	0	1049.17	1505.41	1161.60	855.82	836.71	1054.15	748.18	935.48	814.85	1140.72	987.85	1001.85	1123.14	1162.89	401.46	697.27	0	0	1446.89	1153.80	670.67	1013.61	628.21	1033.11	0	1004.66	498.05	1208.20	1178.21	1191.02	1269.74	531.79	1898.83	311.55	696.04	1101.44	926.96	0	765.00	879.19	820.71	0	1011.92	0	652.61	1284.21
PWY-6223	gentisate degradation	0	0	0	0	0	0	0	0	0	0	0	0	0	0	0	0	0	0	0	0	0	0	0	0	0	0	0	0	0	0	2.17	0	0	0	0	0	0	0	0	0	0	0	0	0	0	0	0	0
PWY-5419	catechol degradation to 2-oxopent-4-enoate II	0	11.14	0	11.92	6.64	0	0	0	0	0	0	2.38	6.96	0	0	2.09	0	0	0	0	0	0	0	0	0	4.92	0	0	0	0	0	3.68	7.28	0	0	0	0	0	0	0	0	0	0	0	0	0	0	5.32
SORBDEG-PWY	sorbitol degradation II	0	0	0	0	0	0	0	0	0	0	0	0	0	1.39	0	0	0	0	0	0	10.38	0	0	0	0	0	0	0	0	0	0	0	0	0	0	0	0	0	0	0	0	0	0	0	0	0	0	0
PWY-6673	caffeoylglucarate biosynthesis	15.03	0	0	0	0	49.21	0	0	0	0	0	0	0	0	0	0	0	0	0	0	0	0	0	0	0	0	0	0	0	0	0	0	0	0	0	0	0	0	0	0	0	0	0	0	0	0	0	0
PWY66-241	bupropion degradation	0	31.00	0	0	0	2.01	0	4.85	0	20.93	16.50	3.88	0	2.33	0	0	0.94	0	9.08	0	24.19	10.07	0	0	0	3.38	0	0	0	0	0	4.56	3.68	0	6.64	0	0	0	0	0	0	0	0	0	2.94	0	0	0
PWY-3661	glycine betaine degradation	6453.50	0	9096.09	0	5086.40	0	0	7895.79	5706.47	0	3927.89	2853.32	0	0	0	0	0	0	0	6005.37	0	0	0	0	0	6751.80	0	7967.65	0	0	0	7368.22	0	0	0	0	6291.62	0	0	0	0	5906.23	6653.47	0	0	0	0	0
PWY-5921	L-glutamine biosynthesis II (tRNA-dependent)	505.47	1194.58	617.62	441.57	505.08	593.67	558.56	802.11	599.08	588.01	412.37	407.17	512.39	528.50	344.33	683.21	206.04	772.89	1138.12	723.10	1106.78	728.09	725.22	734.44	761.14	760.92	570.29	590.43	126.83	551.75	739.17	848.81	567.78	789.08	832.83	398.23	602.58	630.26	615.82	277.46	397.45	655.99	777.60	423.51	788.96	360.05	670.13	696.12
PWY-6529	chlorate reduction	30.24	0	17.66	25.33	17.83	42.82	16.64	32.55	18.01	7.03	46.13	37.95	67.59	10.64	2.98	16.85	28.99	0	0	0	10.30	39.29	0	1.17	13.33	35.96	0	15.45	0	17.01	50.51	32.95	54.46	0	0	0	8.52	48.79	40.75	11.24	15.64	44.05	63.05	0	41.00	0	0	50.52
PWY-5508	adenosylcobalamin biosynthesis from cobyrinate <i>a,c</i>-diamide II	479.87	412.89	507.71	0	0	622.62	553.95	748.32	439.22	244.54	452.56	451.37	863.46	249.34	358.89	480.83	250.83	343.43	110.53	246.44	0	531.99	315.74	563.14	383.59	433.12	492.75	596.78	181.09	478.73	361.62	466.79	465.35	387.95	154.68	354.42	437.94	587.00	303.38	0	321.45	584.29	634.32	509.51	675.20	322.56	545.14	552.64
PWY-6731	starch degradation III	0	945.87	0	0	0	0	0	0	0	687.22	0	0	176.12	0	0	0	0	0	1043.61	0	0	0	0	0	0	0	0	0	0	0	0	0	0	0	0	0	0	0	0	0	0	408.44	0	0	0	0	563.86	0
PWY-3221	dTDP-L-rhamnose biosynthesis II	0	0	0	0	0	0	0	0	0	0	0	0	0	0	0	0	0	0	0	0	0	0	0	0	0	0	0	0	0	0	0	0	0	0	0	16.68	0	0	0	24.45	0	0	0	0	0	0	0	0
PCEDEG-PWY	tetrachloroethene degradation	0	0	0	0	0	0	0	0	0	0	0	0	0	0	3.82	0	0	0	0	0	0	0	0	6.92	0	0	0	0	0	0	0	0	0	0	0	0	0	0	0	0	0	0	0	0	0	0	0	0
PWY-6695	oxalate degradation II	145.94	39.23	91.66	35.84	55.35	143.21	95.69	131.59	149.53	46.43	11.94	32.94	66.86	80.62	2.70	199.67	14.27	51.18	136.71	30.74	63.80	198.75	71.92	192.19	88.03	126.07	66.24	88.41	0	72.11	114.66	141.72	165.09	91.02	19.52	106.15	60.32	100.27	88.35	18.15	56.57	135.02	90.05	97.63	106.55	79.08	71.60	120.67
PYRIDOXSYN-PWY	pyridoxal 5-phosphate biosynthesis I	711.47	2596.99	1570.65	1296.82	1754.82	1198.58	1539.62	1450.39	761.76	1307.54	888.19	764.71	860.86	946.47	956.36	1152.13	454.09	757.19	1567.22	1233.13	1874.05	1519.66	1024.44	1071.50	1278.05	1482.58	1047.49	1659.20	512.67	1250.31	1322.93	1428.52	1134.04	888.87	1772.46	748.49	1108.64	1461.36	1146.36	413.81	912.76	1270.99	951.32	640.95	1387.36	633.17	1193.17	1670.60
PWY-7013	L-1,2-propanediol degradation	0	0	0	0	0	0	0	0	0	0	0	0	0	0	0	0	0	0	0	0	0	0	0	0	0	0	0	0	0	0	0	0	0	0	0	0	0	0	0	0	0	0	0	0	0	0	0	0
PWY-6642	(<i>R</i>)-cysteate degradation	0	0	0	0	0	0	0	0	0	0	0	0	0	0	0	0	0	0	0	0	0	0	0	0	0	0	0	0	302.58	0	0	0	0	0	0	0	0	0	0	496.88	0	0	0	0	0	0	0	0
PWY-5891	menaquinol-11 biosynthesis	150.93	81.89	157.59	69.91	67.76	51.81	123.33	113.18	41.59	60.38	67.75	43.40	92.08	42.78	11.93	43.70	53.62	46.53	47.87	47.32	75.65	134.88	51.33	30.92	117.15	162.60	67.57	99.10	29.36	77.54	104.85	57.23	69.82	53.65	35.96	205.90	105.68	86.68	100.87	50.87	55.84	77.17	109.92	90.74	90.59	50.71	32.99	111.57
PWY-5135	xanthohumol biosynthesis	24.51	0	0	0	0	68.69	3.74	12.22	65.61	1.27	0	0	6.95	1.88	0	23.75	1.11	0	0	16.78	0	18.12	25.91	31.77	5.64	74.24	29.86	13.05	0	60.55	0	66.49	32.54	51.81	0	0	57.89	4.35	0	0	0	11.17	61.02	17.39	11.78	0	24.94	12.36
PWY-3722	glycine betaine biosynthesis II (Gram-positive bacteria)	1070.01	1471.29	1593.00	1685.62	1189.63	1433.16	1335.32	1503.96	1058.32	757.85	817.36	577.67	427.07	204.96	104.53	1474.67	504.70	961.84	1626.68	800.73	1096.56	1642.49	1240.52	1394.75	1068.86	1408.14	1195.18	1618.55	658.97	1329.26	1561.41	1467.41	1362.89	898.82	1302.78	865.11	1201.88	1330.71	1164.09	152.32	1150.67	1191.43	1222.48	1023.45	1227.84	607.39	714.47	1664.28
ALKANEMONOX-PWY	two-component alkanesulfonate monooxygenase	30.39	94.44	0	65.28	191.11	0	0	4.35	14.73	29.27	6.40	4.15	5.48	0	0	18.48	13.97	0	11.86	0	67.46	44.91	0	22.77	0	20.93	0	2.66	0	0	25.90	17.97	16.51	0	57.07	0	0	0	36.37	0	0	0	0	0	1.07	0	0	5.90
PWY-5805	nonaprenyl diphosphate biosynthesis I	0	10.98	0	0	0	0	0	0	0	9.29	0	0	0	0	0	0	0	0	0	0	0	0	0	0	14.41	0	0	0	0	0	0	0	0	0	0	0	0	0	0	0	0	0	0	0	0	0	0	0
P141-PWY	atrazine degradation I (aerobic)	9.04	10.25	0	0	9.72	43.11	57.78	5.93	19.41	5.42	0	20.22	27.03	47.60	20.40	74.36	6.13	39.10	11.28	34.42	16.06	5.51	0	108.74	0	14.13	53.48	0	0	42.52	31.80	6.54	20.42	0	7.45	0	9.59	63.43	40.98	0	0	12.95	0	7.39	57.92	0	0	22.76
PWY-401	glycolipid biosynthesis	0	2.77	0	0	0	0	0	0	0	15.12	0	0	0	0	11.42	0	0	0	0	0	8.29	0	0	0	0	0	0	0	0	0	0	0	0	0	0	0	0	0	0	0	0	0	0	0	0	0	0	0
PWY-6799	fatty acid biosynthesis (plant mitochondria)	0	683.15	485.90	299.30	467.79	0	0	0	0	357.88	293.65	0	0	788.90	806.49	0	0	0	381.34	0	566.30	0	0	0	0	0	0	0	130.13	0	0	0	0	0	569.42	0	0	0	0	28.77	0	0	0	0	0	0	0	0
PWY0-661	PRPP biosynthesis II	0	0	0	0	0	0	0	0	0	0	0	0	0	0	0	0	0	0	0	0	0	0	0	0	0	0	0	0	0	0	0	0	0	0	0	0	0	0	0	0	0	0	0	0	0	0	0	0
PWY-6893	thiamin diphosphate biosynthesis II (Bacillus)	267.07	1005.15	677.41	668.59	775.67	457.48	727.03	785.87	302.52	760.15	524.95	574.63	655.63	557.23	328.33	604.39	368.65	456.19	847.08	753.18	785.39	943.40	769.38	682.21	871.94	729.13	478.58	835.82	193.88	719.10	923.88	833.52	739.54	515.76	1409.62	219.47	669.46	946.89	751.13	0	491.92	556.22	640.40	658.84	732.87	116.80	660.30	1159.82
PWY-6967	methylamine degradation I	0	0	0	0	0	0	0	0	0	4.69	1.71	0	0	0	0	0	0.26	0	0	0	0	0	0	0	0	0	0	0	0	0	0	0	0	0	0	0	0	0	0	0	0	0	0	0	0	0	0	0
PWY-5382	hydrogen oxidation II (aerobic, NAD)	270.37	5.32	692.66	584.16	318.81	196.28	575.34	414.35	259.48	4.09	46.54	74.99	172.14	309.31	263.15	391.19	34.96	367.74	0	419.71	0	543.46	357.90	483.15	565.67	488.65	403.01	575.42	272.60	491.81	604.57	686.80	476.18	433.12	11.38	336.17	464.60	408.93	305.72	332.23	381.09	321.85	404.99	273.31	542.16	220.50	572.51	693.95
PWY-5928	(4<i>R</i>)-carvone biosynthesis	0	0	0	0	0	0	0	0	0	0	0	0	0	0	0	0	0	0	0	0	0	0	0	0	0	1.48	0	0	0	0	0	0	0	0	0	0	0	0	0	0	0	0	0	0	0	0	0	0
PWY-6609	adenine and adenosine salvage III	425.86	556.71	971.44	1373.53	1350.98	579.44	571.08	692.85	390.87	302.38	484.37	415.53	575.99	575.85	438.96	505.44	212.10	310.56	113.37	496.77	240.73	724.33	624.41	587.94	618.06	761.21	588.87	784.77	414.27	747.71	639.29	709.01	628.92	389.93	351.32	369.22	580.65	647.06	658.59	0	547.07	489.78	611.69	573.21	650.55	272.96	466.63	914.84
PWY-5750	itaconate biosynthesis	406.76	1034.16	519.36	454.07	657.34	464.47	792.62	505.74	375.15	566.71	482.52	472.98	330.15	463.33	153.94	442.28	437.20	559.31	1346.70	731.30	1148.97	687.97	605.91	532.62	543.39	473.00	776.53	703.07	0	599.21	491.18	682.90	638.73	451.24	1394.11	0	460.60	483.31	599.89	0	476.77	580.62	566.28	461.95	557.38	0	534.62	734.25
PWY-5704	urea degradation II	261.86	94.65	277.41	244.60	139.93	218.77	404.41	383.23	247.68	134.79	552.11	493.24	327.65	114.22	117.53	245.34	175.15	181.92	0	330.45	16.78	386.43	357.00	369.48	271.30	233.28	291.78	299.27	112.59	261.13	188.50	205.26	401.09	178.06	0	138.02	205.64	289.28	333.26	68.76	153.22	359.34	293.33	133.17	292.50	154.43	258.54	364.84
PWY-3121	linamarin degradation	126.31	140.89	121.35	98.47	258.50	146.50	103.07	142.25	146.93	29.82	67.47	85.48	55.39	79.25	105.43	200.15	44.64	88.67	76.47	143.06	166.75	161.80	33.90	143.43	116.42	195.32	51.93	121.41	27.62	76.57	98.44	124.58	152.17	90.23	182.95	70.02	217.40	124.96	83.11	24.37	115.03	114.48	121.39	136.95	76.16	33.67	218.03	143.90
PWY-4981	proline biosynthesis II (from arginine)	463.04	1324.26	968.86	811.52	808.23	851.81	1307.58	991.44	673.78	878.43	564.99	613.29	595.89	664.61	620.78	932.40	365.50	942.05	1208.34	852.13	1105.31	1208.28	877.22	817.72	1229.98	927.00	848.50	1057.20	116.11	854.62	1298.32	1080.08	837.35	752.56	1587.34	534.38	1032.21	1137.48	1054.32	283.90	699.18	861.75	1001.04	747.70	1046.41	352.90	886.88	1399.64
TRNA-CHARGING-PWY	tRNA charging	6249.92	14998.32	9794.47	10790.52	10624.39	9646.40	11044.23	10933.75	6877.73	10332.40	7195.59	6161.58	5743.84	6505.17	5824.95	10510.03	5114.57	9758.62	14784.13	10147.82	14832.07	11677.66	10830.54	9888.45	12427.11	10695.11	9436.41	12179.68	3571.40	9775.94	12475.44	13243.15	9911.31	8477.08	17110.76	7248.46	10425.70	11101.61	11177.00	2759.92	7694.01	8921.12	10216.70	8436.12	10261.15	4619.67	9476.01	13705.98
PWY-6125	guanosine nucleotides <i>de novo</i> biosynthesis	3937.94	11771.46	5420.47	4852.61	4285.85	5251.97	6052.18	5200.57	3830.00	4798.25	3638.83	3602.85	2609.75	2241.60	1735.04	5165.44	2719.12	4821.29	11175.59	4778.41	8551.54	6489.72	4860.04	4627.69	6259.78	4988.54	4103.10	5851.21	2011.91	4857.53	6038.39	5746.06	5021.85	3973.95	9402.89	2875.70	4762.41	5465.68	5262.56	1312.29	3759.27	4382.08	5031.27	3827.65	4916.73	1976.52	3448.10	6529.67
CARNMET-PWY	carnitine degradation I	199.43	87.23	228.35	202.17	200.20	220.15	125.86	310.03	197.75	85.01	127.84	109.16	143.60	97.64	52.70	228.53	83.25	152.64	43.68	94.57	93.94	286.04	51.49	260.89	186.76	183.86	107.02	235.32	96.38	229.58	201.02	203.51	243.05	171.87	57.63	119.05	140.58	154.28	225.02	36.31	146.32	170.73	220.65	171.16	244.85	110.16	68.72	236.24
GLUT-REDOX-PWY	glutathione redox reactions II	72.67	107.82	41.53	31.32	37.87	37.81	4.06	44.99	54.64	61.13	105.26	59.99	109.46	689.32	307.53	36.79	36.92	29.44	70.95	22.99	88.20	37.30	0	64.51	0	33.16	33.47	25.47	70.00	25.45	14.63	74.50	49.56	0	60.18	0	13.77	48.82	17.87	15.13	8.67	81.37	50.39	15.43	40.22	0	134.84	45.30
PWY-5207	coenzyme B/coenzyme M regeneration	148.77	0	372.86	247.05	88.34	232.35	235.99	333.44	204.90	0	99.03	126.59	281.89	471.31	496.90	220.83	47.11	137.77	0	135.47	0	145.30	164.37	251.34	193.74	320.75	157.94	526.61	149.22	258.13	151.85	263.66	156.90	132.46	0	345.86	136.61	134.17	123.69	112.64	109.06	216.24	304.43	280.15	183.97	235.62	169.57	211.32
PWY-1081	homogalacturonan degradation	0	0	0	0	0	0	0	0	0	0	0	0	0	1.66	14.82	0	0	0	0	0	5.11	0	0	27.31	0	6.12	0	0	0	0	0	11.21	21.93	0	0	0	0	0	0	0	0	3.70	0	0	0	0	0	0
PWY-6675	sulfur oxidation IV (intracellular sulfur)	108.44	98.27	118.47	286.04	166.18	135.99	36.90	183.81	100.14	113.95	227.49	657.69	939.76	1529.01	1157.43	116.31	99.04	55.63	49.71	54.39	55.34	102.77	0	195.69	55.93	186.51	22.21	73.19	133.67	205.64	67.28	131.53	127.61	81.99	37.41	50.90	72.24	60.63	60.59	35.36	78.18	236.07	179.51	63.45	159.36	0	116.73	177.09
PWY-5826	hypoglycin biosynthesis	567.33	818.93	338.61	425.81	309.16	291.17	409.49	410.84	366.14	357.44	226.28	157.40	214.17	115.17	95.56	498.46	125.42	288.72	663.15	294.96	612.23	472.84	295.52	440.42	244.17	431.00	288.29	307.31	204.11	297.01	334.09	460.25	522.56	324.70	787.68	263.79	402.32	433.04	352.23	210.03	282.93	352.22	408.10	229.49	439.12	205.50	301.58	530.02
PWY-5280	lysine degradation IV	0	0	0	0	0	0	0	0	0	0	0	0	0	0	0	0	0	0	0	0	0	0	0	0	0	0	0	0	41.07	0	0	0	0	0	0	0	0	0	0	0	0	0	0	0	0	0	0	0
TRYPDEG-PWY	tryptophan degradation II (via pyruvate)	0	0	0	0	0	0	0	0	0	0	0	0	0	0	1.64	0	0	0	0	0	0	0	0	0	0	0	0	0	0	0	0	0	0	0	0	0	0	0	0	0	0	0	0	0	0	0	0	0
PWY-6	GDP-L-fucose biosynthesis II (from L-fucose)	0	0	8.49	0	0	0	0	15.12	7.87	0	0	0	0	0	0	0	0.45	0	0	0	0	0	0	4.09	0	0	0	0	0	0	0	0	0	0	0	0	0	0	0	0	0	0	0	0	0	0	0	0
ETHYL-PWY	ethylene biosynthesis I (plants)	0	0	0	0	0	32.33	0	0	0	0	0	0	0	0	0	161.03	0	0	0	0	0	42.89	0	65.21	0	157.92	0	0	0	0	0	71.33	118.92	0	0	0	0	0	0	0	0	149.99	0	0	0	0	0	0
ARG-PRO-PWY	arginine degradation VI (arginase 2 pathway)	471.63	975.96	726.36	831.64	1046.89	608.00	898.15	666.80	512.35	585.78	317.22	425.57	537.82	584.42	604.97	611.97	206.16	548.76	785.10	636.89	826.16	872.27	634.71	685.79	915.93	598.82	659.63	748.87	165.76	750.91	829.40	773.50	646.16	567.45	967.26	423.82	751.28	752.05	644.84	284.22	470.97	610.35	714.86	575.62	708.63	363.61	725.52	967.38
PWY-6133	(S)-reticuline biosynthesis II	0	46.45	0	0	0	0	0	0	0	0	27.70	0	0	7.98	0	0	0	28.72	4.93	0	0	0	0	0	0	0	0	0	0	0	0	0	0	0	50.67	78.43	0	0	0	0	0	0	0	0	0	0	0	0
PWY-6861	the visual cycle I (vertebrates)	0	0	0	0	0	0	0	0	0	0	0	1.31	0	0	0	0	0	0	0	0	0	0	0	0	0	0	0	0	0	0	0	0	0	0	0	0	0	0	0	0	0	0	0	0	0	0	0	0
CITRULLINE-DEG-PWY	citrulline degradation	181.74	540.37	336.22	142.90	117.12	304.59	437.36	407.97	209.61	366.19	332.71	269.80	138.09	107.78	13.69	408.30	178.72	414.90	510.24	279.93	449.67	388.88	331.39	263.66	385.36	395.69	296.12	363.43	40.86	248.89	546.28	368.93	326.23	221.02	772.90	150.00	393.81	504.08	511.80	30.65	308.90	312.74	362.77	210.34	401.73	37.83	315.57	547.65
PWY-5209	methyl-coenzyme M oxidation to CO<sub>2</sub>	30.37	50.05	80.56	24.63	0	26.19	69.03	37.67	20.85	0	65.54	130.36	127.12	0	50.43	26.68	24.62	0	81.43	26.67	91.18	69.44	0	48.86	52.97	32.82	0	58.82	0	0	48.38	70.04	63.69	0	97.39	0	0	53.35	48.05	0	29.28	38.70	74.38	0	97.64	0	0	60.15
PWY0-1298	pyrimidine deoxyribonucleosides degradation	2254.42	3701.60	2894.71	3529.73	2750.32	2418.94	2582.37	2578.32	1829.34	1851.46	1794.70	1383.02	1391.92	1593.24	808.37	2582.98	1102.71	2284.24	3448.06	1618.03	2969.63	2803.44	1917.48	2312.04	2630.53	2630.03	2160.55	2766.52	1457.60	2653.75	2386.57	2760.09	2340.18	1758.99	2878.17	0	1919.70	2381.97	2153.72	783.39	1610.68	2117.72	2221.24	1835.39	2715.19	1615.80	1949.03	2659.77
PWY-6057	dimethyl sulfide degradation III (oxidation)	5.54	0	13.25	10.12	2.74	3.62	4.41	0	0	0	8.76	1.93	3.67	2.59	9.70	0	1.03	0	0	0	0	4.49	11.59	0	5.69	1.45	11.05	12.60	0	3.73	3.30	0	0	0	0	0	4.32	2.43	5.00	0	5.18	7.59	20.27	22.03	1.71	0	8.31	2.02
ARGDEG-IV-PWY	arginine degradation VIII (arginine oxidase pathway)	0	0	0	0	26.22	0	0	96.70	0	0	0	0	0	0	0	0	0	0	0	0	0	0	0	132.84	0	138.94	0	0	0	108.48	0	122.05	137.12	0	0	0	0	0	0	0	0	0	0	0	0	0	0	0
PWY-6945	cholesterol degradation to androstenedione I (cholesterol oxidase)	4217.32	0	6315.79	5048.08	4230.87	5303.96	5206.44	5556.44	4355.09	0	3008.56	2095.04	2001.53	1545.28	1135.54	5265.73	2460.65	3528.97	0	3865.37	0	6045.11	4429.90	4106.25	4662.33	5662.05	4126.66	5678.98	0	5232.17	5432.69	5746.23	4071.43	3878.23	0	3981.46	4804.35	4636.15	4185.52	962.18	3583.76	4529.63	5120.03	3272.42	4519.39	2427.97	3823.98	5462.50
PWY-3861	mannitol degradation II	0	749.11	0	0	377.20	312.09	0	0	0	535.53	313.98	0	148.60	93.16	81.73	0	304.26	0	910.60	0	736.25	0	0	0	0	571.55	0	0	0	0	0	790.78	0	0	868.18	0	0	0	0	54.60	0	0	0	165.03	0	0	0	0
PWY-5835	geranyl acetate biosynthesis	0	0	0	0	0	0	0	0	0	0	0	0	0	0	3.50	0	0	0	0	0	0	0	0	0	0	0	0	0	0	0	0	0	0	0	0	0	0	0	0	0	0	0	0	0	0	0	0	0
PWY0-1477	ethanolamine utilization	0	0	0	0	0	0	0	0	0	0	0	3.19	0	3.14	27.09	0	0	0	0	0	0	0	0	0	0	0	0	0	0	0	0	0	0	0	0	0	9.72	5.27	0	0	13.42	0	0	0	0	0	0	0
PWY-6791	xyloglucan degradation I (endoglucanase)	38.46	105.23	113.70	317.67	244.43	99.35	68.60	44.12	106.90	104.93	47.65	17.28	35.89	15.09	91.31	89.63	33.08	53.45	84.10	91.77	139.16	53.81	96.07	70.05	84.34	118.35	176.97	110.61	51.27	136.80	70.25	52.20	53.50	119.10	98.47	25.08	139.35	128.46	54.11	0	66.50	80.26	92.10	69.24	63.91	58.40	238.93	92.05
3-HYDROXYPHENYLACETATE-DEGRADATION-PWY	4-hydroxyphenylacetate degradation	373.20	0	276.25	234.46	194.75	267.23	212.55	279.42	278.01	185.44	188.40	155.72	143.15	79.85	0	265.87	110.77	0	334.16	245.42	0	255.89	399.45	447.61	264.08	207.40	326.50	323.67	0	306.87	151.15	369.17	537.30	373.85	0	0	261.67	206.96	226.46	0	154.00	286.42	123.49	268.35	239.85	0	334.22	274.19
PWY-5740	GDP-L-colitose biosynthesis	0	0	17.80	8.17	0	0	0	0	61.94	0	0	0	0	0	0	0	0	0	0	0	0	0	0	0	0	0	0	0	32.83	0	0	0	0	0	0	0	0	0	0	0	0	0	0	0	0	0	0	0
PWY0-541	cyclopropane fatty acid (CFA) biosynthesis	259.40	1237.92	567.40	54.19	177.68	540.42	590.50	633.23	351.69	831.52	573.42	313.27	175.72	72.78	11.30	592.96	342.48	877.35	1366.25	649.86	1166.39	654.08	543.62	523.72	836.07	585.84	664.54	814.55	0	557.03	807.43	796.91	663.29	702.59	1339.14	375.91	787.66	820.78	579.97	109.94	594.89	637.35	635.57	385.60	729.34	231.20	584.00	978.49
PWY-5985	trehalose biosynthesis VII	0	9.23	0	0	5.94	0	0	0	0	0	0	0	0	1.57	1.67	0	0	0	0	0	0	0	0	0	0	0	0	0	0	0	0	0	0	0	0	0	0	0	0	0	0	0	0	0	0	0	0	0
PWY-5883	ephedrine biosynthesis	0	0	0	0	0	0	0	0	0	0	0	0	0	0	0	0	0	0	0	0	0	0	0	0	7.20	0	0	0	0	0	0	0	0	0	0	0	0	0	0	0	6.19	0	0	0	0	0	0	0
PWY-6523	intra-aerobic nitrite reduction	106.16	10.81	72.50	517.25	299.89	47.56	3.79	42.62	62.40	10.89	172.87	384.13	947.11	968.13	1076.57	22.05	33.07	62.80	0	27.32	7.85	49.26	27.25	15.23	5.92	115.82	56.23	48.55	0	105.11	36.67	34.49	0	39.09	0	0	14.43	56.46	33.92	0	46.42	131.59	182.86	48.76	62.23	0	68.81	85.75
PWY-5366	palmitoleate biosynthesis II	15.29	11.28	9.20	0	0	0	1.34	0	0	16.89	4.41	8.88	6.04	0	0	0	7.18	0	13.11	0	12.74	4.30	0	3.34	0	0	0	0	0	0	0	0	0	0	0	0	0	0	0	0	2.85	5.23	0	0	0	0	0	7.02
CYSTSYN-PWY	cysteine biosynthesis I	386.18	925.77	588.25	570.85	624.92	741.80	745.25	692.13	469.52	500.97	411.81	384.08	383.07	562.92	244.37	752.33	308.64	811.03	832.22	679.44	637.66	646.32	575.93	652.48	502.52	713.77	478.77	682.58	251.01	544.81	750.17	730.47	708.86	471.37	1020.44	221.45	656.90	803.52	568.98	184.27	298.39	490.93	623.46	604.40	619.81	194.07	472.28	836.59
PWY-5168	ferulate and sinapate biosynthesis	74.13	279.71	84.78	85.27	71.73	34.10	39.73	43.89	57.61	77.21	43.30	34.36	32.37	3.05	2.14	78.87	11.13	36.44	324.56	31.15	193.91	41.78	53.74	44.23	21.93	40.94	77.89	44.39	0	32.90	26.74	64.23	46.95	16.80	187.54	8.75	59.22	77.60	84.03	96.58	63.42	65.14	63.78	65.22	22.46	11.09	119.19	66.61
PWY-5120	geranylgeranyldiphosphate biosynthesis	49.82	212.70	82.20	5.12	50.94	46.94	50.29	57.71	123.64	146.38	63.76	50.28	17.80	8.30	0	96.39	69.02	244.29	252.15	114.99	206.40	177.80	197.26	158.65	51.14	145.99	176.44	169.74	0	30.52	99.05	190.45	140.15	107.13	334.21	232.08	225.87	137.24	133.10	0	72.25	84.87	180.12	60.09	109.32	0	104.91	238.38
PWY-6989	(-)-camphor degradation	0	0	0	0	0	0	0	2.58	0	0	0	0	0	0	0	0	0	0	0	0	0	0	0	9.57	0	0	0	0	0	0	0	2.32	0	0	0	0	0	5.99	0	0	0	0	0	0	0	0	0	0
PWY-7031	undecaprenyl diphosphate-linked heptasaccharide biosynthesis	0	0	0	0	0	0	0	0	0	0	0	0	0	0	0	0	0	0	0	0	0	0	0	0	0	0	0	0	0	0	0	0	0	0	0	0	0	0	0	0	0	0	0	0	0	0	0	0
P282-PWY	nitrite oxidation	210.93	0	21.35	0	10.90	23.97	10.57	102.23	41.38	30.60	114.84	79.26	39.77	28.22	9.34	40.97	36.09	0	0	0	0	95.49	0	23.98	0	40.56	0	49.76	0	32.32	95.47	38.49	45.12	0	0	0	0	69.06	74.14	0	30.96	58.69	49.52	0	61.22	0	0	77.33
PWY-6153	autoinducer AI-2 biosynthesis I	0	0	0	0	0	0	0	0	0	0	0	0	0	8.33	14.38	0	0	0	0	0	0	0	0	0	0	0	0	0	0	0	0	0	0	0	0	0	0	0	0	0	0	0	0	0	0	0	0	0
PPGPPMET-PWY	ppGpp biosynthesis	333.57	923.82	639.82	717.19	563.43	677.35	506.31	791.22	338.12	649.28	482.23	519.32	644.74	702.32	542.27	899.62	430.25	515.77	734.71	692.28	669.68	776.52	626.05	646.99	747.06	789.70	679.39	631.79	280.29	614.45	715.83	737.40	720.88	686.93	785.51	674.57	582.41	634.87	749.68	332.91	509.81	571.69	695.30	530.86	768.11	340.63	574.93	869.79
PYRUVOX-PWY	pyruvate oxidation pathway	321.70	539.30	658.32	585.28	278.09	627.50	731.32	535.14	514.44	364.85	399.63	232.61	155.49	264.76	257.43	458.12	210.74	584.93	377.30	562.36	401.07	536.10	551.94	376.66	532.37	467.83	483.15	603.28	172.96	363.99	609.57	586.16	278.76	184.03	549.04	620.86	571.03	519.32	734.59	130.36	455.11	444.21	615.29	538.27	506.50	221.36	504.54	753.91
ILEUSYN-PWY	isoleucine biosynthesis I (from threonine)	1573.17	2790.79	1762.01	1587.00	1659.60	1655.76	1663.31	1950.66	1268.94	1862.79	1398.72	1128.53	1067.20	995.84	480.24	1884.73	889.00	1320.46	3046.16	1501.35	2773.23	1823.21	1609.82	1522.45	1842.35	1987.34	1443.39	1693.75	333.66	1319.64	1955.42	1991.69	1569.23	1416.40	2961.51	819.36	1610.88	1777.39	1531.93	374.01	1236.31	1805.89	1684.75	1197.06	1730.02	557.78	1374.87	2438.26
PWY0-1313	acetate conversion to acetyl-CoA	108.25	245.29	135.69	144.69	99.81	142.36	166.51	146.71	116.85	280.14	158.71	122.12	140.79	54.80	157.89	295.36	139.98	217.20	435.22	187.00	177.52	179.91	191.70	107.72	299.95	206.32	281.94	188.05	27.42	230.83	175.39	262.03	262.67	318.45	352.46	101.96	150.22	146.87	281.91	159.29	186.18	194.86	148.70	147.60	178.51	101.88	199.78	228.73
PWY-6536	4-aminobutyrate degradation III	191.52	302.94	348.46	162.97	158.02	302.11	245.27	182.83	304.61	132.20	70.48	93.60	106.08	105.61	141.29	327.42	39.85	257.15	252.66	187.32	168.29	292.78	182.84	313.81	274.85	333.68	143.29	258.97	141.44	179.20	307.78	264.10	201.54	136.54	174.19	330.33	395.76	317.39	222.03	64.25	128.96	246.04	290.35	148.32	204.92	132.71	196.67	313.89
GLUTAMATE-SYN2-PWY	glutamate biosynthesis II	129.31	237.58	134.68	152.41	204.88	41.57	30.42	149.09	103.23	163.13	147.50	89.82	67.30	44.05	28.91	113.50	73.16	30.60	52.11	111.58	9.92	90.72	132.57	140.88	55.53	86.78	67.20	36.07	0	37.45	96.95	94.69	155.56	60.50	28.69	66.20	83.47	151.92	104.88	77.34	52.92	95.94	80.79	51.35	67.97	176.58	86.90	144.46
PWY-7011	2-isopropylphenol degradation	0	2.62	0	0	0	0	0	0	0	2.30	3.75	2.25	0	0	0	0	0.39	0	0	0	0	0	0	0	0	0	0	0	0	0	0	0	0	0	0	0	0	0	0	0	0	0	0	0	0	0	0	0
CATECHOL-ORTHO-CLEAVAGE-PWY	catechol degradation to beta-ketoadipate	200.16	74.31	175.21	484.96	300.42	96.85	129.31	277.08	223.35	90.06	43.01	31.77	17.33	71.84	23.42	144.81	26.78	113.42	0	0	76.48	123.90	81.47	121.46	0	151.98	0	170.12	0	112.07	96.87	149.74	66.28	95.38	0	0	114.24	141.97	138.99	0	103.26	157.82	127.51	123.99	135.56	112.35	123.75	132.49
PWY-5436	threonine degradation IV	2048.06	4038.95	2577.21	3053.14	2458.30	2142.98	2405.48	2307.10	1681.84	2096.85	1845.68	1382.23	1380.19	1466.03	733.13	2389.51	1046.90	2237.63	3963.67	1456.57	3317.82	2623.56	1668.40	2068.75	2264.61	2391.32	1791.87	2488.68	1309.19	2415.12	2227.47	2421.72	2145.35	0	3332.79	1688.62	1703.62	2183.28	2003.47	720.96	1408.98	1952.01	2063.00	1706.50	2471.88	1426.10	1694.38	2528.77
PWY-3602	carnitine degradation II	8.32	0	23.97	0	0	0	0	0	0	37.03	2.16	0	0	0	0	9.04	1.69	9.13	0	0	0	17.71	0	0	32.98	0	0	7.15	0	7.52	8.30	4.50	4.22	0	0	0	0	17.34	13.43	0	4.24	13.10	17.93	0	3.67	0	0	4.01
PARATHION-DEGRADATION-PWY	parathion degradation	4.24	61.86	5.64	0	13.57	21.14	12.10	105.71	7.62	18.18	15.01	0	20.72	15.44	10.13	19.18	11.59	0	10.86	0	2.88	16.34	15.60	12.56	6.73	29.75	15.89	3.75	0	15.43	15.32	27.62	26.34	12.49	27.64	36.52	7.28	9.95	8.23	0	7.68	14.38	24.31	0	5.51	0	9.83	14.68
PWY-5996	oleate biosynthesis II (animals)	256.39	1319.46	347.93	775.35	1000.95	246.95	224.64	269.44	286.88	412.04	346.51	396.23	297.87	114.81	69.95	258.48	176.10	175.59	856.41	206.92	777.89	291.08	207.21	314.02	186.57	311.68	173.43	337.28	109.54	322.96	260.66	327.86	281.26	200.08	757.44	159.20	264.97	277.31	315.66	84.82	291.19	382.97	271.25	237.56	261.60	106.07	177.62	351.13
PWY-5054	sorbitol biosynthesis I	0	0	0	0	0	0	0	0	0	0	0	0	0	541.93	0	0	0	0	0	0	0	0	0	0	0	0	0	0	0	0	0	0	0	0	0	0	0	0	0	0	0	0	0	0	0	0	0	0
MENAQUINONESYN-PWY	menaquinol-8 biosynthesis	179.82	139.75	184.69	92.27	105.93	88.96	139.13	173.32	80.77	102.50	134.40	208.26	610.07	707.06	374.70	93.08	101.01	72.66	114.71	67.01	196.74	189.26	51.33	88.43	131.60	230.58	80.46	141.15	14.37	97.58	161.35	101.70	119.54	80.62	100.10	152.76	134.00	150.04	118.82	27.69	106.94	138.99	175.08	121.15	130.41	56.65	85.66	178.19
PWY-6389	(<i>S</i>)-acetoin biosynthesis	0	946.84	0	0	0	0	0	0	0	0	0	0	0	0	0	0	0	0	1098.29	0	0	0	0	0	0	0	0	0	0	0	0	0	0	0	0	0	0	0	0	0	0	0	0	0	0	0	0	0
PWY-7118	chitin degradation to ethanol	2641.09	4042.96	3553.32	3433.64	3026.39	2642.35	3249.17	3268.34	2442.33	2377.95	1799.39	1236.48	1369.83	1121.70	692.37	2896.04	1059.24	2312.29	4003.76	2501.76	3100.20	3595.74	2567.54	3200.21	3191.85	2978.36	2297.75	3423.51	906.01	2871.64	3038.04	3324.50	3205.52	2865.60	4280.71	1308.33	2451.05	3444.11	2656.41	572.31	2148.82	2370.17	2580.56	1830.29	2838.27	1133.31	2553.71	3687.40
DENITRIFICATION-PWY	nitrate reduction I (denitrification)	206.38	0	187.70	749.48	481.99	71.06	0	95.14	80.09	80.68	574.46	1380.89	2734.23	3593.16	3016.42	0	98.85	144.06	0	0	0	162.09	0	132.19	0	279.69	0	161.85	76.58	265.28	125.13	110.96	0	0	0	0	0	136.25	0	0	91.16	426.45	488.63	0	140.02	0	0	229.17
PWY-6714	L-rhamnose degradation III	21.41	42.16	41.12	44.91	29.31	0	0	36.20	31.48	35.39	0	56.97	73.19	22.08	1.91	0	29.32	45.05	103.99	28.24	69.96	0	49.78	0	0	0	30.62	40.47	13.19	34.40	0	47.86	61.25	20.43	114.25	0	21.69	0	0	12.49	24.32	62.16	25.33	28.26	0	38.27	36.21	46.02
PWY-5250	methanogenesis from trimethylamine	834.71	303.51	988.00	1604.64	1049.32	675.72	716.52	644.58	617.96	225.23	304.87	310.47	287.34	302.82	413.63	867.81	225.62	386.11	36.45	359.39	99.11	910.46	522.80	759.70	489.93	806.81	543.47	835.82	899.08	939.95	720.18	556.18	825.06	404.30	136.79	430.32	442.23	636.96	593.31	368.77	513.56	545.23	710.44	527.41	867.17	455.53	471.49	911.54
P162-PWY	glutamate degradation V (via hydroxyglutarate)	162.14	237.49	206.64	604.89	285.78	133.26	151.88	286.72	166.28	187.05	276.29	515.81	504.88	425.58	226.92	205.84	267.09	131.05	81.59	147.80	142.90	165.95	253.37	239.99	0	394.34	216.08	376.77	543.49	270.69	113.64	220.30	254.31	142.29	147.86	0	247.38	152.38	207.62	255.82	0	243.66	422.72	200.20	175.74	0	399.69	199.33
PWYG-321	mycolate biosynthesis	1013.68	2345.19	1591.35	1213.39	1732.68	1006.75	1175.04	1588.46	1213.11	1065.45	1112.93	953.87	953.65	1108.82	716.75	1386.11	756.10	864.27	2379.78	1121.88	2118.38	1594.00	1178.38	1448.62	1072.15	1472.78	1292.98	1209.14	436.33	1438.87	1523.61	1338.01	1489.55	1246.19	2143.23	463.48	1110.40	1202.37	1239.58	257.88	1026.74	1291.30	1050.60	1091.36	1307.98	627.87	1135.12	1489.37
PWY-5943	beta-carotene biosynthesis	0	0	1.66	0	0	0	0	0	0	5.92	0	7.10	5.31	0	0	0	8.14	0	17.04	0	37.42	0	0	0	0	0	0	0	0	0	0	0	0	0	28.78	0	0	0	0	0	0	0	0	0	0	0	0	0
PWY-5533	acetone degradation II (to acetoacetate)	0	0	2.93	0	0	0	0	0	3.14	6.17	0	0	0	0	4.26	0	1.00	0	0	0	0	0	0	0	0	0	0	0	0	0	0	0	7.02	0	0	0	0	0	0	0	0	0	0	0	0	0	0	0
PWY-6423	hemoglobin degradation	10.17	0	10.86	0	0	3.37	2.73	2.15	6.65	17.58	1.40	0	5.59	1.21	6.04	3.61	0.57	3.63	20.83	0	21.04	6.82	0	8.91	0	5.60	0	4.43	0	0	6.77	8.44	13.03	0	25.73	7.12	8.77	3.35	8.45	0	1.33	0	0	3.28	0	0	0	7.68
P101-PWY	ectoine biosynthesis	0	0	0	0	0	0	0	0	0	0	0	0	0	0	0	0	0	0	0	0	0	0	0	0	0	0	0	0	0	0	0	0	0	0	0	0	0	0	0	0	0	286.19	0	0	369.56	0	0	0
PWY-6748	nitrate reduction VII (denitrification)	206.38	0	187.70	749.48	481.99	71.06	0	95.14	80.09	80.68	574.46	1380.89	2734.23	3593.16	3003.50	0	98.85	144.06	0	0	0	162.09	0	132.19	0	279.69	0	161.85	76.58	265.28	125.13	110.96	0	0	0	0	0	136.25	0	0	91.16	426.45	488.63	0	140.02	0	0	229.17
PWY0-1356	formate to dimethyl sulfoxide electron transfer	0	0	0	0	0	0	0	0	0	0	115.35	70.21	0	53.05	0	0	0	0	0	0	0	0	0	0	0	0	0	0	0	42.22	0	0	0	0	0	0	0	0	0	0	0	0	39.10	0	0	0	0	0
PWY-6690	cinnamate and 3-hydroxycinnamate degradation to 2-oxopent-4-enoate	10.24	158.74	7.59	0	6.54	0	0	2.17	0	0	0	0	0	0	0	7.79	0	0	0	0	0	9.93	0	8.92	7.72	0	0	0	0	0	0	4.61	6.86	0	14.10	0	22.04	0	7.92	0	5.23	4.34	10.31	0	13.33	0	0	14.84
PWY-7022	paromamine biosynthesis II	0	0	0	0	0	0	0	0	0	0	0	0	0	0	6.83	0	0	0	0	0	0	0	0	0	0	0	0	0	0	0	0	0	0	0	2.13	0	0	0	0	0	0	0	0	0	0	0	0	0
ALANINE-SYN2-PWY	alanine biosynthesis II	0	13.77	37.57	80.33	6.01	66.17	14.42	40.81	47.81	15.44	40.87	69.48	33.89	9.52	0	55.80	6.09	0	0	0	6.16	24.97	8.02	29.56	0	26.94	0	39.88	0	17.85	26.24	50.54	0	0	9.37	0	14.27	26.29	20.10	0	14.77	18.51	22.88	0	11.30	0	0	13.66
MANNCAT-PWY	D-mannose degradation	118.09	705.21	236.10	151.35	375.09	304.68	523.22	490.96	199.53	522.52	307.64	235.72	145.45	87.81	79.42	483.66	301.24	235.74	896.54	485.38	682.21	533.39	532.95	404.67	472.53	568.17	508.98	428.60	32.64	451.26	595.52	788.61	507.70	346.82	840.83	134.36	515.08	550.90	446.08	36.61	253.45	375.65	456.57	156.06	428.72	96.21	332.31	690.87
ASPARAGINE-DEG1-PWY	asparagine degradation I	99.80	208.52	176.00	169.30	375.74	196.64	85.84	92.47	139.37	106.35	71.08	93.69	69.63	52.76	100.49	359.05	56.95	17.04	69.40	224.40	77.58	113.68	237.16	259.19	77.54	240.84	217.71	172.76	72.64	340.64	119.82	251.43	292.39	232.74	73.85	48.33	264.01	97.59	190.44	18.99	72.09	107.21	78.80	124.64	146.49	35.84	343.18	146.22
PWY-6178	2,4,6-trichlorophenol degradation	0	11.48	0	0	0	0	0	0	0	0	0	0	0	0	0	0	0	0	12.28	0	25.13	0	0	2.67	0	0	0	4.35	0	0	0	0	0	0	25.67	0	0	0	0	0	0	0	0	0	0	0	0	0
PWY-3181	tryptophan degradation VI (via tryptamine)	0	0	0	0	0	0	0	0	0	0	0	0	0	0	0	0	0	0	0	0	0	0	0	0	0	0	0	0	0	0	0	0	0	0	0	0	0	0	0	0	0	0	0	0	0	0	0	0
PWY-6082	alginate biosynthesis II	0	0	0	0	165.51	0	0	0	0	0	0	0	0	0	0	0	0	0	0	0	0	0	0	0	0	0	0	0	0	0	0	0	0	0	0	0	0	0	0	0	0	0	0	0	0	0	0	0
PWY-2941	lysine biosynthesis II	0	0	0	0	3282.17	0	0	0	1847.76	0	0	0	0	0	0	0	0	0	0	0	0	0	0	0	0	0	0	2647.43	0	2375.54	0	0	0	0	0	0	0	0	0	0	0	0	0	0	0	0	0	0
4-HYDROXYMANDELATE-DEGRADATION-PWY	4-hydroxymandelate degradation	0	0	0	0	0	0	0	0	0	0	0	0	281.76	0	0	0	0	0	433.02	0	0	0	0	0	0	0	0	0	0	202.51	0	235.57	0	0	0	0	139.39	0	0	0	0	0	0	0	0	0	0	0
GLUTAMINEFUM-PWY	glutamine degradation II	1093.88	2820.26	1418.46	1407.58	771.86	1302.58	1401.39	1275.04	1248.31	1739.58	1190.09	1318.05	1490.64	1663.86	1612.59	1544.46	871.50	1670.41	2969.37	1075.28	2203.21	1309.55	1005.52	1162.30	1392.57	1394.43	1058.22	1424.27	424.17	950.84	1228.95	1339.45	1411.01	941.06	2955.25	973.81	1204.11	1261.76	1285.95	651.25	1092.00	1311.82	1567.34	1188.17	1729.22	834.06	1151.76	1456.92
PWY0-501	lipoate biosynthesis and incorporation I	120.20	430.03	354.68	249.89	323.25	140.89	119.71	231.73	73.07	309.60	206.52	170.98	146.24	208.47	143.00	185.23	152.67	145.54	284.11	180.14	220.08	251.33	178.40	97.95	153.25	111.52	235.45	330.19	262.84	251.82	261.32	310.67	227.86	109.38	242.06	109.18	177.90	143.06	176.13	74.20	138.43	179.83	160.23	144.66	231.33	28.07	128.26	169.91
LYSINE-DEG1-PWY	lysine degradation II	277.63	530.58	403.90	469.92	840.37	337.46	519.00	433.14	361.84	175.01	89.24	66.38	53.94	31.14	57.95	479.93	65.31	234.34	379.46	485.25	390.10	451.51	439.72	379.91	454.61	560.79	297.79	420.84	146.30	555.67	489.15	745.88	476.62	318.36	501.89	229.97	429.33	496.49	563.14	0	396.10	290.01	338.38	181.42	433.47	137.46	380.93	525.46
PWY-4203	volatile benzenoid biosynthesis I (ester formation)	0	0	0	0	0	0	0	0	0	0	0	0	0	0	3.50	0	0	0	0	0	0	0	0	0	0	0	0	0	0	0	0	0	0	0	0	0	0	0	0	0	0	0	0	0	0	0	0	0
TRESYN-PWY	trehalose biosynthesis I	0	2.61	0	6.25	1.87	3.22	0	0	9.12	29.79	0	0	12.40	1.76	6.72	0	0	0	0	0	0	0	0	12.68	0	8.54	0	0	0	2.14	0	1.91	10.98	0	0	0	0	0	0	0	0	0	0	0	0	0	0	0
PWY-6708	ubiquinol-8 biosynthesis (prokaryotic)	1002.06	2163.12	1431.66	1751.83	1390.39	1141.46	1544.99	1624.94	971.70	1326.63	918.13	1119.17	1740.49	2526.08	2188.52	1433.05	770.60	1191.38	1832.52	1213.30	1790.57	1836.92	1394.15	1316.46	1468.79	1598.90	1386.12	1567.39	809.09	1668.35	1618.02	1837.68	1497.36	1137.76	2185.14	858.94	1339.01	1493.54	1426.14	348.54	1059.92	1354.25	1363.23	995.34	1340.36	593.69	1621.88	1939.67
PWY-5766	glutamate degradation X	129.31	237.58	134.68	152.41	204.88	41.57	30.42	149.09	103.23	163.13	147.50	89.82	67.30	44.05	28.91	113.50	73.16	30.60	52.11	111.58	9.92	90.72	132.57	140.88	55.53	86.78	67.20	36.07	0	37.45	96.95	94.69	155.56	60.50	28.69	66.20	83.47	151.92	104.88	77.34	52.92	95.94	80.79	51.35	67.97	176.58	86.90	144.46
PWY-7096	triclosan resistance	0	20.02	0	44.22	1.33	0	0	0	49.10	1.46	3.77	1.25	0	0	3.41	0	0.14	58.98	13.53	28.11	3.94	0	0	0	0	61.18	0	0	0	0	0	5.44	0	0	11.44	72.44	0	0	0	49.14	0	3.90	0	56.97	0	0	44.60	3.15
PWY-6644	fluoroacetate and fluorothreonine biosynthesis	150.37	143.56	188.89	193.67	371.47	174.31	99.88	168.82	159.80	48.25	138.71	125.18	133.58	69.46	92.63	104.43	72.63	58.80	22.65	116.37	58.24	144.86	102.22	131.54	95.29	165.13	100.15	190.63	98.63	185.11	187.87	143.51	163.30	79.57	62.00	59.58	145.30	124.41	98.80	0	161.35	103.99	96.71	104.50	112.70	5.07	53.63	230.76
ANAGLYCOLYSIS-PWY	glycolysis III (glucokinase)	2149.58	4716.67	2617.62	3791.53	3621.41	2295.68	2644.93	3162.11	1699.25	2702.63	2028.57	2211.26	2771.85	3332.66	3070.26	3198.66	1512.86	2274.99	3405.48	2136.55	3643.24	3434.91	2681.66	2827.20	3355.96	3335.71	2468.53	3103.31	1215.19	3216.10	3031.27	3453.57	2920.39	2153.09	4586.55	2038.60	2697.04	3258.51	2814.28	690.63	2233.90	2712.49	2982.18	2162.19	3061.87	957.26	2518.67	3460.64
CENTBENZCOA-PWY	benzoyl-CoA degradation II (anaerobic)	0	0	0	0	0	0	0	0	0	0	71.19	177.10	292.83	252.81	146.14	0	10.92	0	0	0	0	0	0	0	0	0	0	0	0	0	0	0	0	0	0	0	0	0	0	0	0	37.28	11.19	0	0	0	0	0
DHGLUCONATE-PYR-CAT-PWY	glucose degradation (oxidative)	421.12	894.86	408.49	0	297.55	608.77	335.30	465.94	447.61	551.66	418.19	231.99	203.20	89.15	37.59	819.17	266.92	432.34	1230.35	635.46	1340.82	460.49	573.44	574.57	352.75	646.62	533.82	419.94	81.46	461.91	429.44	839.38	718.36	583.23	1082.96	0	557.83	427.42	486.52	67.18	190.41	529.56	498.72	229.36	439.05	193.31	406.00	649.78
PWY-5742	arginine degradation IX (arginine:pyruvate transaminase pathway)	39.60	0	95.55	0	0	94.02	110.83	0	49.04	0	0	0	0	0	0	0	0	0	0	0	0	139.42	0	135.02	0	0	0	99.14	0	0	175.64	0	139.50	0	0	0	87.50	64.49	0	0	61.77	0	0	0	0	0	0	101.83
PWY-5316	nicotine biosynthesis	0	0	536.59	0	0	0	0	578.43	0	0	0	0	0	0	0	0	0	0	0	0	0	504.47	341.34	509.33	0	430.66	0	504.58	0	0	0	405.90	0	0	1196.29	0	0	0	0	0	0	422.30	395.10	0	420.72	0	0	0
PWY-6215	4-chlorobenzoate degradation	0	333.40	0	0	0	0	0	0	0	0	0	0	0	416.67	193.32	0	0	0	353.41	0	276.81	0	0	0	0	0	0	0	0	0	0	0	0	0	276.73	0	0	0	0	0	0	173.43	0	0	162.25	0	0	0
HEMESYN2-PWY	heme biosynthesis from uroporphyrinogen-III II	1058.21	3522.10	1841.95	1683.33	1607.97	1610.22	2330.08	2105.37	1083.76	2113.39	1685.70	1794.29	1822.26	1974.47	2163.52	1706.43	1158.54	1299.46	3213.00	1627.76	2378.23	2348.71	1320.16	1685.98	1965.41	2271.56	1166.43	2277.88	504.26	1752.57	2403.14	2287.51	1716.85	1249.61	3306.80	1098.07	1858.08	2065.06	2045.22	216.39	1480.01	1797.53	2049.98	1282.09	2076.94	480.29	1212.20	2528.38
PWY-6993	nicotine degradation II	128.28	121.79	97.63	68.19	52.57	163.49	226.35	186.51	58.93	80.01	133.58	117.52	126.69	85.40	10.51	135.35	138.76	163.71	254.15	196.57	309.65	325.38	239.71	125.79	222.54	274.14	248.46	153.15	36.74	197.93	167.67	222.00	164.45	98.10	93.26	161.58	145.15	154.52	80.82	41.45	219.85	137.38	178.11	131.60	199.12	36.67	69.83	222.66
PWY-4081	glutathione redox reactions I	158.50	700.13	150.32	72.95	138.45	121.91	93.46	199.12	137.79	323.99	271.00	196.65	174.56	717.64	313.78	101.86	195.50	101.07	401.34	158.57	684.13	236.47	167.18	212.42	111.69	208.95	163.52	180.55	0	166.40	116.95	239.77	209.74	136.81	735.83	134.63	200.27	254.71	200.73	0	138.04	234.38	142.91	82.80	162.41	0	376.79	238.26
PWY-723	alkylnitronates degradation	601.91	776.96	520.15	1165.39	1093.84	447.57	353.70	503.05	329.62	325.02	437.03	633.89	1297.13	975.81	1331.20	521.32	177.06	285.76	622.41	211.53	569.82	416.05	383.44	413.27	268.82	459.25	281.66	605.46	227.87	583.47	388.75	519.73	261.47	155.78	591.10	317.86	354.59	482.32	447.54	211.53	310.93	442.35	519.60	325.13	556.52	322.64	415.84	462.69
P621-PWY	nylon-6 oligomer degradation	92.74	148.76	62.60	130.00	97.29	40.93	19.30	60.60	118.00	37.31	37.68	45.53	50.57	15.89	20.57	167.15	24.12	49.52	85.45	30.00	83.97	34.91	32.45	68.85	16.16	95.11	48.57	65.83	45.78	87.86	42.20	87.86	90.03	48.69	137.60	12.65	54.87	57.11	82.51	0	17.63	52.54	40.39	34.05	40.50	0	10.80	98.42
PWY-66	GDP-L-fucose biosynthesis I (from GDP-D-mannose)	4.27	214.43	0	0	0	17.72	102.05	110.40	0	106.28	71.01	151.57	131.37	119.51	150.98	86.18	104.98	3.83	63.23	144.74	58.26	73.81	55.78	0	6.74	86.33	44.75	69.81	0	62.98	92.23	130.12	103.88	39.40	245.04	11.56	78.63	140.05	53.24	0	103.75	39.74	39.11	59.32	73.69	39.93	59.81	106.70
PWY-6654	phosphopantothenate biosynthesis III	366.91	1035.90	732.70	338.87	321.91	527.84	622.58	760.16	433.23	683.00	630.98	472.86	224.76	94.29	73.99	632.96	319.78	675.79	1294.75	611.61	1024.47	781.55	709.36	655.29	775.24	669.51	590.48	657.34	91.47	515.41	772.78	865.24	627.27	487.35	1410.37	303.69	714.17	595.74	739.56	245.28	652.89	619.81	599.71	695.05	640.78	221.51	557.41	1019.40
PWY-5147	oleate biosynthesis I (plants)	0	0	0	0	0	0	0	0	0	12.58	0	0	0	0	0	11.94	0	0	0	0	0	0	0	5.43	0	0	0	0	0	8.73	0	0	0	0	0	0	6.71	0	0	0	0	8.51	0	0	0	0	0	0
PWY-5770	phenazine-1-carboxylate biosynthesis	0	0	0	0	0	0	0	0	0	0	0	0	0	0	0	0	0	0	0	0	0	0	0	0	0	0	0	0	0	0	0	0	0	0	0	55.14	0	0	0	0	0	0	0	0	0	0	0	0
PWY-6576	dermatan sulfate degradation (metazoa)	549.64	639.65	740.31	877.62	1415.64	331.92	293.49	424.37	441.15	263.06	286.21	347.02	524.49	629.32	666.94	352.94	140.47	0	415.48	0	877.86	511.38	0	314.35	0	423.83	0	737.71	455.90	532.50	413.58	441.57	306.41	269.14	567.89	0	293.74	329.30	487.17	0	312.42	461.01	476.26	396.70	539.79	191.38	208.68	547.21
PWY-6610	adenine and adenosine salvage IV	382.10	422.87	829.36	884.14	767.55	468.19	520.20	539.73	289.50	298.68	293.48	232.02	341.25	458.81	350.04	507.24	247.91	360.54	154.72	424.37	228.16	602.96	460.87	594.37	494.93	558.89	475.49	561.75	336.44	533.22	741.14	635.12	572.66	416.49	308.82	239.73	388.78	553.06	462.61	14.56	371.92	393.62	471.03	443.64	583.90	299.64	392.24	665.01
PWY-6261	thyroid hormone metabolism II (via conjugation and/or degradation)	3.29	0	0	6.07	0	0	0	0	27.50	0	18.02	9.93	5.08	2.33	1.88	5.09	0	10.91	0	0	0	0	0	14.37	0	24.35	0	0	0	0	5.62	24.19	20.48	0	0	0	0	4.53	0	0	3.78	19.22	23.60	0	6.92	0	0	13.13
PWY1F-823	leucopelargonidin and leucocyanidin biosynthesis	0	46.08	3.08	0	3.91	2.99	0	0	1.87	3.91	3.63	0	5.52	2.85	0	0	6.12	28.90	0	0	25.12	0	0	5.44	0	5.21	0	0	0	6.58	0	1.19	2.28	0	7.83	10.76	0	0	0	12.26	0	0	0	4.74	0	0	0	0
TRIGLSYN-PWY	triacylglycerol biosynthesis	0	946.48	756.97	964.59	730.56	673.14	838.76	718.38	492.47	613.92	615.07	657.04	924.97	1045.68	996.44	703.13	367.49	624.25	732.02	606.92	719.30	854.23	0	593.30	844.94	825.95	0	971.47	0	742.70	904.49	951.61	0	0	1121.15	736.86	771.31	771.43	877.71	0	566.64	637.95	844.48	611.49	639.69	0	0	891.82
LEUSYN-PWY	leucine biosynthesis	1249.12	2366.48	1601.06	1394.88	1518.30	1387.07	1430.89	1576.32	1409.72	1120.15	869.56	779.45	617.26	520.70	235.47	1456.94	616.35	1358.67	2275.39	1147.93	1662.41	1718.65	1254.00	1138.69	1153.11	1474.28	1152.76	1474.57	324.75	1267.58	1512.85	1483.77	1231.87	959.70	1937.25	629.51	1165.25	1636.59	1320.84	406.57	915.42	1461.95	1455.65	881.95	1436.80	419.76	937.64	1956.47
PHOSPHONOTASE-PWY	2-aminoethylphosphonate degradation I	2060.25	3364.40	2630.32	2846.69	2312.12	2316.57	2512.64	2453.23	1869.95	1724.88	1555.75	1249.75	1303.24	1604.57	752.27	2604.89	993.53	2190.12	3435.07	1734.54	2875.68	2631.47	2054.55	2303.98	2292.95	2580.89	1998.38	2521.99	1188.41	2396.61	2221.86	2819.61	2488.11	1801.15	2810.76	1808.04	1768.47	2316.69	2070.10	859.81	1494.27	2053.81	2141.31	1889.13	2435.63	1654.12	2063.68	2594.91
PWY-735	jasmonic acid biosynthesis	3234.55	3965.63	3757.09	3802.88	3903.32	3621.42	3406.03	3937.04	3386.65	2060.00	2067.60	1947.98	1923.46	1688.77	715.41	4478.37	1584.83	2532.31	4028.86	2749.38	3605.89	4503.24	2732.44	3585.17	2903.99	4166.46	2670.71	3573.99	1276.19	3751.80	3811.14	4083.49	3486.81	2834.69	4166.88	2174.35	3154.00	3460.65	3139.06	744.94	2377.16	3114.72	3330.38	2511.82	3749.17	1582.65	2545.50	4240.87
PWY0-823	arginine degradation III (arginine decarboxylase/agmatinase pathway)	843.52	1012.96	1026.49	649.49	707.74	743.10	881.81	913.35	644.66	675.19	605.42	355.55	270.50	130.14	48.89	0	479.93	0	896.17	684.61	493.77	1005.60	0	752.69	0	796.46	0	992.54	0	0	768.80	790.79	803.71	0	549.40	0	722.71	1012.87	775.50	0	687.75	656.61	752.42	0	907.28	0	664.62	1055.44
PWY-6478	GDP-D-<i>glycero</i>-alpha-D-<i>manno</i>-heptose biosynthesis	0	0	0	0	0	58.50	0	0	0	0	0	0	0	105.88	0	0	0	0	0	0	0	0	0	0	0	0	0	0	43.86	0	65.11	120.83	0	0	0	0	0	0	0	0	0	0	0	0	0	0	0	133.53
PWY-5659	GDP-mannose biosynthesis	553.87	1777.89	884.95	761.06	1213.78	793.01	1396.42	1285.19	543.45	1161.68	826.88	1185.45	1203.70	1218.63	1243.99	1357.00	849.15	730.64	1677.07	1267.45	1650.36	1524.55	1230.86	1183.68	1329.83	1654.77	1080.23	1283.00	243.78	1256.70	1510.09	1783.20	1218.88	996.55	2229.69	771.98	1283.58	1616.37	1173.45	202.44	855.54	1218.30	1342.61	851.42	1341.62	453.57	971.65	1641.28
PWY-1269	CMP-KDO biosynthesis I	382.00	1372.32	754.44	782.50	892.98	698.70	889.40	777.81	591.53	759.71	606.09	569.14	854.40	1045.81	1004.88	695.90	324.95	554.92	686.76	809.72	894.71	895.65	671.97	520.41	658.09	779.61	606.91	1034.60	410.20	871.65	987.06	958.33	626.69	498.45	1353.75	582.28	671.57	863.63	640.55	112.02	610.57	651.11	876.56	565.38	873.84	366.30	812.41	1045.59
PROUT-PWY	proline degradation	309.35	307.32	446.81	1016.57	717.65	391.38	120.24	255.99	228.88	105.98	179.80	108.38	102.45	31.79	66.58	195.63	90.55	214.64	63.56	119.91	175.85	442.68	314.36	274.36	389.62	342.99	370.61	504.52	410.49	420.93	247.95	248.89	250.05	204.58	193.37	194.05	259.55	212.75	172.74	256.98	136.96	309.17	147.99	202.01	237.23	261.52	359.87	286.47
PWY-5514	UDP-<i>N</i>-acetyl-D-galactosamine biosynthesis II	585.25	1689.33	997.51	1236.61	1291.12	697.11	998.39	1139.83	541.13	793.90	680.82	694.51	1088.14	729.33	1060.38	1062.77	590.63	717.00	1094.32	793.45	1310.72	1216.63	859.63	796.67	997.82	1192.43	767.00	1169.73	343.18	1019.18	1074.55	1194.83	843.77	689.86	2015.69	760.77	990.64	1255.51	899.26	178.52	824.43	1022.02	1084.26	789.77	1026.68	422.51	769.74	1260.66
PWY-6758	hydrogen production II	270.37	5.32	692.66	584.16	318.81	196.28	575.34	414.35	259.48	4.09	46.54	74.99	172.14	309.31	263.15	391.19	34.96	367.74	0	419.71	0	543.46	357.90	483.15	565.67	488.65	403.01	575.42	272.60	491.81	604.57	686.80	476.18	433.12	11.38	336.17	464.60	408.93	305.72	332.23	381.09	321.85	404.99	273.31	542.16	220.50	572.51	693.95
PWY-5687	pyrimidine ribonucleotides interconversion	344.51	881.47	705.46	523.84	753.40	543.57	768.25	675.76	446.45	799.18	591.84	486.50	744.26	880.31	723.26	664.90	381.69	327.54	763.27	585.82	979.99	883.30	548.09	628.04	578.85	614.72	727.26	816.69	295.55	673.60	825.18	901.55	620.05	486.77	1181.80	312.17	600.00	804.38	608.23	86.63	488.03	626.81	671.03	483.73	591.03	261.23	561.07	1043.17
PWY-6771	rhamnogalacturonan type I degradation II (bacteria)	0	0	0	6.54	0	0	0	0	0	0	0	0	0	0	0	0	0	0	0	0	0	0	0	0	0	0	0	0	0	0	0	0	0	0	0	0	0	0	0	0	0	0	0	0	0	0	0	0
PWY-43	putrescine biosynthesis II	266.72	167.85	105.20	179.46	191.39	103.93	115.53	177.36	157.25	109.56	94.73	63.95	74.49	24.81	68.62	107.73	89.20	33.91	403.01	100.90	170.82	143.95	64.71	138.72	23.08	112.01	74.72	90.51	68.89	158.28	121.04	193.12	150.92	116.42	203.64	10.99	179.91	176.85	196.46	40.94	126.04	141.74	123.40	85.35	114.78	30.27	311.14	247.32
PWY-6118	glycerol-3-phosphate shuttle	481.68	1384.74	663.78	840.72	504.84	812.52	961.15	875.22	542.61	1110.86	743.16	585.31	433.70	349.91	180.69	874.05	408.85	911.49	1299.83	515.38	1305.91	938.69	408.61	502.05	653.15	883.39	533.04	812.63	260.34	567.51	899.41	1028.38	632.17	482.93	2066.66	578.56	552.13	766.88	564.93	262.85	468.27	754.51	897.65	649.10	1072.48	400.41	545.02	1132.23
PWY-4261	glycerol degradation I	489.28	1514.02	672.55	1051.63	703.72	917.41	966.59	858.18	583.32	1118.07	795.08	624.57	525.43	441.32	270.73	928.73	452.15	961.07	1358.99	551.92	1434.74	936.02	468.64	568.48	674.80	1021.19	635.65	866.11	298.09	636.98	942.04	1029.27	697.70	514.63	2098.13	618.46	629.44	801.53	555.81	286.59	486.08	827.84	959.66	671.42	1108.01	500.39	572.31	1149.62
PWY-5372	carbon tetrachloride degradation II	0	0	0	0	0	0	0	0	0	0	0	0	0	0	0	0	0	0	0	0	0	0	0	0	0	0	0	0	0	0	0	0	0	0	0	0	0	0	0	0	0	0	0	0	0	0	0	0
PWY-6028	acetoin degradation	0	1832.37	1228.82	0	841.96	980.22	0	0	947.66	868.14	719.72	477.41	669.70	629.65	362.54	1114.30	384.93	0	0	0	1216.98	1204.82	0	1404.69	0	1107.89	0	0	0	0	986.74	1236.98	1408.47	0	1556.72	0	0	1266.52	0	0	0	898.73	0	0	0	0	0	0
GLYCINE-SYN2-PWY	glycine biosynthesis II	41.94	23.75	26.75	23.40	26.43	48.72	36.68	42.50	39.75	20.39	50.55	247.93	407.36	540.33	233.14	54.02	19.36	34.86	88.40	97.97	40.96	35.11	128.47	9.60	9.05	56.03	11.66	29.56	0	43.61	16.22	32.27	8.37	67.46	98.31	11.59	13.96	24.34	26.30	0	20.91	75.51	58.51	8.24	17.20	0	58.81	47.24
PWY-6797	6-hydroxymethyl-dihydropterin diphosphate biosynthesis II (archaea)	318.75	1489.06	452.62	734.16	1085.16	495.52	713.37	721.99	310.77	976.92	767.27	849.18	1045.96	1133.17	1116.78	585.94	547.97	743.41	1364.66	760.40	1295.20	913.58	822.17	618.22	718.20	729.75	729.08	820.70	0	657.74	870.67	924.58	770.99	421.85	1630.97	566.96	675.85	712.94	574.01	0	466.34	651.74	665.57	516.47	788.36	200.63	780.00	869.95
PWY-6048	methylthiopropionate degradation I (cleavage)	2.36	5.01	0	0	0	3.34	0	0	2.20	2.06	2.46	0	0	0	20.20	0	0	0	0	0	2.27	1.88	0	0	0	0	0	0	0	0	0	0	3.03	0	16.42	0	0	0	0	0	0	0	0	12.03	0	0	0	0
PWY0-301	L-ascorbate degradation I (bacterial, anaerobic)	0	0	0	0	0	0	0	0	0	0	0	0	0	0	0	0	0	0	0	0	0	0	0	0	0	0	0	0	0	0	0	0	0	0	0	0	0	0	0	0	0	0	0	0	0	0	0	0
NAD-BIOSYNTHESIS-III	NAD biosynthesis III	0	0	0	0	0	0	0	0	0	0	0	0	0	0	45.10	0	0	0	0	0	0	0	0	0	0	0	0	0	0	0	0	0	0	0	0	0	0	0	0	0	0	0	0	0	0	0	0	0
PWY-3941	beta-alanine biosynthesis II	0	49.40	0	180.40	234.15	63.05	58.96	0	59.88	0	52.71	26.14	35.44	25.24	0	82.02	24.91	36.58	57.50	67.36	54.55	0	84.27	79.62	76.18	90.98	0	0	146.90	111.64	0	90.68	92.43	92.45	45.95	0	36.62	77.76	0	0	48.13	109.97	103.60	64.45	88.33	0	78.36	58.45
PWY-6703	preQ<sub>0</sub> biosynthesis	166.10	972.27	335.47	281.49	605.32	293.83	522.27	390.39	258.79	533.88	402.86	333.61	154.26	101.13	36.99	264.45	218.53	418.45	1003.71	400.17	764.54	304.28	334.18	265.05	444.16	433.51	378.96	419.46	114.59	262.55	363.75	345.32	526.70	221.77	1053.79	430.78	382.85	326.69	362.88	80.06	220.84	342.84	397.38	196.25	392.21	69.34	174.76	545.35
PWY-5326	sulfite oxidation IV	59.74	19.25	80.40	55.67	61.65	52.11	44.80	34.69	42.77	81.42	19.08	4.26	6.85	1.97	0	79.67	11.12	22.40	140.49	40.19	159.44	55.84	21.15	51.14	61.76	59.10	20.65	65.87	16.24	63.87	60.48	61.70	53.25	21.42	213.89	28.27	36.16	22.82	56.36	62.96	32.34	35.11	40.12	29.99	80.96	33.73	49.90	85.74
PWY-4521	arsenite oxidation (respiratory)	0	0	0	0	0	0	0	0	0	0	45.01	132.96	333.85	296.86	253.28	0	4.73	2.32	0	0	0	0	0	6.93	0	11.90	0	4.32	0	0	0	3.26	0	0	0	0	0	0	0	0	0	47.10	47.16	0	0	0	0	7.25
PWY-4781	phytate degradation II	13.88	0	0	0	0	0	0	0	0	3.80	2.42	0	0	0	3.86	1.44	4.92	8.11	6.98	0	10.71	0	3.41	22.70	0	32.17	6.25	0	26.13	1.70	1.73	16.17	4.21	0	0	0	0	0	9.52	0	7.88	0	0	0	1.71	0	7.21	0
PWY-6627	salinosporamide A biosynthesis	457.86	1189.54	525.23	490.53	613.66	462.30	514.42	749.98	415.01	725.78	686.43	569.12	528.54	522.03	262.39	609.50	464.06	439.04	1089.89	790.23	1210.74	733.05	652.01	686.24	754.14	921.30	765.96	685.32	206.66	588.47	780.97	935.94	764.24	551.05	1170.41	326.90	584.65	779.59	608.74	120.34	618.96	743.27	642.29	502.54	628.44	191.92	505.88	1197.33
SERSYN-PWY	serine biosynthesis	440.23	591.69	887.43	1191.21	991.69	547.25	599.24	713.03	453.36	400.40	481.23	829.32	1502.10	1501.20	1964.30	506.56	297.09	301.48	422.69	546.52	629.60	492.20	490.29	424.10	370.35	702.02	353.69	807.68	637.77	773.26	554.30	633.48	618.71	427.96	408.22	178.63	550.64	700.16	464.31	340.75	416.41	696.29	551.76	319.18	546.63	280.46	484.86	571.43
PWY-6842	glutathione-mediated detoxification II	1122.03	2268.89	1734.21	2032.89	1834.21	1561.41	1544.19	1595.78	1453.12	1125.32	948.09	1397.16	2047.82	2067.10	1893.45	1685.83	656.42	958.48	1442.71	1046.54	1668.70	1444.34	1302.54	1422.24	1037.16	1592.43	1118.05	1797.29	641.14	1436.51	1469.64	1569.82	1448.77	1301.77	1848.90	837.54	1402.76	1386.58	1188.74	377.82	1034.59	1403.39	1423.50	1197.33	1409.77	500.37	1327.49	1411.23
PROTOCATECHUATE-ORTHO-CLEAVAGE-PWY	protocatechuate degradation II (ortho-cleavage pathway)	396.02	362.36	368.98	642.80	679.49	345.79	173.21	393.63	349.27	199.72	155.99	104.47	107.96	109.42	75.45	339.23	80.94	111.80	192.08	175.41	207.56	296.67	215.32	349.02	283.58	339.26	286.91	372.90	133.15	280.12	282.09	312.62	224.51	207.99	174.42	265.15	204.23	301.72	240.05	69.05	179.43	340.73	295.31	233.21	323.84	215.98	195.77	270.86
PWY490-4	asparagine biosynthesis III (tRNA-dependent)	556.65	1220.40	816.26	675.64	831.75	640.39	742.44	911.28	667.91	651.03	510.60	632.42	686.10	487.83	600.29	695.84	402.48	711.76	956.05	924.57	1179.41	841.23	648.12	778.78	1042.50	794.42	608.99	842.00	153.69	665.11	874.13	741.00	714.47	726.99	1164.36	437.22	585.63	674.39	624.87	268.05	465.02	651.43	828.20	411.29	832.95	276.88	735.84	928.96
NPGLUCAT-PWY	Entner-Doudoroff pathway II (non-phosphorylative)	1088.04	2045.27	1480.27	1570.36	1289.38	1291.54	1151.60	1397.62	1121.41	1226.14	1112.27	1288.51	1544.35	1299.80	1168.24	1647.08	765.96	857.59	2022.81	1050.94	2091.51	1497.66	1096.44	1353.09	959.44	1718.60	1318.49	1467.24	730.78	1488.47	1127.72	1361.43	1509.02	876.16	2068.49	537.19	1154.81	1322.98	1247.80	347.79	792.88	1330.66	1653.49	779.56	1279.05	425.20	1057.17	1545.80
PWY-5451	acetone degradation I (to methylglyoxal)	0	37.90	0	0	0	13.25	0	30.27	0	29.78	38.74	20.24	0	2.33	0	0	9.28	0	9.08	0	24.19	104.07	0	0	0	50.82	0	0	0	0	0	35.35	59.59	0	9.83	0	0	0	0	0	0	0	0	0	28.47	0	0	0
PWY-1281	sulfoacetaldehyde degradation I	1190.95	1770.46	1955.35	1076.37	912.17	1903.21	1890.50	1831.81	1364.56	1203.64	792.50	534.26	374.53	238.37	143.73	1673.48	934.31	1241.16	1957.68	1681.42	1401.77	1934.04	1343.75	1354.19	1479.72	1620.95	1025.70	1809.22	163.96	1480.85	1699.37	1928.11	1431.55	1246.45	1934.47	638.12	1460.79	1949.73	1628.64	57.46	1241.44	1331.05	1460.84	728.36	1579.56	500.92	1104.71	2080.71
PWY-6019	pseudouridine degradation	225.38	237.55	280.96	236.98	100.29	106.60	24.55	112.79	48.34	133.36	185.00	135.98	55.57	45.24	65.18	149.33	121.58	286.08	253.14	156.53	299.67	168.88	266.85	155.16	107.56	221.96	219.16	188.29	176.54	169.07	242.31	217.24	195.96	100.55	405.79	181.83	125.26	148.51	149.41	118.85	100.03	155.63	209.17	172.43	153.33	129.71	93.28	183.50
PWY-6481	L-dopachrome biosynthesis	31.78	46.45	68.95	3.21	20.40	18.43	57.46	81.96	35.18	45.27	27.70	22.10	21.77	7.98	8.22	92.49	11.91	28.72	4.93	46.85	13.62	63.01	25.12	31.87	0	38.80	0	75.58	0	31.15	15.84	51.27	6.64	49.12	50.67	78.43	21.18	28.76	68.32	0	23.18	27.03	32.96	57.99	49.72	0	5.10	37.38
PWY-6520	nonaprenyl diphosphate biosynthesis II	0	10.98	0	0	0	0	0	0	0	0	0	0	0	0	0	0	0	0	0	0	0	0	0	0	14.41	0	0	0	0	0	0	0	0	0	0	0	0	0	0	0	0	0	0	0	0	0	0	0
PWY4FS-2	phosphatidylcholine biosynthesis II	76.89	0	57.67	127.23	31.46	98.08	153.01	61.51	67.73	0	8.77	0	0	3.07	1.48	142.00	0	34.00	0	0	0	0	67.74	125.93	0	105.46	81.15	0	47.64	40.86	36.75	90.13	17.56	0	0	0	79.68	96.35	69.50	37.41	0	73.98	208.43	133.28	129.17	0	95.78	97.41
PWY-6527	stachyose degradation	221.34	655.81	304.49	406.66	366.08	335.57	514.64	652.99	208.05	369.17	383.81	459.23	680.21	506.57	862.72	535.69	475.35	289.57	574.80	401.48	669.25	718.90	376.21	534.79	445.98	612.63	282.19	450.88	94.73	509.80	665.83	542.45	561.28	366.29	581.80	82.71	564.87	567.27	480.33	23.75	266.45	384.80	445.23	482.94	570.71	126.13	531.79	695.85
PWY-2582	brassinosteroid biosynthesis II	41.30	48.75	42.57	0	42.55	3.19	4.98	81.08	58.28	20.11	33.58	23.26	32.46	13.82	31.75	0	72.98	0	7.69	10.84	40.13	35.33	36.35	39.17	13.59	36.34	0	2.51	0	24.74	84.85	77.51	21.35	6.08	17.92	0	29.45	42.71	52.91	0	2.77	12.68	35.13	7.33	47.64	0	14.78	150.83
PWY-6123	inosine-5-phosphate biosynthesis I	432.34	1217.61	667.63	642.46	0	0	475.68	857.34	446.81	339.54	354.00	353.14	0	274.92	173.92	871.50	226.53	536.03	797.55	431.20	0	603.66	437.35	0	708.82	564.08	0	608.61	0	532.63	542.26	521.42	482.88	0	784.80	553.66	587.54	660.86	0	0	0	522.72	686.24	500.75	0	0	409.41	636.41
PWY-5892	menaquinol-12 biosynthesis	150.93	81.89	157.59	69.91	67.76	51.81	123.33	113.18	41.59	48.87	67.75	43.40	92.08	42.78	9.53	43.70	53.62	46.53	47.87	47.32	70.51	134.88	51.33	30.92	117.15	162.60	67.57	99.10	0	77.54	104.85	57.23	69.82	53.65	35.96	152.76	105.68	86.68	100.87	27.69	55.84	77.17	109.92	90.74	90.59	50.71	32.99	110.05
PWY-5983	trehalose biosynthesis VI	0	9.23	0	0	5.94	0	0	0	0	0	0	0	0	1.57	1.67	0	0	0	0	0	0	0	0	0	0	0	0	0	0	0	0	0	0	0	0	0	0	0	0	0	0	0	0	0	0	0	0	0
PWY-6328	lysine degradation X	0	0	0	0	0	0	76.91	0	0	0	0	0	0	0	0	0	0	0	0	0	0	0	0	0	0	78.24	0	0	41.07	0	79.37	0	0	0	0	0	0	0	0	0	0	0	0	0	0	0	0	149.14
PWY-6613	tetrahydrofolate salvage from 5,10-methenyltetrahydrofolate	192.82	478.75	188.53	447.23	756.24	217.67	348.36	377.01	126.54	275.57	276.38	357.30	416.61	399.29	283.98	332.97	147.41	88.94	204.72	293.86	356.57	485.43	290.76	347.48	270.82	457.88	116.85	385.55	153.57	344.94	325.12	424.47	258.22	252.28	452.31	201.26	316.43	314.85	278.78	106.20	202.57	358.70	283.83	244.43	399.51	0	263.94	541.95
PWY-2361	3-oxoadipate degradation	3.01	16.53	0	0	0	0	5.51	0	11.09	11.43	15.81	38.41	42.77	60.50	79.27	0	5.83	0	18.23	19.82	33.94	4.65	0	22.15	0	9.06	0	0	0	0	4.69	0	13.28	0	32.54	0	0	0	0	0	0	0	0	0	11.29	0	0	4.33
PWY-882	ascorbate biosynthesis I (L-galactose pathway)	0	0	439.31	0	553.16	373.48	709.56	590.94	0	0	0	696.37	0	0	0	653.59	402.74	0	0	0	846.39	0	0	0	0	0	0	563.94	0	0	0	0	0	516.83	0	0	643.48	0	0	0	0	0	687.50	0	0	0	0	806.23
PWY-6682	dehydrophos biosynthesis	0	0	0	0	0	123.15	0	0	107.18	0	0	0	0	0	0	0	0	0	0	0	0	0	0	0	0	0	0	0	0	0	0	0	0	0	0	0	0	0	0	21.96	0	0	0	0	0	24.51	0	0
PWY-5782	2-keto-L-gulonate biosynthesis	26.86	47.62	49.69	118.97	189.34	2.82	6.87	22.98	10.31	2.55	5.11	2.82	2.63	1.44	2.54	39.76	8.76	10.92	0	0	59.21	28.78	0	43.61	9.56	35.97	0	26.79	0	16.30	27.08	49.10	22.17	57.34	0	22.39	29.49	38.45	45.80	0	13.21	18.49	37.35	10.94	50.34	2.69	0	39.29
PWY-5739	GDP-alpha-D-perosamine biosynthesis	0	0	0	0	0	0	0	0	0	0	0	60.92	0	0	122.06	0	0	0	0	0	52.26	34.67	0	54.89	0	63.17	0	0	0	48.10	0	0	71.71	0	0	0	41.36	0	0	0	33.80	16.68	0	0	0	0	0	0
PWY-283	benzoate degradation II (aerobic and anaerobic)	15.22	0	16.12	0	0	3.11	0	15.92	0	3.05	16.09	37.05	30.60	73.64	37.44	5.32	0.86	49.32	6.21	26.61	7.46	0	0	3.25	26.23	100.98	70.88	4.61	0	17.71	0	66.40	9.13	0	16.85	0	0	10.51	49.21	0	0	6.84	4.03	48.42	5.76	0	0	0
PWY-6545	pyrimidine deoxyribonucleotides <i>de novo</i> biosynthesis II	1174.60	5543.19	1787.27	0	2065.55	1492.18	1657.08	1934.29	1396.42	2191.65	1463.16	1937.97	1636.52	1868.41	1411.15	1916.38	1234.71	1337.20	4350.54	1512.03	3558.24	2169.32	1687.90	1807.66	1896.92	2029.93	1332.82	2034.36	0	1959.39	2101.20	2152.66	1901.98	1324.03	3753.49	838.91	1914.87	1990.86	1624.69	0	1238.33	1835.95	1925.54	1220.70	1974.56	504.08	1367.93	2487.87
PWY-5159	4-hydroxyproline degradation II	75.96	97.45	40.71	188.14	714.37	20.42	30.39	75.85	53.93	57.66	71.40	70.42	76.22	41.52	6.72	37.76	48.43	33.67	85.39	4.14	168.13	25.23	0	37.69	28.59	42.86	0	75.59	16.09	34.08	53.01	42.53	45.55	0	64.49	0	26.03	63.17	35.28	5.10	34.61	54.50	44.56	28.02	51.00	0	0	83.30
PWY-5086	chlorophyll <i>a</i> biosynthesis I	0	11.72	0	0	0	0	0	0	0	7.51	0	0	0	0	0	0	0	0	0	0	0	0	0	0	0	0	0	0	0	0	0	0	0	0	0	0	0	0	0	0	0	0	0	0	0	0	0	0
PWY-5698	allantoin degradation to ureidoglycolate II (ammonia producing)	140.74	113.39	95.40	123.64	91.78	141.72	88.45	93.47	96.26	33.19	43.30	38.66	63.37	43.05	47.35	130.98	24.49	47.77	77.00	82.43	49.54	117.40	107.27	102.54	24.22	95.25	14.61	168.86	34.27	84.31	44.74	170.74	130.02	40.53	5.65	19.43	94.18	108.31	91.54	34.12	67.90	98.28	151.22	80.59	144.07	45.45	85.38	125.79
PWY-7089	taxiphyllin bioactivation	126.31	140.89	121.35	98.47	258.50	146.50	103.07	142.25	146.93	29.82	67.47	85.48	55.39	79.25	105.43	200.15	44.64	88.67	76.47	143.06	166.75	161.80	33.90	143.43	116.42	195.32	51.93	121.41	27.62	76.57	98.44	124.58	152.17	90.23	182.95	70.02	217.40	124.96	83.11	24.37	115.03	114.48	121.39	136.95	76.16	33.67	218.03	143.90
PWY-581	indole-3-acetate biosynthesis II	770.34	357.83	637.31	812.14	649.62	707.12	518.25	949.94	700.98	236.35	167.35	142.77	280.11	346.82	175.93	723.98	138.17	225.99	587.99	305.09	399.98	731.08	218.02	614.45	304.66	734.43	214.38	591.27	278.64	605.20	715.81	529.98	550.53	217.67	317.41	372.25	355.15	656.08	575.96	100.95	423.35	501.77	600.61	405.43	669.53	256.35	141.89	634.23
PWY-6349	CDP-archaeol biosynthesis	0	1.70	1.81	52.13	37.57	11.25	0	5.28	58.29	2.44	18.83	35.25	19.99	33.27	18.56	12.30	30.00	0	0	0	22.20	12.03	13.19	3.44	7.92	15.87	51.32	11.81	0	22.32	11.53	14.44	16.40	0	14.69	6.74	12.54	19.68	19.97	6.75	2.78	35.48	17.43	0	4.36	42.13	14.42	27.41
PWY-5318	calystegine biosynthesis	0	0	0	0	0	0	0	0	0	0	0	0	0	0	0	0	0	0	0	0	0	0	0	0	0	3.37	0	0	0	0	0	0	0	0	0	0	0	0	0	0	0	0	0	0	0	0	0	0
PWY-6999	theophylline degradation	145.59	0	620.92	0	447.56	621.67	588.16	434.14	387.49	154.52	127.77	197.51	191.51	155.75	112.69	626.43	187.62	0	148.33	0	0	632.58	413.48	484.55	393.61	744.72	452.18	770.72	0	505.94	453.67	669.38	470.30	352.75	286.05	0	630.21	818.29	0	0	0	412.13	433.27	561.44	783.19	397.82	335.51	0
PWY-621	sucrose degradation III	800.91	2070.20	1061.95	879.68	1339.18	1078.01	1636.14	1568.91	711.99	1229.28	928.67	857.52	1014.38	894.81	1166.95	1524.65	998.43	998.04	1991.82	1383.50	1931.79	1692.98	1256.77	1321.96	1578.41	1574.29	1070.38	1436.52	208.11	1379.02	1856.41	1694.80	1441.01	1120.97	2388.79	695.99	1436.94	1828.06	1405.62	183.91	1091.83	1165.77	1336.74	1047.63	1625.08	437.51	1288.38	1811.37
PWY-4621	arsenate detoxification II (glutaredoxin)	289.51	418.50	315.80	591.21	730.65	254.63	312.28	320.76	232.67	109.00	0	0	0	0	0	305.04	0	248.02	173.69	220.88	219.70	333.40	190.54	254.74	283.48	0	103.59	435.95	262.40	426.09	345.66	390.67	249.51	184.38	361.22	221.73	297.39	290.18	251.98	82.36	304.75	0	0	261.00	333.75	182.40	103.62	347.48
PWY-6906	chitin derivatives degradation	62.26	284.80	168.14	233.44	269.12	0	92.08	226.16	90.07	130.93	113.74	82.83	67.46	39.41	32.99	227.32	59.21	0	194.46	0	382.06	96.67	0	0	76.90	115.64	0	71.49	0	113.58	103.49	0	0	0	220.08	0	149.68	150.62	110.85	0	120.05	129.65	178.47	0	167.93	0	0	130.21
PWY-6710	poly-hydroxy fatty acids biosynthesis	477.34	406.89	730.66	254.12	304.38	781.25	732.07	901.36	632.70	297.62	237.80	209.36	108.33	166.64	26.07	947.49	225.97	531.62	645.14	505.12	373.14	926.55	562.71	475.55	921.62	881.61	528.41	623.31	56.75	617.70	765.39	782.79	706.10	459.47	511.59	172.15	747.04	682.44	774.43	60.08	554.37	582.79	707.38	537.62	797.40	97.40	508.39	999.03
TOLUENE-DEG-3-OH-PWY	toluene degradation to 2-oxopent-4-enoate (<I>via 4-methylcatechol</i>)	0	0	0	0	0	0	0	0	0	0	0	0	0	0	4.16	0	0	0	0	0	0	0	0	0	0	0	0	0	0	0	0	0	0	0	0	0	0	0	0	0	0	0	0	0	0	0	0	0
P183-PWY	catechol degradation to 2-oxopent-4-enoate I	16.95	45.33	0	11.92	0	9.35	0	7.32	13.28	2.66	4.17	2.38	6.96	11.55	4.16	2.09	1.35	0	0	0	0	12.51	0	3.32	0	7.71	0	6.29	0	4.31	0	0	7.28	0	8.03	0	4.19	0	0	0	17.74	5.12	0	0	8.07	0	0	11.66
PWY-6769	rhamnogalacturonan type I degradation I (fungi)	0	0	0	0	0	0	0	0	0	0	0	0	0	0	0	0	0	0	0	0	0	0	0	0	0	0	0	0	0	0	0	0	0	0	0	0	0	0	3.94	0	0	0	0	0	0	0	0	0
PWY-1042	glycolysis IV (plant cytosol)	1782.26	3509.41	2096.23	3079.73	2816.50	1818.09	1915.83	2364.15	1374.93	2122.16	1590.84	1707.31	2304.73	2767.66	2361.07	2458.68	1030.98	1852.87	2559.51	1490.69	2744.41	2559.95	1987.90	2199.14	2485.74	2425.91	1867.04	2318.67	1035.66	2428.48	2141.78	2582.66	2239.14	1598.74	3154.92	1427.81	2003.53	2287.26	2150.57	561.39	1627.93	2003.76	2279.53	1600.32	2252.97	623.49	1884.64	2563.12
PWY-5290	secologanin and strictosidine biosynthesis	0	5.35	62.67	0	81.69	0	0	0	0	0	2.22	0	5.94	0	10.00	67.62	0	0	0	19.05	14.87	81.59	0	51.34	0	0	0	0	0	91.59	0	59.13	0	0	14.65	0	0	0	0	0	0	0	0	0	0	0	0	81.71
PWY-6618	guanine and guanosine salvage III	0	0	0	0	0	2.86	0	0	0	0	0	0	0	0	0	0	0	0	0	4.52	0	0	0	9.87	0	1.09	0	0	0	0	0	0	0	0	0	4.63	20.34	5.15	0	0	7.93	0	0	0	0	0	34.47	0
DETOX1-PWY	superoxide radicals degradation	21.68	271.60	55.92	101.74	121.16	62.51	34.02	50.82	30.62	110.32	62.05	48.82	21.86	25.16	19.62	57.17	40.17	45.41	86.39	15.22	194.10	62.85	0	60.18	30.55	38.64	0	21.29	35.58	175.39	39.13	19.49	50.67	0	122.85	20.42	21.81	8.63	80.50	0	59.40	38.47	30.67	25.40	33.02	0	34.58	43.27
TRPCAT-PWY	tryptophan degradation I (via anthranilate)	380.24	461.32	670.78	1367.80	1199.80	562.01	328.85	573.68	482.62	260.38	274.59	287.00	299.86	314.35	92.13	591.50	130.57	308.44	279.52	528.40	280.63	491.88	428.08	610.09	474.58	639.53	395.65	657.21	574.14	900.40	375.48	573.76	533.98	433.11	375.68	342.52	475.91	407.61	282.61	144.72	288.09	467.60	449.92	402.56	416.78	303.39	393.50	461.56
PWY-2622	trehalose biosynthesis IV	0	9.23	0	0	5.94	0	0	0	0	0	0	0	0	1.57	1.67	0	0	0	0	0	0	0	0	0	0	0	0	0	0	0	0	0	0	0	0	0	0	0	0	0	0	0	0	0	0	0	0	0
PWY4FS-11	ascorbate biosynthesis II (L-gulose pathway)	0	0	0	0	0	0	0	0	0	0	0	0	0	0	0	0	0	0	0	0	0	0	0	0	0	0	0	0	0	0	0	0	0	0	0	0	0	0	0	0	0	0	0	0	0	0	0	0
PWY-6030	serotonin and melatonin biosynthesis	20.02	0	52.22	183.61	78.09	83.63	42.02	57.60	68.83	0	0	4.18	2.55	0	6.98	65.23	0.93	0	0	7.50	5.53	79.69	18.86	48.15	0	62.32	29.67	86.77	0	87.68	51.47	57.13	22.98	11.34	0	0	66.80	40.13	54.41	0	23.64	20.27	56.02	5.81	72.31	0	14.55	80.45
ASPSYNII-PWY	cyanide detoxification I	0	0	0	0	0	0	0	0	0	3.13	3.78	0	0	1.97	10.05	0	0	0	0	0	0	0	0	0	0	0	0	0	0	0	0	0	0	0	0	0	0	0	0	0	0	0	0	0	0	0	0	0
PWY-6558	heparan sulfate biosynthesis (late stages)	0	3.28	2.54	23.78	1.12	0	4.42	2.95	0	2.92	1.82	0.98	1.90	0	5.66	0	10.45	0	2.68	0	7.22	3.96	14.71	4.79	0	0	0	0	0	3.90	4.94	1.90	2.14	7.63	0	0	0	10.92	0	0	1.78	0	0	2.47	15.32	0	0	4.49
PWY-5068	chlorophyll cycle	0	0	0	3.80	0	0	0	0	0	21.34	0	0	0	0	0	2.59	0	0	0	0	0	0	0	0	0	0	0	0	0	0	7.06	0	0	0	0	0	0	0	0	0	0	0	0	0	0	0	0	0
PWY-6390	(<i>S,S</i>)-butanediol biosynthesis	0	0	0	0	0	0	0	0	0	0	0	0	0	0	0	0	0	0	0	9.32	0	0	0	0	0	0	0	0	0	0	0	3.74	0	0	0	0	0	0	0	0	0	11.42	0	0	0	0	0	0
FASYN-ELONG-PWY	fatty acid elongation -- saturated	935.04	2252.79	1444.67	1058.69	1425.91	927.91	1048.35	1263.63	1071.19	1029.08	1006.57	949.14	925.11	866.45	780.56	1277.29	671.04	902.63	2364.84	1087.85	2055.46	1496.89	1089.08	1309.54	1016.39	1432.18	1180.50	1149.15	437.94	1300.44	1452.39	1212.11	1384.63	1069.59	2082.23	419.00	1020.91	1131.21	1052.21	197.95	926.97	1269.36	1030.70	947.97	1159.19	504.80	1157.23	1360.36
P344-PWY	acrylonitrile degradation	620.25	320.10	404.47	306.11	392.35	453.52	408.60	759.11	511.37	206.11	122.16	112.71	193.25	290.36	97.29	557.47	77.90	210.83	531.96	262.90	342.97	530.66	138.46	453.08	202.45	510.62	117.75	335.91	110.21	322.88	581.41	389.85	432.89	141.08	266.01	282.41	229.27	463.59	433.48	57.22	328.21	392.34	467.56	326.53	413.42	162.15	85.88	503.64
PWY-5516	xylose degradation II	0	28.60	0	0	11.86	0	0	0	0	9.10	3.77	3.04	7.90	1.52	0	0	0.74	0	25.33	0	34.74	2.98	0	11.01	0	0	0	0	0	3.01	0	0	5.38	0	26.42	0	6.84	1.35	0	0	7.36	2.09	0	0	0	0	0	1.59
PWY-6922	<i>L-N<sup>delta</sup></i>-acetylornithine biosynthesis	401.28	492.35	504.00	1154.25	1068.58	431.80	145.27	318.52	270.82	155.52	228.02	142.78	143.96	51.47	92.31	256.02	109.66	220.27	150.56	184.60	346.37	489.14	382.83	360.27	435.23	374.45	439.31	544.42	482.85	562.83	307.57	299.81	350.66	229.32	337.23	209.21	334.06	261.82	257.91	287.96	198.50	347.91	188.31	233.86	277.03	310.06	493.16	344.49
PWY-6055	dimethylsulfoniopropionate biosynthesis II (Spartina)	244.41	487.51	370.26	197.59	139.21	282.57	347.03	301.30	192.25	286.34	205.28	235.58	156.80	93.87	292.36	222.17	189.80	192.85	470.20	212.61	368.12	390.50	208.49	182.14	181.69	289.23	225.75	239.09	150.95	305.54	229.58	269.91	207.40	81.18	427.68	155.22	237.37	331.92	298.42	25.40	197.40	274.32	301.87	185.70	167.70	30.09	116.70	334.73
GLYCOLYSIS	glycolysis I	2235.07	4751.37	2750.88	3563.02	3609.21	2453.87	3003.69	3409.61	1782.59	2954.38	2243.04	2452.63	3024.58	3615.08	3437.87	3385.24	1710.42	2334.16	3434.50	2396.23	3814.43	3620.49	2885.98	3041.35	3453.86	3502.58	2564.15	3311.21	0	3370.09	3272.72	3730.75	3202.36	2337.00	4797.52	2094.64	2929.78	3415.85	2993.83	743.27	2348.13	2954.78	3084.21	2260.82	3277.31	1013.30	2719.71	3798.93
PWY-3581	(<i>S</i>)-reticuline biosynthesis I	51.80	46.45	121.17	186.81	98.49	102.06	104.38	139.56	108.19	69.27	27.70	44.60	45.49	7.98	34.34	157.72	12.98	28.72	4.93	61.01	19.15	142.70	43.98	80.01	0	114.81	0	162.35	0	118.84	67.31	110.19	29.62	60.46	50.67	78.43	87.98	71.12	127.47	0	49.54	53.72	94.39	63.80	122.03	0	19.65	117.84
PWY-4821	UDP-D-xylose and UDP-D-glucuronate biosynthesis	0	213.46	0	0	0	0	235.09	0	0	0	0	534.79	794.84	1327.12	959.56	0	0	0	0	0	0	0	0	188.90	0	0	0	0	0	0	0	0	0	0	0	0	0	0	0	0	196.39	0	0	0	0	0	0	0
PWY3DJ-11281	sphingomyelin metabolism	0	0	0	0	0	0	0	0	0	0	0	2.44	0	0	0	0	0	0	0	0	0	0	0	0	0	0	0	0	0	0	0	0	0	0	0	0	0	0	0	0	0	0	0	0	0	0	0	0
PWY-6717	(1,4)-beta-xylan degradation	34.35	105.85	11.17	155.61	305.38	42.87	27.90	31.29	22.25	22.43	12.79	17.96	5.73	2.97	30.30	16.56	12.42	14.55	42.83	36.93	162.58	46.21	0	64.44	0	51.12	7.40	4.94	0	8.94	33.49	41.63	23.11	11.21	130.45	0	41.06	27.60	15.42	0	3.09	10.96	25.40	15.71	19.35	0	0	104.72
PWY0-166	pyrimidine deoxyribonucleotides <i>de novo</i> biosynthesis I	995.06	4447.57	1416.78	1787.43	1989.63	1222.32	1263.08	1653.51	1158.84	1963.72	1321.51	1862.42	1881.97	2358.19	1920.24	1665.72	1038.76	0	3711.40	0	3285.05	1905.58	1384.14	1561.40	1594.06	1721.40	0	1599.65	0	1794.98	1688.85	1835.40	1765.78	1030.49	3458.83	794.26	1597.99	1706.93	1373.60	0	1072.69	1692.55	1615.41	1054.66	1680.67	0	1258.40	1971.73
QUINATEDEG-PWY	quinate degradation I	145.73	0	238.02	0	0	0	0	209.17	146.48	0	0	0	23.25	0	13.20	173.30	0	0	0	0	83.65	0	0	0	0	0	0	0	0	0	0	159.88	178.02	0	0	0	0	140.15	184.02	0	0	233.04	126.55	0	0	0	0	0
PWY-6173	histamine biosynthesis	0	0	0	5.36	0	0	0	0	0	0	0	0	0	0	0	0	0	0	0	0	10.10	0	0	0	0	1.98	0	0	0	0	0	0	3.37	0	0	0	0	0	0	0	0	0	0	0	0	0	0	0
PWY-5791	1,4-dihydroxy-2-naphthoate biosynthesis II (plants)	141.34	285.50	137.19	413.82	0	155.77	4.89	206.98	103.36	86.02	113.03	167.49	124.42	205.29	135.07	232.29	140.82	159.68	134.74	65.15	181.33	138.56	76.69	161.96	0	113.31	168.79	123.09	52.46	0	95.33	139.03	137.31	6.86	200.65	104.38	128.51	83.90	93.91	0	54.07	191.87	209.14	0	131.37	0	0	115.13
PWY-6772	hydrogen production V	1831.01	2058.48	2990.22	2676.07	1610.47	2055.11	2736.96	2555.45	1954.30	1282.33	1155.24	776.40	806.47	809.75	545.17	2239.20	664.87	2002.92	1534.94	1720.36	1331.57	2623.68	1770.44	2079.54	2559.14	2755.58	1539.16	2716.50	1069.45	2193.97	2677.73	2799.78	1749.37	1666.47	1784.48	1692.76	2180.17	2393.27	2049.50	1138.27	1508.32	1966.64	2288.58	1844.08	2251.50	1430.49	1735.57	2911.38
PWY-5489	methyl parathion degradation	4.24	61.86	5.64	0	13.57	21.14	10.07	104.31	7.62	18.18	15.01	0	20.72	15.44	10.13	19.18	11.59	0	10.86	0	2.88	16.34	15.60	8.41	6.73	29.75	15.89	3.75	0	15.43	15.32	22.86	20.40	12.49	27.64	36.52	7.28	9.95	8.23	0	7.68	14.38	24.31	0	5.51	0	9.83	11.61
PWY-6387	UDP-<i>N</i>-acetylmuramoyl-pentapeptide biosynthesis III (<i>meso</i>-DAP-containing)	1633.58	4654.05	3056.87	3731.17	4097.92	2929.57	3500.55	3579.44	1944.80	2615.95	2085.54	1856.01	2356.76	2505.75	2783.59	3259.05	1531.95	3349.86	4646.85	3329.87	4407.42	3860.37	3303.84	3127.32	3875.90	3700.61	3171.13	4054.96	1590.65	3716.29	3861.68	4282.19	3249.77	2896.92	5649.08	2949.04	3565.85	3920.28	3188.45	826.16	2502.22	3327.99	3486.65	2747.48	3605.06	1370.26	3235.79	4626.99
PWY-5675	nitrate reduction V (assimilatory)	0	4850.01	5268.63	4453.71	3009.74	4995.83	0	0	0	0	2398.65	2527.02	3112.65	2619.56	0	4222.94	2400.45	0	0	3324.69	0	0	0	3554.26	4174.16	4377.61	3157.88	0	0	3079.61	0	0	0	2740.55	0	0	3666.87	0	0	0	0	3547.24	0	0	0	0	3223.49	0
GLUGLNSYN-PWY	glutamate biosynthesis IV	1099.70	2428.14	1422.23	1448.57	772.61	1304.74	1402.64	1272.36	1231.85	1625.22	1107.77	1141.39	1112.91	905.08	1064.86	1541.72	820.46	1610.31	2812.45	1044.48	2081.89	1317.75	1005.52	1147.49	1392.57	1368.19	1073.04	1396.20	424.17	951.82	1212.56	1323.98	1417.20	933.28	2769.23	1024.41	1209.32	1289.43	1272.76	664.35	1081.85	1240.94	1553.37	1206.06	1742.78	834.06	1167.46	1432.76
PWY-6596	adenosine nucleotides degradation I	491.12	689.95	1129.83	1062.48	986.72	797.65	1081.38	705.76	600.09	360.78	413.85	743.46	1146.96	1226.16	582.94	906.03	493.83	918.37	616.66	725.25	519.00	1030.70	615.51	874.87	707.60	995.08	676.85	1245.96	539.89	749.90	742.57	1083.00	742.29	530.43	712.40	865.14	887.36	1177.75	798.64	522.38	664.87	801.85	752.05	858.89	1048.42	502.56	613.74	1133.02
P224-PWY	sulfate reduction V (dissimilatory)	986.20	1703.40	1365.28	945.98	0	1451.61	1448.63	1266.04	971.29	1106.78	886.40	962.44	1746.86	2061.14	1607.57	1308.01	569.12	1310.01	1092.09	991.42	1206.78	1246.85	1132.05	984.79	1434.99	1274.00	888.66	1152.93	453.46	1073.12	1458.23	1263.90	1051.93	580.50	1406.19	848.80	892.09	1219.71	1128.15	0	864.42	1031.27	1029.12	708.93	1284.35	300.31	905.51	1329.62
4TOLCARBDEG-PWY	4-toluenecarboxylate degradation	0	0	0	0	0	0	0	0	0	0	0	0	14.17	15.45	0	0	0	0	0	0	0	0	0	0	0	0	0	0	0	0	0	0	0	0	0	0	2.46	0	0	0	0	0	2.55	0	0	0	0	0
PWY-6785	hydrogen production VIII	505.54	1176.87	884.36	690.32	431.90	350.76	758.79	575.81	551.62	389.74	139.80	211.62	292.74	400.05	388.28	757.07	92.28	482.21	754.41	546.40	530.83	737.45	525.95	735.83	684.36	688.79	586.35	706.83	0	628.73	753.86	931.02	666.36	596.88	455.89	375.20	621.05	570.10	401.16	360.99	498.62	484.71	580.97	393.38	881.20	251.81	697.39	882.81
PWY-5633	cephamycin C biosynthesis	0	0	0	0	0	0	2.40	0	0	0	0	1.68	0	0	0	0	0	0	0	0	0	4.79	0	6.18	0	0	0	0	0	0	0	0	0	0	0	0	6.58	0	0	0	0	0	0	0	0	0	0	0
PWY-842	starch degradation I	460.42	1052.79	558.95	691.59	786.99	812.04	775.59	701.59	598.37	794.68	513.97	249.76	287.13	262.10	383.81	702.74	352.06	655.52	1125.25	741.36	1027.36	716.66	664.88	847.12	685.59	676.79	531.74	653.35	98.40	769.33	828.08	826.20	767.40	519.09	1048.15	139.97	783.89	847.05	656.54	67.14	518.83	566.12	630.13	488.37	635.94	223.41	935.51	773.42
PWY-5358	tetrathionate reduction I (to thiosulfate)	0	0	0	0	0	0	0	0	0	0	0	6.59	11.55	6.85	21.21	0	0.96	0	0	0	6.32	0	0	0	0	0	0	0	0	0	0	0	0	0	0	0	0	0	0	0	0	1.90	0	0	0	0	0	0
PWY-5853	demethylmenaquinol-6 biosynthesis	0	0	0	0	0	0	0	0	0	11.51	0	0	0	0	2.40	0	0	0	0	0	5.14	0	0	0	0	0	0	0	29.36	0	0	0	0	0	0	53.14	0	0	0	23.17	0	0	0	0	0	0	0	1.52
PWY-6190	2,4-dichlorotoluene degradation	16.14	0	43.08	65.29	41.83	51.93	16.01	28.33	16.68	11.29	16.59	7.53	19.02	5.86	17.22	55.82	12.87	0	0	33.06	0	21.37	49.20	40.32	21.82	40.78	0	23.71	0	37.70	11.47	42.13	63.54	47.10	0	0	56.95	19.82	28.64	11.43	22.03	28.36	14.04	40.79	17.35	0	25.09	36.78
PWY-381	nitrate reduction II (assimilatory)	2562.15	2088.30	3909.15	2550.64	1922.89	3706.01	3757.15	2758.75	2155.49	1272.46	1235.87	1080.88	1135.59	1248.11	916.64	2719.68	1524.08	2511.34	2317.19	2270.56	1997.14	3206.69	0	2429.72	2847.88	3025.61	2101.29	3225.23	0	2114.79	3167.56	3353.88	2232.87	1826.20	2282.82	1685.45	2496.62	2987.01	2175.69	0	2159.44	2267.22	2675.68	1975.51	2871.89	0	1952.33	3659.65
PWY-6122	5-aminoimidazole ribonucleotide biosynthesis II	1334.00	2967.30	1568.42	2441.41	2654.29	1417.73	1927.10	1892.53	972.50	1785.24	1387.52	1561.60	1793.97	2918.15	1812.51	1702.06	786.50	1439.49	2880.73	1250.48	3347.49	2244.04	1346.72	1626.50	1737.10	1970.01	1209.42	2261.62	831.92	1853.52	1948.98	1780.43	1650.62	1395.91	3242.77	1202.91	1573.46	2070.33	2011.36	387.40	1419.74	1781.07	1843.68	1243.76	1831.92	542.21	1289.99	2477.20
PWY-6464	polyvinyl alcohol degradation	14.20	0	0	0	8.93	6.67	0	0	20.65	0	0	0	0	0	0	11.29	1.48	0	0	0	9.37	11.37	0	4.37	0	10.21	0	3.42	0	3.76	22.22	7.92	7.24	11.20	0	0	8.79	6.79	17.25	0	11.47	17.13	3.67	14.27	13.23	0	10.30	8.66
PWY0-1264	biotin-carboxyl carrier protein assembly	437.43	1376.39	1073.41	802.64	688.73	512.79	766.38	890.10	464.13	888.47	687.95	625.01	737.40	429.89	250.80	744.37	509.26	502.58	1008.27	857.81	957.61	812.09	925.15	785.21	844.09	854.57	764.98	863.28	416.32	819.44	954.24	834.51	874.64	687.96	1387.72	566.92	854.14	867.82	723.24	151.77	498.78	689.37	745.51	462.93	719.89	244.62	633.15	1083.37
GLUTSYN-PWY	glutamate biosynthesis I	1093.88	2820.26	1418.46	1407.58	771.86	1302.58	1401.39	1275.04	1248.31	1739.58	1190.09	1318.05	1490.64	1663.86	1612.59	1544.46	871.50	1670.41	2969.37	1075.28	2203.21	1309.55	1005.52	1162.30	1392.57	1394.43	1058.22	1424.27	424.17	950.84	1228.95	1339.45	1411.01	941.06	2955.25	973.81	1204.11	1261.76	1285.95	651.25	1092.00	1311.82	1567.34	1188.17	1729.22	834.06	1151.76	1456.92
PWY-6823	molybdenum cofactor biosynthesis	542.70	571.72	728.12	845.42	850.91	569.02	443.01	576.56	622.76	318.11	384.31	523.37	924.95	1177.80	792.70	518.17	305.05	208.01	296.73	298.05	381.87	613.31	266.21	524.80	479.40	646.42	431.50	598.86	496.06	635.21	572.59	546.00	559.07	272.28	418.24	0	531.08	506.20	499.28	0	402.56	476.08	587.62	264.24	575.73	0	241.24	603.59
PWY-6200	2,4,5-trichlorophenoxyacetate degradation	0	0	5.92	0	0	0	0	0	0	3.15	0	0	0	0	0	0	0	0	0	0	0	5.86	0	0	0	0	0	0	0	3.62	0	6.74	0	0	0	0	0	0	0	0	0	0	0	0	2.46	0	0	0
PWY-3561	choline biosynthesis III	0	0	0	0	0	0	85.65	0	53.68	0	5.24	0	0	0	0	0	0	0	0	57.83	0	0	0	75.17	61.96	61.72	0	62.30	47.64	0	0	61.17	0	0	0	0	55.61	53.70	40.44	37.41	0	0	74.61	0	67.18	0	0	51.85
PWY0-1305	glutamate dependent acid resistance	145.69	46.22	191.99	177.97	113.52	151.46	130.27	98.44	127.41	46.11	38.46	123.15	137.35	146.04	169.55	274.03	37.60	115.11	12.74	116.77	15.05	226.18	59.71	257.32	154.47	235.36	36.53	164.43	6.96	175.40	178.01	116.36	233.75	39.18	6.03	122.20	107.19	153.54	143.98	22.46	92.86	111.55	131.76	95.55	135.26	49.74	30.08	158.62
KDOSYN-PWY	KDO transfer to lipid IV<sub>A</sub> I	458.53	798.49	683.00	863.36	844.95	530.51	896.05	747.80	543.40	534.53	466.24	369.25	411.43	347.91	410.85	924.64	380.56	693.62	643.05	795.76	715.54	921.58	749.90	689.04	1259.07	1133.64	774.10	1154.31	268.54	983.75	911.46	1088.36	926.62	739.26	846.29	726.65	950.24	1043.16	894.72	123.77	732.11	738.71	946.16	701.68	897.59	366.40	961.39	1145.82
PWY-4841	UDP-D-glucuronate biosynthesis (from <i>myo</i>-inositol)	24.43	20.58	2.39	5.49	15.71	9.32	5.06	12.30	12.53	12.63	15.30	15.85	3.49	0	0	18.69	7.42	3.53	0	5.85	57.38	14.42	0	10.56	0	13.39	0	8.21	0	7.96	12.23	20.82	6.80	0	3.24	9.44	16.97	21.87	34.63	0	16.27	20.32	25.11	3.74	25.90	0	0	33.08
RUMP-PWY	formaldehyde oxidation I	0	0	608.08	883.01	994.28	0	770.73	747.22	351.78	818.16	575.14	651.03	696.11	800.42	873.41	788.52	504.53	0	767.96	0	946.22	901.51	660.51	676.46	865.71	915.39	0	834.15	0	832.83	0	892.99	739.83	0	1301.98	0	703.78	0	0	0	660.49	761.83	724.11	563.25	824.86	0	0	958.47
PWY-5025	indole-3-acetate biosynthesis IV (bacteria)	0	0	0	0	0	0	0	0	0	0	0	0	0	0	0	0	0	0	0	0	0	0	0	0	0	0	0	0	0	0	0	0	0	0	0	0	0	0	0	0	0	0	0	0	0	0	0	0
PWY-5994	palmitate biosynthesis I (animals)	827.37	1949.39	1045.38	883.28	1232.57	778.02	889.88	1232.29	871.98	966.35	917.03	742.95	797.98	748.55	324.69	988.78	672.02	671.64	2121.47	864.71	1733.48	1238.21	822.43	1048.40	897.13	1135.14	975.84	893.92	414.35	967.17	1095.65	1011.66	1079.19	808.10	1799.19	342.43	901.49	926.65	951.69	272.00	759.20	984.69	792.33	988.15	1027.71	523.95	745.35	1212.64
PWY-6018	seed germination protein turnover	255.60	270.44	291.74	777.51	759.51	339.63	196.08	274.07	237.85	296.35	279.90	305.33	338.61	400.95	407.40	346.43	213.40	253.25	427.81	251.55	463.61	285.01	108.69	232.45	312.07	350.57	153.58	415.78	262.66	408.19	277.09	286.97	291.56	134.65	523.60	176.24	210.63	346.34	201.34	87.95	184.97	407.85	288.95	135.13	186.05	184.56	311.74	378.11
PWY0-1314	fructose degradation	0	33.51	6.41	0	0	0	10.74	2.21	0	32.48	17.03	23.93	22.61	9.53	5.10	0	7.86	19.86	84.99	0	51.27	0	0	12.29	24.83	3.71	0	4.70	0	3.35	0	2.32	0	0	46.60	50.64	0	14.44	0	0	12.82	16.80	0	0	8.89	0	0	1.49
PWY-4061	glutathione-mediated detoxification I	1122.03	2268.89	1734.21	2032.89	1834.21	1561.41	1544.19	1595.78	1445.31	1125.32	948.09	1397.16	2047.82	2067.10	1893.45	1685.83	656.42	958.48	1442.71	1014.99	1668.70	1444.34	1302.54	1415.07	1037.16	1592.43	1118.05	1797.29	641.14	1429.20	1469.64	1569.82	1438.49	1301.77	1848.90	837.54	1402.76	1386.58	1188.74	377.82	1034.59	1403.39	1423.50	1197.33	1409.77	500.37	1327.49	1411.23
PWY-5057	valine degradation II	1616.75	2670.32	1880.93	1611.99	1573.88	1570.74	2105.99	1762.93	1482.03	1487.73	1173.37	863.98	984.58	921.90	475.85	1752.58	710.20	1169.36	2697.83	1395.73	2228.77	1917.88	1532.72	1900.00	1407.79	1753.27	1421.04	1961.23	480.10	1573.23	1772.13	1838.82	1981.25	1537.64	2439.63	816.17	1429.28	1995.09	1575.81	243.28	1190.67	1488.16	1606.12	931.78	1673.13	518.03	1468.48	2209.58
P105-PWY	TCA cycle IV (2-oxoglutarate decarboxylase)	2402.08	0	3745.92	0	3288.73	3379.18	3986.31	4334.80	2638.96	2928.50	0	1732.99	1641.72	0	0	3266.27	0	3511.99	0	3291.91	4507.65	4018.35	3137.45	3225.23	3904.85	3627.39	3410.63	3890.65	0	3228.53	3722.74	4032.29	3094.92	0	0	0	3340.82	3658.75	3232.43	0	2616.02	2817.56	3338.25	3281.51	0	0	0	4275.79
PWY-5079	phenylalanine degradation III	0	1824.07	0	0	0	991.13	1396.56	1154.27	966.58	893.09	716.79	475.65	681.29	632.32	380.24	1133.77	375.17	693.07	1599.18	0	1272.14	1181.94	960.78	1397.91	0	1132.47	903.00	0	350.61	1015.20	1024.33	1229.45	1411.50	0	1557.95	527.58	877.79	1254.85	0	150.35	719.93	917.13	0	636.87	1031.97	331.47	0	1374.59
LIPA-CORESYN-PWY	Lipid A-core biosynthesis	317.77	185.54	579.30	535.89	601.17	617.60	481.87	728.22	414.26	138.55	238.55	590.63	1020.92	1347.67	1287.67	403.40	221.37	160.06	141.13	269.74	212.85	693.79	306.56	516.67	398.19	562.28	242.24	593.00	58.04	486.03	612.07	609.36	486.66	292.86	286.47	142.26	606.58	454.82	430.24	87.11	359.81	396.44	582.07	478.04	635.57	198.61	218.54	672.62
PWY-722	nicotinate degradation I	0	121.79	0	68.19	52.57	0	0	0	0	0	133.58	0	0	85.40	10.51	0	138.76	0	254.15	0	0	0	0	0	0	272.27	0	0	36.74	0	0	182.85	0	98.10	0	161.58	0	0	0	41.45	0	125.83	0	0	0	36.67	69.83	0
PWY-6499	D-glucarate degradation II	0	0	0	0	0	0	0	0	0	0	0	0	45.86	0	8.07	0	0	0	0	0	0	0	0	0	0	0	0	0	0	0	0	0	0	0	0	0	0	32.20	0	0	0	38.85	0	0	0	0	0	0
PWY-6955	lincomycin biosynthesis	0	46.45	0	0	0	0	0	0	0	0	27.70	0	0	7.98	0	0	0	28.72	4.93	0	0	0	0	0	0	0	0	0	0	0	0	0	0	0	50.67	78.43	0	0	0	0	0	0	0	0	0	0	0	0
GLUCONSUPER-PWY	D-gluconate degradation	0	15.80	4.35	5.06	12.25	0	8.45	8.04	5.05	25.72	1.85	9.04	5.18	2.91	7.55	19.01	1.71	8.80	9.69	27.11	16.57	7.93	35.78	35.35	5.64	2.78	46.24	7.49	3.67	25.62	2.93	0	34.26	33.93	0	0	0	6.19	0	0	8.37	7.69	10.09	0	19.40	0	40.20	10.83
PWY-5695	urate biosynthesis/inosine 5-phosphate degradation	641.49	734.18	1322.39	1232.36	1363.44	971.96	1181.26	874.57	759.89	385.38	546.93	859.18	1274.83	1295.62	675.57	1010.46	555.72	977.17	639.31	841.62	540.88	1172.03	717.74	1006.41	802.88	1160.21	777.01	1433.18	628.95	926.19	934.36	1226.50	905.59	609.99	791.31	924.72	1032.66	1302.16	897.43	522.38	826.21	905.84	848.76	963.38	1161.12	507.63	667.37	1363.78
OCTOPINEDEG-PWY	octopine degradation	0	0	0	0	0	0	0	0	0	0	0	0	0	0	0	0	0	0	0	0	0	0	0	0	0	0	0	0	0	0	0	0	0	0	0	0	0	0	0	0	0	0	0	0	0	0	0	0
PWY-5104	isoleucine biosynthesis IV	0	2497.98	1671.81	1455.12	1540.94	1671.17	1619.51	1862.70	1269.52	1707.09	1350.12	1095.15	1028.57	971.03	456.40	1865.12	862.27	1267.61	0	1461.33	0	1741.55	1537.72	1593.46	1785.08	1921.58	1356.28	1635.78	318.50	1322.31	1880.00	1966.93	1560.87	1369.79	2802.15	0	1517.14	1752.52	1512.24	0	1199.51	1803.52	1689.59	0	1678.60	522.49	1338.96	2415.03
P23-PWY	reductive TCA cycle I	2244.64	0	3575.94	3009.64	3123.94	3194.48	3552.68	4307.65	2623.65	2262.87	2429.08	2180.85	2173.68	2515.63	1550.98	3147.88	1567.48	0	0	0	0	3617.02	0	3038.82	3561.73	3482.01	0	3512.10	0	3154.33	3535.08	3587.77	2926.60	2767.62	0	0	3383.03	3382.10	2948.81	1157.48	2216.85	2991.38	3236.47	3021.55	3584.02	0	0	4066.79
SAM-PWY	S-adenosyl-L-methionine biosynthesis	13.09	209.49	99.62	131.76	122.88	26.62	108.15	157.88	65.10	88.30	41.69	35.37	51.88	16.82	35.22	159.07	5.74	61.18	192.85	55.31	168.62	39.14	0	63.53	137.73	156.86	182.67	229.29	42.34	59.89	145.58	68.47	116.88	85.60	71.38	0	86.13	0	101.60	85.67	124.37	148.88	75.85	123.56	68.01	5.67	58.60	31.87
PWY0-1471	uracil degradation III	0	99.28	0	0	32.85	0	0	0	0	34.43	60.89	127.92	220.58	164.28	0	0	23.12	0	0	0	0	0	0	0	0	0	0	0	0	0	0	0	49.01	0	0	0	0	0	0	0	0	59.81	0	0	0	0	0	0
TOLUENE-DEG-2-OH-PWY	toluene degradation to 2-oxopent-4-enoate I (<I>via</I> <i>o</I>-cresol)	0	6.32	0	11.92	5.38	4.27	0	0	0	0	0	2.38	6.96	6.22	4.16	2.09	0.00	0	0	0	0	0	0	0	0	2.90	0	0	0	0	0	1.90	7.28	0	0	0	0	0	0	0	0	0	0	0	0	0	0	1.27
PWY-6483	ceramide degradation	0	0	0	0	0	0	0	0	0	0	0	0	0	0	0	0	0	0	0	0	0	0	0	0	0	0	0	0	0	0	0	0	0	0	3.92	0	0	0	0	0	0	0	0	0	0	0	0	0
PWY4FS-6	phosphatidylethanolamine biosynthesis II	0	0	0	0	0	0	0	0	0	0	0	2.89	0	0	0	0	0	0	0	0	0	0	0	0	0	0	0	0	0	0	0	0	0	0	0	0	0	0	0	0	0	0	0	0	0	0	0	0
UDPNAGSYN-PWY	UDP-<i>N</i>-acetyl-D-glucosamine biosynthesis I	719.11	1225.97	963.32	981.10	1125.50	732.38	809.16	945.56	527.24	779.19	629.98	545.65	940.80	551.51	833.62	1220.48	416.03	562.97	1039.45	538.78	1020.99	961.31	524.19	758.00	1104.26	1032.63	475.94	1202.91	483.50	867.22	928.15	905.02	704.56	550.74	1279.76	703.62	865.05	860.68	756.49	262.49	730.84	873.21	843.10	568.27	852.49	221.77	613.44	1201.30
PWY-2261	ascorbate glutathione cycle	0	0	0	0	0	0	0	0	0	28.61	0	0	0	0	0	0	0	0	0	0	0	0	0	0	0	0	0	0	0	0	0	0	0	0	0	0	0	0	0	0	0	0	0	0	0	0	0	0
PWY-6357	phosphate utilization in cell wall regeneration	53.13	11.22	75.32	51.64	42.79	147.94	136.78	174.46	89.60	7.50	27.50	37.15	46.44	41.43	31.39	166.17	47.13	82.36	0	35.70	39.93	70.46	37.74	46.13	52.45	63.53	42.01	101.30	38.46	48.55	2.60	128.57	71.86	35.34	3.03	84.16	89.76	57.65	33.45	55.01	51.49	48.60	75.47	45.10	154.62	83.62	76.34	113.92
PWY-82	UDP-L-arabinose biosynthesis II (from L-arabinose)	0	0	0	11.87	0	0	0	0	0	14.04	0	0	0	0	0	0	0	0	0	0	0	0	0	4.93	0	0	0	0	0	0	0	0	0	0	7.24	0	0	0	0	0	0	0	0	8.63	1.41	0	0	0
PWY-6003	gramicidin S biosynthesis	0	0	0	0	0	0	0	0	0	0	0	0	4.50	0	0	0	0	0	0	0	0	0	0	0	3.28	0	0	0	0	0	0	0	0	0	0	0	0	0	0	0	0	0	0	0	0	0	0	0
2AMINOBENZDEG-PWY	anthranilate degradation III (anaerobic)	47.64	0	29.53	0	0	0	29.57	37.46	24.77	6.17	17.25	17.94	0	46.53	7.76	32.36	13.57	0	0	0	2.60	14.95	0	15.87	13.29	17.79	0	6.09	0	21.34	0	27.65	19.90	0	0	0	16.46	43.35	15.55	0	0	7.34	19.00	33.22	0	0	0	29.01
PWY-5664	tetrahydrobiopterin biosynthesis II	226.42	1264.51	393.42	296.51	656.86	345.94	583.40	455.80	318.98	633.67	443.58	451.66	255.52	140.43	86.44	272.89	263.79	412.90	1071.15	377.20	887.78	433.78	335.63	311.79	531.84	486.30	0	478.31	93.74	281.41	444.48	427.02	561.97	223.08	1225.83	389.42	436.14	411.51	436.68	73.73	301.18	386.00	464.14	205.96	442.19	0	0	625.46
PWY-5934	iron reduction and absorption	0	0	0	0	0	0	0	0	0	0	2.65	9.43	8.74	6.45	8.38	0	0	0	0	0	0	0	0	0	0	0	0	0	0	0	0	0	0	0	0	0	0	0	0	0	0	0	0	0	0	0	0	0
PWY0-1221	putrescine degradation II	215.14	153.33	294.74	516.86	216.00	244.73	91.72	234.35	206.26	79.77	99.90	52.64	46.80	7.95	0	227.48	38.34	127.47	192.95	127.77	0	267.58	152.55	173.54	213.21	221.37	143.12	218.55	291.49	247.27	192.25	127.19	223.35	216.06	219.49	75.32	117.94	171.32	151.73	255.75	104.63	130.25	189.46	112.06	170.23	105.92	191.14	212.03
PWY-5370	carbon tetrachloride degradation I	0	0	0	0	0	0	0	0	0	0	0	0	0	0	0	0	0	0	0	0	0	0	0	0	0	0	0	0	0	0	0	0	0	0	0	0	0	0	0	0	0	0	0	0	0	0	0	0
PWY-5132	humulone biosynthesis	0	0	1.81	17.05	23.07	8.49	0	5.28	37.69	2.44	15.14	25.07	19.99	33.27	3.20	0	18.81	0	0	0	19.29	4.19	13.19	0	0	4.48	0	0	0	11.68	7.28	6.73	8.44	0	0	6.74	9.59	13.08	19.97	6.75	0	10.94	13.68	0	0	0	14.42	6.78
PWY-6795	diacylglyceryl-<i>N,N,N</i>-trimethylhomoserine biosynthesis	0	0	0	0	0	0	0	0	0	0	0	0	0	1.31	0	0	0	0	0	0	0	0	0	0	0	0	0	0	0	0	0	0	1.93	0	2.09	0	0	0	0	0	0	0	0	0	0	0	0	1.61
PWY-2	putrescine degradation IV	0	17.74	8.61	0	2.01	0	0	24.74	3.34	1.58	0	4.11	19.39	18.17	0	20.17	2.03	0	0	0	0	6.20	0	13.98	0	0	0	8.36	0	10.93	3.05	0	3.14	0	0	0	10.21	18.64	13.68	0	7.26	4.17	0	6.14	8.31	0	9.35	6.74
PWY-5874	heme degradation	0	15.54	0	0	2.17	0	0	0	0	16.37	0	0	0	0	0	0	0	0	0	0	0	0	0	0	0	4.91	0	0	0	0	0	0	0	0	0	0	0	0	0	0	0	0	8.80	0	14.30	0	0	0
PWY3O-246	(R,R)-butanediol degradation	0	0	0	0	0	0	0	0	0	0	0	0	0	0	0	0	0	0	0	0	0	0	0	0	0	0	0	0	0	0	0	0	0	0	0	0	0	0	0	0	0	0	0	0	0	0	0	0
PWY-6352	3-phosphoinositide biosynthesis	456.23	25.72	481.77	566.71	281.09	563.90	539.60	511.32	342.39	73.86	79.60	137.98	352.35	499.58	276.39	467.80	94.25	225.68	8.40	256.75	10.96	384.31	383.21	512.41	301.60	554.66	334.22	442.20	241.42	495.27	245.03	545.23	406.93	360.17	29.59	201.58	366.41	274.22	149.03	141.45	303.62	567.55	574.13	646.44	515.73	194.15	421.11	377.73
PWY-40	putrescine biosynthesis I	0	0	0	0	0	0	0	0	0	0	0	0	0	0	0	0	0	0	0	0	0	0	0	0	0	0	0	0	0	0	0	0	0	0	0	0	0	0	0	0	0	0	0	0	0	0	0	0
GLYSYN-THR-PWY	glycine biosynthesis IV	119.25	682.83	167.03	570.92	357.77	68.68	83.23	72.73	53.92	385.56	355.83	214.01	197.78	59.35	23.32	58.63	84.22	120.44	551.62	30.69	479.16	140.92	14.54	80.94	58.69	85.72	45.91	144.41	211.71	250.64	105.86	34.45	72.75	0	545.75	90.26	64.78	58.36	102.66	15.42	72.69	149.47	145.08	89.32	129.34	28.92	35.04	117.97
BGALACT-PWY	lactose degradation III	38.46	103.69	110.04	317.67	234.51	99.35	68.60	44.12	106.90	108.20	58.41	69.07	189.55	54.29	256.77	89.63	25.92	54.78	84.10	81.86	126.87	53.81	89.84	70.05	84.34	120.18	170.82	107.38	51.27	113.53	70.25	52.20	53.50	119.10	98.47	25.08	132.00	128.46	54.11	0	63.31	82.90	105.87	69.24	63.91	58.40	231.57	97.14
PWY-5901	2,3-dihydroxybenzoate biosynthesis	94.94	179.85	138.06	380.44	452.64	160.76	40.01	119.51	124.34	72.14	47.15	56.11	89.77	41.76	48.07	199.31	83.75	115.78	52.92	186.34	87.18	101.35	216.51	214.85	105.29	173.17	222.77	180.25	143.15	201.05	84.86	163.65	279.75	136.14	78.37	0	140.53	93.64	72.29	97.36	74.22	88.81	112.07	136.77	106.96	159.92	228.73	90.77
METHANOGENESIS-PWY	methanogenesis from CO<SUB>2</SUB>	475.66	178.21	689.80	593.92	305.79	924.96	1720.95	1032.61	358.60	264.42	794.98	966.50	652.09	400.98	329.18	895.46	486.16	730.91	81.43	956.30	145.91	1759.46	926.95	1197.83	840.29	680.77	620.29	924.38	650.84	726.88	1121.25	595.66	1067.20	420.73	126.62	858.76	924.86	929.49	710.04	604.01	467.17	844.35	889.62	755.74	1318.13	794.41	596.08	1339.06
PWY3O-450	phosphatidylcholine biosynthesis I	116.35	136.55	147.04	133.61	83.08	203.60	176.06	165.45	166.91	46.39	62.77	71.18	77.24	62.24	36.03	287.09	53.51	28.69	90.66	163.49	80.16	203.48	138.25	161.13	202.74	150.21	151.62	132.16	47.64	64.37	153.52	179.74	134.70	74.50	66.57	97.15	183.90	203.56	128.28	37.41	112.21	159.83	194.31	179.84	287.65	68.42	225.69	140.74
BETA-ALA-DEGRADATION-I-PWY	beta-alanine degradation I	684.56	611.63	1189.50	586.85	630.69	991.10	877.33	767.96	902.29	542.54	326.42	282.35	248.99	237.65	139.63	1141.71	266.19	431.81	774.42	610.46	737.65	725.91	750.64	978.86	669.63	935.71	682.50	964.91	283.76	623.78	806.23	1025.64	942.19	634.75	736.20	630.16	765.56	625.13	688.88	173.12	413.17	779.44	700.64	484.03	741.62	313.33	726.42	951.44
PWY0-1337	oleate beta-oxidation	1340.10	1825.66	1205.29	1090.57	1549.58	1432.44	992.78	1380.31	1445.82	997.36	778.91	981.87	1128.53	986.10	332.55	1918.81	503.97	719.79	1982.02	966.27	1812.89	1545.24	858.92	1637.44	615.40	1420.53	840.92	1185.80	284.84	1168.50	1338.57	1657.66	1617.32	1035.53	2078.39	437.43	1048.83	1436.11	1192.65	161.78	705.44	1254.02	1043.84	968.72	1222.47	353.59	941.60	1648.39
PWY-6344	ornithine degradation II (Stickland reaction)	618.79	904.63	842.45	1065.74	838.08	733.32	1041.90	823.39	673.88	620.85	391.81	537.83	675.67	752.72	671.21	860.69	298.95	635.66	777.71	647.42	709.17	1005.85	687.83	756.89	997.66	700.11	705.91	876.39	193.81	800.29	911.29	898.12	630.98	612.29	929.49	545.01	779.81	906.90	672.75	283.85	477.64	762.26	888.63	683.84	880.00	407.22	714.50	1109.78
PWY66-221	nicotine degradation III	0	31.00	0	0	0	2.01	0	4.85	0	20.93	34.52	13.81	0	2.33	0	0	0.94	0	9.08	0	24.19	10.07	0	0	0	3.38	0	0	0	0	0	4.56	3.68	0	6.64	0	0	0	0	0	0	8.07	11.82	0	2.94	0	0	0
1CMET2-PWY	formylTHF biosynthesis I	2412.95	3741.81	3904.78	4085.97	2939.22	4157.88	4571.91	3910.54	2824.53	2470.46	2502.89	2369.04	3437.76	2984.06	2460.00	3871.79	1401.46	2910.41	3867.53	3714.30	3037.34	4320.79	3839.74	3901.54	3534.40	4306.37	3132.01	3831.14	1658.79	3809.76	4044.32	4003.52	4252.93	2776.75	4142.48	2797.37	3691.80	3769.42	3267.04	1242.81	2355.19	3546.09	3622.61	3187.91	4227.95	2240.15	3215.28	4702.34
PWY-5755	4-hydroxybenzoate biosynthesis II (bacteria and fungi)	74.41	123.26	138.39	231.62	170.20	94.50	74.88	68.76	55.12	60.33	74.20	155.01	271.09	275.51	392.51	63.11	28.99	74.85	67.93	14.42	76.37	119.06	68.72	82.90	104.90	84.72	89.41	105.95	50.13	116.05	101.49	61.53	60.55	51.73	67.21	97.20	55.68	64.22	77.33	0	59.67	79.02	84.20	86.76	74.98	66.89	105.70	52.95
PWY-6622	heptadecane biosynthesis	0	18.44	0	0	0	0	0	0	0	0	0	0	0	0	0	0	0	0	0	0	3.41	0	0	0	0	0	0	0	0	2.93	0	0	0	0	0	0	0	0	0	0	0	0	0	0	0	0	0	0
PWY1F-467	phenylpropanoid biosynthesis, initial reactions	0	0	0	0	0	0	0	5.14	0	0	0	0	0	0	0	6.37	0	0	0	0	0	0	0	0	7.20	1.75	0	0	0	0	0	0	0	0	0	0	0	0	0	0	6.19	9.55	0	0	0	0	0	0
DISSULFRED-PWY	sulfate reduction IV (dissimilatory)	1053.48	1781.04	1456.10	1170.85	1104.52	1553.27	1446.40	1432.12	1021.36	1218.85	1083.09	1586.67	2064.60	3302.04	2741.45	1379.72	666.93	1303.21	1117.07	1027.34	1251.40	1321.17	0	1162.27	1443.20	1398.40	902.17	1209.72	575.54	1275.12	1479.51	1361.84	1153.17	656.44	1429.56	848.15	936.55	1225.52	1171.39	180.90	937.88	1259.75	1148.91	728.89	1394.56	0	1014.56	1490.89
PWY-6307	tryptophan degradation X (mammalian, via tryptamine)	317.88	601.12	479.13	395.85	237.38	385.23	397.35	381.35	300.84	357.00	259.06	258.30	174.32	98.52	309.61	339.82	215.01	192.85	489.01	235.04	390.45	488.64	265.11	247.76	218.46	399.73	255.42	380.50	150.95	395.57	329.80	372.70	245.87	92.52	466.70	155.22	332.15	374.96	381.15	25.40	239.82	304.86	411.16	191.51	288.26	30.09	223.62	476.59
PWY-6305	putrescine biosynthesis IV	1138.26	1442.90	1464.12	910.73	1298.31	1069.49	1360.81	1386.48	980.32	983.88	813.00	493.65	372.25	176.61	74.61	1086.92	655.20	1079.47	1489.82	1095.53	1045.69	1512.33	1020.52	1182.55	1182.91	1173.85	1115.77	1425.25	384.42	1182.01	1390.72	1156.93	1250.41	923.45	1059.71	892.95	1122.30	1426.30	1312.65	414.56	1028.18	1047.85	1196.85	1064.75	1250.09	425.30	1114.28	1577.14
PWY-6992	1,5-anhydrofructose degradation	0	31.00	0	0	0	2.01	0	4.85	0	20.93	16.50	3.88	0	2.33	0	0	0.94	0	9.08	0	24.19	10.07	0	4.99	0	3.38	0	0	0	0	0	4.56	3.68	0	6.64	0	0	0	0	0	0	0	0	0	2.94	0	0	0
PWY-6575	juvenile hormone III biosynthesis I	159.48	487.51	289.90	79.40	105.72	240.37	228.47	215.00	149.40	267.80	170.81	213.83	132.52	93.87	85.91	129.81	185.82	136.89	461.43	200.62	345.44	307.46	183.42	147.77	154.06	204.94	192.50	133.19	90.58	276.33	201.44	177.53	152.84	74.08	420.99	106.28	203.14	224.17	231.15	5.56	93.49	217.68	191.86	142.58	131.73	0	90.56	194.31
GLYCOCAT-PWY	glycogen degradation I	505.04	1288.01	665.25	824.31	888.62	922.21	900.16	859.19	678.70	786.81	561.85	292.54	453.18	274.58	411.71	800.80	391.13	804.84	1205.01	760.25	1092.36	811.67	794.32	935.83	875.70	810.52	712.44	773.91	140.10	909.51	936.96	886.58	834.32	608.19	1235.07	183.90	817.00	922.16	678.05	109.87	531.12	636.25	727.05	571.89	776.95	238.79	765.05	870.73
PWY66-162	ethanol degradation IV	0	4099.28	2854.84	0	2398.92	2498.41	2737.95	2626.34	0	2325.82	1837.52	0	1455.26	1558.45	942.11	2788.03	1316.47	0	4295.87	1828.72	3476.76	0	0	2284.99	0	2721.01	0	2663.29	0	0	2509.21	0	2506.23	0	3583.74	0	1999.77	2500.64	2480.05	0	1634.56	2214.25	2267.85	0	0	0	1984.25	2854.74
PWY1F-353	glycine betaine biosynthesis III (plants)	263.36	149.48	493.72	571.97	247.10	268.81	201.64	286.58	119.60	124.73	137.43	148.03	100.62	55.90	0	179.40	0	0	65.75	171.34	46.92	320.84	147.89	288.36	152.59	259.32	267.27	298.21	268.17	390.10	240.41	206.24	203.43	78.02	127.20	92.63	243.90	177.68	173.19	73.43	220.64	201.58	278.10	0	197.72	176.45	81.98	193.80
GLUDEG-I-PWY	glutamate degradation III (via 4-aminobutyrate)	244.16	187.56	437.17	280.03	228.13	325.10	257.19	204.43	280.30	85.14	67.80	159.41	179.75	183.86	249.14	461.51	71.59	205.63	23.20	228.61	88.56	304.41	205.77	445.57	237.71	357.56	132.27	268.14	70.96	306.91	263.91	272.61	353.41	138.19	83.00	260.34	260.99	266.73	244.73	31.98	158.17	248.29	257.71	226.54	203.85	122.23	135.08	246.58
PWY-5480	pyruvate fermentation to ethanol I	0	0	0	0	2938.98	0	0	0	0	2598.15	2205.03	0	1836.50	0	1121.59	0	0	0	0	0	0	0	0	0	0	0	0	0	0	0	0	0	0	0	0	0	0	0	0	0	0	0	0	0	0	0	0	0
PWY-6318	phenylalanine degradation IV (mammalian, via side chain)	1232.44	1763.27	1969.98	1608.09	1675.49	1826.89	1938.59	1753.77	1320.72	1199.49	949.06	640.23	686.46	1318.16	419.27	1807.17	653.28	1126.59	1221.29	1542.04	1245.63	1922.02	1681.25	1540.73	1524.58	1886.94	1371.17	1998.78	401.69	1459.53	1724.84	1884.76	1822.22	1451.16	1664.93	1142.51	1639.69	1633.19	1639.59	496.88	1183.66	1470.61	1867.17	1472.80	1721.46	826.37	1398.86	2108.65
PWY-3462	phenylalanine biosynthesis II	0	0	0	0	0	0	0	0	0	286.06	0	184.87	0	0	0	0	257.17	0	0	0	0	0	0	0	0	0	0	0	0	0	0	0	0	0	0	0	0	0	0	0	0	0	0	0	0	0	0	0
PWY-6346	staurosporine biosynthesis	0	0	0	0	0	0	0	0	0	0	0	0	0	0	0	0	0	0	0	0	0	0	0	0	0	0	0	0	0	0	0	0	2.06	0	0	0	0	0	0	0	0	0	0	0	0	0	0	0
PWY-5461	betanidin degradation	164.98	44.20	125.13	116.71	70.37	215.34	282.67	239.74	144.26	20.98	44.87	85.23	46.37	97.13	29.84	205.51	16.26	100.07	0	156.25	4.11	186.15	171.79	187.09	87.74	170.77	135.95	137.39	36.90	144.30	242.40	279.82	262.17	135.29	10.12	107.98	179.54	169.47	146.57	32.40	154.22	245.67	128.50	111.96	150.76	39.57	176.69	228.27
PWY-5645	4-chloronitrobenzene degradation	14.44	0	8.43	0	0	6.08	0	5.92	0	0	2.10	0	0	0	0	6.32	0.57	0	31.67	0	0	9.10	0	0	0	0	0	5.06	0	1.59	0	7.62	14.84	0	0	0	5.34	19.53	8.67	0	5.69	6.48	0	0	6.48	0	0	10.54
PWY-5276	sulfite oxidation I (sulfite oxidoreductase)	70.82	19.25	89.48	55.67	63.55	55.27	44.80	44.69	49.77	72.96	26.45	14.56	10.00	8.28	6.62	87.08	18.73	22.40	140.49	40.19	167.62	58.64	21.15	51.14	61.76	59.10	20.65	65.87	16.24	63.87	67.84	68.23	55.76	21.42	213.89	28.27	37.55	22.82	65.23	62.96	32.34	39.94	40.12	29.99	82.18	33.73	53.17	95.72
TOLSULFDEG-PWY	4-toluenesulfonate degradation I	0	0	14.10	0	0	0	0	0	0	0	0	0	2.65	0	0	0	13.96	0	0	0	0	0	0	0	0	0	0	0	0	0	0	0	0	0	0	0	0	0	0	0	0	0	0	0	0	0	0	0
PWY-2724	alkane oxidation	244.41	487.51	370.26	197.59	139.21	282.57	347.03	301.30	192.25	286.34	205.28	235.58	156.80	93.87	292.36	222.17	189.80	192.85	470.20	212.61	368.12	390.50	208.49	182.14	181.69	292.08	225.75	239.09	150.95	305.54	229.58	269.91	207.40	81.18	435.43	155.22	237.37	331.92	302.45	25.40	197.40	274.32	301.87	185.70	167.70	30.09	116.70	340.76
PWY-6323	benzoylanthranilate biosynthesis	0	0	0	0	0	0	0	0	0	13.82	0	0	0	0	0	0	0	0	0	0	0	0	0	0	0	0	0	0	0	0	0	0	0	0	0	0	0	0	0	0	0	0	0	0	0	0	0	0
PWY-6767	4,4-diapolycopenedioate biosynthesis	0	0	0	0	0	0	0	0	0	0	0	0	0	0	0	0	0	0	0	0	34.05	0	0	0	0	0	0	0	0	0	0	5.00	0	0	0	0	3.21	0	0	0	0	0	0	0	0	0	0	0
CODH-PWY	reductive acetyl coenzyme A pathway	2830.86	3225.02	4112.93	3426.66	2433.41	3475.49	3923.73	3971.76	3088.14	2166.88	1880.27	1601.00	1940.92	1572.85	1390.95	3999.41	1065.91	2895.37	2890.59	2740.89	2226.41	4073.79	3036.60	3305.74	3582.16	4288.59	2412.05	3940.23	1255.40	3244.68	3868.53	4393.59	3112.87	2786.22	3067.83	2502.83	3393.43	3782.11	3297.92	1440.87	2122.87	3165.24	3331.86	3042.39	3425.71	1961.71	2295.90	4327.28
HCAMHPDEG-PWY	3-phenylpropanoate and 3-(3-hydroxyphenyl)propanoate degradation to 2-oxopent-4-enoate	10.24	158.74	7.59	0	6.54	0	0	2.17	0	0	0	0	0	0	0	7.79	0	0	0	0	0	14.82	0	11.33	7.72	0	0	0	0	0	0	7.91	6.86	0	14.10	0	22.04	0	7.92	0	5.23	4.34	10.31	0	13.33	0	0	14.84
PWY-5033	nicotinate degradation II	0	121.79	0	68.19	52.57	0	0	0	0	0	133.58	0	0	85.40	10.51	0	138.76	0	254.15	0	0	0	0	0	0	272.27	0	0	36.74	0	0	182.85	0	98.10	0	161.58	0	0	0	41.45	0	125.83	0	0	0	36.67	69.83	0
PWY-4921	protein citrullination	20.15	33.82	42.07	6.84	8.80	22.05	72.27	48.10	6.64	12.60	7.19	0	0	0	24.92	0	1.76	34.95	68.38	17.72	68.56	56.48	11.02	7.07	49.01	9.43	5.43	32.40	0	14.60	37.09	12.99	11.80	7.88	38.70	29.52	13.27	38.13	0	8.39	0	13.72	25.18	13.15	40.36	14.76	3.14	36.56
PWY-5525	D-glucuronate degradation I	0	1.71	7.41	0	4.20	14.50	7.32	3.63	4.65	0	0	0	0	0	0	0	4.97	0	0	0	0	0	0	0	0	7.33	0	4.56	0	7.65	2.25	10.72	5.44	0	8.59	0	5.47	5.60	0	0	5.35	8.00	5.22	0	0	0	0	6.32
PWY-6827	gellan degradation	11.05	2.02	0	6.29	5.15	0	0	0	0	0	0	0	0	4.42	17.07	0	0	0	0	0	10.44	0	0	0	0	1.66	0	0	0	0	2.93	0	0	0	0	0	0	0	0	0	0	0	0	0	0	0	0	0
PWY-6578	7-keto-8-aminopelargonate biosynthesis II	94.98	129.79	172.42	601.66	479.18	145.72	55.92	91.92	65.04	82.37	152.28	226.65	341.13	603.14	460.07	85.79	53.02	109.05	102.03	39.13	78.07	134.88	40.13	82.00	100.75	121.52	50.48	103.17	135.36	149.61	102.42	136.65	127.60	93.39	74.05	70.77	57.63	54.51	92.88	42.54	78.19	153.68	158.42	117.85	101.15	34.75	131.03	101.26
ETOH-ACETYLCOA-ANA-PWY	ethanol degradation I	2949.99	5183.91	3632.54	3492.04	2930.80	3051.36	3718.46	3366.10	2572.73	2577.68	2202.17	1642.20	1834.53	2025.11	1059.34	3440.78	1332.60	2769.70	4972.74	2320.01	4052.41	3681.58	2614.34	3383.31	3101.61	3410.19	2593.62	3563.15	1448.10	3161.66	3102.57	3606.24	3468.10	2601.36	4313.63	2125.94	2477.34	3377.97	2825.28	855.89	2035.06	2694.79	2928.85	2266.50	3289.73	1728.65	2590.06	3767.38
PLPSAL-PWY	pyridoxal 5-phosphate salvage pathway	425.06	1303.37	648.25	478.07	732.47	547.44	604.62	533.23	359.46	675.63	453.58	473.04	524.32	446.63	424.60	512.23	200.52	186.05	763.73	458.75	756.97	569.60	296.94	529.28	564.02	638.21	326.21	745.46	143.04	455.21	523.63	594.85	459.32	247.92	865.45	318.33	384.39	526.93	514.71	57.11	365.34	606.14	335.04	307.55	604.53	173.57	489.41	792.85
PWY-5743	3-hydroxypropionate cycle	619.38	1506.15	921.84	1208.48	1576.15	748.13	943.52	981.08	804.66	904.70	674.43	934.96	1190.29	1320.80	1010.21	923.81	664.90	756.10	1057.27	1039.71	1168.32	913.12	993.10	1166.55	981.34	1112.97	1052.14	921.29	248.79	970.12	1108.26	1159.35	1111.00	811.65	1428.43	545.94	956.40	1165.31	707.91	94.71	646.63	770.36	872.75	541.70	841.41	277.33	766.88	1228.89
PWY-5913	TCA cycle VI (obligate autotrophs)	4625.35	9975.32	7070.33	5996.77	5745.86	6394.00	7517.13	7479.11	5124.56	5737.06	4675.82	4048.18	4042.98	5390.92	3035.25	6564.37	3390.32	6778.75	10485.31	6099.29	8925.30	7203.97	5954.95	5813.92	6883.03	6879.89	5680.21	7172.20	2024.14	5592.62	6874.46	7403.90	6381.52	5740.46	11269.65	5045.58	6442.49	6487.55	6331.37	2523.23	4746.37	5861.33	6888.54	6100.26	7194.81	3930.12	5846.64	7950.41
P321-PWY	benzoyl-CoA degradation III (anaerobic)	0	0	15.29	0	0	42.29	19.69	23.86	14.13	3.01	71.97	164.96	266.01	0	129.25	0	14.54	0	0	0	27.80	2.15	37.27	4.17	0	6.78	8.52	6.05	0	0	0	21.72	0	26.33	20.21	0	7.09	2.64	14.88	9.95	0	46.24	11.19	0	9.43	0	0	32.28
PWY-6363	D-<i>myo</i>-inositol (1,4,5)-trisphosphate degradation	24.42	23.72	139.64	0	14.63	3.69	65.94	102.40	62.40	0	9.15	43.95	40.51	59.40	32.96	75.45	40.78	32.52	0	24.63	7.85	77.43	35.20	68.13	0	50.69	0	3.99	0	78.09	64.22	58.64	54.65	34.40	10.12	0	35.29	9.13	13.72	0	0	59.69	62.61	62.45	77.91	0	36.02	69.97
PWY-4702	phytate degradation I	447.51	938.60	605.97	586.46	598.54	558.03	752.64	623.31	355.92	602.97	447.65	466.42	665.77	578.22	710.73	673.93	258.88	487.27	678.33	564.89	628.25	694.66	604.19	685.03	792.03	730.21	762.31	651.23	305.49	510.75	737.96	779.48	552.25	590.98	1058.78	268.79	536.12	601.62	599.67	161.50	475.27	620.07	605.09	403.84	596.21	388.15	697.18	818.05
P562-PWY	<I>myo</I>-inositol degradation	666.08	818.55	1083.35	799.44	767.51	948.88	829.32	749.89	881.37	648.00	487.82	380.68	370.40	265.39	93.22	1102.23	377.57	455.27	960.22	728.44	961.60	761.94	875.97	1078.43	635.50	973.48	975.21	989.06	391.39	751.13	790.15	1077.53	1095.62	874.38	908.23	498.69	780.05	601.97	677.55	204.72	407.73	814.76	742.44	506.58	759.85	280.47	937.17	977.84
GALACTUROCAT-PWY	D-galacturonate degradation I	2.76	188.80	35.83	52.51	22.60	33.42	7.64	30.77	15.80	43.50	65.05	49.68	51.31	11.70	16.07	18.45	43.94	0	66.20	3.55	250.72	41.02	14.36	6.83	15.76	45.80	13.89	33.17	6.24	28.53	24.29	47.65	8.03	12.21	77.56	12.34	24.35	21.70	44.89	0	25.90	16.79	18.57	19.72	47.61	46.69	56.56	30.20
PWY-6755	<i>S</i>-methyl-5-thio-alpha-D-ribose 1-phosphate degradation	268.57	211.75	393.08	63.23	156.10	348.72	352.48	418.47	243.87	228.97	175.78	81.11	73.23	115.56	119.30	306.66	147.02	422.71	152.40	432.27	332.11	433.76	523.71	313.20	416.33	475.39	450.33	438.87	0	271.22	453.85	418.00	323.00	366.97	233.64	217.59	362.63	453.30	312.85	80.04	320.67	308.45	385.07	224.10	462.47	238.19	233.14	493.43
PWY0-1391	<i>S</i>-methyl-5-thioadenosine degradation IV	0	0	58.23	54.52	43.47	106.36	0	0	62.31	0	0	0	0	0	0	58.66	0	50.04	0	43.12	0	0	46.09	42.78	62.21	61.69	49.02	66.88	37.77	33.50	45.37	111.53	62.50	43.52	0	72.80	45.38	61.50	35.35	42.23	0	0	0	76.53	0	58.04	0	0
PWY-5426	betaxanthin biosynthesis	0	0	0	0	0	0	0	0	0	0	2.06	0	0	0	0	0	0	0	0	0	0	0	0	0	0	0	29.67	0	0	0	0	0	0	0	0	0	0	0	0	0	0	0	0	0	0	0	0	0
PWY-5458	methylglyoxal degradation V	83.91	441.19	76.76	66.32	45.09	37.53	100.97	136.09	74.78	92.29	111.85	68.34	94.90	68.32	119.18	54.37	52.44	142.66	501.44	8.29	396.92	99.51	6.44	65.85	57.77	55.89	0	49.97	0	43.06	77.94	57.98	56.25	11.86	776.29	30.07	26.92	100.22	82.89	15.73	15.85	72.53	142.13	25.53	122.53	0	8.87	116.46
PWY-6543	4-aminobenzoate biosynthesis	1846.87	2598.85	2163.91	2755.98	2490.95	2166.14	1945.64	2143.20	1564.09	1316.46	1535.67	1197.95	1093.13	1121.65	728.90	2119.01	978.00	1891.37	2299.76	1653.41	2047.28	2938.57	1823.11	1931.76	2614.04	2068.68	1614.37	2508.15	1562.53	2266.00	2099.52	2323.09	1858.24	1332.42	2886.96	1061.79	2027.48	1913.31	2088.23	682.07	1546.16	1686.26	2130.36	1609.92	2051.29	1254.98	1421.06	2420.83
PWY-5988	wound-induced proteolysis I	255.60	270.44	291.74	777.51	759.51	339.63	196.08	274.07	237.85	296.35	279.90	305.33	338.61	400.95	407.40	346.43	213.40	253.25	427.81	251.55	463.61	285.01	108.69	232.45	312.07	350.57	153.58	415.78	262.66	408.19	277.09	286.97	291.56	134.65	523.60	176.24	210.63	346.34	201.34	87.95	184.97	407.85	288.95	135.13	186.05	184.56	311.74	378.11
PWY-6126	adenosine nucleotides <i>de novo</i> biosynthesis	2467.19	7872.64	3974.18	4780.94	4880.42	3234.93	3535.57	3634.23	2490.60	4320.97	2910.97	3811.19	3862.60	4879.21	3948.43	3588.01	1986.81	2699.00	6660.44	2825.17	6060.89	4010.82	3217.85	3051.69	3438.71	3882.16	2917.55	3847.44	1801.94	4108.63	3945.80	3665.33	3165.15	2570.12	6495.98	2014.70	3178.00	3746.48	3265.45	884.19	2562.79	3394.91	3495.11	2024.03	3483.00	1560.02	2942.26	4419.64
HOMOSERSYN-PWY	homoserine biosynthesis	493.94	1658.38	624.44	1266.88	1512.91	730.25	741.16	715.94	485.42	1036.73	568.30	438.66	537.11	565.42	354.01	698.93	389.44	687.29	1464.48	991.79	1483.64	782.93	934.39	1103.50	753.55	901.31	741.33	742.08	342.49	935.14	1029.70	940.82	1018.62	610.66	1979.17	411.78	1034.84	843.82	644.78	216.06	471.58	643.17	938.73	425.05	822.90	271.88	849.83	1054.64
REDCITCYC	TCA cycle III (helicobacter)	1235.59	2198.07	1871.82	1756.07	2104.10	1672.77	1842.11	2374.22	1431.66	1367.83	1235.45	1172.26	1271.53	1751.24	956.35	1503.81	963.70	1664.51	2623.35	1581.61	2245.89	1971.71	1393.74	1554.42	1741.03	1860.55	1715.68	1892.54	765.97	1709.75	1852.91	1788.22	1572.29	1234.19	2627.13	0	1675.87	1649.64	1596.64	442.29	1163.93	1591.09	1877.71	2004.22	1651.11	1038.62	0	1972.82
PWY-5098	chlorophyll <i>a</i> degradation I	17.29	0	0	0	13.60	22.39	0	11.66	5.93	12.33	0	3.97	0	0	0	15.17	0	7.16	0	0	0	21.79	0	15.07	0	2.87	11.37	7.09	0	13.85	20.96	10.22	16.34	0	0	0	0	12.95	26.04	9.78	4.79	2.23	0	5.04	8.51	4.35	0	20.14
7ALPHADEHYDROX-PWY	cholate degradation (bacteria, anaerobic)	9.07	45.71	0	10.51	15.21	22.14	2.35	0	0	33.76	18.63	0	21.26	8.25	0	51.99	11.04	0	81.04	11.76	36.95	22.41	17.78	44.92	11.14	13.92	11.80	2.65	0	24.04	3.60	22.91	30.64	11.09	3.15	0	39.08	3.97	8.72	0	0	33.83	17.82	0	7.04	0	0	23.54
PWY-6216	3-chlorobenzoate degradation II (via protocatechuate)	0	0	0	0	0	0	0	0	0	0	0	0	0	0	0	0	0	0	0	0	0	0	0	0	0	0	0	0	0	0	8.45	0	0	42.65	0	0	0	0	0	0	0	0	0	0	0	0	0	0
PHENYLALANINE-DEG1-PWY	phenylalanine degradation I (aerobic)	124.65	558.80	212.94	193.54	286.35	141.10	171.53	186.49	97.95	271.99	202.54	88.01	87.20	82.32	94.81	92.42	140.11	57.83	373.34	181.37	382.35	237.22	35.52	218.57	169.22	209.51	113.57	164.50	0	169.45	245.00	186.92	176.05	194.92	532.97	0	137.41	222.64	183.97	35.14	167.67	89.92	133.19	17.46	169.27	0	183.20	225.14
GLUTDEG-PWY	glutamate degradation II	1089.91	1580.66	1767.05	1187.58	1434.97	1612.82	0	1643.17	0	1082.98	0	595.73	607.53	0	0	1566.29	639.07	0	0	0	0	1763.08	0	1421.75	0	1734.98	0	1774.49	340.34	1232.59	1595.50	1723.67	0	0	0	1028.83	0	1543.63	1503.15	0	0	1331.89	1633.79	1371.26	1549.50	758.50	1246.47	1871.62
CALVIN-PWY	Calvin-Benson-Bassham cycle	1895.82	3512.33	2554.45	2801.87	2492.49	2379.55	2630.52	2689.79	1926.62	2318.26	2077.67	2212.06	3055.72	3642.45	3088.64	2587.60	1177.19	1878.27	2656.76	1932.58	3142.04	3083.84	2419.32	2283.55	2876.60	2809.08	2317.00	3196.22	1010.19	2744.92	2766.63	3275.18	2364.97	1988.50	3139.03	1772.94	2564.67	2831.97	2141.03	735.96	1748.27	2661.32	2790.15	1793.62	2626.81	1022.22	2194.16	2940.77
PYRUVDEHYD-PWY	pyruvate decarboxylation to acetyl CoA	441.06	1028.00	960.42	879.41	463.81	828.28	1051.22	799.04	691.71	706.63	651.93	465.27	451.12	951.37	679.76	712.11	348.02	888.92	662.08	708.05	788.33	781.34	723.10	543.21	861.78	733.07	679.88	831.75	172.96	522.70	930.05	865.88	533.76	331.56	789.45	673.52	822.34	735.48	938.11	234.54	579.66	644.97	917.22	682.29	769.31	298.29	670.84	1037.32
PWY-6831	pyrrolnitrin biosynthesis	2.12	44.28	11.83	0	0	0	6.55	0	0	0	4.90	0	1.23	0	0	0	6.97	9.01	7.17	0	19.81	2.87	0	15.22	25.57	6.12	7.25	7.53	0	0	14.78	1.97	0	0	2.97	0	0	4.94	9.99	0	3.23	8.80	3.57	0	1.77	0	0	26.57
PWY-2781	<i>cis</i>-zeatin biosynthesis	419.64	772.77	537.64	511.95	606.30	414.70	772.03	414.71	307.08	417.58	399.13	373.99	477.33	449.78	528.40	522.23	243.16	428.35	524.21	454.35	751.13	600.88	462.32	601.00	463.57	552.45	425.46	447.62	225.00	626.26	623.08	711.20	500.13	459.89	1051.61	341.07	498.93	656.36	413.33	218.37	337.29	432.95	322.07	523.91	490.96	263.30	410.64	666.70
PWY0-1301	melibiose degradation	0	46.54	4.24	65.10	45.34	2.05	0	0	10.54	22.97	15.45	11.60	7.13	0	33.66	8.15	5.97	0	47.43	0	41.16	14.44	0	0	0	2.60	0	16.12	30.25	12.19	1.94	3.63	0	0	55.70	0	13.32	6.61	2.41	0	6.48	14.21	2.86	0	0	21.21	43.43	7.17
PWY66-380	estrogen biosynthesis	0	31.00	0	0	0	2.01	0	4.85	0	20.93	16.50	3.88	0	2.33	0	0	0.94	0	9.08	0	24.19	10.07	0	0	0	3.38	0	0	0	0	0	4.56	3.68	0	6.64	0	0	0	0	0	0	0	0	0	4.38	0	0	0
PWY-6593	sulfoacetate degradation	0	7.22	0	0	5.29	0	0	0	0	4.15	19.60	12.74	9.25	1.32	10.09	0	0.95	0	0	0	0	0	0	0	0	1.93	0	2.32	0	6.33	0	0	0	0	0	0	0	0	0	0	0	8.10	12.42	0	4.29	0	0	0
PWY-6693	galactose degradation IV	30.80	52.39	89.05	113.88	125.15	118.67	43.85	43.82	53.70	42.07	39.79	32.24	118.67	19.34	55.37	13.60	66.31	0	42.55	42.55	53.44	82.00	62.51	70.11	0	33.20	65.12	61.51	64.02	39.92	92.76	91.12	43.74	0	17.27	53.55	81.64	75.84	33.52	0	7.84	67.26	135.76	56.59	86.81	0	67.00	162.72
PWY-5123	<i>trans, trans</i>-farnesyl diphosphate biosynthesis	126.24	780.32	310.94	392.61	342.87	214.43	423.19	401.87	271.12	380.29	358.01	280.94	350.87	298.18	599.66	222.35	187.55	330.34	554.94	289.80	601.39	430.98	350.63	280.37	261.07	423.26	377.37	388.63	145.58	345.99	516.11	532.23	513.14	206.68	778.76	66.54	408.56	360.69	354.25	16.45	252.62	272.19	255.08	129.25	419.49	89.24	198.72	474.39
PWY-1361	benzoyl-CoA degradation I (aerobic)	1585.52	1379.60	2249.14	2209.41	1728.82	1946.41	1915.20	2148.30	1769.52	761.97	1044.61	708.76	640.91	550.88	245.52	2170.64	931.07	1345.61	1246.26	1496.17	1088.61	2208.35	1446.23	1621.40	1722.70	2348.50	1544.28	2055.40	844.44	2211.60	2006.51	1987.89	1592.27	1513.00	1247.62	1486.60	1777.83	1641.05	1631.74	429.86	1328.35	1534.67	1959.76	1319.07	1863.96	1156.56	1145.59	1955.49
PWY-6908	thiamin diphosphate biosynthesis IV (eukaryotes)	269.84	635.82	624.15	345.68	316.92	525.82	694.28	839.74	296.60	492.83	359.46	414.20	561.92	485.59	345.01	621.28	370.92	363.75	350.76	671.47	480.07	743.08	597.02	654.11	742.36	634.17	446.46	850.30	167.88	514.36	814.31	929.83	675.18	595.93	779.80	310.45	643.35	887.87	602.30	203.63	319.98	479.86	549.21	622.11	820.76	309.29	518.27	1082.45
PWY-6736	sulfur volatiles biosynthesis	0	0	0	0	0	0	0	0	7.81	0	0	0	0	0	0	0	0	0	0	31.56	0	0	0	7.17	0	0	0	0	0	7.31	0	0	10.29	0	0	0	0	0	0	0	0	0	0	0	0	0	0	0
PWY-5349	esculetin biosynthesis	31.78	46.45	68.95	3.21	20.40	18.43	57.46	81.96	35.18	45.27	27.70	22.10	21.77	7.98	8.22	92.49	11.91	28.72	4.93	46.85	13.62	63.01	25.12	31.87	0	38.80	0	75.58	0	31.15	15.84	51.27	6.64	49.12	50.67	78.43	21.18	28.76	68.32	0	23.18	27.03	32.96	57.99	49.72	0	5.10	37.38
PWY-6562	norspermidine biosynthesis	0	763.35	356.30	0	1195.15	390.67	0	363.34	256.26	424.17	0	204.45	0	0	0	0	210.75	0	694.50	0	654.90	288.04	0	388.70	0	372.02	0	350.98	0	509.37	437.43	293.80	257.93	0	848.97	0	421.27	345.50	0	0	0	0	0	0	374.21	0	0	302.03
PWY-6397	mycolyl-arabinogalactan-peptidoglycan complex biosynthesis	94.39	199.08	96.59	92.60	124.49	151.90	206.95	0	84.58	207.01	189.03	237.34	275.27	280.30	366.31	151.96	240.65	0	0	0	238.46	302.32	0	171.65	0	285.59	0	168.42	0	0	0	204.13	157.40	0	181.53	0	208.31	0	229.38	0	0	207.76	0	0	182.28	0	0	308.42
PWY-5981	CDP-diacylglycerol biosynthesis III	1099.45	2337.76	1747.76	2091.30	1839.80	1642.47	1898.04	1970.86	1128.33	1605.54	1347.15	1295.83	1590.45	1530.26	1637.56	1578.04	818.04	1575.65	1992.81	1165.21	2179.22	2162.39	1071.46	1315.47	1475.64	1819.20	1429.01	1937.33	806.14	1628.77	1967.79	2114.28	1457.80	1288.38	3303.53	1302.73	1622.52	1818.91	1501.59	501.37	1225.58	1514.10	1954.24	1262.91	1948.48	857.04	1298.78	2361.77
PWY-6121	5-aminoimidazole ribonucleotide biosynthesis I	1365.42	2978.02	1650.96	2485.01	2608.83	1499.12	2007.15	1950.01	1000.46	1744.08	1401.01	1610.33	1948.15	3093.17	2012.42	1733.82	794.18	1460.06	2854.44	1311.57	3335.71	2320.67	1360.69	1686.89	1824.87	2023.03	1209.42	2272.86	809.15	1828.98	2004.29	1854.41	1640.16	1395.91	3194.54	1202.91	1634.59	2123.23	2058.09	387.40	1451.16	1818.72	1909.97	1269.79	1885.10	542.21	1321.11	2557.02
PWY-6984	lipoate salvage II	0	0	0	0	0	0	7.44	7.49	0	0	0	0	0	0	24.17	4.29	1.88	0	0	2.38	0	0	0	0	0	0	0	0	0	0	4.14	0	1.95	0	0	0	0	0	0	0	0	0	0	0	98.18	0	0	0
PWY-6286	spheroidene and spheroidenone biosynthesis	0	105.20	0	10.58	6.87	0	0	0	0	36.39	2.73	0	0	0	0	0	0	0	37.57	0	114.21	0	0	0	0	0	0	2.33	0	0	0	0	0	0	116.81	0	0	0	0	0	0	0	0	0	0	0	0	0
PWY-6409	pyoverdine I biosynthesis	0	0	0	0	0	0	0	0	0	0	0	1.70	0	0	0	0	0.24	0	0	0	0	0	0	0	0	0	0	0	0	0	0	0	0	0	0	0	0	0	0	0	0	0	0	0	0	0	0	0
PWY-5971	palmitate biosynthesis II (bacteria and plants)	827.37	1973.83	1045.38	927.50	1236.97	778.02	905.56	1232.29	921.08	971.15	930.65	762.39	824.40	803.31	340.07	988.78	677.88	730.62	2134.99	892.82	1737.42	1238.21	822.43	1048.40	897.13	1196.32	975.84	893.92	414.35	967.17	1097.25	1017.10	1079.19	811.95	1810.63	414.87	901.49	926.65	951.69	321.15	759.20	1008.89	795.98	1045.12	1027.71	531.80	789.94	1222.42
PWY-4861	UDP-D-galacturonate biosynthesis I (from UDP-D-glucuronate)	0	0	0	0	0	0	0	4.79	0	17.68	1.65	3.11	0	0	21.53	0	5.30	0	0	0	5.81	0	0	0	0	0	0	0	0	0	5.94	0	20.49	0	0	0	0	0	0	0	0	0	0	0	0	0	7.15	0
PWY-6825	phosphatidylcholine biosynthesis V	8.93	115.10	9.02	0	13.02	7.72	5.07	42.78	2.30	85.23	34.64	18.35	11.19	3.94	7.12	29.81	2.78	5.80	24.27	0	43.43	13.94	9.17	0	0	30.97	25.62	28.65	0	0	22.80	0	15.47	0	38.84	13.84	0	37.41	7.44	20.81	31.83	28.74	5.44	23.58	49.39	0	12.46	12.32
DAPLYSINESYN-PWY	lysine biosynthesis I	2481.18	5087.66	4059.50	3643.84	4496.80	3498.79	3505.49	3702.90	2687.75	3121.79	2238.09	1927.27	2083.40	2277.32	2179.45	3509.32	1557.61	2997.31	4253.97	3189.25	4694.23	3999.74	3428.23	3280.93	3818.13	3835.61	2867.38	3989.78	1147.11	3370.52	3886.01	4613.73	3219.30	3009.52	5289.31	1947.76	3563.94	3858.29	3251.34	483.42	2689.04	2996.15	3515.85	2998.92	3841.33	1428.77	3206.81	4296.24
PWY-5929	puromycin biosynthesis	0	0	0	0	0	0	0	0	0	0	0	0	0	0	0	4.27	0	0	0	0	0	0	0	0	0	0	0	0	0	0	0	0	0	0	0	0	0	0	0	0	0	0	0	0	0	0	0	0
PWY-6816	agarose degradation	0	1.69	0	0	3.37	0	0	0	0	0	0	1.64	0	0	1.78	0	0.30	0	0	0	29.00	0	0	4.41	0	1.26	0	0	0	1.87	0	0	0	0	0	0	0	0	0	0	0	2.11	0	0	0	0	0	0
PWY-801	homocysteine and cysteine interconversion	806.67	2094.91	1367.47	1605.47	1616.49	1217.65	1428.87	1492.02	927.74	976.86	774.67	576.60	436.37	376.15	154.26	1409.00	531.76	1386.12	1594.52	1181.79	1179.91	1366.09	1210.50	1222.47	1137.35	1267.84	1161.07	1327.05	524.36	1267.22	1316.51	1484.05	1155.39	1135.22	2019.88	791.22	1276.01	1319.53	1192.52	535.96	906.82	1010.72	1300.84	1187.26	1397.83	649.81	1164.44	1604.22
PWY-5188	tetrapyrrole biosynthesis I	1008.94	3045.49	1698.94	1926.89	2194.43	1484.89	2010.28	1954.42	1052.52	1947.22	1320.07	1022.00	1108.03	1045.53	1257.49	1811.49	782.76	1833.39	3161.20	1734.81	2988.21	2194.72	1972.42	1769.49	1979.00	1942.39	1630.52	1818.70	809.49	1786.14	2232.09	2346.31	1821.11	1290.12	3321.32	1468.39	1774.67	2003.26	2052.75	537.65	1421.91	1527.74	1842.02	1417.30	1910.74	770.28	1530.56	2434.00
PWY-5886	4-hydroxyphenylpyruvate biosynthesis	0	0	0	0	0	0	0	0	0	23.99	0	0	21.17	0	9.58	0	0	0	0	0	0	0	0	0	0	12.13	0	0	0	0	0	0	0	0	0	0	0	0	0	0	0	0	0	0	0	0	0	0
PWY-7009	2,2-dihydroxybiphenyl degradation	0	0	0	0	0	0	0	0	0	0	0	0	0	0	0	0	0	0	0	0	0	0	0	0	0	0	0	0	0	0	0	0	0	0	0	0	0	0	0	0	0	0	0	0	0	0	0	0
MANNOSYL-CHITO-DOLICHOL-BIOSYNTHESIS	dolichyl-diphosphooligosaccharide biosynthesis	12.61	85.81	17.82	74.83	192.91	5.65	13.17	13.79	4.58	22.27	20.81	17.40	0	13.71	10.34	0	18.98	4.52	8.74	3.77	36.74	18.46	0	0	0	0	0	0	19.90	16.37	30.72	20.68	4.07	0	55.04	0	8.43	12.96	16.70	0	15.76	17.30	14.59	3.37	17.76	0	2.40	36.42
PWY0-522	lipoate salvage I	0	0	0	0	0	1.69	7.44	7.49	0	0	6.89	21.11	18.88	9.08	24.17	4.29	1.88	0	0	2.38	14.29	0	26.47	2.30	0	17.22	0	0	0	0	4.14	0	1.95	0	0	0	0	0	0	0	0	0	8.69	0	98.18	0	0	31.09
PWY-6857	retinol biosynthesis	200.14	780.96	466.52	251.14	257.64	400.65	505.52	449.90	407.93	329.30	196.78	166.36	124.06	79.24	106.94	432.65	135.83	361.15	566.12	480.47	388.51	543.13	363.96	487.32	367.60	531.28	376.82	447.30	68.37	482.57	671.38	678.93	368.74	434.58	621.77	175.43	458.53	490.32	405.56	60.40	313.21	366.04	288.02	283.02	445.53	67.75	362.07	568.80
PWY3DJ-11470	sphingosine and sphingosine-1-phosphate metabolism	24.99	86.25	18.15	43.70	31.26	16.32	13.31	23.05	26.85	42.33	22.35	19.23	19.58	90.43	30.57	58.79	51.74	29.74	93.29	4.19	61.54	26.27	0	11.98	42.61	32.17	31.38	17.73	0	19.56	9.36	31.07	7.10	0	106.77	15.14	23.40	47.64	15.65	20.12	12.32	17.57	9.66	74.47	19.29	13.84	0	23.06
PWY0-1335	NADH to cytochrome <i>bo</i> oxidase electron transfer	0	0	4058.05	0	3351.35	3410.66	4086.61	3510.61	0	0	0	0	3520.21	5170.43	0	3807.21	0	0	4429.71	3391.17	3665.26	4426.90	3564.29	3250.36	0	3550.57	0	0	0	3977.08	0	0	4070.20	0	0	0	3604.14	0	0	0	2689.32	3249.57	3630.31	0	0	0	2824.67	4464.80
PWY-6696	oxalate degradation III	2117.01	0	0	0	0	0	0	2869.73	0	1736.70	0	0	0	620.04	0	2580.89	0	0	0	0	0	0	0	2180.44	0	3156.17	0	0	0	0	0	3078.47	1801.26	0	2637.74	0	0	0	0	0	0	2327.03	0	0	0	0	0	3048.25
PWY-5837	1,4-dihydroxy-2-naphthoate biosynthesis I	150.15	344.57	179.93	508.93	796.86	155.77	17.67	209.22	120.81	98.88	162.69	223.64	178.79	240.53	163.25	250.40	195.39	181.97	166.46	65.15	230.93	221.17	89.49	167.95	115.11	148.48	190.79	154.29	0	122.91	122.60	187.24	152.52	20.29	246.99	0	134.66	129.86	126.95	0	55.91	213.35	236.71	75.85	146.82	213.62	87.53	115.13
PWY0-1324	<i>N</i>-acetylneuraminate and <i>N</i>-acetylmannosamine degradation	28.79	11.29	2.93	8.75	2.54	1.97	9.17	24.28	18.32	0	16.68	7.89	6.24	0	0	22.27	10.41	0	25.06	0	75.14	20.10	0	13.19	0	20.76	0	19.31	0	18.67	18.37	31.20	11.07	5.12	4.13	0	9.77	34.46	36.94	0	7.84	13.30	18.92	8.79	36.11	0	0	50.29
P641-PWY	phenylmercury acetate degradation	60.94	0	22.71	0	0	9.90	6.57	16.08	0	9.73	63.11	69.18	25.13	11.51	9.63	11.62	8.49	0	0	0	0	20.62	0	15.37	0	1.02	0	42.44	0	9.82	30.76	19.88	12.68	0	0	0	6.95	42.44	28.31	0	0	18.22	31.57	0	27.01	0	40.73	32.56
THIOREDOX-PWY	thioredoxin pathway	94.43	85.93	27.17	237.41	288.85	42.95	88.14	42.29	48.51	52.14	26.60	45.72	22.52	58.47	56.89	21.66	14.61	139.65	102.90	40.28	139.52	30.62	64.05	6.42	73.48	77.59	28.41	36.99	11.72	26.77	50.77	50.36	32.09	20.55	186.15	91.85	49.62	35.54	87.69	0	9.21	86.64	36.52	24.72	24.08	0	1.77	21.25
PWY-702	methionine biosynthesis II	2117.30	2714.24	3747.60	3267.28	2484.45	3778.74	4432.79	3695.18	2389.76	1695.42	1356.30	987.83	707.93	657.35	394.12	3508.54	924.93	2719.81	2163.69	3675.49	1469.44	3848.80	3585.08	3800.16	3805.82	3589.66	3531.91	3648.09	1373.48	3293.18	3497.31	3967.28	3535.19	2958.27	2698.40	2794.20	3445.16	3374.48	2995.82	1375.81	2394.68	2687.02	3191.38	3055.62	3948.19	2252.07	3264.70	4231.17
PWY-6803	phosphatidylcholine acyl editing	2935.86	3773.13	4525.98	3336.20	2599.31	3967.50	3676.83	3978.85	2891.35	2655.37	2084.68	1478.12	1407.40	1056.61	815.59	3626.71	1790.89	2479.01	3908.07	2548.87	3324.08	4157.26	3207.07	2752.14	3375.93	3658.39	0	3981.68	0	3373.23	3637.93	4280.65	2801.71	2549.49	4788.21	0	3287.12	3456.33	2971.45	0	2496.57	3205.79	3389.10	2397.70	3137.36	0	2809.56	3933.65
PWY-5630	penicillin K biosynthesis	0	0	0	0	2.14	0	1.33	0	0	0	2.41	1.66	1.40	0	0	0	0	0	0	0	3.69	0	0	0	0	1.25	0	0	0	0	0	0	0	0	0	0	0	0	6.58	0	0	0	0	2.57	0	0	0	0
PWY-6766	salicin biosynthesis	0	0	0	0	0	0	23.14	0	44.96	0	0	0	0	0	0	0	0	0	47.33	0	0	0	0	0	0	0	0	0	81.11	0	0	0	0	0	0	0	0	0	0	0	0	0	0	0	0	0	0	0
PWY66-368	ketolysis	432.73	1149.70	409.11	756.80	640.18	351.30	271.17	378.13	369.37	430.66	469.15	425.30	446.87	0	232.93	587.65	112.97	0	1095.63	127.42	811.05	513.89	148.99	450.57	0	448.76	199.01	311.39	220.82	481.99	454.33	517.18	601.84	129.24	933.03	0	301.47	359.44	365.20	0	252.74	360.76	227.80	166.31	409.83	106.90	141.22	627.44
NADPHOS-DEPHOS-PWY	NAD phosphorylation and dephosphorylation	371.00	1245.28	936.85	1128.51	915.31	640.54	872.75	1109.37	580.07	745.56	565.87	517.89	606.97	827.67	690.64	793.27	493.43	550.53	812.41	716.95	1151.98	789.20	641.56	723.48	680.40	995.69	679.45	898.47	440.79	949.20	833.97	819.65	741.65	672.86	1139.02	680.28	679.82	977.09	650.28	341.76	592.72	765.79	1012.30	528.55	827.03	583.55	824.14	1053.98
PWYQT-4429	CO<sub>2</sub> fixation into oxaloacetate (anapleurotic)	444.93	1007.91	797.05	1004.77	1125.58	782.03	1044.89	914.25	535.56	498.65	647.87	735.73	826.96	1037.63	760.16	990.54	335.85	722.92	1388.20	845.95	1433.89	1015.54	765.20	686.67	1008.88	815.36	715.49	915.44	343.97	775.02	962.23	996.91	761.70	898.88	1919.33	0	960.77	900.75	829.45	0	544.22	760.90	704.43	553.96	919.86	0	954.86	1231.13
THREONINE-DEG2-PWY	threonine degradation II	491.06	262.32	527.81	820.82	647.35	751.29	910.62	727.83	438.64	260.92	592.57	830.05	912.52	1044.25	793.27	733.78	295.54	503.51	214.65	942.26	277.65	1127.23	651.35	774.76	565.11	668.82	659.17	650.92	715.93	706.03	824.18	481.44	774.48	548.25	172.95	534.80	822.46	664.90	412.47	303.01	338.30	560.14	666.04	502.34	760.59	726.89	547.28	751.86
PWY-7092	neolinustatin bioactivation	126.31	140.89	121.35	98.47	258.50	146.50	103.07	142.25	146.93	29.82	67.47	85.48	55.39	79.25	105.43	200.15	44.64	88.67	76.47	143.06	166.75	161.80	33.90	143.43	116.42	195.32	51.93	121.41	27.62	76.57	98.44	124.58	152.17	90.23	182.95	70.02	217.40	124.96	83.11	24.37	115.03	114.48	121.39	136.95	76.16	33.67	218.03	143.90
BSUBPOLYAMSYN-PWY	spermidine biosynthesis I	588.62	917.59	730.75	371.10	279.55	684.50	869.14	717.19	520.40	589.07	590.70	353.65	351.45	247.45	111.48	734.53	261.95	500.08	867.79	492.71	677.96	766.81	598.71	505.10	695.67	632.77	476.82	968.70	55.31	407.89	775.85	660.45	689.20	614.39	835.28	252.60	550.88	927.45	628.56	122.09	591.05	648.59	555.27	486.20	605.01	158.72	648.65	843.54
ARG-GLU-PWY	arginine degradation VII (arginase 3 pathway)	96.51	299.46	151.33	282.75	453.44	175.35	90.57	142.36	127.24	115.21	111.80	90.68	107.51	77.79	82.00	203.14	77.16	73.15	108.07	120.26	213.71	138.53	141.41	250.99	123.23	179.66	148.11	141.49	147.63	365.82	138.31	147.70	180.74	94.44	185.80	57.50	168.68	130.84	140.83	50.33	112.39	100.60	118.43	47.75	170.45	88.96	224.75	121.44
PWY0-1535	D-serine degradation	0	14.47	0	0	0	0	0	0	0	0	0	3.31	0	0	0	0	1.19	0	12.60	0	14.05	0	0	0	0	0	0	0	0	0	0	0	0	0	9.67	0	0	0	0	0	0	0	0	0	0	0	0	0
PWY-6614	tetrahydrofolate biosynthesis	661.45	1477.66	983.36	769.32	896.82	963.25	1179.55	852.79	549.17	971.13	783.16	674.23	762.96	296.40	151.86	861.07	486.32	701.13	1502.04	1043.04	1335.50	1149.17	702.06	940.39	970.48	1130.27	807.41	1240.04	279.47	864.90	1215.76	1264.07	908.47	799.41	1599.34	528.64	843.33	933.09	969.42	144.23	713.94	747.09	937.86	537.54	1107.48	475.06	933.84	1330.39
PWY-5152	leucodelphinidin biosynthesis	0	46.08	0	0	3.91	2.99	0	0	1.87	3.91	3.63	0	5.52	2.85	0	0	6.06	28.90	0	0	25.12	0	0	5.44	0	5.21	0	0	0	6.58	0	1.19	2.28	0	7.83	10.76	0	0	0	12.26	0	0	0	4.74	0	0	0	0
PWY1-3	polyhydroxybutyrate biosynthesis	0	0	0	0	0	0	0	0	0	570.57	651.64	638.65	559.85	397.01	0	0	454.48	0	0	0	0	0	0	0	0	1037.76	0	0	0	0	0	0	0	0	0	0	0	0	0	0	0	743.12	696.88	0	0	0	0	0
PWY-6607	guanosine nucleotides degradation I	0	580.80	0	0	0	0	0	0	0	313.88	0	522.47	945.93	0	0	0	429.19	821.99	0	0	367.81	821.06	0	0	0	0	0	0	473.52	718.29	0	0	0	0	0	0	0	0	0	0	0	0	0	0	0	484.80	0	0
PWY-5198	factor 420 biosynthesis	82.14	124.63	72.79	57.99	32.91	51.16	59.30	80.93	97.89	68.96	78.64	55.38	51.50	34.49	20.27	113.53	26.57	24.26	66.96	36.70	43.02	67.71	48.40	94.39	16.33	86.93	38.88	62.65	0	68.86	46.02	126.99	74.32	26.91	70.19	13.71	52.18	67.80	15.62	8.50	45.85	85.65	87.78	36.97	38.64	10.09	26.49	99.90
PWY-6138	CMP-<i>N</i>-acetylneuraminate biosynthesis I (eukaryotes)	0	88.44	25.00	0	81.53	88.30	196.85	111.13	40.60	29.48	156.16	268.37	334.90	589.61	446.74	66.40	473.33	20.31	0	176.69	72.14	301.08	116.21	118.38	64.64	86.95	0	73.56	8.53	172.27	137.12	125.90	185.39	11.40	59.51	0	146.09	104.90	53.18	0	57.15	78.03	109.75	33.67	167.90	4.96	44.14	186.83
PWY-5278	sulfite oxidation III	945.04	1682.77	1337.63	884.81	938.34	1417.28	1409.49	1248.31	921.22	1104.90	855.60	928.98	1124.84	1773.03	1584.02	1263.41	567.89	1247.58	1067.36	972.95	1196.06	1218.40	1113.57	966.58	1387.27	1211.89	879.95	1136.52	441.87	1069.48	1412.23	1230.31	1025.55	574.46	1392.15	797.25	864.32	1164.89	1110.80	145.54	859.69	1023.69	969.41	665.45	1235.20	265.85	897.83	1313.80
PWY-6556	pyrimidine ribonucleosides degradation II	0	86.09	0	0	0	0	0	0	0	47.42	0	0	0	0	0	0	0	0	0	0	0	0	0	0	0	0	0	0	0	0	0	0	0	0	0	0	0	0	0	0	0	0	0	0	0	0	0	63.80
GLYCEROLMETAB-PWY	glycerol degradation V	11.93	36.47	6.00	28.24	16.04	25.85	7.86	7.79	17.28	17.83	15.17	2.05	11.34	33.85	34.53	24.39	1.32	0	38.94	28.78	58.20	52.34	6.78	27.14	8.96	24.20	8.38	26.74	3.91	26.28	9.01	45.39	27.93	15.72	12.86	0	12.63	4.76	20.43	0	28.42	24.36	20.23	0	11.86	11.92	11.58	11.97
PWY-2301	<i>myo</i>-inositol biosynthesis	442.21	938.65	718.87	555.11	588.19	541.43	748.69	662.48	351.83	621.44	455.56	497.20	671.44	623.23	733.99	702.91	302.36	452.37	639.61	564.39	575.75	794.08	608.58	678.59	751.10	680.16	715.46	667.21	279.36	578.11	790.65	739.11	585.44	587.25	1009.89	247.30	496.20	569.71	622.84	138.82	456.84	654.32	604.88	431.02	690.20	356.24	686.46	888.62
METH-ACETATE-PWY	methanogenesis from acetate	836.69	933.43	1042.71	595.44	736.04	999.00	961.86	1173.44	716.17	725.50	517.86	481.05	470.44	310.98	253.21	1274.84	371.11	866.45	1229.53	907.07	866.86	1271.47	861.07	934.48	855.81	1107.52	726.26	1087.21	160.92	947.47	1175.38	1458.20	1160.66	988.59	1255.32	505.13	829.45	1204.69	1052.68	243.74	775.60	918.49	938.95	583.03	1207.69	306.78	719.04	1257.52
TYRFUMCAT-PWY	tyrosine degradation I	406.43	871.46	556.89	1116.82	1338.04	606.61	318.76	444.00	514.42	583.47	377.29	256.59	386.05	247.73	169.19	530.02	221.33	248.55	802.14	336.55	867.25	438.01	342.97	424.50	258.31	522.45	193.85	596.70	357.49	749.86	342.93	525.96	434.95	269.71	1055.99	154.02	455.47	382.49	386.11	31.00	357.20	522.89	378.29	238.81	443.30	170.97	353.71	437.16
PWY-6969	TCA cycle V (2-oxoglutarate:ferredoxin oxidoreductase)	2539.10	5270.15	3848.88	3523.04	3397.42	3580.59	4012.68	4492.75	2755.24	3001.31	2454.50	1887.46	1866.75	2101.96	1255.11	3398.29	1708.70	3533.56	5386.30	3300.19	4550.51	4101.52	3192.96	3319.70	3888.93	3805.78	3415.64	3922.44	1141.24	3279.94	3857.76	4079.95	3214.14	3125.66	6369.34	2318.56	3425.12	3770.79	3321.86	1024.68	2658.93	2936.11	3493.07	3346.92	3793.25	1966.85	3074.38	4347.13
PWY-6637	sulfolactate degradation II	1421.58	2054.00	2202.07	1094.64	976.39	2221.53	2403.75	2200.12	1486.89	1496.35	1172.01	753.54	536.90	439.15	166.12	2003.92	1222.07	1453.90	2262.70	2136.90	1682.18	2423.71	1581.01	1628.82	1826.05	1934.55	1175.81	2126.08	0	1812.33	2128.80	2245.72	1780.28	1333.15	2357.49	703.44	1742.86	2441.52	1953.93	0	1510.79	1591.51	1755.35	856.14	1992.97	567.37	1162.55	2563.38
GLUTAMINDEG-PWY	glutamine degradation I	1737.41	3937.39	2336.81	2868.16	1663.30	1990.53	2118.67	2096.50	1963.20	2410.03	1961.45	2188.15	2692.13	3311.21	3120.69	2426.32	1369.25	2275.93	3858.94	1748.87	3382.17	2399.78	1923.53	1875.01	2028.39	2320.98	2033.08	2383.51	1021.42	1772.53	1963.09	2312.67	2112.72	1607.32	3906.14	1630.79	1885.99	2118.94	2020.36	959.32	1819.44	2040.80	2281.97	1905.42	2579.01	1356.25	1965.64	2442.15
GLYCOLATEMET-PWY	glycolate and glyoxylate degradation I	0	0	0	0	0	0	0	0	0	0	0	0	0	615.92	422.83	0	0	0	0	0	0	0	0	0	0	0	0	0	0	0	257.42	0	0	0	0	0	0	0	0	0	0	0	0	0	0	0	0	0
PWY-5247	methanogenesis from methylamine	0	0	0	0	0	0	0	0	0	0	0	0	0	0	14.25	0	0	0	0	0	0	0	0	0	0	0	0	0	0	0	0	0	0	0	0	0	0	0	0	0	0	0	0	0	0	0	0	0
SERDEG-PWY	L-serine degradation	23.65	27.05	77.56	369.79	108.85	3.78	19.50	4.87	0	59.45	45.13	52.75	51.95	44.46	134.58	28.81	19.95	26.54	9.74	0	0	32.35	0	0	22.03	9.23	0	101.36	51.75	60.06	28.83	10.18	3.15	0	11.39	9.26	0	7.20	35.01	37.17	30.83	65.54	32.75	0	34.90	0	5.18	33.72
ASPARTATESYN-PWY	aspartate biosynthesis	0	0	0	0	0	0	1852.99	0	1142.61	0	845.55	0	0	1259.96	357.69	0	0	1082.00	1184.39	1452.48	1179.63	0	1532.95	0	1370.64	0	1292.49	0	0	0	0	0	1720.02	1350.25	1598.07	0	1500.57	0	0	496.88	1060.51	0	0	0	0	0	0	0
PWY-5506	methanol oxidation to formaldehyde IV	0	0	0	0	0	0	0	0	0	0	0	0	0	0	0	0	0	0	0	15.22	0	0	0	0	0	0	0	0	0	0	0	0	0	0	0	0	0	0	0	0	0	0	0	0	0	0	34.58	0
PWY-5807	heptaprenyl diphosphate biosynthesis	4.11	0	17.19	0	2.83	1.56	0	4.18	22.74	5.52	7.26	3.79	4.99	5.68	6.53	0	4.74	3.12	10.29	0	18.23	11.25	0	13.34	0	1.98	0	4.22	0	9.24	22.06	17.08	19.97	0	0	0	0	35.61	36.64	0	0	10.82	0	0	2.53	0	0	33.01
PWY-5872	ubiquinol-10 biosynthesis (eukaryotic)	373.51	693.04	572.53	381.38	421.17	422.16	509.58	638.51	377.45	453.00	293.27	339.08	431.33	511.38	470.93	617.87	291.26	336.50	659.59	544.73	658.33	776.26	564.89	437.92	575.11	623.96	661.50	609.39	257.46	598.81	645.00	772.29	617.71	512.47	896.81	290.60	534.33	592.55	691.20	160.09	363.02	511.33	479.20	414.65	572.62	136.65	632.86	854.28
PWY-6650	juvenile hormone III biosynthesis II	159.48	487.51	289.90	79.40	105.72	240.37	228.47	215.00	149.40	267.80	170.81	213.83	132.52	93.87	85.91	129.81	185.82	136.89	461.43	200.62	345.44	307.46	183.42	147.77	154.06	204.94	192.50	133.19	90.58	276.33	201.44	177.53	152.84	74.08	420.99	106.28	203.14	224.17	231.15	5.56	93.49	217.68	191.86	142.58	131.73	0	90.56	194.31
PWY-5418	phenol degradation I (aerobic)	0	2.86	1.24	10.02	12.81	0	0	0	0	15.47	0	0	0	0	0	0	0	0	0	0	2.79	0	0	0	0	0	0	0	0	0	0	0	0	0	0	0	0	0	0	0	0	0	0	0	0	0	0	0
PWY-6421	arsenate detoxification III (mycothiol)	20.83	0	0	0	0	8.58	0	0	0	0	0	55.87	27.52	58.80	19.41	13.43	0.16	0	0	0	0	23.13	0	38.74	0	11.77	0	0	0	5.62	9.11	1.77	11.17	0	0	0	0	9.66	0	0	0	6.75	11.26	0	6.59	0	0	15.83
PWY-6788	cellulose degradation II (fungi)	272.59	761.94	430.45	794.03	1123.43	376.39	309.16	341.83	356.77	175.40	234.69	320.28	351.63	243.55	596.55	405.61	168.24	147.85	436.28	297.85	588.55	326.49	123.97	348.86	315.68	493.72	232.98	400.27	151.29	389.90	286.18	317.22	355.62	190.90	456.80	98.66	439.52	321.46	261.71	24.37	327.64	285.12	275.40	255.79	268.86	58.89	450.23	363.59
PWY-63	UDP-L-arabinose biosynthesis I (from UDP-xylose)	0	0	0	0	0	0	0	0	0	0	0	0	0	0	0	0	0	0	0	0	0	0	0	0	0	0	0	0	0	0	0	0	0	0	0	0	0	0	0	0	0	0	0	0	0	0	0	0
PWY-6910	hydroxymethylpyrimidine salvage	134.83	171.01	288.74	248.16	234.10	132.86	178.66	217.72	69.84	141.96	166.72	240.30	323.16	352.41	501.06	150.50	98.78	105.88	55.72	125.62	205.25	186.40	164.84	111.39	155.79	157.88	171.29	231.75	82.27	156.94	273.48	193.79	161.03	129.15	101.36	67.94	119.07	128.40	184.02	0	114.83	217.02	251.94	56.91	219.87	0	137.40	210.00
PWY-6497	D-galactarate degradation II	334.27	796.06	523.73	313.09	488.33	365.11	578.35	554.35	241.95	593.48	448.82	282.63	240.86	93.12	57.30	429.54	262.96	446.72	780.93	0	801.25	452.27	0	460.50	332.95	383.27	0	565.96	149.67	300.66	762.21	423.57	513.54	430.16	862.87	0	348.79	418.21	441.86	0	266.60	375.51	332.00	172.14	386.65	0	0	552.10
PWY-6749	CMP-legionaminate biosynthesis	0	0	0	0	0	0	0	0	0	0	0	0	0	0	0	0	0	0	0	0	0	0	0	0	0	831.12	0	0	0	0	0	0	0	0	0	0	0	0	0	0	0	0	0	0	0	0	0	0
PWY-2721	trehalose degradation III	0	0	0	0	0	0	0	0	0	0	0	0	0	0	14.15	0	4.06	0	0	0	0	0	0	0	0	0	0	0	0	0	0	0	0	0	0	0	0	0	0	0	0	0	0	0	0	0	0	0
PCPDEG-PWY	pentachlorophenol degradation	0	0	0	0	0	0	0	0	0	0	0	0	0	0	0	0	0	0	0	0	0	0	0	0	0	0	0	0	0	0	0	0	0	0	0	0	0	0	0	0	0	0	0	0	0	0	0	0
TCA	TCA cycle I (prokaryotic)	2804.31	5976.18	4001.22	4277.38	3940.00	3408.17	3811.62	4562.45	2883.37	3231.50	2541.60	2006.61	1959.84	2337.24	1104.60	3284.61	1909.08	3875.55	5959.96	3105.03	5268.42	3948.93	3255.68	3204.59	3711.98	3721.12	3295.90	3832.84	1299.22	3621.30	3719.15	4152.02	3241.64	3123.10	5858.38	2900.18	3320.58	3435.90	3302.50	0	2433.43	3141.27	3801.54	3476.53	3791.59	2227.67	3314.76	4218.00
PWY-0	putrescine degradation III	2186.12	3606.56	2791.88	2652.08	2246.37	2332.24	2676.49	2483.95	1839.62	1828.64	1583.61	1378.45	1311.82	1487.91	992.98	2604.65	1157.85	2271.53	3323.59	1653.42	2873.49	2827.71	1876.75	2185.99	2443.06	2590.23	1971.70	2500.39	1223.18	2435.54	2329.88	2660.25	2279.15	1567.27	2826.99	1753.57	1887.79	2434.51	2142.91	730.94	1545.17	2025.21	2226.52	1802.88	2591.05	1427.27	1868.41	2789.17
PWY-6753	<i>S</i>-methyl-5-thioadenosine degradation III	0	0	0	0	3.24	0	0	0	0	0	0	1.43	0	0	0	0	0	0	0	0	0	0	0	0	0	0	0	0	0	0	0	0	0	0	0	0	0	0	0	0	0	0	0	0	0	0	0	0
PWY-6183	salicylate degradation I	89.82	349.93	284.01	156.30	100.87	191.26	433.23	373.05	91.89	366.58	156.30	140.39	36.02	15.85	0	274.12	98.11	177.95	508.29	329.23	430.52	415.82	317.81	265.62	264.69	297.87	339.69	280.47	135.23	248.14	489.77	413.90	300.14	215.13	732.69	299.26	267.99	400.15	398.51	112.81	218.51	276.93	381.29	357.24	369.88	205.36	271.98	509.67
PWY-6583	pyruvate fermentation to butanol I	1796.31	2353.95	2292.20	2828.29	2059.42	1667.10	1729.88	1981.46	1844.52	1013.28	1552.16	1299.83	1260.03	818.78	612.60	2102.00	803.12	1092.32	1952.63	1191.93	1632.23	2214.95	1201.91	1807.86	1398.03	2271.83	1255.59	1859.82	1072.07	2352.32	1864.29	2031.03	1900.99	1243.23	1956.93	1123.55	1558.50	1787.61	1522.35	0	1390.69	1653.89	1881.85	975.50	1887.03	996.87	1005.06	2197.96
PWY-6012	acyl carrier protein metabolism	82.93	728.46	203.49	310.34	678.34	130.86	265.44	340.02	127.77	594.44	480.54	392.53	327.27	473.71	309.72	280.05	318.58	320.46	655.83	249.95	769.93	430.89	260.84	352.02	332.49	407.77	134.92	295.93	116.36	289.98	364.92	298.66	323.42	320.67	902.96	81.66	298.83	315.29	297.75	13.10	149.58	273.22	309.90	190.24	338.09	52.16	164.70	388.29
PWY-6144	CMP-<i>N</i>-glycoloylneuraminate biosynthesis	0	0	1.53	0	0	0	0	0	0	0	0	0	0	0	2.43	0	0	0	0	0	0	3.96	0	0	0	1.86	0	0	0	0	0	0	2.40	0	19.32	0	0	0	0	0	7.78	0	0	0	0	0	0	2.65
PWY0-1321	nitrate reduction III (dissimilatory)	0	0	0	0	0	0	0	0	0	0	390.85	600.22	0	1948.85	0	0	0	0	0	0	0	0	0	0	0	0	0	0	0	108.43	0	0	0	0	0	0	0	0	0	0	0	0	244.28	0	0	0	0	0
PWY-6303	methyl indole-3-acetate interconversion	110.02	652.73	339.58	80.79	148.79	280.44	386.29	332.05	272.04	246.54	135.65	84.07	37.94	21.56	20.00	285.35	98.08	278.09	463.87	367.78	291.85	412.18	263.20	356.72	282.69	360.05	274.13	382.15	0	304.78	528.95	546.75	249.05	294.79	546.92	112.92	351.92	379.16	326.34	50.22	251.36	260.55	201.45	143.01	314.52	15.31	261.65	439.97
PWY-7081	4-aminophenol degradation	0	0	5.92	0	0	0	0	0	0	3.15	0	0	0	0	0	0	0	0	0	0	0	5.86	0	0	0	0	0	0	0	3.62	0	6.74	0	0	0	0	0	0	0	0	0	0	0	0	2.46	0	0	0
PWY-5924	limonene degradation II (L-limonene)	0	0	0	0	0	0	0	0	0	0	0	0	0	0	0	0	0	0	0	0	0	0	0	0	0	0	0	0	0	0	0	0	0	0	0	0	0	0	0	0	0	0	0	0	0	0	0	0
PWY-2201	folate transformations I	1990.22	2607.56	3233.34	3455.78	2147.88	3415.82	3886.04	3347.83	2398.45	1828.34	1868.17	1810.53	2453.51	2307.80	1825.20	3323.74	1066.80	2448.82	2612.02	3141.73	2016.95	3547.59	3363.62	3329.21	2977.28	3514.11	2626.20	3108.61	1413.35	3182.51	3377.79	3133.97	3596.43	2294.99	2872.58	2408.94	3156.94	3164.15	2699.23	1136.82	1895.60	2967.28	2986.62	2859.59	3495.48	1909.43	2690.99	4038.85
RIBOSYN2-PWY	flavin biosynthesis I (bacteria and plants)	643.67	2833.59	1016.75	1017.42	1351.14	711.69	1049.68	1062.19	536.67	1625.74	1141.69	1158.51	1250.69	846.08	898.18	1028.58	768.11	1062.71	2523.38	1220.98	2460.84	1686.11	1247.83	1101.07	1242.98	1390.50	961.23	1170.06	343.35	1141.70	1559.32	1470.21	1411.82	965.87	3082.32	678.43	1255.84	1480.74	1147.79	122.94	881.96	1076.21	940.01	703.19	1131.33	379.95	1022.11	1677.34
PWY-6348	phosphate acquisition	53.13	11.22	75.32	51.64	42.79	147.94	136.78	174.46	89.60	7.50	27.50	37.15	46.44	41.43	31.39	166.17	47.13	82.36	0	35.70	39.93	70.46	37.74	46.13	52.45	63.53	42.01	101.30	38.46	48.55	2.60	128.57	71.86	35.34	3.03	84.16	89.76	57.65	33.45	55.01	51.49	48.60	75.47	45.10	154.62	83.62	76.34	113.92
PWY-6899	base-degraded thiamin salvage	0	80.55	0	0	0	0	0	1.86	0	11.96	0	0	0	0	0	0	0	40.57	485.23	0	380.36	0	0	0	0	0	0	0	0	0	0	1.99	2.73	0	414.73	0	0	0	0	0	0	0	0	0	0	0	0	3.94
PWY-5785	di-<i>trans</i>,poly-<i>cis</i>-undecaprenyl phosphate biosynthesis	0	160.26	14.03	14.13	4.04	2.53	23.39	31.07	0	68.84	62.09	60.54	32.50	18.02	19.09	30.57	12.41	56.49	99.02	37.54	67.86	75.62	41.98	46.16	41.13	40.72	12.37	50.99	0	23.80	57.86	36.38	27.82	14.94	223.58	0	28.99	56.69	50.88	0	16.63	26.36	14.32	0	70.64	0	11.26	71.99
GDPRHAMSYN-PWY	GDP-D-rhamnose biosynthesis	0	0	0	0	36.21	0	0	0	0	0	0	0	101.74	92.05	123.42	45.98	0	0	0	0	0	0	0	59.37	0	0	0	0	0	50.87	43.62	66.03	0	0	0	0	40.32	0	0	0	0	10.96	0	0	0	0	0	55.80
ASPARAGINESYN-PWY	asparagine biosynthesis II	264.11	309.38	248.32	588.19	506.23	236.99	255.32	212.59	188.27	179.18	191.00	496.19	764.09	1142.39	883.61	218.92	245.53	214.92	122.52	119.49	172.58	453.82	228.58	206.97	172.24	330.09	245.57	384.94	194.44	269.33	162.91	325.56	248.26	161.57	155.25	53.37	183.10	213.64	186.38	8.17	126.79	255.71	259.73	150.37	211.16	155.86	226.02	260.05
PWY-6793	demethylmenaquinol-8 biosynthesis III	0	10.40	0	40.24	0	0	0	0	0	15.45	0	9.88	25.91	45.48	0	0	0.22	0	39.07	0	0	0	0	0	0	2.05	0	0	0	9.22	0	0	0	0	5.93	0	0	0	0	0	0	0	0	0	0	0	0	0
PWY0-1296	purine ribonucleosides degradation to ribose-1-phosphate	372.80	326.66	851.80	1186.57	1035.12	585.70	533.03	653.78	337.18	203.90	380.92	302.68	312.34	146.51	192.57	436.38	168.94	267.26	94.93	505.79	162.61	646.01	646.86	536.59	637.76	636.72	590.24	718.44	362.66	663.95	566.74	635.40	582.23	379.34	286.76	379.58	578.92	542.22	592.55	28.18	494.30	437.39	543.54	519.75	559.64	227.39	517.23	822.15
PHESYN	phenylalanine biosynthesis I	0	1452.36	0	0	0	542.07	838.02	813.02	350.61	726.58	554.04	513.04	406.38	491.72	55.25	682.50	450.48	0	1242.43	0	1321.19	938.20	667.64	557.31	0	848.62	814.67	0	0	680.25	955.80	963.28	832.68	0	1556.36	0	680.70	991.37	0	0	579.66	612.24	0	485.62	737.27	0	0	1086.66
P283-PWY	hydrogen oxidation I (aerobic)	270.37	5.32	692.66	688.84	390.89	196.28	575.34	414.35	257.43	4.09	53.18	119.61	307.04	591.43	441.80	397.33	35.33	370.42	0	431.65	0	543.46	357.90	504.37	565.67	494.70	403.01	593.42	287.41	491.81	604.57	686.80	476.18	450.83	11.38	336.17	464.60	408.93	305.72	332.23	381.09	332.16	415.58	273.31	529.18	220.50	594.89	696.17
PWY-1723	formaldehyde oxidation VI (H<sub>4</sub>MPT pathway)	11.43	66.08	16.13	6.05	0	2.18	20.28	30.52	8.16	0	48.12	68.01	89.94	16.22	15.33	20.94	13.74	0	0	0	91.25	41.11	0	21.87	0	16.71	0	25.91	0	5.02	7.77	29.79	13.15	0	54.72	0	12.59	33.70	0	0	3.21	23.37	20.98	0	25.35	0	0	26.39
PWY-6686	mannosylglucosylglycerate biosynthesis I	0	0	0	0	0	0	0	0	0	0	0	2.42	0	0	0	0	0	0	0	0	0	0	0	0	0	0	0	0	0	0	0	0	0	0	0	0	0	0	0	0	0	0	0	0	0	0	0	0
PWY-5535	acetate formation from acetyl-CoA II	120.72	123.89	108.86	16.41	87.36	138.37	78.82	75.86	81.68	196.80	113.25	69.48	102.27	31.84	60.16	199.67	82.52	188.62	356.89	131.51	125.82	141.25	172.08	71.51	248.77	178.26	198.47	142.92	27.42	170.19	112.68	202.93	210.47	329.29	260.03	12.25	111.38	115.78	207.39	114.83	134.32	136.96	130.32	71.84	128.58	50.61	145.45	151.63
PWY-6143	CMP-pseudaminate biosynthesis	0	4.58	0	12.38	2.75	33.61	45.48	10.29	11.41	8.05	22.78	33.09	134.85	186.21	144.68	11.83	22.64	0	19.54	26.21	19.11	10.97	9.30	21.72	0	22.87	0	11.33	0	24.76	22.01	17.20	17.14	0	9.59	0	22.14	4.97	7.05	0	0	2.40	0	12.86	20.09	0	0	16.43
GLUTSYNIII-PWY	glutamate biosynthesis III	1093.88	2820.26	1418.46	1407.58	771.86	1302.58	1401.39	1275.04	1248.31	1739.58	1190.09	1321.68	1498.84	1665.55	1612.59	1544.46	872.42	1670.41	2969.37	1075.28	2203.21	1309.55	1005.52	1162.30	1392.57	1394.43	1058.22	1427.43	436.45	950.84	1228.95	1339.45	1411.01	941.06	2955.25	973.81	1204.11	1261.76	1290.56	651.25	1092.00	1318.08	1567.34	1188.17	1741.82	834.06	1151.76	1465.27
PWY-5723	Rubisco shunt	1479.22	2975.66	2196.18	2972.73	2459.33	1975.65	1828.97	1875.29	1834.86	1904.24	1660.09	2051.15	2798.96	3845.37	2883.49	2035.96	881.20	1537.01	2130.89	1432.63	2319.96	2308.86	1928.63	1895.50	1907.43	2565.33	1921.78	2625.64	1238.70	2284.86	1940.73	2344.30	1744.21	1264.43	2451.31	1420.07	1839.01	2091.48	1961.30	702.24	1306.58	2032.00	2343.14	1452.63	2016.86	986.39	1634.21	2092.00
[truncated: 43 more columns]
