# Supplementary material for: MetaPathways v2.5: quantitative functional, taxonomic and usability improvements
Source: Bioinformatics. 2015 Jun 15;31(20):3345–7. doi: 10.1093/bioinformatics/btv361 (PMC4595896; doi:10.1093/bioinformatics/btv361)
Supplement: Supplementary Data [file supp_btv361_mp_2_5_supplement_html.zip]

Archive with 3 entries (2 files):
- mp_2_5_supplement.html
- __MACOSX/
- __MACOSX/._mp_2_5_supplement.html
